# Supplementary material for: Simultaneous proteome localization and turnover analysis reveals spatiotemporal features of protein homeostasis disruptions
Source: Nat Commun. 2024 Mar 11;15:2207. doi: 10.1038/s41467-024-46600-5 (PMC10928085; doi:10.1038/s41467-024-46600-5)
Supplement: Supplementary file 4 — Supplementary Data 1 [file 41467_2024_46600_MOESM4_ESM.xlsx]

## Sheet: SuppDataS1_34_EXPORT_AllAbundan
Entry	logFC	AveExpr	t	P.Value	adj.P.Val	B	Gene.Names	Protein.names	Ensembl	GN	condition
P07996	1.0012	18.9981	26.9502	4.60927e-14	2.57335e-10	21.313	THBS1 TSP TSP1	Thrombospondin-1 (Glycoprotein G)	ENST00000260356.6 [P07996-1];	THBS1	THPS16hr_vs_Untreated
P37268	-1.03759	17.4582	-25.1149	1.29148e-13	3.60517e-10	20.531	FDFT1	Squalene synthase (SQS) (SS) (EC 2.5.1.21) (FPP:FPP farnesyltransferase) (Farnesyl-diphosphate farnesyltransferase) (Farnesyl-diphosphate farnesyltransferase 1)	ENST00000220584.9 [P37268-1];ENST00000443614.6 [P37268-5];ENST00000525777.5 [P37268-3];ENST00000528643.5 [P37268-3];ENST00000528812.5 [P37268-2];ENST00000530664.5 [P37268-2];ENST00000538689.4 [P37268-2];ENST00000615631.4 [P37268-1];ENST00000618539.4 [P37268-1];ENST00000622850.2 [P37268-2];ENST00000623368.3 [P37268-2];ENST00000647069.2 [P37268-1];ENST00000647178.2 [P37268-1];	FDFT1	THPS16hr_vs_Untreated
P26022	0.916314	17.4807	22.3503	7.04547e-13	1.31116e-09	19.179	PTX3 TNFAIP5 TSG14	Pentraxin-related protein PTX3 (Pentaxin-related protein PTX3) (Tumor necrosis factor alpha-induced protein 5) (TNF alpha-induced protein 5) (Tumor necrosis factor-inducible gene 14 protein) (TSG-14)	ENST00000295927.4;	PTX3	THPS16hr_vs_Untreated
Q96D15	-1.11459	18.9258	-18.7483	8.89196e-12	1.04065e-08	17.0266	RCN3 UNQ239/PRO272	Reticulocalbin-3 (EF-hand calcium-binding protein RLP49)	ENST00000270645.8;	RCN3	THPS16hr_vs_Untreated
P11021	1.94384	25.1361	18.687	9.31977e-12	1.04065e-08	16.9853	HSPA5 GRP78	Endoplasmic reticulum chaperone BiP (EC 3.6.4.10) (78 kDa glucose-regulated protein) (GRP-78) (Binding-immunoglobulin protein) (BiP) (Heat shock protein 70 family protein 5) (HSP70 family protein 5) (Heat shock protein family A member 5) (Immunoglobulin heavy chain-binding protein)	ENST00000324460.7;	HSPA5	THPS16hr_vs_Untreated
Q9Y4K0	0.613091	18.6113	17.8071	1.8584e-11	1.63674e-08	16.3748	LOXL2	Lysyl oxidase homolog 2 (EC 1.4.3.13) (Lysyl oxidase-like protein 2) (Lysyl oxidase-related protein 2) (Lysyl oxidase-related protein WS9-14)	ENST00000389131.8;	LOXL2	THPS16hr_vs_Untreated
O00469	-0.774165	19.8854	-17.6838	2.05216e-11	1.63674e-08	16.2863	PLOD2	Procollagen-lysine,2-oxoglutarate 5-dioxygenase 2 (EC 1.14.11.4) (Lysyl hydroxylase 2) (LH2)	ENST00000282903.10 [O00469-2];ENST00000360060.7 [O00469-1];ENST00000461497.5 [O00469-3];ENST00000703518.1 [O00469-2];ENST00000703522.1 [O00469-2];ENST00000703523.1 [O00469-1];ENST00000703527.1 [O00469-2];	PLOD2	THPS16hr_vs_Untreated
Q9BRK5	-0.870037	18.4329	-16.3441	6.29237e-11	4.39129e-08	15.2741	SDF4 CAB45 PSEC0034	45 kDa calcium-binding protein (Cab45) (Stromal cell-derived factor 4) (SDF-4)	NA	SDF4	THPS16hr_vs_Untreated
Q15011	0.563364	16.8016	14.2885	4.16841e-10	2.5858e-07	13.5193	HERPUD1 HERP KIAA0025 MIF1	Homocysteine-responsive endoplasmic reticulum-resident ubiquitin-like domain member 1 protein (Methyl methanesulfonate (MMF)-inducible fragment protein 1)	ENST00000300302.9 [Q15011-2];ENST00000344114.8 [Q15011-3];ENST00000379792.6 [Q15011-4];ENST00000439977.7 [Q15011-1];	HERPUD1	THPS16hr_vs_Untreated
P63261	-0.576586	15.521	-13.8228	6.6129e-10	3.69198e-07	13.0832	ACTG1 ACTG	Actin, cytoplasmic 2 (EC 3.6.4.-) (Gamma-actin) [Cleaved into: Actin, cytoplasmic 2, N-terminally processed]	ENST00000570382.2;ENST00000571721.6;ENST00000573283.7;ENST00000575087.5;ENST00000575659.6;ENST00000575842.5;ENST00000575994.6;ENST00000576544.6;ENST00000615544.5;ENST00000679480.1;ENST00000679778.1;ENST00000680227.1;ENST00000680727.1;ENST00000681052.1;ENST00000681842.1;	ACTG1	THPS16hr_vs_Untreated
Q14257	-0.81988	18.2231	-13.5845	8.41767e-10	4.27235e-07	12.854	RCN2 ERC55	Reticulocalbin-2 (Calcium-binding protein ERC-55) (E6-binding protein) (E6BP)	ENST00000320963.9 [Q14257-2];ENST00000394885.8 [Q14257-1];	RCN2	THPS16hr_vs_Untreated
P02452	-1.56484	21.2275	-12.1666	3.8316e-09	1.72436e-06	11.3988	COL1A1	Collagen alpha-1(I) chain (Alpha-1 type I collagen)	ENST00000225964.10;	COL1A1	THPS16hr_vs_Untreated
P17813	-0.525544	18.1429	-12.1249	4.01516e-09	1.72436e-06	11.3534	ENG END	Endoglin (CD antigen CD105)	ENST00000344849.4 [P17813-2];ENST00000373203.9 [P17813-1];	ENG	THPS16hr_vs_Untreated
Q86VP1	0.375642	16.5955	11.6881	6.60713e-09	2.63483e-06	10.8695	TAX1BP1 T6BP PRO0105	Tax1-binding protein 1 (TRAF6-binding protein)	ENST00000265393.10 [Q86VP1-2];ENST00000396319.7 [Q86VP1-1];ENST00000433216.6 [Q86VP1-4];ENST00000543117.5 [Q86VP1-2];	TAX1BP1	THPS16hr_vs_Untreated
Q9Y4L1	0.810588	22.1209	11.3414	9.91876e-09	3.5865e-06	10.4729	HYOU1 GRP170 ORP150	Hypoxia up-regulated protein 1 (150 kDa oxygen-regulated protein) (ORP-150) (170 kDa glucose-regulated protein) (GRP-170)	ENST00000530473.6 [Q9Y4L1-1];ENST00000534233.6 [Q9Y4L1-1];ENST00000614711.5 [Q9Y4L1-1];ENST00000617285.5 [Q9Y4L1-1];ENST00000630669.3 [Q9Y4L1-1];	HYOU1	THPS16hr_vs_Untreated
P07942	-0.39705	19.1364	-11.3114	1.02783e-08	3.5865e-06	10.4381	LAMB1	Laminin subunit beta-1 (Laminin B1 chain) (Laminin-1 subunit beta) (Laminin-10 subunit beta) (Laminin-12 subunit beta) (Laminin-2 subunit beta) (Laminin-6 subunit beta) (Laminin-8 subunit beta)	ENST00000222399.11;	LAMB1	THPS16hr_vs_Untreated
P13667	0.60354	22.1872	11.0916	1.33748e-08	4.39245e-06	10.1802	PDIA4 ERP70 ERP72	Protein disulfide-isomerase A4 (EC 5.3.4.1) (Endoplasmic reticulum resident protein 70) (ER protein 70) (ERp70) (Endoplasmic reticulum resident protein 72) (ER protein 72) (ERp-72) (ERp72)	ENST00000652332.1;	PDIA4	THPS16hr_vs_Untreated
O60885	0.554545	16.826	10.9151	1.65749e-08	5.14099e-06	9.96963	BRD4 HUNK1	Bromodomain-containing protein 4 (Protein HUNK1)	ENST00000263377.6 [O60885-1];ENST00000360016.9 [O60885-3];ENST00000371835.8 [O60885-2];ENST00000679869.1 [O60885-1];	BRD4	THPS16hr_vs_Untreated
Q96EA4	-0.41006	17.3716	-10.5458	2.61964e-08	7.56307e-06	9.51908	SPDL1 CCDC99	Protein Spindly (hSpindly) (Arsenite-related gene 1 protein) (Coiled-coil domain-containing protein 99) (Rhabdomyosarcoma antigen MU-RMS-40.4A) (Spindle apparatus coiled-coil domain-containing protein 1)	ENST00000265295.9 [Q96EA4-1];	SPDL1	THPS16hr_vs_Untreated
Q9NXW2	-0.37578	16.7123	-10.5191	2.70932e-08	7.56307e-06	9.48588	DNAJB12	DnaJ homolog subfamily B member 12	ENST00000444643.8 [Q9NXW2-1];	DNAJB12	THPS16hr_vs_Untreated
P12109	-0.853599	18.4591	-10.3942	3.17274e-08	7.97957e-06	9.33003	COL6A1	Collagen alpha-1(VI) chain	ENST00000361866.8;	COL6A1	THPS16hr_vs_Untreated
P12110	-0.3756	17.4391	-10.3701	3.27143e-08	7.97957e-06	9.29978	COL6A2	Collagen alpha-2(VI) chain	ENST00000300527.9 [P12110-1];ENST00000397763.6 [P12110-2];ENST00000409416.6 [P12110-3];	COL6A2	THPS16hr_vs_Untreated
Q16666	0.353172	18.7893	10.3663	3.2873e-08	7.97957e-06	9.295	IFI16 IFNGIP1	Gamma-interferon-inducible protein 16 (Ifi-16) (Interferon-inducible myeloid differentiation transcriptional activator)	ENST00000295809.12 [Q16666-1];ENST00000359709.7 [Q16666-6];ENST00000368131.8 [Q16666-2];ENST00000368132.7 [Q16666-2];ENST00000448393.6 [Q16666-3];	IFI16	THPS16hr_vs_Untreated
Q3SY69	0.378775	18.0677	10.2257	3.93592e-08	9.15594e-06	9.11697	ALDH1L2	Mitochondrial 10-formyltetrahydrofolate dehydrogenase (Mitochondrial 10-FTHFDH) (mtFDH) (EC 1.5.1.6) (Aldehyde dehydrogenase family 1 member L2)	ENST00000258494.14 [Q3SY69-1];ENST00000552270.1 [Q3SY69-2];	ALDH1L2	THPS16hr_vs_Untreated
P35442	0.68305	17.3799	10.0862	4.71386e-08	1.01856e-05	8.93843	THBS2 TSP2	Thrombospondin-2	ENST00000366787.7;ENST00000617924.6;ENST00000676498.1;ENST00000676760.1;	THBS2	THPS16hr_vs_Untreated
P34931	1.14101	17.7725	10.0814	4.74342e-08	1.01856e-05	8.93224	HSPA1L	Heat shock 70 kDa protein 1-like (Heat shock 70 kDa protein 1L) (Heat shock 70 kDa protein 1-Hom) (HSP70-Hom)	ENST00000375654.5;ENST00000383390.4;ENST00000417601.2;ENST00000456772.2;	HSPA1L	THPS16hr_vs_Untreated
Q969T4	-0.353533	16.0014	-9.80685	6.80534e-08	1.40719e-05	8.57423	UBE2E3 UBCE4 UBCH9	Ubiquitin-conjugating enzyme E2 E3 (EC 2.3.2.23) (E2 ubiquitin-conjugating enzyme E3) (UbcH9) (Ubiquitin carrier protein E3) (Ubiquitin-conjugating enzyme E2-23 kDa) (Ubiquitin-protein ligase E3)	ENST00000392415.6;ENST00000410062.9;ENST00000602710.5;ENST00000602959.5;	UBE2E3	THPS16hr_vs_Untreated
P05121	-0.791055	18.0262	-9.76119	7.23168e-08	1.44194e-05	8.51388	SERPINE1 PAI1 PLANH1	Plasminogen activator inhibitor 1 (PAI) (PAI-1) (Endothelial plasminogen activator inhibitor) (Serpin E1)	ENST00000223095.5 [P05121-1];	SERPINE1	THPS16hr_vs_Untreated
P08243	0.57986	19.6109	9.72231	7.61689e-08	1.46638e-05	8.46231	ASNS TS11	Asparagine synthetase [glutamine-hydrolyzing] (EC 6.3.5.4) (Cell cycle control protein TS11) (Glutamine-dependent asparagine synthetase)	ENST00000175506.8 [P08243-1];ENST00000394308.8 [P08243-1];ENST00000394309.7 [P08243-1];ENST00000422745.5 [P08243-2];ENST00000437628.5 [P08243-3];ENST00000444334.5 [P08243-2];ENST00000455086.5 [P08243-3];	ASNS	THPS16hr_vs_Untreated
Q9Y6E2	-0.467776	19.596	-9.63648	8.54629e-08	1.59046e-05	8.34784	BZW2 5MP1 HSPC028 MSTP017	eIF5-mimic protein 1 (Basic leucine zipper and W2 domain-containing protein 2)	ENST00000258761.8 [Q9Y6E2-1];ENST00000433922.6 [Q9Y6E2-1];	BZW2	THPS16hr_vs_Untreated
P02461	-1.41295	17.3864	-9.53681	9.77807e-08	1.761e-05	8.21387	COL3A1	Collagen alpha-1(III) chain	ENST00000304636.9 [P02461-1];ENST00000317840.9 [P02461-2];	COL3A1	THPS16hr_vs_Untreated
Q8TD16	-0.338236	18.2039	-9.37175	1.22488e-07	2.07058e-05	7.98945	BICD2 KIAA0699	Protein bicaudal D homolog 2 (Bic-D 2)	ENST00000356884.11 [Q8TD16-2];ENST00000375512.3 [Q8TD16-1];	BICD2	THPS16hr_vs_Untreated
Q8WUJ3	0.516641	17.304	9.36573	1.23505e-07	2.07058e-05	7.98121	CEMIP HYBID KIAA1199	Cell migration-inducing and hyaluronan-binding protein (EC 3.2.1.35) (Hyaluronan binding protein involved in hyaluronan depolymerization)	ENST00000220244.7 [Q8WUJ3-1];ENST00000356249.9 [Q8WUJ3-1];ENST00000394685.8 [Q8WUJ3-1];	CEMIP	THPS16hr_vs_Untreated
Q9NRZ9	-0.501335	18.2219	-9.35063	1.26096e-07	2.07058e-05	7.96051	HELLS PASG SMARCA6 Nbla10143	Lymphoid-specific helicase (EC 3.6.4.-) (Proliferation-associated SNF2-like protein) (SWI/SNF2-related matrix-associated actin-dependent regulator of chromatin subfamily A member 6)	ENST00000348459.10 [Q9NRZ9-1];ENST00000371332.9 [Q9NRZ9-9];ENST00000394045.6 [Q9NRZ9-5];ENST00000419900.6 [Q9NRZ9-2];ENST00000698675.1 [Q9NRZ9-3];ENST00000698799.1 [Q9NRZ9-6];ENST00000698800.1 [Q9NRZ9-7];ENST00000698830.1 [Q9NRZ9-8];	HELLS	THPS16hr_vs_Untreated
Q8NI22	-0.86528	17.4612	-9.20105	1.55098e-07	2.47403e-05	7.754	MCFD2 SDNSF	Multiple coagulation factor deficiency protein 2 (Neural stem cell-derived neuronal survival protein)	ENST00000319466.9 [Q8NI22-1];ENST00000409105.5 [Q8NI22-1];ENST00000409147.1 [Q8NI22-2];ENST00000409207.5 [Q8NI22-1];ENST00000409218.5 [Q8NI22-1];ENST00000409800.5 [Q8NI22-2];ENST00000409913.5 [Q8NI22-2];ENST00000409973.5 [Q8NI22-1];ENST00000412438.5 [Q8NI22-1];ENST00000444761.6 [Q8NI22-3];	MCFD2	THPS16hr_vs_Untreated
P11047	-0.522123	18.5965	-9.07324	1.85467e-07	2.81254e-05	7.5754	LAMC1 LAMB2	Laminin subunit gamma-1 (Laminin B2 chain) (Laminin-1 subunit gamma) (Laminin-10 subunit gamma) (Laminin-11 subunit gamma) (Laminin-2 subunit gamma) (Laminin-3 subunit gamma) (Laminin-4 subunit gamma) (Laminin-6 subunit gamma) (Laminin-7 subunit gamma) (Laminin-8 subunit gamma) (Laminin-9 subunit gamma) (S-laminin subunit gamma) (S-LAM gamma)	ENST00000258341.5;	LAMC1	THPS16hr_vs_Untreated
Q6NZI2	-0.541321	22.0053	-9.06969	1.86394e-07	2.81254e-05	7.57042	CAVIN1 PTRF FKSG13	Caveolae-associated protein 1 (Cavin-1) (Polymerase I and transcript release factor)	ENST00000357037.6 [Q6NZI2-1];	CAVIN1	THPS16hr_vs_Untreated
P04818	-0.555102	18.1672	-9.03396	1.96015e-07	2.87987e-05	7.52013	TYMS TS OK/SW-cl.29	Thymidylate synthase (TS) (TSase) (EC 2.1.1.45)	ENST00000323224.7 [P04818-2];ENST00000323250.9 [P04818-3];ENST00000323274.15 [P04818-1];	TYMS	THPS16hr_vs_Untreated
A8MT65	0.539969	16.1973	8.92379	2.29123e-07	3.27998e-05	7.36407	ZNF891	Zinc finger protein 891	ENST00000537226.3;	ZNF891	THPS16hr_vs_Untreated
P05556	-0.53286	21.1956	-8.79974	2.73587e-07	3.81859e-05	7.18656	ITGB1 FNRB MDF2 MSK12	Integrin beta-1 (Fibronectin receptor subunit beta) (Glycoprotein IIa) (GPIIA) (VLA-4 subunit beta) (CD antigen CD29)	ENST00000302278.8 [P05556-1];ENST00000396033.6 [P05556-1];ENST00000417122.7 [P05556-1];ENST00000423113.6 [P05556-5];ENST00000437302.6 [P05556-1];ENST00000676460.1 [P05556-2];ENST00000676659.1 [P05556-4];ENST00000677310.1 [P05556-3];ENST00000677999.1 [P05556-1];ENST00000678701.1 [P05556-1];ENST00000678766.1 [P05556-3];ENST00000678943.1 [P05556-1];ENST00000678952.1 [P05556-1];ENST00000678989.1 [P05…	ITGB1	THPS16hr_vs_Untreated
P25685	-0.316843	18.7571	-8.61852	3.55623e-07	4.81165e-05	6.9238	DNAJB1 DNAJ1 HDJ1 HSPF1	DnaJ homolog subfamily B member 1 (DnaJ protein homolog 1) (Heat shock 40 kDa protein 1) (HSP40) (Heat shock protein 40) (Human DnaJ protein 1) (hDj-1)	ENST00000254322.3 [P25685-1];ENST00000396969.8 [P25685-2];ENST00000594099.6 [P25685-2];ENST00000595992.6 [P25685-2];ENST00000596075.2 [P25685-2];ENST00000596853.6 [P25685-2];ENST00000598235.2 [P25685-2];ENST00000598692.2 [P25685-2];ENST00000601533.6 [P25685-2];ENST00000676515.1 [P25685-2];ENST00000676982.1 [P25685-2];ENST00000677204.1 [P25685-2];ENST00000677762.1 [P25685-2];ENST00000678009.1 [P25…	DNAJB1	THPS16hr_vs_Untreated
P12111	-0.546645	19.9012	-8.60602	3.62168e-07	4.81165e-05	6.90552	COL6A3	Collagen alpha-3(VI) chain	ENST00000295550.9 [P12111-1];ENST00000353578.9 [P12111-2];ENST00000392003.6 [P12111-3];ENST00000392004.7 [P12111-5];ENST00000472056.5 [P12111-4];	COL6A3	THPS16hr_vs_Untreated
O95235	-0.318406	17.1039	-8.59027	3.70591e-07	4.81165e-05	6.88247	KIF20A MKLP2 RAB6KIFL	Kinesin-like protein KIF20A (GG10_2) (Mitotic kinesin-like protein 2) (MKlp2) (Rab6-interacting kinesin-like protein) (Rabkinesin-6)	ENST00000394894.8 [O95235-1];ENST00000508792.5 [O95235-2];	KIF20A	THPS16hr_vs_Untreated
O14578-4	-0.372754	16.1227	-8.46463	4.45676e-07	5.53008e-05	6.69738	NA	NA	NA	NA	THPS16hr_vs_Untreated
Q6UXH1	0.355108	16.9105	8.46454	4.45734e-07	5.53008e-05	6.69725	CRELD2 UNQ185/PRO211	Protein disulfide isomerase CRELD2 (EC 5.3.4.1) (Cysteine-rich with EGF-like domain protein 2)	ENST00000328268.9 [Q6UXH1-1];ENST00000403427.3 [Q6UXH1-4];ENST00000404488.7 [Q6UXH1-5];ENST00000407217.7 [Q6UXH1-2];	CRELD2	THPS16hr_vs_Untreated
P56945	-0.452784	17.3543	-8.42905	4.69736e-07	5.70116e-05	6.64461	BCAR1 CAS CASS1 CRKAS	Breast cancer anti-estrogen resistance protein 1 (CRK-associated substrate) (Cas scaffolding protein family member 1) (p130cas)	ENST00000162330.10 [P56945-1];ENST00000393420.10 [P56945-3];ENST00000393422.6 [P56945-7];ENST00000418647.7 [P56945-6];ENST00000420641.7 [P56945-2];ENST00000535626.6 [P56945-4];ENST00000538440.6 [P56945-8];ENST00000542031.6 [P56945-5];	BCAR1	THPS16hr_vs_Untreated
Q9NQW6	-0.613303	19.9442	-8.28452	5.82492e-07	6.91926e-05	6.42853	ANLN	Anillin	ENST00000265748.7 [Q9NQW6-1];ENST00000396068.6 [Q9NQW6-2];	ANLN	THPS16hr_vs_Untreated
P13674	-0.404075	20.4521	-8.26477	5.99991e-07	6.97865e-05	6.39879	P4HA1 P4HA	Prolyl 4-hydroxylase subunit alpha-1 (4-PH alpha-1) (EC 1.14.11.2) (Procollagen-proline,2-oxoglutarate-4-dioxygenase subunit alpha-1)	ENST00000263556.3 [P13674-2];ENST00000307116.6 [P13674-1];ENST00000373008.7 [P13674-2];ENST00000394890.7 [P13674-1];ENST00000440381.5 [P13674-3];	P4HA1	THPS16hr_vs_Untreated
P31689	-0.589419	20.7665	-8.24178	6.21059e-07	7.07627e-05	6.36411	DNAJA1 DNAJ2 HDJ2 HSJ2 HSPF4	DnaJ homolog subfamily A member 1 (DnaJ protein homolog 2) (HSDJ) (Heat shock 40 kDa protein 4) (Heat shock protein J2) (HSJ-2) (Human DnaJ protein 2) (hDj-2)	ENST00000330899.5 [P31689-1];	DNAJA1	THPS16hr_vs_Untreated
Q01581	-0.378586	20.0419	-8.18547	6.76016e-07	7.5484e-05	6.27887	HMGCS1 HMGCS	Hydroxymethylglutaryl-CoA synthase, cytoplasmic (HMG-CoA synthase) (EC 2.3.3.10) (3-hydroxy-3-methylglutaryl coenzyme A synthase)	ENST00000325110.11;ENST00000433297.2;	HMGCS1	THPS16hr_vs_Untreated
Q9UBB4	-0.405062	18.8226	-8.14489	7.18781e-07	7.86853e-05	6.2172	ATXN10 SCA10	Ataxin-10 (Brain protein E46 homolog) (Spinocerebellar ataxia type 10 protein)	ENST00000252934.10 [Q9UBB4-1];ENST00000381061.8 [Q9UBB4-2];	ATXN10	THPS16hr_vs_Untreated
P52292	-0.575899	20.9775	-7.99367	9.05009e-07	9.54474e-05	5.9854	KPNA2 RCH1 SRP1	Importin subunit alpha-1 (Karyopherin subunit alpha-2) (RAG cohort protein 1) (SRP1-alpha)	ENST00000330459.8;ENST00000537025.6;ENST00000579754.2;ENST00000584026.6;ENST00000677086.1;ENST00000679078.1;	KPNA2	THPS16hr_vs_Untreated
P08123	-0.832393	19.8317	-7.98318	9.19693e-07	9.54474e-05	5.9692	COL1A2	Collagen alpha-2(I) chain (Alpha-2 type I collagen)	ENST00000297268.11;	COL1A2	THPS16hr_vs_Untreated
O75534	-0.315833	20.5468	-7.98071	9.23189e-07	9.54474e-05	5.96538	CSDE1 D1S155E KIAA0885 NRU UNR	Cold shock domain-containing protein E1 (N-ras upstream gene protein) (Protein UNR)	ENST00000261443.9 [O75534-2];ENST00000339438.10 [O75534-2];ENST00000358528.9 [O75534-1];ENST00000369530.5 [O75534-3];ENST00000438362.7 [O75534-1];ENST00000534699.5 [O75534-1];ENST00000610726.5 [O75534-4];ENST00000684913.1 [O75534-2];ENST00000686025.1 [O75534-2];ENST00000686235.1 [O75534-2];ENST00000688211.1 [O75534-4];ENST00000689217.1 [O75534-1];ENST00000689732.1 [O75534-2];ENST00000689989.1 [O7…	CSDE1	THPS16hr_vs_Untreated
Q9HCN8	0.376364	17.3212	7.91535	1.02085e-06	0.000103625	5.86415	SDF2L1 UNQ1941/PRO4424	Stromal cell-derived factor 2-like protein 1 (SDF2-like protein 1) (PWP1-interacting protein 8)	ENST00000248958.5;	SDF2L1	THPS16hr_vs_Untreated
P30530	-0.302109	17.6295	-7.85874	1.11422e-06	0.000111084	5.776	AXL UFO	Tyrosine-protein kinase receptor UFO (EC 2.7.10.1) (AXL oncogene)	ENST00000301178.9 [P30530-1];ENST00000359092.7 [P30530-2];	AXL	THPS16hr_vs_Untreated
Q8IV08	-0.542848	17.9712	-7.81173	1.1986e-06	0.0001174	5.70246	PLD3	5'-3' exonuclease PLD3 (EC 3.1.16.1) (Choline phosphatase 3) (HindIII K4L homolog) (Hu-K4) (Phosphatidylcholine-hydrolyzing phospholipase D3) (Phospholipase D3) (PLD 3)	ENST00000356508.9;ENST00000409281.5;ENST00000409419.5;ENST00000409587.5;ENST00000409735.9;ENST00000700616.1;ENST00000700619.1;ENST00000700620.1;ENST00000700621.1;ENST00000700623.1;ENST00000700625.1;ENST00000700626.1;ENST00000700628.1;ENST00000700630.1;ENST00000700631.1;ENST00000700632.1;ENST00000700633.1;ENST00000700634.1;ENST00000700637.1;	PLD3	THPS16hr_vs_Untreated
P31350	-0.349241	19.4919	-7.74555	1.32893e-06	0.000127921	5.59844	RRM2 RR2	Ribonucleoside-diphosphate reductase subunit M2 (EC 1.17.4.1) (Ribonucleotide reductase small chain) (Ribonucleotide reductase small subunit)	ENST00000304567.10 [P31350-1];ENST00000360566.6 [P31350-2];ENST00000641198.1 [P31350-1];	RRM2	THPS16hr_vs_Untreated
O95864	-0.267792	17.1045	-7.67239	1.49057e-06	0.000141048	5.48274	FADS2	Acyl-CoA 6-desaturase (EC 1.14.19.3) (Delta(6) fatty acid desaturase) (D6D) (Delta(6) desaturase) (Delta-6 desaturase) (Fatty acid desaturase 2)	ENST00000257261.10 [O95864-2];ENST00000278840.9 [O95864-1];ENST00000521849.5 [O95864-3];ENST00000522056.5 [O95864-4];	FADS2	THPS16hr_vs_Untreated
Q9BQE4	0.292224	16.1892	7.58085	1.72239e-06	0.000160268	5.33696	SELENOS SELS VIMP AD-015 SBBI8	Selenoprotein S (SelS) (VCP-interacting membrane protein)	ENST00000398226.7;ENST00000526049.6;	SELENOS	THPS16hr_vs_Untreated
P08648	-0.296556	18.6012	-7.56654	1.76194e-06	0.000161261	5.31405	ITGA5 FNRA	Integrin alpha-5 (CD49 antigen-like family member E) (Fibronectin receptor subunit alpha) (Integrin alpha-F) (VLA-5) (CD antigen CD49e) [Cleaved into: Integrin alpha-5 heavy chain; Integrin alpha-5 light chain]	ENST00000293379.9;	ITGA5	THPS16hr_vs_Untreated
Q9BZQ8	0.298156	18.4754	7.53012	1.86693e-06	0.000168114	5.25566	NIBAN1 C1orf24 FAM129A NIBAN GIG39	Protein Niban 1 (Cell growth-inhibiting gene 39 protein) (Protein FAM129A)	ENST00000367511.4;	NIBAN1	THPS16hr_vs_Untreated
Q99715	-0.351551	16.8124	-7.49823	1.96429e-06	0.000174073	5.20437	COL12A1 COL12A1L	Collagen alpha-1(XII) chain	ENST00000322507.13 [Q99715-1];ENST00000345356.10 [Q99715-2];ENST00000416123.6 [Q99715-4];	COL12A1	THPS16hr_vs_Untreated
P13987	-0.36356	18.1716	-7.41158	2.25668e-06	0.00019686	5.06432	CD59 MIC11 MIN1 MIN2 MIN3 MSK21	CD59 glycoprotein (1F5 antigen) (20 kDa homologous restriction factor) (HRF-20) (HRF20) (MAC-inhibitory protein) (MAC-IP) (MEM43 antigen) (Membrane attack complex inhibition factor) (MACIF) (Membrane inhibitor of reactive lysis) (MIRL) (Protectin) (CD antigen CD59)	ENST00000351554.8 [P13987-1];ENST00000395850.9 [P13987-1];ENST00000415002.7 [P13987-1];ENST00000437761.6 [P13987-1];ENST00000445143.6 [P13987-1];ENST00000527577.5 [P13987-1];ENST00000642928.2 [P13987-1];ENST00000651785.1 [P13987-1];ENST00000652678.1 [P13987-1];	CD59	THPS16hr_vs_Untreated
Q96RT1	-0.238592	17.984	-7.36437	2.43492e-06	0.000209141	4.98757	ERBIN ERBB2IP KIAA1225 LAP2	Erbin (Densin-180-like protein) (Erbb2-interacting protein) (Protein LAP2)	ENST00000284037.10 [Q96RT1-1];ENST00000380938.6 [Q96RT1-4];ENST00000380943.6 [Q96RT1-2];ENST00000506030.6 [Q96RT1-8];ENST00000508515.2 [Q96RT1-7];ENST00000511297.5 [Q96RT1-9];ENST00000699000.1 [Q96RT1-2];ENST00000699001.1 [Q96RT1-7];	ERBIN	THPS16hr_vs_Untreated
Q5SRE5	-0.258596	17.5627	-7.28987	2.74689e-06	0.000232362	4.86583	NUP188 KIAA0169	Nucleoporin NUP188 (hNup188)	ENST00000372577.2 [Q5SRE5-1];	NUP188	THPS16hr_vs_Untreated
P11802	-0.396091	18.1505	-7.17158	3.33142e-06	0.000277602	4.67094	CDK4	Cyclin-dependent kinase 4 (EC 2.7.11.22) (Cell division protein kinase 4) (PSK-J3)	ENST00000257904.11 [P11802-1];	CDK4	THPS16hr_vs_Untreated
Q9P1Z2	0.233527	15.6937	7.12079	3.62118e-06	0.000297309	4.58666	CALCOCO1 KIAA1536 PP13275 UNQ2436/PRO4996	Calcium-binding and coiled-coil domain-containing protein 1 (Calphoglin) (Coiled-coil coactivator protein) (Sarcoma antigen NY-SAR-3)	ENST00000262059.8 [Q9P1Z2-3];ENST00000430117.6 [Q9P1Z2-4];ENST00000548263.5 [Q9P1Z2-2];ENST00000550804.6 [Q9P1Z2-1];	CALCOCO1	THPS16hr_vs_Untreated
Q96AY3	-0.66222	19.367	-7.05096	4.06345e-06	0.000328786	4.47019	FKBP10 FKBP65 PSEC0056	Peptidyl-prolyl cis-trans isomerase FKBP10 (PPIase FKBP10) (EC 5.2.1.8) (65 kDa FK506-binding protein) (65 kDa FKBP) (FKBP-65) (FK506-binding protein 10) (FKBP-10) (Immunophilin FKBP65) (Rotamase)	ENST00000321562.9 [Q96AY3-1];	FKBP10	THPS16hr_vs_Untreated
Q9UMD9	-0.501076	15.1611	-9.37293	6.55728e-06	0.00048291	4.44313	COL17A1 BP180 BPAG2	Collagen alpha-1(XVII) chain (180 kDa bullous pemphigoid antigen 2) (Bullous pemphigoid antigen 2) [Cleaved into: 120 kDa linear IgA disease antigen (120 kDa linear IgA dermatosis antigen) (Linear IgA disease antigen 1) (LAD-1); 97 kDa linear IgA disease antigen (97 kDa linear IgA bullous dermatosis antigen) (97 kDa LAD antigen) (97-LAD) (Linear IgA bullous disease antigen of 97 kDa) (LABD97)]	ENST00000369733.8 [Q9UMD9-2];ENST00000648076.2 [Q9UMD9-1];	COL17A1	THPS16hr_vs_Untreated
Q9NR33	-0.233823	16.3262	-6.9859	4.52671e-06	0.000361037	4.36105	POLE4	DNA polymerase epsilon subunit 4 (DNA polymerase II subunit 4) (DNA polymerase epsilon subunit p12)	ENST00000483063.2;	POLE4	THPS16hr_vs_Untreated
O00767	-0.408225	17.0303	-6.92817	4.98414e-06	0.000391922	4.26371	SCD FADS5 SCD1 SCDOS	Stearoyl-CoA desaturase (hSCD1) (EC 1.14.19.1) (Acyl-CoA desaturase) (Delta(9)-desaturase) (Delta-9 desaturase) (Fatty acid desaturase)	ENST00000370355.3;	SCD	THPS16hr_vs_Untreated
P63208	-0.421135	19.1095	-6.90958	5.14155e-06	0.00039443	4.23227	SKP1 EMC19 OCP2 SKP1A TCEB1L	S-phase kinase-associated protein 1 (Cyclin-A/CDK2-associated protein p19) (p19A) (Organ of Corti protein 2) (OCP-2) (Organ of Corti protein II) (OCP-II) (RNA polymerase II elongation factor-like protein) (SIII) (Transcription elongation factor B polypeptide 1-like) (p19skp1)	ENST00000353411.11 [P63208-1];ENST00000517625.5 [P63208-1];ENST00000522552.5 [P63208-2];ENST00000522855.5 [P63208-1];	SKP1	THPS16hr_vs_Untreated
Q14444	-0.376434	20.287	-6.90775	5.15734e-06	0.00039443	4.22917	CAPRIN1 GPIAP1 GPIP137 M11S1 RNG105	Caprin-1 (Cell cycle-associated protein 1) (Cytoplasmic activation- and proliferation-associated protein 1) (GPI-anchored membrane protein 1) (GPI-anchored protein p137) (GPI-p137) (p137GPI) (Membrane component chromosome 11 surface marker 1) (RNA granule protein 105)	ENST00000341394.9 [Q14444-1];ENST00000389645.7 [Q14444-2];ENST00000530820.5 [Q14444-2];ENST00000532820.5 [Q14444-1];	CAPRIN1	THPS16hr_vs_Untreated
Q53EZ4	-0.248036	16.8814	-6.83829	5.79521e-06	0.000437225	4.11123	CEP55 C10orf3 URCC6	Centrosomal protein of 55 kDa (Cep55) (Up-regulated in colon cancer 6)	ENST00000371485.8 [Q53EZ4-1];	CEP55	THPS16hr_vs_Untreated
P46060	-0.446833	21.2268	-6.76365	6.57373e-06	0.00048291	3.98373	RANGAP1 KIAA1835 SD	Ran GTPase-activating protein 1 (RanGAP1)	ENST00000356244.8;ENST00000405486.5;ENST00000455915.6;ENST00000705116.1;	RANGAP1	THPS16hr_vs_Untreated
O94776	-0.224339	19.5193	-6.7333	6.92084e-06	0.000501182	3.93167	MTA2 MTA1L1 PID	Metastasis-associated protein MTA2 (Metastasis-associated 1-like 1) (MTA1-L1 protein) (p53 target protein in deacetylase complex)	ENST00000278823.7 [O94776-1];ENST00000524902.5 [O94776-2];ENST00000527204.5 [O94776-2];	MTA2	THPS16hr_vs_Untreated
O43852	-0.964184	21.582	-6.72644	7.002e-06	0.000501182	3.91987	CALU	Calumenin (Crocalbin) (IEF SSP 9302)	ENST00000249364.9 [O43852-1];ENST00000449187.7 [O43852-2];ENST00000479257.5 [O43852-3];ENST00000535011.6 [O43852-10];ENST00000542996.7 [O43852-4];	CALU	THPS16hr_vs_Untreated
P40222	-0.265069	19.5218	-6.69604	7.37353e-06	0.000521094	3.86756	TXLNA TXLN	Alpha-taxilin	ENST00000373609.1;ENST00000373610.8;	TXLNA	THPS16hr_vs_Untreated
Q14694	-0.226623	19.2752	-6.6742	7.65323e-06	0.0005341	3.82989	USP10 KIAA0190	Ubiquitin carboxyl-terminal hydrolase 10 (EC 3.4.19.12) (Deubiquitinating enzyme 10) (Ubiquitin thioesterase 10) (Ubiquitin-specific-processing protease 10)	ENST00000219473.12 [Q14694-1];ENST00000570191.5 [Q14694-3];	USP10	THPS16hr_vs_Untreated
Q9NRL2	-0.291748	16.2776	-6.63104	8.23913e-06	0.000566007	3.75525	BAZ1A ACF1 WCRF180 HSPC317	Bromodomain adjacent to zinc finger domain protein 1A (ATP-dependent chromatin-remodeling protein) (ATP-utilizing chromatin assembly and remodeling factor 1) (hACF1) (CHRAC subunit ACF1) (Williams syndrome transcription factor-related chromatin-remodeling factor 180) (WCRF180) (hWALp1)	ENST00000358716.8 [Q9NRL2-2];ENST00000360310.6 [Q9NRL2-1];ENST00000382422.6 [Q9NRL2-1];	BAZ1A	THPS16hr_vs_Untreated
Q02818	-0.27353	18.6952	-6.62581	8.31319e-06	0.000566007	3.74619	NUCB1 NUC	Nucleobindin-1 (CALNUC)	ENST00000405315.9;ENST00000407032.5;ENST00000411700.6;ENST00000451312.6;ENST00000706746.1;	NUCB1	THPS16hr_vs_Untreated
O76061	0.41296	16.2027	6.59955	8.69594e-06	0.000584933	3.70064	STC2	Stanniocalcin-2 (STC-2) (Stanniocalcin-related protein) (STC-related protein) (STCRP)	ENST00000265087.9;	STC2	THPS16hr_vs_Untreated
P51149	-0.366454	20.7661	-6.53132	9.77938e-06	0.000649979	3.58181	RAB7A RAB7	Ras-related protein Rab-7a (EC 3.6.5.2)	ENST00000265062.8;ENST00000674589.1;ENST00000675342.1;ENST00000675497.1;ENST00000676214.1;	RAB7A	THPS16hr_vs_Untreated
P12004	-0.2463	21.4946	-6.50804	1.01807e-05	0.000666766	3.5411	PCNA	Proliferating cell nuclear antigen (PCNA) (Cyclin)	ENST00000379143.10;ENST00000379160.3;	PCNA	THPS16hr_vs_Untreated
Q9BZF9	-0.277425	18.185	-6.49928	1.0336e-05	0.000666766	3.52578	UACA KIAA1561	Uveal autoantigen with coiled-coil domains and ankyrin repeats	ENST00000322954.11 [Q9BZF9-1];ENST00000379983.6 [Q9BZF9-2];	UACA	THPS16hr_vs_Untreated
P09493	-0.372079	19.9402	-6.49626	1.03902e-05	0.000666766	3.52048	TPM1 C15orf13 TMSA	Tropomyosin alpha-1 chain (Alpha-tropomyosin) (Tropomyosin-1)	ENST00000267996.11 [P09493-7];ENST00000288398.10 [P09493-10];ENST00000334895.10 [P09493-5];ENST00000358278.7 [P09493-3];ENST00000403994.9 [P09493-1];ENST00000559397.6 [P09493-8];ENST00000559556.5 [P09493-9];ENST00000561266.6 [P09493-6];	TPM1	THPS16hr_vs_Untreated
P09493	-0.372079	19.9402	-6.49626	1.03902e-05	0.000666766	3.52048	TPM1 C15orf13 TMSA	Tropomyosin alpha-1 chain (Alpha-tropomyosin) (Tropomyosin-1)	ENST00000267996.11 [P09493-7];ENST00000288398.10 [P09493-10];ENST00000334895.10 [P09493-5];ENST00000358278.7 [P09493-3];ENST00000403994.9 [P09493-1];ENST00000559397.6 [P09493-8];ENST00000559556.5 [P09493-9];ENST00000561266.6 [P09493-6];	TPM1	THPS16hr_vs_Untreated
O15427	-0.382737	18.2827	-6.45367	1.11862e-05	0.000708363	3.44576	SLC16A3 MCT3 MCT4	Monocarboxylate transporter 4 (MCT 4) (Solute carrier family 16 member 3)	ENST00000392339.6;ENST00000392341.6;ENST00000580189.6;ENST00000581287.5;ENST00000582743.6;ENST00000584689.6;ENST00000617373.5;ENST00000619321.2;	SLC16A3	THPS16hr_vs_Untreated
Q8N1F7	-0.279539	20.6724	-6.4473	1.13106e-05	0.000708363	3.43457	NUP93 KIAA0095	Nuclear pore complex protein Nup93 (93 kDa nucleoporin) (Nucleoporin Nup93)	ENST00000308159.10 [Q8N1F7-1];ENST00000542526.5 [Q8N1F7-2];ENST00000564887.5 [Q8N1F7-2];	NUP93	THPS16hr_vs_Untreated
P20908	-0.713399	17.6643	-6.43586	1.15378e-05	0.000708363	3.41444	COL5A1	Collagen alpha-1(V) chain	ENST00000371817.8 [P20908-1];ENST00000371820.4 [P20908-2];	COL5A1	THPS16hr_vs_Untreated
Q02952	-0.277461	20.3999	-6.42766	1.17035e-05	0.000708363	3.40001	AKAP12 AKAP250	A-kinase anchor protein 12 (AKAP-12) (A-kinase anchor protein 250 kDa) (AKAP 250) (Gravin) (Myasthenia gravis autoantigen)	ENST00000253332.5 [Q02952-1];ENST00000354675.10 [Q02952-2];ENST00000359755.5 [Q02952-3];ENST00000402676.7 [Q02952-1];	AKAP12	THPS16hr_vs_Untreated
Q8WU90	-0.23126	19.1642	-6.42386	1.17812e-05	0.000708363	3.3933	ZC3H15 DFRP1 LEREPO4 HSPC303 HT010 MSTP012 PP730	Zinc finger CCCH domain-containing protein 15 (DRG family-regulatory protein 1) (Likely ortholog of mouse immediate early response erythropoietin 4)	ENST00000337859.11 [Q8WU90-1];	ZC3H15	THPS16hr_vs_Untreated
Q13263	-0.337352	20.746	-6.42296	1.17997e-05	0.000708363	3.39172	TRIM28 KAP1 RNF96 TIF1B	Transcription intermediary factor 1-beta (TIF1-beta) (E3 SUMO-protein ligase TRIM28) (EC 2.3.2.27) (KRAB-associated protein 1) (KAP-1) (KRAB-interacting protein 1) (KRIP-1) (Nuclear corepressor KAP-1) (RING finger protein 96) (RING-type E3 ubiquitin transferase TIF1-beta) (Tripartite motif-containing protein 28)	ENST00000253024.10 [Q13263-1];ENST00000341753.10 [Q13263-2];	TRIM28	THPS16hr_vs_Untreated
Q9BZD4	-0.422672	17.8848	-6.40944	1.20806e-05	0.000717512	3.3679	NUF2 CDCA1 NUF2R	Kinetochore protein Nuf2 (hNuf2) (hNuf2R) (hsNuf2) (Cell division cycle-associated protein 1)	ENST00000271452.8;ENST00000367900.7;	NUF2	THPS16hr_vs_Untreated
Q9UBS4	0.389277	18.8562	6.39064	1.24833e-05	0.000733625	3.33471	DNAJB11 EDJ ERJ3 HDJ9 PSEC0121 UNQ537/PRO1080	DnaJ homolog subfamily B member 11 (APOBEC1-binding protein 2) (ABBP-2) (DnaJ protein homolog 9) (ER-associated DNAJ) (ER-associated Hsp40 co-chaperone) (Endoplasmic reticulum DNA J domain-containing protein 3) (ER-resident protein ERdj3) (ERdj3) (ERj3p) (HEDJ) (Human DnaJ protein 9) (hDj-9) (PWP1-interacting protein 4)	ENST00000265028.8;ENST00000439351.5;	DNAJB11	THPS16hr_vs_Untreated
Q9HDC9	-0.239204	19.0338	-6.36487	1.30579e-05	0.000757549	3.28915	APMAP C20orf3 UNQ1869/PRO4305	Adipocyte plasma membrane-associated protein (Protein BSCv)	ENST00000217456.3 [Q9HDC9-1];	APMAP	THPS16hr_vs_Untreated
P05783	-0.567593	20.4045	-6.36034	1.31618e-05	0.000757549	3.28113	KRT18 CYK18 PIG46	Keratin, type I cytoskeletal 18 (Cell proliferation-inducing gene 46 protein) (Cytokeratin-18) (CK-18) (Keratin-18) (K18)	ENST00000388835.4;ENST00000388837.6;	KRT18	THPS16hr_vs_Untreated
P27797	0.257587	23.6114	6.3185	1.41629e-05	0.00080685	3.20692	CALR CRTC	Calreticulin (CRP55) (Calregulin) (Endoplasmic reticulum resident protein 60) (ERp60) (HACBP) (grp60)	ENST00000316448.10;ENST00000586967.2;	CALR	THPS16hr_vs_Untreated
O43847	-0.308264	18.9364	-6.3047	1.45104e-05	0.000814624	3.18238	NRDC NRD1	Nardilysin (EC 3.4.24.61) (N-arginine dibasic convertase) (NRD convertase) (NRD-C) (Nardilysin convertase)	ENST00000352171.12 [O43847-1];ENST00000354831.11 [O43847-2];	NRDC	THPS16hr_vs_Untreated
P35221	-0.304035	20.0198	-6.30154	1.45912e-05	0.000814624	3.17676	CTNNA1	Catenin alpha-1 (Alpha E-catenin) (Cadherin-associated protein) (Renal carcinoma antigen NY-REN-13)	ENST00000302763.12 [P35221-1];ENST00000540387.5 [P35221-3];	CTNNA1	THPS16hr_vs_Untreated
O60488	-0.256875	18.7563	-6.28642	1.49842e-05	0.000828284	3.14985	ACSL4 ACS4 FACL4 LACS4	Long-chain-fatty-acid--CoA ligase 4 (EC 6.2.1.3) (Arachidonate--CoA ligase) (EC 6.2.1.15) (Long-chain acyl-CoA synthetase 4) (LACS 4)	ENST00000340800.7 [O60488-1];ENST00000348502.10 [O60488-2];ENST00000469796.7 [O60488-1];ENST00000502391.6 [O60488-1];ENST00000671846.1 [O60488-1];ENST00000672282.1 [O60488-2];ENST00000672401.1 [O60488-2];ENST00000673016.1 [O60488-2];	ACSL4	THPS16hr_vs_Untreated
P27707	-0.353276	17.3726	-6.23536	1.63956e-05	0.000897417	3.05872	DCK	Deoxycytidine kinase (dCK) (EC 2.7.1.74) (Deoxyadenosine kinase) (EC 2.7.1.76) (Deoxyguanosine kinase) (EC 2.7.1.113)	ENST00000286648.10;	DCK	THPS16hr_vs_Untreated
Q4J6C6	-0.266868	17.3175	-6.21036	1.71365e-05	0.000928866	3.01397	PREPL KIAA0436	Prolyl endopeptidase-like (EC 3.4.21.-) (Prolylendopeptidase-like)	ENST00000260648.10 [Q4J6C6-1];ENST00000378511.7 [Q4J6C6-3];ENST00000378520.7 [Q4J6C6-2];ENST00000409272.5 [Q4J6C6-1];ENST00000409411.6 [Q4J6C6-4];ENST00000409936.5 [Q4J6C6-1];ENST00000409957.5 [Q4J6C6-4];ENST00000410081.5 [Q4J6C6-1];ENST00000425263.5 [Q4J6C6-1];ENST00000426481.5 [Q4J6C6-1];ENST00000541738.5 [Q4J6C6-4];	PREPL	THPS16hr_vs_Untreated
P08754	-0.202081	17.6265	-6.17549	1.82288e-05	0.000978573	2.95141	GNAI3	Guanine nucleotide-binding protein G(i) subunit alpha-3 (G(i) alpha-3)	ENST00000369851.7;	GNAI3	THPS16hr_vs_Untreated
Q8TBF4	-0.269776	15.7439	-6.16625	1.85303e-05	0.000985285	2.9348	ZCRB1	Zinc finger CCHC-type and RNA-binding motif-containing protein 1 (U11/U12 small nuclear ribonucleoprotein 31 kDa protein) (U11/U12 snRNP 31 kDa protein) (U11/U12-31K)	ENST00000266529.8;ENST00000677694.1;ENST00000679269.1;	ZCRB1	THPS16hr_vs_Untreated
P35556	0.287352	15.5633	7.78568	2.90678e-05	0.0013753	2.92706	FBN2	Fibrillin-2 [Cleaved into: Placensin]	ENST00000262464.9 [P35556-1];	FBN2	THPS16hr_vs_Untreated
O75964	-0.301418	17.5893	-6.14941	1.90932e-05	0.00100564	2.9045	ATP5MG ATP5L	ATP synthase subunit g, mitochondrial (ATPase subunit g) (ATP synthase membrane subunit g)	ENST00000300688.8;	ATP5MG	THPS16hr_vs_Untreated
Q86UP2	-0.247692	20.2375	-6.13342	1.9644e-05	0.00102498	2.87571	KTN1 CG1 KIAA0004	Kinectin (CG-1 antigen) (Kinesin receptor)	ENST00000395308.5 [Q86UP2-3];ENST00000395309.7 [Q86UP2-3];ENST00000395311.5 [Q86UP2-3];ENST00000395314.8 [Q86UP2-1];ENST00000413890.6 [Q86UP2-3];ENST00000438792.6 [Q86UP2-2];ENST00000459737.5 [Q86UP2-1];	KTN1	THPS16hr_vs_Untreated
Q9UHI8	0.479518	16.3431	7.67074	3.26717e-05	0.00148298	2.80685	ADAMTS1 KIAA1346 METH1	A disintegrin and metalloproteinase with thrombospondin motifs 1 (ADAM-TS 1) (ADAM-TS1) (ADAMTS-1) (EC 3.4.24.-) (METH-1)	ENST00000284984.8;	ADAMTS1	THPS16hr_vs_Untreated
Q8TDX7	-0.335974	18.2261	-6.06196	2.23172e-05	0.0011511	2.74654	NEK7	Serine/threonine-protein kinase Nek7 (EC 2.7.11.34) (Never in mitosis A-related kinase 7) (NimA-related protein kinase 7)	ENST00000367383.5 [Q8TDX7-2];ENST00000367385.9 [Q8TDX7-1];ENST00000538004.5 [Q8TDX7-1];	NEK7	THPS16hr_vs_Untreated
P78347	-0.296316	19.5543	-6.05806	2.24736e-05	0.0011511	2.73947	GTF2I BAP135 WBSCR6	General transcription factor II-I (GTFII-I) (TFII-I) (Bruton tyrosine kinase-associated protein 135) (BAP-135) (BTK-associated protein 135) (SRF-Phox1-interacting protein) (SPIN) (Williams-Beuren syndrome chromosomal region 6 protein)	ENST00000443166.5 [P78347-5];ENST00000573035.6 [P78347-1];ENST00000614986.4 [P78347-3];ENST00000620879.4 [P78347-2];ENST00000621734.4 [P78347-4];	GTF2I	THPS16hr_vs_Untreated
Q9P0K7	-0.237705	19.059	-6.04892	2.28445e-05	0.00115946	2.7229	RAI14 KIAA1334 NORPEG	Ankycorbin (Ankyrin repeat and coiled-coil structure-containing protein) (Novel retinal pigment epithelial cell protein) (Retinoic acid-induced protein 14)	ENST00000265109.8 [Q9P0K7-1];ENST00000428746.6 [Q9P0K7-1];ENST00000503673.5 [Q9P0K7-1];ENST00000506376.1 [Q9P0K7-3];ENST00000512629.5 [Q9P0K7-4];ENST00000515799.5 [Q9P0K7-2];	RAI14	THPS16hr_vs_Untreated
Q8TED1	-0.466689	17.7943	-6.04132	2.31581e-05	0.00116479	2.70909	GPX8 UNQ847/PRO1785	Probable glutathione peroxidase 8 (GPx-8) (GSHPx-8) (EC 1.11.1.9)	ENST00000503787.6;	GPX8	THPS16hr_vs_Untreated
P49137	-0.261123	16.6146	-6.01552	2.42557e-05	0.0012091	2.66221	MAPKAPK2	MAP kinase-activated protein kinase 2 (MAPK-activated protein kinase 2) (MAPKAP kinase 2) (MAPKAP-K2) (MAPKAPK-2) (MK-2) (MK2) (EC 2.7.11.1)	ENST00000294981.8 [P49137-2];ENST00000367103.4 [P49137-1];	MAPKAPK2	THPS16hr_vs_Untreated
Q9Y617	0.31538	19.8245	6.00403	2.47619e-05	0.00122341	2.6413	PSAT1 PSA	Phosphoserine aminotransferase (EC 2.6.1.52) (Phosphohydroxythreonine aminotransferase) (PSAT)	ENST00000347159.6 [Q9Y617-2];ENST00000376588.4 [Q9Y617-1];	PSAT1	THPS16hr_vs_Untreated
Q96EX1	-0.325756	16.3053	-5.982	2.5763e-05	0.00126171	2.60118	SMIM12 C1orf212	Small integral membrane protein 12	ENST00000417239.1;ENST00000423898.1;ENST00000446026.1;ENST00000456842.1;ENST00000521580.3;	SMIM12	THPS16hr_vs_Untreated
Q9UDY4	-0.290372	18.9264	-5.92881	2.83592e-05	0.0013753	2.50398	DNAJB4 DNAJW HLJ1	DnaJ homolog subfamily B member 4 (Heat shock 40 kDa protein 1 homolog) (HSP40 homolog) (Heat shock protein 40 homolog) (Human liver DnaJ-like protein)	ENST00000370763.6;	DNAJB4	THPS16hr_vs_Untreated
O15031	-0.231201	17.4736	-5.92258	2.86805e-05	0.0013753	2.49257	PLXNB2 KIAA0315	Plexin-B2 (MM1)	ENST00000359337.9;ENST00000449103.5;	PLXNB2	THPS16hr_vs_Untreated
P19883	0.400975	16.408	7.3766	4.43356e-05	0.00190404	2.49218	FST	Follistatin (FS) (Activin-binding protein)	ENST00000256759.8 [P19883-1];ENST00000396947.7 [P19883-2];	FST	THPS16hr_vs_Untreated
P49327	-0.328122	23.4769	-5.91932	2.885e-05	0.0013753	2.48661	FASN FAS	Fatty acid synthase (EC 2.3.1.85) (Type I fatty acid synthase) [Includes: [Acyl-carrier-protein] S-acetyltransferase (EC 2.3.1.38); [Acyl-carrier-protein] S-malonyltransferase (EC 2.3.1.39); 3-oxoacyl-[acyl-carrier-protein] synthase (EC 2.3.1.41); 3-oxoacyl-[acyl-carrier-protein] reductase (EC 1.1.1.100); 3-hydroxyacyl-[acyl-carrier-protein] dehydratase (EC 4.2.1.59); Enoyl-[acyl-carrier-protein]…	ENST00000306749.4;	FASN	THPS16hr_vs_Untreated
P46734	-0.391668	17.9378	-5.90104	2.98216e-05	0.00139911	2.45307	MAP2K3 MEK3 MKK3 PRKMK3 SKK2	Dual specificity mitogen-activated protein kinase kinase 3 (MAP kinase kinase 3) (MAPKK 3) (EC 2.7.12.2) (MAPK/ERK kinase 3) (MEK 3) (Stress-activated protein kinase kinase 2) (SAPK kinase 2) (SAPKK-2) (SAPKK2)	ENST00000316920.10 [P46734-2];ENST00000342679.9 [P46734-1];ENST00000361818.9 [P46734-2];ENST00000613338.4 [P46734-2];	MAP2K3	THPS16hr_vs_Untreated
O96005	-0.207105	17.6596	-5.89328	3.02439e-05	0.0014071	2.43884	CLPTM1	Putative lipid scramblase CLPTM1 (Cleft lip and palate transmembrane protein 1)	ENST00000337392.10 [O96005-1];ENST00000541297.6 [O96005-4];ENST00000546079.5 [O96005-3];	CLPTM1	THPS16hr_vs_Untreated
Q9UQB8	-0.294936	17.4514	-5.86747	3.16943e-05	0.001459	2.39142	BAIAP2	Brain-specific angiogenesis inhibitor 1-associated protein 2 (BAI-associated protein 2) (BAI1-associated protein 2) (Protein BAP2) (Fas ligand-associated factor 3) (FLAF3) (Insulin receptor substrate p53/p58) (IRS-58) (IRSp53/58) (Insulin receptor substrate protein of 53 kDa) (IRSp53) (Insulin receptor substrate p53)	ENST00000321280.11 [Q9UQB8-4];ENST00000321300.10 [Q9UQB8-1];ENST00000428708.7 [Q9UQB8-2];ENST00000435091.7 [Q9UQB8-5];ENST00000575712.5 [Q9UQB8-3];	BAIAP2	THPS16hr_vs_Untreated
O00762	-0.459175	18.0358	-5.86422	3.18821e-05	0.001459	2.38544	UBE2C UBCH10	Ubiquitin-conjugating enzyme E2 C (EC 2.3.2.23) ((E3-independent) E2 ubiquitin-conjugating enzyme C) (EC 2.3.2.24) (E2 ubiquitin-conjugating enzyme C) (UbcH10) (Ubiquitin carrier protein C) (Ubiquitin-protein ligase C)	ENST00000335046.7 [O00762-4];ENST00000352551.9 [O00762-3];ENST00000356455.9 [O00762-1];ENST00000372568.4 [O00762-2];	UBE2C	THPS16hr_vs_Untreated
Q70UQ0-4	-0.608272	18.9099	-5.82826	3.40383e-05	0.00152745	2.3192	NA	NA	NA	NA	THPS16hr_vs_Untreated
O75815	0.284052	15.6617	5.82568	3.41987e-05	0.00152745	2.31444	BCAR3 NSP2 SH2D3B UNQ271/PRO308	Breast cancer anti-estrogen resistance protein 3 (Novel SH2-containing protein 2) (SH2 domain-containing protein 3B)	ENST00000260502.11 [O75815-1];ENST00000370243.1 [O75815-1];ENST00000370244.5 [O75815-1];ENST00000370247.7 [O75815-3];ENST00000539242.5 [O75815-2];	BCAR3	THPS16hr_vs_Untreated
Q9UKX5	-0.37098	16.1499	-5.78335	3.69461e-05	0.00163706	2.23623	ITGA11 MSTP018	Integrin alpha-11	ENST00000315757.9 [Q9UKX5-1];ENST00000423218.6 [Q9UKX5-2];	ITGA11	THPS16hr_vs_Untreated
P28300	0.295967	17.1567	5.72271	4.12892e-05	0.0018151	2.12374	LOX	Protein-lysine 6-oxidase (EC 1.4.3.13) (Lysyl oxidase) [Cleaved into: Protein-lysine 6-oxidase, long form; Protein-lysine 6-oxidase, short form]	ENST00000231004.5;	LOX	THPS16hr_vs_Untreated
Q96QZ7	-0.818641	15.6796	-5.70259	4.28446e-05	0.00186876	2.08632	MAGI1 AIP3 BAIAP1 BAP1 TNRC19	Membrane-associated guanylate kinase, WW and PDZ domain-containing protein 1 (Atrophin-1-interacting protein 3) (AIP-3) (BAI1-associated protein 1) (BAP-1) (Membrane-associated guanylate kinase inverted 1) (MAGI-1) (Trinucleotide repeat-containing gene 19 protein) (WW domain-containing protein 3) (WWP3)	ENST00000330909.12 [Q96QZ7-5];ENST00000402939.7 [Q96QZ7-2];ENST00000483466.5 [Q96QZ7-3];ENST00000497477.6 [Q96QZ7-4];ENST00000634409.1 [Q96QZ7-2];ENST00000634774.1 [Q96QZ7-5];ENST00000635378.1 [Q96QZ7-3];ENST00000635471.1 [Q96QZ7-4];	MAGI1	THPS16hr_vs_Untreated
O43663	-0.63384	17.8285	-5.69493	4.34525e-05	0.00188058	2.07206	PRC1	Protein regulator of cytokinesis 1	ENST00000361188.9 [O43663-4];ENST00000394249.8 [O43663-1];ENST00000442656.6 [O43663-3];	PRC1	THPS16hr_vs_Untreated
Q06210	0.432298	21.2797	5.67148	4.53706e-05	0.00192254	2.02835	GFPT1 GFAT GFPT	Glutamine--fructose-6-phosphate aminotransferase [isomerizing] 1 (EC 2.6.1.16) (D-fructose-6-phosphate amidotransferase 1) (Glutamine:fructose-6-phosphate amidotransferase 1) (GFAT 1) (GFAT1) (Hexosephosphate aminotransferase 1)	ENST00000357308.9 [Q06210-1];ENST00000361060.5 [Q06210-2];	GFPT1	THPS16hr_vs_Untreated
O60749	0.21038	18.317	5.67047	4.54551e-05	0.00192254	2.02646	SNX2 TRG9	Sorting nexin-2 (Transformation-related gene 9 protein) (TRG-9)	ENST00000379516.7 [O60749-1];ENST00000514949.1 [O60749-2];	SNX2	THPS16hr_vs_Untreated
P48643	-0.306423	22.7872	-5.66539	4.58826e-05	0.00192604	2.01699	CCT5 CCTE KIAA0098	T-complex protein 1 subunit epsilon (TCP-1-epsilon) (CCT-epsilon)	ENST00000280326.9 [P48643-1];ENST00000506600.1 [P48643-2];	CCT5	THPS16hr_vs_Untreated
O15294	-0.287297	17.6646	-5.64944	4.72533e-05	0.0019585	1.9872	OGT	UDP-N-acetylglucosamine--peptide N-acetylglucosaminyltransferase 110 kDa subunit (EC 2.4.1.255) (O-GlcNAc transferase subunit p110) (O-linked N-acetylglucosamine transferase 110 kDa subunit) (OGT)	ENST00000373701.7 [O15294-3];ENST00000373719.8 [O15294-1];	OGT	THPS16hr_vs_Untreated
P35270	-0.231887	16.3546	-5.64825	4.73575e-05	0.0019585	1.98498	SPR	Sepiapterin reductase (SPR) (EC 1.1.1.153)	ENST00000234454.6;	SPR	THPS16hr_vs_Untreated
P14921	-0.594662	16.1458	-5.62368	4.95575e-05	0.00203441	1.93903	ETS1 EWSR2	Protein C-ets-1 (p54)	ENST00000319397.7 [P14921-1];ENST00000392668.8 [P14921-3];ENST00000526145.6 [P14921-2];ENST00000531611.5 [P14921-5];ENST00000535549.5 [P14921-4];	ETS1	THPS16hr_vs_Untreated
Q8N5I9	-0.307505	16.3394	-5.55478	5.63137e-05	0.00229488	1.80973	NOPCHAP1 C12orf45	NOP protein chaperone 1	ENST00000552951.7;	NOPCHAP1	THPS16hr_vs_Untreated
Q13620	-0.23528	19.6825	-5.54422	5.74298e-05	0.00232341	1.78987	CUL4B KIAA0695	Cullin-4B (CUL-4B)	ENST00000371322.11 [Q13620-1];ENST00000371323.3 [Q13620-3];ENST00000680673.1 [Q13620-2];ENST00000681253.1 [Q13620-2];ENST00000681652.1 [Q13620-2];	CUL4B	THPS16hr_vs_Untreated
Q9NZN4	-0.423731	20.4624	-5.52963	5.90115e-05	0.00237022	1.76239	EHD2 PAST2	EH domain-containing protein 2 (PAST homolog 2)	ENST00000263277.8 [Q9NZN4-1];ENST00000538399.1 [Q9NZN4-2];	EHD2	THPS16hr_vs_Untreated
Q10471	-0.196481	18.9526	-5.51659	6.04626e-05	0.00240464	1.73782	GALNT2	Polypeptide N-acetylgalactosaminyltransferase 2 (EC 2.4.1.41) (Polypeptide GalNAc transferase 2) (GalNAc-T2) (pp-GaNTase 2) (Protein-UDP acetylgalactosaminyltransferase 2) (UDP-GalNAc:polypeptide N-acetylgalactosaminyltransferase 2) [Cleaved into: Polypeptide N-acetylgalactosaminyltransferase 2 soluble form]	ENST00000366672.5 [Q10471-1];	GALNT2	THPS16hr_vs_Untreated
O94915	-0.250087	17.8324	-5.51423	6.07298e-05	0.00240464	1.73335	FRYL AF4P12 KIAA0826	Protein furry homolog-like (ALL1-fused gene from chromosome 4p12 protein)	ENST00000358350.9 [O94915-1];	FRYL	THPS16hr_vs_Untreated
P53814	-0.503713	18.1734	-5.49335	6.31421e-05	0.00247161	1.69396	SMTN SMSMO	Smoothelin	ENST00000333137.12 [P53814-5];ENST00000347557.6 [P53814-1];ENST00000358743.5 [P53814-6];	SMTN	THPS16hr_vs_Untreated
Q9BUQ8	-0.365927	18.828	-5.49141	6.33717e-05	0.00247161	1.69028	DDX23	Probable ATP-dependent RNA helicase DDX23 (EC 3.6.4.13) (100 kDa U5 snRNP-specific protein) (DEAD box protein 23) (PRP28 homolog) (U5-100kD)	ENST00000308025.8 [Q9BUQ8-1];ENST00000547135.5 [Q9BUQ8-2];	DDX23	THPS16hr_vs_Untreated
P23921	-0.294656	20.2124	-5.48823	6.37492e-05	0.00247161	1.68428	RRM1 RR1	Ribonucleoside-diphosphate reductase large subunit (EC 1.17.4.1) (Ribonucleoside-diphosphate reductase subunit M1) (Ribonucleotide reductase large subunit)	ENST00000300738.10;	RRM1	THPS16hr_vs_Untreated
P06493	-0.274177	19.4681	-5.48237	6.44509e-05	0.00247331	1.6732	CDK1 CDC2 CDC28A CDKN1 P34CDC2	Cyclin-dependent kinase 1 (CDK1) (EC 2.7.11.22) (EC 2.7.11.23) (Cell division control protein 2 homolog) (Cell division protein kinase 1) (p34 protein kinase)	ENST00000316629.8 [P06493-2];ENST00000373809.2 [P06493-2];ENST00000395284.8 [P06493-1];	CDK1	THPS16hr_vs_Untreated
P14625	0.443456	23.6756	5.48048	6.4679e-05	0.00247331	1.66963	HSP90B1 GRP94 TRA1	Endoplasmin (94 kDa glucose-regulated protein) (GRP-94) (Heat shock protein 90 kDa beta member 1) (Tumor rejection antigen 1) (gp96 homolog)	ENST00000299767.10;	HSP90B1	THPS16hr_vs_Untreated
Q9P0V3	-0.237585	18.0108	-5.4442	6.92233e-05	0.00261883	1.60096	SH3BP4 BOG25 EHB10 TTP	SH3 domain-binding protein 4 (EH-binding protein 10) (Transferrin receptor-trafficking protein)	ENST00000344528.8 [Q9P0V3-1];ENST00000392011.7 [Q9P0V3-1];ENST00000409212.5 [Q9P0V3-1];	SH3BP4	THPS16hr_vs_Untreated
P04062	-0.334268	17.6516	-5.44267	6.94228e-05	0.00261883	1.59805	GBA1 GBA GC GLUC	Lysosomal acid glucosylceramidase (Lysosomal acid GCase) (EC 3.2.1.45) (Acid beta-glucosidase) (Alglucerase) (Beta-glucocerebrosidase) (Beta-GC) (Beta-glucosylceramidase 1) (Cholesterol glucosyltransferase) (SGTase) (EC 2.4.1.-) (Cholesteryl-beta-glucosidase) (EC 3.2.1.-) (D-glucosyl-N-acylsphingosine glucohydrolase) (Glucosylceramidase beta 1) (Imiglucerase) (Lysosomal cholesterol glycosyltransf…	ENST00000327247.9 [P04062-1];ENST00000368373.8 [P04062-1];ENST00000427500.7 [P04062-5];ENST00000428024.3 [P04062-4];	GBA1	THPS16hr_vs_Untreated
Q9UG63	-0.186825	18.6515	-5.43784	7.00534e-05	0.00262489	1.5889	ABCF2 HUSSY-18	ATP-binding cassette sub-family F member 2 (Iron-inhibited ABC transporter 2)	ENST00000287844.7 [Q9UG63-1];	ABCF2	THPS16hr_vs_Untreated
O43493	-0.758794	16.7203	-5.42717	7.14694e-05	0.00266009	1.56867	TGOLN2 TGN46 TGN51	Trans-Golgi network integral membrane protein 2 (Trans-Golgi network glycoprotein 46) (TGN38 homolog) (hTGN46) (Trans-Golgi network glycoprotein 48) (hTGN48) (Trans-Golgi network glycoprotein 51) (hTGN51) (Trans-Golgi network protein 2)	ENST00000377386.8 [O43493-2];ENST00000398263.6 [O43493-4];ENST00000409015.5 [O43493-7];ENST00000444342.2 [O43493-5];	TGOLN2	THPS16hr_vs_Untreated
Q13438	0.242481	16.1211	5.41139	7.36189e-05	0.00272195	1.53871	OS9	Protein OS-9 (Amplified in osteosarcoma 9)	ENST00000257966.13 [Q13438-7];ENST00000315970.12 [Q13438-1];ENST00000389142.10 [Q13438-3];ENST00000389146.11 [Q13438-4];ENST00000435406.6 [Q13438-6];ENST00000439210.6 [Q13438-8];ENST00000551035.5 [Q13438-5];ENST00000552285.6 [Q13438-2];	OS9	THPS16hr_vs_Untreated
P60709	-0.590922	15.7868	-5.3845	7.74356e-05	0.00284423	1.4876	ACTB	Actin, cytoplasmic 1 (EC 3.6.4.-) (Beta-actin) [Cleaved into: Actin, cytoplasmic 1, N-terminally processed]	ENST00000493945.6;ENST00000642480.2;ENST00000646664.1;ENST00000674681.1;ENST00000675515.1;	ACTB	THPS16hr_vs_Untreated
Q9H6E4	-0.206071	16.6669	-5.36815	7.98574e-05	0.00291401	1.45646	CCDC134	Coiled-coil domain-containing protein 134	ENST00000255784.6;	CCDC134	THPS16hr_vs_Untreated
Q8WX93	-0.348903	19.4444	-5.3552	8.18302e-05	0.0029479	1.43179	PALLD KIAA0992 CGI-151	Palladin (SIH002) (Sarcoma antigen NY-SAR-77)	ENST00000261509.10 [Q8WX93-2];ENST00000505667.6 [Q8WX93-9];ENST00000507735.6 [Q8WX93-4];ENST00000512127.5 [Q8WX93-8];	PALLD	THPS16hr_vs_Untreated
Q6WCQ1	-0.229571	18.6889	-5.35512	8.18421e-05	0.0029479	1.43165	MPRIP KIAA0864 MRIP RHOIP3	Myosin phosphatase Rho-interacting protein (M-RIP) (Rho-interacting protein 3) (RIP3) (p116Rip)	ENST00000341712.8 [Q6WCQ1-1];ENST00000395811.9 [Q6WCQ1-2];	MPRIP	THPS16hr_vs_Untreated
Q02241	-0.334632	18.883	-5.34956	8.27056e-05	0.0029599	1.42104	KIF23 KNSL5 MKLP1	Kinesin-like protein KIF23 (Kinesin-like protein 5) (Mitotic kinesin-like protein 1)	ENST00000260363.9 [Q02241-1];ENST00000352331.8 [Q02241-2];ENST00000647715.1 [Q02241-1];	KIF23	THPS16hr_vs_Untreated
Q08629	0.29997	15.5422	6.43235	0.000126009	0.00409016	1.40943	SPOCK1 SPOCK TIC1 TICN1	Testican-1 (Protein SPOCK)	ENST00000394945.6;	SPOCK1	THPS16hr_vs_Untreated
Q96GD4	-0.371565	16.9675	-5.32324	8.69196e-05	0.00309091	1.3708	AURKB AIK2 AIM1 AIRK2 ARK2 STK1 STK12 STK5	Aurora kinase B (EC 2.7.11.1) (Aurora 1) (Aurora- and IPL1-like midbody-associated protein 1) (AIM-1) (Aurora/IPL1-related kinase 2) (ARK-2) (Aurora-related kinase 2) (STK-1) (Serine/threonine-protein kinase 12) (Serine/threonine-protein kinase 5) (Serine/threonine-protein kinase aurora-B)	ENST00000316199.10 [Q96GD4-5];ENST00000534871.5 [Q96GD4-4];ENST00000578549.5 [Q96GD4-2];ENST00000585124.6 [Q96GD4-1];	AURKB	THPS16hr_vs_Untreated
O95239	-0.303684	18.7256	-5.30291	9.03269e-05	0.00319174	1.33193	KIF4A KIF4	Chromosome-associated kinesin KIF4A (Chromokinesin-A)	ENST00000374403.4 [O95239-1];	KIF4A	THPS16hr_vs_Untreated
P23381	0.46564	19.7403	5.29569	9.15692e-05	0.00321529	1.31813	WARS1 IFI53 WARS WRS	Tryptophan--tRNA ligase, cytoplasmic (EC 6.1.1.2) (Interferon-induced protein 53) (IFP53) (Tryptophanyl-tRNA synthetase) (TrpRS) (hWRS) [Cleaved into: T1-TrpRS; T2-TrpRS]	ENST00000344102.9 [P23381-2];ENST00000355338.6 [P23381-1];ENST00000358655.8 [P23381-2];ENST00000392882.7 [P23381-1];ENST00000556645.5 [P23381-2];ENST00000557135.5 [P23381-1];	WARS1	THPS16hr_vs_Untreated
Q96R06	-0.245183	17.0252	-5.27305	9.55826e-05	0.00333524	1.27478	SPAG5	Sperm-associated antigen 5 (Astrin) (Deepest) (Mitotic spindle-associated protein p126) (MAP126)	ENST00000321765.10;	SPAG5	THPS16hr_vs_Untreated
O00458	0.171033	16.1164	5.25903	9.81592e-05	0.00336324	1.2479	IFRD1	Interferon-related developmental regulator 1 (Nerve growth factor-inducible protein PC4)	ENST00000005558.8 [O00458-1];ENST00000403825.8 [O00458-1];ENST00000535603.5 [O00458-2];ENST00000621379.4 [O00458-2];ENST00000675578.1 [O00458-1];	IFRD1	THPS16hr_vs_Untreated
Q8N0T1	-0.189797	15.8353	-5.25888	9.81874e-05	0.00336324	1.24761	RBIS C8orf59	Ribosomal biogenesis factor	ENST00000321777.5 [Q8N0T1-2];ENST00000611854.4 [Q8N0T1-1];ENST00000612809.4 [Q8N0T1-1];ENST00000612977.4 [Q8N0T1-1];ENST00000615697.4 [Q8N0T1-1];ENST00000619594.5 [Q8N0T1-1];	RBIS	THPS16hr_vs_Untreated
P39656	-0.271898	20.1333	-5.25885	9.81924e-05	0.00336324	1.24755	DDOST KIAA0115 OST48 OK/SW-cl.45	Dolichyl-diphosphooligosaccharide--protein glycosyltransferase 48 kDa subunit (DDOST 48 kDa subunit) (Oligosaccharyl transferase 48 kDa subunit)	ENST00000415136.6 [P39656-1];	DDOST	THPS16hr_vs_Untreated
Q9BXP5	-0.192422	19.4122	-5.23727	0.000102301	0.0034826	1.20614	SRRT ARS2 ASR2	Serrate RNA effector molecule homolog (Arsenite-resistance protein 2)	ENST00000611405.5 [Q9BXP5-1];ENST00000614484.4 [Q9BXP5-3];ENST00000618262.4 [Q9BXP5-2];ENST00000618411.4 [Q9BXP5-4];	SRRT	THPS16hr_vs_Untreated
Q8IWA4	-0.263418	16.0231	-5.23299	0.000103138	0.00348981	1.1979	MFN1	Mitofusin-1 (EC 3.6.5.-) (Fzo homolog) (Transmembrane GTPase MFN1)	ENST00000263969.9 [Q8IWA4-1];ENST00000357390.8 [Q8IWA4-2];ENST00000471841.6 [Q8IWA4-1];	MFN1	THPS16hr_vs_Untreated
Q00534	-0.228822	17.1989	-5.20885	0.000107986	0.00361946	1.1515	CDK6 CDKN6	Cyclin-dependent kinase 6 (EC 2.7.11.22) (Cell division protein kinase 6) (Serine/threonine-protein kinase PLSTIRE)	ENST00000265734.8;ENST00000424848.3;	CDK6	THPS16hr_vs_Untreated
Q8NBJ5	-0.38218	19.618	-5.20749	0.000108266	0.00361946	1.14888	COLGALT1 GLT25D1 PSEC0241	Procollagen galactosyltransferase 1 (EC 2.4.1.50) (Collagen beta(1-O)galactosyltransferase 1) (ColGalT 1) (Glycosyltransferase 25 family member 1) (Hydroxylysine galactosyltransferase 1)	ENST00000252599.9;	COLGALT1	THPS16hr_vs_Untreated
O75935	-0.247893	18.1039	-5.18601	0.00011279	0.00374827	1.10752	DCTN3 DCTN22	Dynactin subunit 3 (Dynactin complex subunit 22 kDa subunit) (p22)	ENST00000259632.12 [O75935-1];ENST00000341694.6 [O75935-2];ENST00000378916.8 [O75935-3];	DCTN3	THPS16hr_vs_Untreated
O95302	-0.41323	17.3834	-5.16269	0.000117924	0.00388579	1.06256	FKBP9 FKBP60 FKBP63	Peptidyl-prolyl cis-trans isomerase FKBP9 (PPIase FKBP9) (EC 5.2.1.8) (63 kDa FK506-binding protein) (63 kDa FKBP) (FKBP-63) (FK506-binding protein 9) (FKBP-9) (Rotamase)	ENST00000242209.9 [O95302-1];ENST00000490776.3 [O95302-2];ENST00000538336.5 [O95302-3];	FKBP9	THPS16hr_vs_Untreated
P49588	0.266213	22.6115	5.1599	0.000118555	0.00388579	1.05717	AARS1 AARS	Alanine--tRNA ligase, cytoplasmic (EC 6.1.1.7) (Alanyl-tRNA synthetase) (AlaRS) (Renal carcinoma antigen NY-REN-42)	ENST00000261772.13 [P49588-1];ENST00000674691.1 [P49588-1];ENST00000674963.1 [P49588-1];ENST00000675643.1 [P49588-1];	AARS1	THPS16hr_vs_Untreated
P49915	-0.196352	20.6572	-5.15787	0.000119017	0.00388579	1.05325	GMPS	GMP synthase [glutamine-hydrolyzing] (EC 6.3.5.2) (GMP synthetase) (Glutamine amidotransferase)	ENST00000295920.7 [P49915-2];ENST00000496455.7 [P49915-1];	GMPS	THPS16hr_vs_Untreated
Q15003	-0.206356	19.335	-5.11851	0.000128325	0.00414125	0.977201	NCAPH BRRN BRRN1 CAPH KIAA0074	Condensin complex subunit 2 (Barren homolog protein 1) (Chromosome-associated protein H) (hCAP-H) (Non-SMC condensin I complex subunit H) (XCAP-H homolog)	ENST00000240423.9 [Q15003-1];ENST00000427946.5 [Q15003-2];	NCAPH	THPS16hr_vs_Untreated
O95793	-0.214904	19.3091	-5.10489	0.000131719	0.00421442	0.950843	STAU1 STAU	Double-stranded RNA-binding protein Staufen homolog 1	ENST00000340954.11 [O95793-2];ENST00000347458.9 [O95793-2];ENST00000360426.8 [O95793-2];ENST00000371802.5 [O95793-3];ENST00000371828.7 [O95793-3];ENST00000371856.7 [O95793-1];	STAU1	THPS16hr_vs_Untreated
Q16822	0.230238	16.902	5.10338	0.000132102	0.00421442	0.947912	PCK2 PEPCK2	Phosphoenolpyruvate carboxykinase [GTP], mitochondrial (PEPCK-M) (EC 4.1.1.32)	ENST00000216780.9 [Q16822-1];ENST00000396973.8 [Q16822-2];ENST00000545054.6 [Q16822-3];ENST00000561286.5 [Q16822-3];ENST00000644679.1 [Q16822-3];ENST00000645217.2 [Q16822-1];ENST00000645536.1 [Q16822-3];ENST00000645709.1 [Q16822-2];	PCK2	THPS16hr_vs_Untreated
P62191	-0.188236	21.4937	-5.09317	0.000134715	0.00423964	0.928129	PSMC1	26S proteasome regulatory subunit 4 (P26s4) (26S proteasome AAA-ATPase subunit RPT2) (Proteasome 26S subunit ATPase 1)	ENST00000261303.13 [P62191-1];ENST00000543772.2 [P62191-2];	PSMC1	THPS16hr_vs_Untreated
Q96AQ6	-0.29303	16.6727	-5.09186	0.000135053	0.00423964	0.925599	PBXIP1 HPIP	Pre-B-cell leukemia transcription factor-interacting protein 1 (Hematopoietic PBX-interacting protein)	ENST00000368463.8 [Q96AQ6-1];ENST00000368465.5 [Q96AQ6-2];	PBXIP1	THPS16hr_vs_Untreated
Q9Y2K7	-0.232705	17.1684	-5.09141	0.00013517	0.00423964	0.924727	KDM2A CXXC8 FBL11 FBL7 FBXL11 JHDM1A KIAA1004	Lysine-specific demethylase 2A (EC 1.14.11.27) (CXXC-type zinc finger protein 8) (F-box and leucine-rich repeat protein 11) (F-box protein FBL7) (F-box protein Lilina) (F-box/LRR-repeat protein 11) (JmjC domain-containing histone demethylation protein 1A) ([Histone-H3]-lysine-36 demethylase 1A)	ENST00000398645.6 [Q9Y2K7-3];ENST00000529006.7 [Q9Y2K7-1];ENST00000530342.2 [Q9Y2K7-5];	KDM2A	THPS16hr_vs_Untreated
Q9UBU8	-0.321814	16.7929	-5.06495	0.000142218	0.00443577	0.873416	MORF4L1 MRG15 FWP006 HSPC008 HSPC061 PP368	Mortality factor 4-like protein 1 (MORF-related gene 15 protein) (Protein MSL3-1) (Transcription factor-like protein MRG15)	ENST00000331268.9 [Q9UBU8-1];ENST00000426013.7 [Q9UBU8-2];ENST00000558502.5 [Q9UBU8-3];ENST00000559345.5 [Q9UBU8-3];	MORF4L1	THPS16hr_vs_Untreated
Q7Z3E2	-0.2082	16.233	-5.039	0.000149499	0.00461794	0.82302	CCDC186 C10orf118	Coiled-coil domain-containing protein 186 (CTCL tumor antigen HD-CL-01/L14-2)	ENST00000369287.8;ENST00000648613.1;	CCDC186	THPS16hr_vs_Untreated
Q99584	-0.337908	19.1782	-5.03826	0.000149713	0.00461794	0.821575	S100A13	Protein S100-A13 (S100 calcium-binding protein A13)	ENST00000339556.8;ENST00000392622.3;ENST00000392623.5;ENST00000440685.7;ENST00000476133.6;	S100A13	THPS16hr_vs_Untreated
P31751	-0.345809	16.0075	-5.01847	0.000155533	0.00476227	0.783086	AKT2	RAC-beta serine/threonine-protein kinase (EC 2.7.11.1) (Protein kinase Akt-2) (Protein kinase B beta) (PKB beta) (RAC-PK-beta)	ENST00000311278.10 [P31751-2];ENST00000392038.7 [P31751-1];ENST00000424901.5 [P31751-2];	AKT2	THPS16hr_vs_Untreated
P36873	-0.229242	16.365	-5.01659	0.000156098	0.00476227	0.779425	PPP1CC	Serine/threonine-protein phosphatase PP1-gamma catalytic subunit (PP-1G) (EC 3.1.3.16) (Protein phosphatase 1C catalytic subunit)	ENST00000335007.10 [P36873-1];ENST00000340766.9 [P36873-2];	PPP1CC	THPS16hr_vs_Untreated
P04183	-0.285261	18.9438	-4.99011	0.000164285	0.00498479	0.727847	TK1	Thymidine kinase, cytosolic (EC 2.7.1.21)	ENST00000301634.12;	TK1	THPS16hr_vs_Untreated
O43617	-0.300905	17.6473	-4.9856	0.00016572	0.00500115	0.719071	TRAPPC3 BET3 CDABP0066	Trafficking protein particle complex subunit 3 (BET3 homolog)	ENST00000373162.5 [O43617-2];ENST00000373163.5 [O43617-2];ENST00000373166.8 [O43617-1];ENST00000617904.4 [O43617-2];	TRAPPC3	THPS16hr_vs_Untreated
P13073	-0.201148	19.0741	-4.97637	0.000168703	0.0050618	0.701071	COX4I1 COX4	Cytochrome c oxidase subunit 4 isoform 1, mitochondrial (Cytochrome c oxidase polypeptide IV) (Cytochrome c oxidase subunit IV isoform 1) (COX IV-1)	ENST00000253452.8;ENST00000561569.5;ENST00000562336.5;	COX4I1	THPS16hr_vs_Untreated
Q9BQE5	-0.517148	17.4971	-4.9738	0.000169543	0.0050618	0.696061	APOL2	Apolipoprotein L2 (Apolipoprotein L-II) (ApoL-II)	ENST00000249066.10;ENST00000358502.10;	APOL2	THPS16hr_vs_Untreated
Q96T88	-0.348708	17.5286	-4.97068	0.000170569	0.00506535	0.689974	UHRF1 ICBP90 NP95 RNF106	E3 ubiquitin-protein ligase UHRF1 (EC 2.3.2.27) (Inverted CCAAT box-binding protein of 90 kDa) (Nuclear protein 95) (Nuclear zinc finger protein Np95) (HuNp95) (hNp95) (RING finger protein 106) (RING-type E3 ubiquitin transferase UHRF1) (Transcription factor ICBP90) (Ubiquitin-like PHD and RING finger domain-containing protein 1) (hUHRF1) (Ubiquitin-like-containing PHD and RING finger domains pro…	ENST00000612630.4 [Q96T88-1];ENST00000615884.4 [Q96T88-1];ENST00000616255.1 [Q96T88-1];ENST00000624301.3 [Q96T88-1];ENST00000650932.1 [Q96T88-1];	UHRF1	THPS16hr_vs_Untreated
Q92896	-0.322376	19.0112	-4.96277	0.000173199	0.00506718	0.674534	GLG1 CFR1 ESL1 MG160	Golgi apparatus protein 1 (CFR-1) (Cysteine-rich fibroblast growth factor receptor) (E-selectin ligand 1) (ESL-1) (Golgi sialoglycoprotein MG-160)	ENST00000205061.9 [Q92896-2];ENST00000422840.7 [Q92896-1];ENST00000447066.6 [Q92896-3];	GLG1	THPS16hr_vs_Untreated
P09486	0.521293	19.9988	4.96237	0.000173336	0.00506718	0.673741	SPARC ON	SPARC (Basement-membrane protein 40) (BM-40) (Osteonectin) (ON) (Secreted protein acidic and rich in cysteine)	ENST00000231061.9;	SPARC	THPS16hr_vs_Untreated
Q9UBM7	-0.309865	16.8578	-4.96207	0.000173436	0.00506718	0.673159	DHCR7 D7SR	7-dehydrocholesterol reductase (7-DHC reductase) (EC 1.3.1.21) (Delta7-sterol reductase) (Sterol Delta(7)-reductase) (Sterol reductase SR-2)	ENST00000355527.8;ENST00000407721.6;ENST00000525346.6;ENST00000526780.6;	DHCR7	THPS16hr_vs_Untreated
Q16832	0.302438	16.3603	4.95962	0.000174261	0.00506718	0.668369	DDR2 NTRKR3 TKT TYRO10	Discoidin domain-containing receptor 2 (Discoidin domain receptor 2) (EC 2.7.10.1) (CD167 antigen-like family member B) (Discoidin domain-containing receptor tyrosine kinase 2) (Neurotrophic tyrosine kinase, receptor-related 3) (Receptor protein-tyrosine kinase TKT) (Tyrosine-protein kinase TYRO10) (CD antigen CD167b)	ENST00000367921.8;ENST00000367922.7;ENST00000446985.6;	DDR2	THPS16hr_vs_Untreated
P53990	-0.368389	18.1454	-4.95125	0.000177106	0.00510502	0.652032	IST1 KIAA0174	IST1 homolog (hIST1) (Charged multivesicular body protein 8) (CHMP8) (Putative MAPK-activating protein PM28)	ENST00000329908.12 [P53990-3];ENST00000378798.9 [P53990-2];ENST00000378799.11 [P53990-4];ENST00000535424.5 [P53990-5];ENST00000538850.5 [P53990-6];ENST00000541571.6 [P53990-4];ENST00000544564.5 [P53990-4];ENST00000606369.5 [P53990-6];	IST1	THPS16hr_vs_Untreated
Q9Y3A5	-0.193471	20.0404	-4.94946	0.000177722	0.00510502	0.648532	SBDS CGI-97	Ribosome maturation protein SBDS (Shwachman-Bodian-Diamond syndrome protein)	ENST00000246868.7;ENST00000697897.1;	SBDS	THPS16hr_vs_Untreated
P54652	-0.356713	18.8531	-4.94776	0.000178305	0.00510502	0.645226	HSPA2	Heat shock-related 70 kDa protein 2 (Heat shock 70 kDa protein 2)	ENST00000247207.7;ENST00000394709.2;	HSPA2	THPS16hr_vs_Untreated
Q9BY42	-0.331908	17.8309	-4.94238	0.000180174	0.00513219	0.634713	RTF2 C20orf43 RTFDC1 AD-007 CDA05 HSPC164 HSPC169	Replication termination factor 2 (RTF2) (Replication termination factor 2 domain-containing protein 1)	ENST00000357348.10;	RTF2	THPS16hr_vs_Untreated
P49643	-0.504134	17.881	-4.93812	0.00018167	0.00514855	0.626369	PRIM2 PRIM2A	DNA primase large subunit (DNA primase 58 kDa subunit) (p58)	ENST00000274891.10 [P49643-2];ENST00000370687.6 [P49643-2];ENST00000615550.5 [P49643-1];	PRIM2	THPS16hr_vs_Untreated
Q13813	-0.365339	17.3899	-4.92903	0.000184898	0.00521226	0.608606	SPTAN1 NEAS SPTA2	Spectrin alpha chain, non-erythrocytic 1 (Alpha-II spectrin) (Fodrin alpha chain) (Spectrin, non-erythroid alpha subunit)	ENST00000358161.9 [Q13813-3];ENST00000372731.8 [Q13813-1];ENST00000372739.7 [Q13813-2];ENST00000706487.1 [Q13813-2];	SPTAN1	THPS16hr_vs_Untreated
Q13813	-0.365339	17.3899	-4.92903	0.000184898	0.00521226	0.608606	SPTAN1 NEAS SPTA2	Spectrin alpha chain, non-erythrocytic 1 (Alpha-II spectrin) (Fodrin alpha chain) (Spectrin, non-erythroid alpha subunit)	ENST00000358161.9 [Q13813-3];ENST00000372731.8 [Q13813-1];ENST00000372739.7 [Q13813-2];ENST00000706487.1 [Q13813-2];	SPTAN1	THPS16hr_vs_Untreated
Q14839	-0.202578	18.8629	-4.92439	0.000186569	0.00521226	0.599531	CHD4	Chromodomain-helicase-DNA-binding protein 4 (CHD-4) (EC 3.6.4.12) (ATP-dependent helicase CHD4) (Mi-2 autoantigen 218 kDa protein) (Mi2-beta)	ENST00000544040.7 [Q14839-1];ENST00000645095.1 [Q14839-2];	CHD4	THPS16hr_vs_Untreated
Q9UMZ2	0.189132	16.0024	4.92398	0.000186719	0.00521226	0.598722	SYNRG AP1GBP1 SYNG	Synergin gamma (AP1 subunit gamma-binding protein 1) (Gamma-synergin)	ENST00000610513.2 [Q9UMZ2-6];ENST00000612223.5 [Q9UMZ2-1];ENST00000613407.4 [Q9UMZ2-7];ENST00000614941.4 [Q9UMZ2-6];ENST00000616179.4 [Q9UMZ2-9];ENST00000618176.4 [Q9UMZ2-4];ENST00000618402.4 [Q9UMZ2-1];ENST00000619541.4 [Q9UMZ2-8];ENST00000621136.4 [Q9UMZ2-4];ENST00000622045.4 [Q9UMZ2-7];ENST00000632841.1 [Q9UMZ2-9];ENST00000633429.1 [Q9UMZ2-8];	SYNRG	THPS16hr_vs_Untreated
O60565	0.289206	15.507	4.91688	0.000189308	0.00525727	0.584835	GREM1 CKTSF1B1 DAND2 DRM PIG2	Gremlin-1 (Cell proliferation-inducing gene 2 protein) (Cysteine knot superfamily 1, BMP antagonist 1) (DAN domain family member 2) (Down-regulated in Mos-transformed cells protein) (Increased in high glucose protein 2) (IHG-2)	ENST00000300177.8 [O60565-1];ENST00000322805.5 [O60565-2];ENST00000560830.1 [O60565-2];ENST00000632478.1 [O60565-2];ENST00000651081.1 [O60565-1];ENST00000651154.1 [O60565-1];ENST00000651986.1 [O60565-1];ENST00000652365.1 [O60565-1];	GREM1	THPS16hr_vs_Untreated
Q9BRG1	-0.303054	17.3538	-4.91442	0.000190215	0.00525727	0.580017	VPS25 DERP9 EAP20	Vacuolar protein-sorting-associated protein 25 (hVps25) (Dermal papilla-derived protein 9) (ELL-associated protein of 20 kDa) (ESCRT-II complex subunit VPS25)	ENST00000253794.7;	VPS25	THPS16hr_vs_Untreated
Q9UHX1	-0.283324	20.2506	-4.90024	0.000195522	0.00533174	0.552266	PUF60 FIR ROBPI SIAHBP1	Poly(U)-binding-splicing factor PUF60 (60 kDa poly(U)-binding-splicing factor) (FUSE-binding protein-interacting repressor) (FBP-interacting repressor) (Ro-binding protein 1) (RoBP1) (Siah-binding protein 1) (Siah-BP1)	ENST00000313352.11 [Q9UHX1-4];ENST00000349157.10 [Q9UHX1-2];ENST00000453551.6 [Q9UHX1-3];ENST00000456095.6 [Q9UHX1-5];ENST00000526683.6 [Q9UHX1-1];ENST00000527197.5 [Q9UHX1-6];ENST00000531951.6 [Q9UHX1-3];ENST00000612237.3 [Q9UHX1-2];ENST00000620341.4 [Q9UHX1-1];ENST00000620953.2 [Q9UHX1-5];ENST00000632444.1 [Q9UHX1-3];ENST00000633206.1 [Q9UHX1-4];ENST00000703846.1 [Q9UHX1-3];ENST00000703849.1 [Q…	PUF60	THPS16hr_vs_Untreated
Q16658	-0.192212	20.491	-4.89808	0.000196345	0.00533174	0.548031	FSCN1 FAN1 HSN SNL	Fascin (55 kDa actin-bundling protein) (Singed-like protein) (p55)	ENST00000382361.8;	FSCN1	THPS16hr_vs_Untreated
Q9BUF5	-0.266109	20.6336	-4.89785	0.000196432	0.00533174	0.547581	TUBB6	Tubulin beta-6 chain (Tubulin beta class V)	ENST00000317702.10;	TUBB6	THPS16hr_vs_Untreated
Q7L014	-0.27718	19.9179	-4.89707	0.000196729	0.00533174	0.54606	DDX46 KIAA0801	Probable ATP-dependent RNA helicase DDX46 (EC 3.6.4.13) (DEAD box protein 46) (PRP5 homolog)	ENST00000354283.8;	DDX46	THPS16hr_vs_Untreated
P40763	-0.178737	19.2651	-4.88201	0.000202576	0.00546369	0.516529	STAT3 APRF	Signal transducer and activator of transcription 3 (Acute-phase response factor)	ENST00000264657.10 [P40763-1];ENST00000404395.3 [P40763-2];ENST00000585517.5 [P40763-3];ENST00000588969.5 [P40763-1];ENST00000677030.1 [P40763-3];ENST00000677723.1 [P40763-2];ENST00000678044.1 [P40763-1];ENST00000678827.1 [P40763-3];ENST00000678906.1 [P40763-1];ENST00000678960.1 [P40763-1];ENST00000679014.1 [P40763-2];	STAT3	THPS16hr_vs_Untreated
P02792	-0.353417	16.7248	-4.87054	0.000207143	0.00556001	0.494053	FTL	Ferritin light chain (Ferritin L subunit)	ENST00000331825.11;	FTL	THPS16hr_vs_Untreated
Q7L1Q6	-0.677944	20.1462	-4.86284	0.000210273	0.00561699	0.478938	BZW1 5MP2 BZAP45 KIAA0005	eIF5-mimic protein 2 (Basic leucine zipper and W2 domain-containing protein 1) (Protein Orf)	ENST00000409226.5 [Q7L1Q6-4];ENST00000409600.6 [Q7L1Q6-1];ENST00000452790.6 [Q7L1Q6-3];	BZW1	THPS16hr_vs_Untreated
Q16795	-0.341168	18.7679	-4.85955	0.000211624	0.00562618	0.47248	NDUFA9 NDUFS2L	NADH dehydrogenase [ubiquinone] 1 alpha subcomplex subunit 9, mitochondrial (Complex I-39kD) (CI-39kD) (NADH-ubiquinone oxidoreductase 39 kDa subunit)	ENST00000266544.10;	NDUFA9	THPS16hr_vs_Untreated
Q9NVD7	-0.215536	19.1969	-4.84799	0.000216443	0.00572701	0.449786	PARVA MXRA2	Alpha-parvin (Actopaxin) (CH-ILKBP) (Calponin-like integrin-linked kinase-binding protein) (Matrix-remodeling-associated protein 2)	ENST00000334956.15 [Q9NVD7-1];	PARVA	THPS16hr_vs_Untreated
O14777	-0.334075	18.2977	-4.84479	0.000217799	0.0057357	0.443492	NDC80 HEC HEC1 KNTC2	Kinetochore protein NDC80 homolog (Highly expressed in cancer protein) (Kinetochore protein Hec1) (HsHec1) (Kinetochore-associated protein 2) (Retinoblastoma-associated protein HEC)	ENST00000261597.9;	NDC80	THPS16hr_vs_Untreated
P52701	-0.168587	19.4052	-4.83215	0.000223233	0.00585122	0.418653	MSH6 GTBP	DNA mismatch repair protein Msh6 (hMSH6) (G/T mismatch-binding protein) (GTBP) (GTMBP) (MutS protein homolog 6) (MutS-alpha 160 kDa subunit) (p160)	ENST00000234420.11 [P52701-1];ENST00000540021.6 [P52701-3];	MSH6	THPS16hr_vs_Untreated
Q9NS91	-0.304215	16.0873	-4.80361	0.000236021	0.0061575	0.36252	RAD18 RNF73	E3 ubiquitin-protein ligase RAD18 (EC 2.3.2.27) (Postreplication repair protein RAD18) (hHR18) (hRAD18) (RING finger protein 73) (RING-type E3 ubiquitin transferase RAD18)	ENST00000264926.7;	RAD18	THPS16hr_vs_Untreated
Q8N556	-0.314447	18.7983	-4.79663	0.000239262	0.00621303	0.348776	AFAP1 AFAP	Actin filament-associated protein 1 (110 kDa actin filament-associated protein) (AFAP-110)	ENST00000358461.6 [Q8N556-1];ENST00000360265.9 [Q8N556-1];ENST00000382543.4 [Q8N556-2];ENST00000420658.6 [Q8N556-2];	AFAP1	THPS16hr_vs_Untreated
Q13423	-0.167106	18.9841	-4.78213	0.000246143	0.00636212	0.320211	NNT	NAD(P) transhydrogenase, mitochondrial (EC 7.1.1.1) (Nicotinamide nucleotide transhydrogenase) (Pyridine nucleotide transhydrogenase)	ENST00000264663.9;ENST00000344920.9;ENST00000653251.1;ENST00000656666.1;ENST00000662525.1;ENST00000669601.1;ENST00000670904.1;ENST00000671668.1;	NNT	THPS16hr_vs_Untreated
Q96AG4	-0.500763	22.0781	-4.77962	0.000247356	0.00636401	0.315259	LRRC59 PRO1855	Leucine-rich repeat-containing protein 59 (Ribosome-binding protein p34) (p34) [Cleaved into: Leucine-rich repeat-containing protein 59, N-terminally processed]	ENST00000225972.8;	LRRC59	THPS16hr_vs_Untreated
Q14739	-0.175689	18.7349	-4.76628	0.000253898	0.00649738	0.288967	LBR	Delta(14)-sterol reductase LBR (Delta-14-SR) (EC 1.3.1.70) (3-beta-hydroxysterol Delta (14)-reductase) (C-14 sterol reductase) (C14SR) (Integral nuclear envelope inner membrane protein) (LMN2R) (Lamin-B receptor) (Sterol C14-reductase)	ENST00000272163.9;ENST00000338179.6;	LBR	THPS16hr_vs_Untreated
Q99523	-0.324738	15.9189	-4.76433	0.000254868	0.00649738	0.285127	SORT1	Sortilin (100 kDa NT receptor) (Glycoprotein 95) (Gp95) (Neurotensin receptor 3) (NT3) (NTR3)	ENST00000256637.8 [Q99523-1];ENST00000538502.5 [Q99523-2];	SORT1	THPS16hr_vs_Untreated
P31153	-0.226538	19.3713	-4.76191	0.000256079	0.00649859	0.280349	MAT2A AMS2 MATA2	S-adenosylmethionine synthase isoform type-2 (AdoMet synthase 2) (EC 2.5.1.6) (Methionine adenosyltransferase 2) (MAT 2) (Methionine adenosyltransferase II) (MAT-II)	ENST00000306434.8 [P31153-1];ENST00000409017.1 [P31153-2];	MAT2A	THPS16hr_vs_Untreated
Q712K3	-0.2397	16.8521	-4.75597	0.000259076	0.00651557	0.268631	UBE2R2 CDC34B UBC3B	Ubiquitin-conjugating enzyme E2 R2 (EC 2.3.2.23) (E2 ubiquitin-conjugating enzyme R2) (Ubiquitin carrier protein R2) (Ubiquitin-conjugating enzyme E2-CDC34B) (Ubiquitin-protein ligase R2)	ENST00000263228.4;	UBE2R2	THPS16hr_vs_Untreated
Q9Y608	-0.258655	16.9841	-4.75596	0.000259082	0.00651557	0.268606	LRRFIP2	Leucine-rich repeat flightless-interacting protein 2 (LRR FLII-interacting protein 2)	ENST00000336686.9 [Q9Y608-1];ENST00000354379.8 [Q9Y608-2];ENST00000396428.6 [Q9Y608-5];ENST00000421276.6 [Q9Y608-4];ENST00000440230.5 [Q9Y608-4];	LRRFIP2	THPS16hr_vs_Untreated
Q92973	-0.286642	19.1796	-4.75213	0.000261034	0.00653522	0.261047	TNPO1 KPNB2 MIP1 TRN	Transportin-1 (Importin beta-2) (Karyopherin beta-2) (M9 region interaction protein) (MIP)	ENST00000337273.10 [Q92973-1];ENST00000506351.6 [Q92973-2];ENST00000523768.5 [Q92973-3];	TNPO1	THPS16hr_vs_Untreated
P17480	-0.240188	18.9654	-4.74566	0.000264362	0.00658898	0.248291	UBTF UBF UBF1	Nucleolar transcription factor 1 (Autoantigen NOR-90) (Upstream-binding factor 1) (UBF-1)	ENST00000302904.8 [P17480-1];ENST00000343638.9 [P17480-2];ENST00000393606.7 [P17480-2];ENST00000436088.6 [P17480-1];ENST00000526094.5 [P17480-2];ENST00000529383.5 [P17480-1];ENST00000533177.5 [P17480-2];ENST00000704741.1 [P17480-1];ENST00000704742.1 [P17480-2];ENST00000704746.1 [P17480-1];	UBTF	THPS16hr_vs_Untreated
Q15014	-0.180821	17.3165	-4.73567	0.000269594	0.0066778	0.228553	MORF4L2 KIAA0026 MRGX	Mortality factor 4-like protein 2 (MORF-related gene X protein) (Protein MSL3-2) (Transcription factor-like protein MRGX)	ENST00000360458.5;ENST00000433176.6;ENST00000441076.7;ENST00000451301.5;	MORF4L2	THPS16hr_vs_Untreated
P35250	-0.20744	18.0894	-4.73226	0.000271402	0.0066778	0.221823	RFC2	Replication factor C subunit 2 (Activator 1 40 kDa subunit) (A1 40 kDa subunit) (Activator 1 subunit 2) (Replication factor C 40 kDa subunit) (RF-C 40 kDa subunit) (RFC40)	ENST00000055077.8 [P35250-1];ENST00000352131.7 [P35250-2];	RFC2	THPS16hr_vs_Untreated
Q7Z5L9	-0.194232	16.7441	-4.73205	0.000271514	0.0066778	0.221409	IRF2BP2	Interferon regulatory factor 2-binding protein 2 (IRF-2-binding protein 2) (IRF-2BP2)	ENST00000366609.4 [Q7Z5L9-1];ENST00000366610.7 [Q7Z5L9-2];	IRF2BP2	THPS16hr_vs_Untreated
P30153	-0.19294	21.3589	-4.72642	0.000274529	0.00670155	0.210288	PPP2R1A	Serine/threonine-protein phosphatase 2A 65 kDa regulatory subunit A alpha isoform (Medium tumor antigen-associated 61 kDa protein) (PP2A subunit A isoform PR65-alpha) (PP2A subunit A isoform R1-alpha)	ENST00000322088.11;	PPP2R1A	THPS16hr_vs_Untreated
P13726	-0.307167	17.0207	-4.72577	0.00027488	0.00670155	0.209002	F3	Tissue factor (TF) (Coagulation factor III) (Thromboplastin) (CD antigen CD142)	ENST00000334047.12 [P13726-1];ENST00000370207.4 [P13726-2];	F3	THPS16hr_vs_Untreated
Q86YZ3	-0.331871	15.8771	-4.7183	0.000278941	0.00677098	0.194236	HRNR S100A18	Hornerin	ENST00000368801.4;	HRNR	THPS16hr_vs_Untreated
Q13435	-0.233046	20.2796	-4.71341	0.000281631	0.0067888	0.184573	SF3B2 SAP145	Splicing factor 3B subunit 2 (Pre-mRNA-splicing factor SF3b 145 kDa subunit) (SF3b145) (Spliceosome-associated protein 145) (SAP 145)	ENST00000322535.11;	SF3B2	THPS16hr_vs_Untreated
P98082	-0.458531	18.382	-4.71255	0.000282107	0.0067888	0.182873	DAB2 DOC2	Disabled homolog 2 (Adaptor molecule disabled-2) (Differentially expressed in ovarian carcinoma 2) (DOC-2) (Differentially-expressed protein 2)	ENST00000320816.11 [P98082-1];ENST00000339788.10 [P98082-2];ENST00000509337.5 [P98082-3];ENST00000545653.5 [P98082-3];	DAB2	THPS16hr_vs_Untreated
Q96PZ0	-0.176176	17.4823	-4.70614	0.000285681	0.00684182	0.170199	PUS7 KIAA1897	Pseudouridylate synthase 7 homolog (EC 5.4.99.-)	ENST00000356362.6 [Q96PZ0-1];ENST00000469408.6 [Q96PZ0-1];	PUS7	THPS16hr_vs_Untreated
Q13685	-0.266706	17.3972	-4.70422	0.000286761	0.00684182	0.166399	AAMP	Angio-associated migratory cell protein	ENST00000248450.9;	AAMP	THPS16hr_vs_Untreated
Q9BU89	-0.222691	17.8036	-4.69781	0.000290398	0.00689912	0.15371	DOHH HLRC1	Deoxyhypusine hydroxylase (hDOHH) (EC 1.14.99.29) (Deoxyhypusine dioxygenase) (Deoxyhypusine monooxygenase) (HEAT-like repeat-containing protein 1)	ENST00000427575.6;ENST00000672935.1;	DOHH	THPS16hr_vs_Untreated
Q53HL2	-0.172046	17.151	-4.69294	0.000293188	0.00691037	0.144086	CDCA8 PESCRG3	Borealin (Cell division cycle-associated protein 8) (Dasra-B) (hDasra-B) (Pluripotent embryonic stem cell-related gene 3 protein)	ENST00000327331.2;ENST00000373055.6;	CDCA8	THPS16hr_vs_Untreated
P49589	0.199901	18.8482	4.69267	0.000293347	0.00691037	0.14354	CARS1 CARS	Cysteine--tRNA ligase, cytoplasmic (EC 6.1.1.16) (Cysteinyl-tRNA synthetase) (CysRS)	ENST00000278224.13 [P49589-2];ENST00000380525.9 [P49589-3];ENST00000397111.9 [P49589-1];ENST00000612826.3 [P49589-3];ENST00000632612.1 [P49589-2];ENST00000633248.1 [P49589-1];	CARS1	THPS16hr_vs_Untreated
Q96CV9	-0.399832	17.2799	-4.68444	0.000298132	0.00695384	0.127256	OPTN FIP2 GLC1E HIP7 HYPL NRP	Optineurin (E3-14.7K-interacting protein) (FIP-2) (Huntingtin yeast partner L) (Huntingtin-interacting protein 7) (HIP-7) (Huntingtin-interacting protein L) (NEMO-related protein) (Optic neuropathy-inducing protein) (Transcription factor IIIA-interacting protein) (TFIIIA-IntP)	ENST00000263036.9 [Q96CV9-1];ENST00000378747.8 [Q96CV9-1];ENST00000378748.7 [Q96CV9-1];ENST00000378752.7 [Q96CV9-2];ENST00000378757.6 [Q96CV9-1];ENST00000378764.6 [Q96CV9-2];	OPTN	THPS16hr_vs_Untreated
P43686	-0.186052	21.0384	-4.68146	0.000299888	0.00695384	0.121344	PSMC4 MIP224 TBP7	26S proteasome regulatory subunit 6B (26S proteasome AAA-ATPase subunit RPT3) (MB67-interacting protein) (MIP224) (Proteasome 26S subunit ATPase 4) (Tat-binding protein 7) (TBP-7)	ENST00000157812.7 [P43686-1];ENST00000455878.2 [P43686-2];ENST00000629691.3 [P43686-1];ENST00000630857.1 [P43686-2];	PSMC4	THPS16hr_vs_Untreated
Q92598	-0.321282	21.971	-4.68125	0.00030001	0.00695384	0.120934	HSPH1 HSP105 HSP110 KIAA0201	Heat shock protein 105 kDa (Antigen NY-CO-25) (Heat shock 110 kDa protein)	ENST00000320027.10 [Q92598-1];ENST00000380405.7 [Q92598-2];ENST00000630972.2 [Q92598-4];	HSPH1	THPS16hr_vs_Untreated
P07900	-0.253313	23.1818	-4.68097	0.000300175	0.00695384	0.120381	HSP90AA1 HSP90A HSPC1 HSPCA	Heat shock protein HSP 90-alpha (EC 3.6.4.10) (Heat shock 86 kDa) (HSP 86) (HSP86) (Lipopolysaccharide-associated protein 2) (LAP-2) (LPS-associated protein 2) (Renal carcinoma antigen NY-REN-38)	ENST00000216281.13 [P07900-1];ENST00000334701.11 [P07900-2];	HSP90AA1	THPS16hr_vs_Untreated
P17174	0.263052	20.6482	4.67302	0.000304906	0.00701171	0.104642	GOT1	Aspartate aminotransferase, cytoplasmic (cAspAT) (EC 2.6.1.1) (EC 2.6.1.3) (Cysteine aminotransferase, cytoplasmic) (Cysteine transaminase, cytoplasmic) (cCAT) (Glutamate oxaloacetate transaminase 1) (Transaminase A)	ENST00000370508.7 [P17174-1];	GOT1	THPS16hr_vs_Untreated
P60604	-0.257254	16.3613	-4.67256	0.000305185	0.00701171	0.103722	UBE2G2 UBC7	Ubiquitin-conjugating enzyme E2 G2 (EC 2.3.2.23) (E2 ubiquitin-conjugating enzyme G2) (Ubiquitin carrier protein G2) (Ubiquitin-protein ligase G2)	ENST00000330942.9 [P60604-2];ENST00000345496.7 [P60604-1];	UBE2G2	THPS16hr_vs_Untreated
O94905	-0.283716	17.8101	-4.67	0.000306726	0.00701825	0.0986515	ERLIN2 C8orf2 SPFH2 UNQ2441/PRO5003/PRO9924	Erlin-2 (Endoplasmic reticulum lipid raft-associated protein 2) (Stomatin-prohibitin-flotillin-HflC/K domain-containing protein 2) (SPFH domain-containing protein 2)	ENST00000335171.10 [O94905-2];ENST00000518586.5 [O94905-3];ENST00000519638.3 [O94905-1];ENST00000523107.5 [O94905-3];ENST00000523887.5 [O94905-3];ENST00000648919.1 [O94905-2];	ERLIN2	THPS16hr_vs_Untreated
Q9UNE7	-0.336849	17.3881	-4.65991	0.000312877	0.00712978	0.0786698	STUB1 CHIP PP1131	E3 ubiquitin-protein ligase CHIP (EC 2.3.2.27) (Antigen NY-CO-7) (CLL-associated antigen KW-8) (Carboxy terminus of Hsp70-interacting protein) (RING-type E3 ubiquitin transferase CHIP) (STIP1 homology and U box-containing protein 1)	ENST00000219548.9 [Q9UNE7-1];ENST00000564370.5 [Q9UNE7-2];ENST00000565677.5 [Q9UNE7-2];	STUB1	THPS16hr_vs_Untreated
P52788	-0.258759	20.1304	-4.64636	0.000321347	0.00729302	0.0517924	SMS	Spermine synthase (SPMSY) (EC 2.5.1.22) (Spermidine aminopropyltransferase)	ENST00000379404.5 [P52788-2];ENST00000404933.7 [P52788-1];	SMS	THPS16hr_vs_Untreated
Q13309	-0.150296	15.8163	-4.6375	0.00032701	0.00738004	0.0342165	SKP2 FBXL1	S-phase kinase-associated protein 2 (Cyclin-A/CDK2-associated protein p45) (F-box protein Skp2) (F-box/LRR-repeat protein 1) (p45skp2)	ENST00000274254.9 [Q13309-2];ENST00000274255.11 [Q13309-1];	SKP2	THPS16hr_vs_Untreated
Q8N3U4	-0.178448	16.8549	-4.63623	0.000327826	0.00738004	0.0317114	STAG2 SA2	Cohesin subunit SA-2 (SCC3 homolog 2) (Stromal antigen 2)	ENST00000218089.13 [Q8N3U4-2];ENST00000371144.7 [Q8N3U4-1];ENST00000371145.8 [Q8N3U4-2];ENST00000371157.7 [Q8N3U4-1];ENST00000371160.5 [Q8N3U4-1];ENST00000687852.1 [Q8N3U4-2];	STAG2	THPS16hr_vs_Untreated
Q92769	-0.375047	18.3922	-4.63352	0.000329587	0.00738989	0.0263212	HDAC2	Histone deacetylase 2 (HD2) (EC 3.5.1.98) (Protein deacylase HDAC2) (EC 3.5.1.-)	ENST00000368632.6 [Q92769-3];ENST00000519065.6 [Q92769-1];ENST00000519108.5 [Q92769-3];	HDAC2	THPS16hr_vs_Untreated
Q5SNT2	-0.170126	15.8164	-4.62776	0.000333353	0.00741999	0.0148919	TMEM201 NET5 SAMP1	Transmembrane protein 201 (Spindle-associated membrane protein 1)	ENST00000340305.9 [Q5SNT2-2];ENST00000340381.11 [Q5SNT2-1];	TMEM201	THPS16hr_vs_Untreated
Q7Z4R8	-0.199448	15.1472	-4.6274	0.000333587	0.00741999	0.0141845	C6orf120	UPF0669 protein C6orf120	ENST00000332290.4;	C6orf120	THPS16hr_vs_Untreated
Q15041	-0.543	17.0622	-4.61747	0.000340193	0.00746001	-0.00553903	ARL6IP1 ARL6IP ARMER KIAA0069	ADP-ribosylation factor-like protein 6-interacting protein 1 (ARL-6-interacting protein 1) (Aip-1) (Apoptotic regulator in the membrane of the endoplasmic reticulum)	ENST00000304414.12 [Q15041-1];ENST00000546206.6 [Q15041-2];	ARL6IP1	THPS16hr_vs_Untreated
Q9UHN6	-0.193121	17.8912	-4.61462	0.000342111	0.00746001	-0.0111952	CEMIP2 KIAA1412 TMEM2	Inactive cell surface hyaluronidase CEMIP2 (Cell migration-inducing hyaluronidase 2) (Transmembrane protein 2)	ENST00000377044.9 [Q9UHN6-1];ENST00000377066.9 [Q9UHN6-2];	CEMIP2	THPS16hr_vs_Untreated
Q99471	-0.249173	18.9854	-4.61339	0.00034294	0.00746001	-0.0136302	PFDN5 MM1 PFD5	Prefoldin subunit 5 (Myc modulator 1) (c-Myc-binding protein Mm-1)	ENST00000243040.10 [Q99471-2];ENST00000334478.9 [Q99471-1];ENST00000351500.7 [Q99471-3];ENST00000551018.5 [Q99471-1];	PFDN5	THPS16hr_vs_Untreated
O95400	-0.220084	16.7013	-4.61235	0.000343646	0.00746001	-0.0156977	CD2BP2 KIAA1178	CD2 antigen cytoplasmic tail-binding protein 2 (CD2 cytoplasmic domain-binding protein 2) (CD2 tail-binding protein 2) (U5 snRNP 52K protein) (U5-52K)	ENST00000305596.8;ENST00000569466.1;	CD2BP2	THPS16hr_vs_Untreated
Q99717	-0.221166	16.011	-4.61228	0.000343695	0.00746001	-0.0158425	SMAD5 MADH5	Mothers against decapentaplegic homolog 5 (MAD homolog 5) (Mothers against DPP homolog 5) (JV5-1) (SMAD family member 5) (SMAD 5) (Smad5) (hSmad5)	ENST00000509297.6;ENST00000545279.6;ENST00000545620.5;	SMAD5	THPS16hr_vs_Untreated
Q16537	-0.217414	16.2519	-4.61143	0.000344269	0.00746001	-0.0175203	PPP2R5E	Serine/threonine-protein phosphatase 2A 56 kDa regulatory subunit epsilon isoform (PP2A B subunit isoform B'-epsilon) (PP2A B subunit isoform B56-epsilon) (PP2A B subunit isoform PR61-epsilon) (PP2A B subunit isoform R5-epsilon)	ENST00000337537.8 [Q16537-1];ENST00000422769.6 [Q16537-3];ENST00000555899.1 [Q16537-2];	PPP2R5E	THPS16hr_vs_Untreated
P61158	-0.252511	21.4653	-4.60988	0.000345327	0.00746001	-0.0206069	ACTR3 ARP3	Actin-related protein 3 (Actin-like protein 3)	ENST00000263238.7;	ACTR3	THPS16hr_vs_Untreated
Q9Y2H0	-0.306257	15.8346	-4.60821	0.000346472	0.00746001	-0.0239357	DLGAP4 DAP4 KIAA0964 SAPAP4	Disks large-associated protein 4 (DAP-4) (PSD-95/SAP90-binding protein 4) (SAP90/PSD-95-associated protein 4) (SAPAP-4)	ENST00000339266.10 [Q9Y2H0-2];ENST00000340491.8 [Q9Y2H0-3];ENST00000373907.6 [Q9Y2H0-2];ENST00000373913.7 [Q9Y2H0-1];	DLGAP4	THPS16hr_vs_Untreated
Q8IWC1	-0.322286	17.4175	-4.60683	0.000347412	0.00746001	-0.0266623	MAP7D3 MDP3	MAP7 domain-containing protein 3	ENST00000316077.14 [Q8IWC1-1];ENST00000370661.5 [Q8IWC1-3];ENST00000370663.9 [Q8IWC1-4];	MAP7D3	THPS16hr_vs_Untreated
O75153	-0.177473	19.2569	-4.60237	0.00035049	0.00749726	-0.0355315	CLUH KIAA0664	Clustered mitochondria protein homolog	ENST00000435359.5;ENST00000570628.6;	CLUH	THPS16hr_vs_Untreated
O60664	-0.2461	21.3908	-4.59649	0.000354587	0.00755023	-0.047219	PLIN3 M6PRBP1 TIP47	Perilipin-3 (47 kDa mannose 6-phosphate receptor-binding protein) (47 kDa MPR-binding protein) (Cargo selection protein TIP47) (Mannose-6-phosphate receptor-binding protein 1) (Placental protein 17) (PP17)	ENST00000221957.9 [O60664-1];ENST00000585479.5 [O60664-3];ENST00000592528.5 [O60664-4];	PLIN3	THPS16hr_vs_Untreated
Q8TC26	0.412308	16.6688	4.5939	0.000356405	0.00755023	-0.0523622	TMEM163	Transmembrane protein 163	ENST00000281924.6 [Q8TC26-1];	TMEM163	THPS16hr_vs_Untreated
P20337	-0.343558	18.257	-4.59302	0.000357023	0.00755023	-0.0541054	RAB3B	Ras-related protein Rab-3B	ENST00000371655.4;	RAB3B	THPS16hr_vs_Untreated
Q6ZXV5	-0.788645	17.9207	-4.58748	0.000360955	0.00760457	-0.065119	TMTC3	Protein O-mannosyl-transferase TMTC3 (EC 2.4.1.109) (Protein SMILE) (Transmembrane and TPR repeat-containing protein 3)	ENST00000266712.11 [Q6ZXV5-2];	TMTC3	THPS16hr_vs_Untreated
P18621	-0.225855	21.971	-4.56946	0.00037406	0.00783503	-0.100978	RPL17	Large ribosomal subunit protein uL22 (60S ribosomal protein L17) (60S ribosomal protein L23) (PD-1)	ENST00000579248.5 [P18621-1];ENST00000579408.5 [P18621-1];ENST00000580261.6 [P18621-1];ENST00000581373.5 [P18621-2];ENST00000618613.5 [P18621-1];ENST00000618619.4 [P18621-1];	RPL17	THPS16hr_vs_Untreated
Q86XK2	-0.257763	15.1965	-4.56859	0.000374701	0.00783503	-0.102698	FBXO11 FBX11 PRMT9 VIT1 UG063H01	F-box only protein 11 (Protein arginine N-methyltransferase 9) (Vitiligo-associated protein 1) (VIT-1)	ENST00000402508.5 [Q86XK2-6];ENST00000403359.8 [Q86XK2-1];	FBXO11	THPS16hr_vs_Untreated
Q86UE4	-0.248355	18.1492	-4.55997	0.00038115	0.00794015	-0.119854	MTDH AEG1 LYRIC	Protein LYRIC (3D3/LYRIC) (Astrocyte elevated gene-1 protein) (AEG-1) (Lysine-rich CEACAM1 co-isolated protein) (Metadherin) (Metastasis adhesion protein)	ENST00000336273.8;	MTDH	THPS16hr_vs_Untreated
P14314	-0.514156	21.3024	-4.55599	0.00038417	0.00795568	-0.127788	PRKCSH G19P1	Glucosidase 2 subunit beta (80K-H protein) (Glucosidase II subunit beta) (Protein kinase C substrate 60.1 kDa protein heavy chain) (PKCSH)	ENST00000587327.5 [P14314-2];ENST00000589838.5 [P14314-1];ENST00000591462.6 [P14314-2];	PRKCSH	THPS16hr_vs_Untreated
Q8WUM4	-0.243306	21.017	-4.55364	0.000385961	0.00795568	-0.132464	PDCD6IP AIP1 ALIX KIAA1375	Programmed cell death 6-interacting protein (PDCD6-interacting protein) (ALG-2-interacting protein 1) (ALG-2-interacting protein X) (Hp95)	ENST00000307296.8 [Q8WUM4-1];ENST00000457054.6 [Q8WUM4-2];	PDCD6IP	THPS16hr_vs_Untreated
Q9Y376	-0.325062	17.5271	-4.5504	0.000388443	0.00795568	-0.138907	CAB39 MO25 CGI-66	Calcium-binding protein 39 (MO25alpha) (Protein Mo25)	ENST00000258418.10;ENST00000409788.7;ENST00000410084.7;	CAB39	THPS16hr_vs_Untreated
Q6ZS17	-0.530164	17.672	-4.54724	0.00039088	0.00795568	-0.145194	RIPOR1 FAM65A KIAA1930	Rho family-interacting cell polarization regulator 1	ENST00000042381.9 [Q6ZS17-2];ENST00000379312.7 [Q6ZS17-1];ENST00000422602.8 [Q6ZS17-4];ENST00000428437.6 [Q6ZS17-3];	RIPOR1	THPS16hr_vs_Untreated
Q92614	-0.158853	16.8208	-4.54688	0.000391161	0.00795568	-0.145914	MYO18A CD245 KIAA0216 MYSPDZ TIAF1	Unconventional myosin-XVIIIa (Molecule associated with JAK3 N-terminus) (MAJN) (Myosin containing a PDZ domain) (Surfactant protein receptor SP-R210) (SP-R210)	ENST00000527372.7 [Q92614-1];ENST00000531253.5 [Q92614-4];ENST00000533112.5 [Q92614-3];	MYO18A	THPS16hr_vs_Untreated
Q6NXE6	-0.181621	17.6688	-4.54658	0.000391398	0.00795568	-0.146525	ARMC6	Armadillo repeat-containing protein 6	ENST00000269932.10 [Q6NXE6-2];ENST00000392335.6 [Q6NXE6-2];ENST00000392336.7 [Q6NXE6-1];ENST00000535612.6 [Q6NXE6-1];	ARMC6	THPS16hr_vs_Untreated
P61289	-0.224177	21.0306	-4.54597	0.00039187	0.00795568	-0.147736	PSME3	Proteasome activator complex subunit 3 (11S regulator complex subunit gamma) (REG-gamma) (Activator of multicatalytic protease subunit 3) (Ki nuclear autoantigen) (Proteasome activator 28 subunit gamma) (PA28g) (PA28gamma)	ENST00000293362.7 [P61289-2];ENST00000441946.6 [P61289-3];ENST00000590720.6 [P61289-1];	PSME3	THPS16hr_vs_Untreated
P35659	-0.265287	20.0357	-4.54246	0.000394607	0.00796963	-0.154731	DEK	Protein DEK	ENST00000244776.11 [P35659-2];ENST00000652576.1 [P35659-1];ENST00000652689.1 [P35659-1];	DEK	THPS16hr_vs_Untreated
P43243	-0.486779	21.5459	-4.53996	0.000396561	0.00796963	-0.159695	MATR3 KIAA0723	Matrin-3	ENST00000394805.8 [P43243-1];ENST00000503811.5 [P43243-2];ENST00000618441.5 [P43243-1];	MATR3	THPS16hr_vs_Untreated
P83881	-0.358679	18.9219	-4.53961	0.00039684	0.00796963	-0.160402	RPL36A RPL44 GIG15 MIG6	Large ribosomal subunit protein eL42 (60S ribosomal protein L36a) (60S ribosomal protein L44) (Cell growth-inhibiting gene 15 protein) (Cell migration-inducing gene 6 protein)	ENST00000553110.8;	RPL36A	THPS16hr_vs_Untreated
P16615	0.214501	20.8149	4.53053	0.000404052	0.00808538	-0.178503	ATP2A2 ATP2B	Sarcoplasmic/endoplasmic reticulum calcium ATPase 2 (SERCA2) (SR Ca(2+)-ATPase 2) (EC 7.2.2.10) (Calcium pump 2) (Calcium-transporting ATPase sarcoplasmic reticulum type, slow twitch skeletal muscle isoform) (Endoplasmic reticulum class 1/2 Ca(2+) ATPase)	ENST00000308664.10 [P16615-2];ENST00000539276.7 [P16615-1];	ATP2A2	THPS16hr_vs_Untreated
Q8N3X1	-0.204519	15.0872	-5.19806	0.000583775	0.0101851	-0.189647	FNBP4 FBP30 KIAA1014	Formin-binding protein 4 (Formin-binding protein 30)	ENST00000263773.10 [Q8N3X1-1];ENST00000646180.2 [Q8N3X1-1];	FNBP4	THPS16hr_vs_Untreated
P15153	-0.357103	16.8016	-4.51606	0.000415818	0.00828907	-0.207347	RAC2	Ras-related C3 botulinum toxin substrate 2 (GX) (Small G protein) (p21-Rac2)	ENST00000249071.11;	RAC2	THPS16hr_vs_Untreated
O15269	-0.171785	17.3225	-4.51439	0.0004172	0.00828907	-0.210682	SPTLC1 LCB1	Serine palmitoyltransferase 1 (EC 2.3.1.50) (Long chain base biosynthesis protein 1) (LCB 1) (Serine-palmitoyl-CoA transferase 1) (SPT 1) (SPT1)	ENST00000262554.7 [O15269-1];ENST00000337841.4 [O15269-2];ENST00000690139.1 [O15269-2];	SPTLC1	THPS16hr_vs_Untreated
Q16555	-0.23414	20.4807	-4.50801	0.000422515	0.00835335	-0.223402	DPYSL2 CRMP2 ULIP2	Dihydropyrimidinase-related protein 2 (DRP-2) (Collapsin response mediator protein 2) (CRMP-2) (N2A3) (Unc-33-like phosphoprotein 2) (ULIP-2)	ENST00000311151.9 [Q16555-1];ENST00000523027.1 [Q16555-2];	DPYSL2	THPS16hr_vs_Untreated
P35611	-0.191239	18.7515	-4.50517	0.000424903	0.00835335	-0.229064	ADD1 ADDA	Alpha-adducin (Erythrocyte adducin subunit alpha)	ENST00000264758.11 [P35611-3];ENST00000355842.7 [P35611-4];ENST00000398123.6 [P35611-6];ENST00000398125.5 [P35611-6];ENST00000398129.5 [P35611-1];ENST00000651918.1 [P35611-2];	ADD1	THPS16hr_vs_Untreated
Q15004	-0.294615	15.7058	-4.50448	0.000425486	0.00835335	-0.23044	PCLAF KIAA0101 NS5ATP9 PAF L5	PCNA-associated factor (Hepatitis C virus NS5A-transactivated protein 9) (HCV NS5A-transactivated protein 9) (Overexpressed in anaplastic thyroid carcinoma 1) (OEATC-1) (PCNA-associated factor of 15 kDa) (PAF15) (p15PAF) (PCNA-clamp-associated factor)	ENST00000300035.9 [Q15004-1];ENST00000380258.6 [Q15004-2];	PCLAF	THPS16hr_vs_Untreated
P10644	-0.184659	19.3842	-4.50337	0.000426421	0.00835335	-0.232645	PRKAR1A PKR1 PRKAR1 TSE1	cAMP-dependent protein kinase type I-alpha regulatory subunit (Tissue-specific extinguisher 1) (TSE1)	ENST00000358598.6 [P10644-1];ENST00000392711.5 [P10644-1];ENST00000536854.6 [P10644-1];ENST00000585427.6 [P10644-1];ENST00000585981.6 [P10644-2];ENST00000586397.5 [P10644-1];ENST00000588178.6 [P10644-1];ENST00000588188.6 [P10644-2];ENST00000589017.6 [P10644-1];ENST00000589228.6 [P10644-1];ENST00000589480.6 [P10644-1];	PRKAR1A	THPS16hr_vs_Untreated
Q9H0S4	-0.360756	18.6095	-4.49474	0.000433801	0.00846822	-0.249884	DDX47	Probable ATP-dependent RNA helicase DDX47 (EC 3.6.4.13) (DEAD box protein 47)	ENST00000352940.8 [Q9H0S4-2];ENST00000358007.7 [Q9H0S4-1];	DDX47	THPS16hr_vs_Untreated
Q13418	-0.162476	19.0167	-4.48742	0.000440154	0.0085623	-0.264488	ILK ILK1 ILK2	Integrin-linked protein kinase (EC 2.7.11.1) (59 kDa serine/threonine-protein kinase) (Beta-integrin-linked kinase) (ILK-1) (ILK-2) (p59ILK)	ENST00000299421.9 [Q13418-1];ENST00000396751.6 [Q13418-1];ENST00000420936.6 [Q13418-1];ENST00000528995.5 [Q13418-2];ENST00000532063.5 [Q13418-3];	ILK	THPS16hr_vs_Untreated
Q9BTT0	-0.427543	21.5629	-4.48221	0.000444735	0.00862138	-0.274889	ANP32E	Acidic leucine-rich nuclear phosphoprotein 32 family member E (LANP-like protein) (LANP-L)	ENST00000436748.6 [Q9BTT0-2];ENST00000583931.6 [Q9BTT0-1];ENST00000616917.4 [Q9BTT0-3];	ANP32E	THPS16hr_vs_Untreated
Q14669	-0.26975	19.3602	-4.47476	0.000451369	0.0087197	-0.289759	TRIP12 KIAA0045 ULF	E3 ubiquitin-protein ligase TRIP12 (EC 2.3.2.26) (E3 ubiquitin-protein ligase for Arf) (ULF) (HECT-type E3 ubiquitin transferase TRIP12) (Thyroid receptor-interacting protein 12) (TR-interacting protein 12) (TRIP-12)	ENST00000283943.9 [Q14669-1];ENST00000389044.8 [Q14669-3];ENST00000389045.7 [Q14669-4];ENST00000704580.1 [Q14669-2];	TRIP12	THPS16hr_vs_Untreated
P49721	-0.234927	18.9009	-4.46706	0.00045834	0.00882384	-0.305151	PSMB2	Proteasome subunit beta type-2 (Macropain subunit C7-I) (Multicatalytic endopeptidase complex subunit C7-I) (Proteasome component C7-I)	ENST00000373237.4;	PSMB2	THPS16hr_vs_Untreated
P40227	-0.262986	22.471	-4.45262	0.000471698	0.00903266	-0.333998	CCT6A CCT6 CCTZ	T-complex protein 1 subunit zeta (TCP-1-zeta) (Acute morphine dependence-related protein 2) (CCT-zeta-1) (HTR3) (Tcp20)	ENST00000275603.9 [P40227-1];ENST00000335503.3 [P40227-2];	CCT6A	THPS16hr_vs_Untreated
O94808	-0.270909	17.176	-4.45185	0.000472423	0.00903266	-0.33554	GFPT2	Glutamine--fructose-6-phosphate aminotransferase [isomerizing] 2 (EC 2.6.1.16) (D-fructose-6-phosphate amidotransferase 2) (Glutamine:fructose-6-phosphate amidotransferase 2) (GFAT 2) (GFAT2) (Hexosephosphate aminotransferase 2)	ENST00000253778.13;	GFPT2	THPS16hr_vs_Untreated
Q9UNW1	-0.257508	15.8152	-4.44992	0.000474246	0.00903657	-0.339406	MINPP1 MIPP UNQ900/PRO1917	Multiple inositol polyphosphate phosphatase 1 (EC 3.1.3.62) (2,3-bisphosphoglycerate 3-phosphatase) (2,3-BPG phosphatase) (EC 3.1.3.80) (Inositol (1,3,4,5)-tetrakisphosphate 3-phosphatase) (Ins(1,3,4,5)P(4) 3-phosphatase)	ENST00000371994.8 [Q9UNW1-2];ENST00000371996.9 [Q9UNW1-1];ENST00000536010.1 [Q9UNW1-4];	MINPP1	THPS16hr_vs_Untreated
P20248	-0.266676	16.3989	-4.44162	0.000482152	0.00915596	-0.356005	CCNA2 CCN1 CCNA	Cyclin-A2 (Cyclin-A) (Cyclin A)	ENST00000274026.10;	CCNA2	THPS16hr_vs_Untreated
Q6P158	-0.20401	16.543	-4.43797	0.00048567	0.00917943	-0.363304	DHX57	Putative ATP-dependent RNA helicase DHX57 (EC 3.6.4.13) (DEAH box protein 57)	ENST00000457308.6 [Q6P158-1];	DHX57	THPS16hr_vs_Untreated
O15144	-0.199444	21.2204	-4.4353	0.000488255	0.00917943	-0.368634	ARPC2 ARC34 PRO2446	Actin-related protein 2/3 complex subunit 2 (Arp2/3 complex 34 kDa subunit) (p34-ARC)	ENST00000295685.14;ENST00000315717.10;	ARPC2	THPS16hr_vs_Untreated
Q9Y4C2	-0.275062	16.841	-4.43524	0.00048832	0.00917943	-0.368767	TCAF1 FAM115A KIAA0738	TRPM8 channel-associated factor 1 (TRP channel-associated factor 1)	ENST00000355951.2 [Q9Y4C2-2];ENST00000479870.6 [Q9Y4C2-1];	TCAF1	THPS16hr_vs_Untreated
O14929	-0.19528	18.5721	-4.41718	0.000506215	0.00948389	-0.404892	HAT1 KAT1	Histone acetyltransferase type B catalytic subunit (EC 2.3.1.48) (Histone acetyltransferase 1)	ENST00000264108.5 [O14929-1];	HAT1	THPS16hr_vs_Untreated
P35998	-0.352246	21.3529	-4.41187	0.00051161	0.00953303	-0.415531	PSMC2 MSS1	26S proteasome regulatory subunit 7 (26S proteasome AAA-ATPase subunit RPT1) (Proteasome 26S subunit ATPase 2)	ENST00000292644.5 [P35998-1];ENST00000435765.5 [P35998-1];ENST00000678493.1 [P35998-1];ENST00000679205.1 [P35998-1];ENST00000679250.1 [P35998-2];ENST00000679341.1 [P35998-1];	PSMC2	THPS16hr_vs_Untreated
Q14008	-0.209649	20.4227	-4.41124	0.000512253	0.00953303	-0.416792	CKAP5 KIAA0097	Cytoskeleton-associated protein 5 (Colonic and hepatic tumor overexpressed gene protein) (Ch-TOG)	ENST00000312055.9 [Q14008-2];ENST00000354558.7 [Q14008-2];ENST00000529230.6 [Q14008-1];	CKAP5	THPS16hr_vs_Untreated
Q08945	-0.300771	19.8458	-4.40937	0.000514164	0.00953624	-0.42053	SSRP1 FACT80	FACT complex subunit SSRP1 (Chromatin-specific transcription elongation factor 80 kDa subunit) (Facilitates chromatin transcription complex 80 kDa subunit) (FACT 80 kDa subunit) (FACTp80) (Facilitates chromatin transcription complex subunit SSRP1) (Recombination signal sequence recognition protein 1) (Structure-specific recognition protein 1) (hSSRP1) (T160)	ENST00000278412.7;	SSRP1	THPS16hr_vs_Untreated
Q9BWV1	0.421054	18.1776	4.40774	0.000515842	0.00953624	-0.423799	BOC UNQ604/PRO1190	Brother of CDO (Protein BOC)	ENST00000273395.8 [Q9BWV1-3];ENST00000355385.7 [Q9BWV1-1];ENST00000495514.5 [Q9BWV1-1];ENST00000682979.1 [Q9BWV1-3];	BOC	THPS16hr_vs_Untreated
P13693	-0.417168	20.6277	-4.40234	0.000521425	0.00960765	-0.434602	TPT1	Translationally-controlled tumor protein (TCTP) (Fortilin) (Histamine-releasing factor) (HRF) (p23)	ENST00000379055.5 [P13693-2];ENST00000379056.5 [P13693-2];ENST00000530705.6 [P13693-1];	TPT1	THPS16hr_vs_Untreated
Q15029	-0.239887	20.7313	-4.3957	0.000528382	0.00969974	-0.447902	EFTUD2 KIAA0031 SNRP116	116 kDa U5 small nuclear ribonucleoprotein component (Elongation factor Tu GTP-binding domain-containing protein 2) (SNU114 homolog) (hSNU114) (U5 snRNP-specific protein, 116 kDa) (U5-116 kDa)	ENST00000402521.7 [Q15029-2];ENST00000426333.7 [Q15029-1];ENST00000591382.5 [Q15029-1];ENST00000592576.5 [Q15029-3];	EFTUD2	THPS16hr_vs_Untreated
Q7KZ85	-0.199606	18.4283	-4.39427	0.000529898	0.00969974	-0.450776	SUPT6H KIAA0162 SPT6H	Transcription elongation factor SPT6 (hSPT6) (Histone chaperone suppressor of Ty6) (Tat-cotransactivator 2 protein) (Tat-CT2 protein)	ENST00000314616.11 [Q7KZ85-1];ENST00000347486.8 [Q7KZ85-1];	SUPT6H	THPS16hr_vs_Untreated
O00139-2	-0.220453	15.2333	-4.39261	0.000531649	0.00969998	-0.454085	NA	NA	NA	NA	THPS16hr_vs_Untreated
Q99832	-0.248643	22.0918	-4.38973	0.000534719	0.00972422	-0.459862	CCT7 CCTH NIP7-1	T-complex protein 1 subunit eta (TCP-1-eta) (CCT-eta) (HIV-1 Nef-interacting protein) [Cleaved into: T-complex protein 1 subunit eta, N-terminally processed]	ENST00000258091.10 [Q99832-1];ENST00000398422.2 [Q99832-2];ENST00000539919.5 [Q99832-3];ENST00000540468.5 [Q99832-4];	CCT7	THPS16hr_vs_Untreated
P23497	-0.172352	17.3882	-4.38774	0.000536854	0.00973134	-0.46386	SP100	Nuclear autoantigen Sp-100 (Nuclear dot-associated Sp100 protein) (Speckled 100 kDa)	ENST00000264052.9 [P23497-1];ENST00000340126.9 [P23497-4];ENST00000409112.5 [P23497-3];ENST00000409341.5 [P23497-2];ENST00000409897.5 [P23497-7];ENST00000427101.6 [P23497-6];	SP100	THPS16hr_vs_Untreated
P33992	-0.20779	20.8016	-4.38572	0.000539016	0.00973892	-0.467893	MCM5 CDC46	DNA replication licensing factor MCM5 (EC 3.6.4.12) (CDC46 homolog) (P1-CDC46)	ENST00000216122.9;	MCM5	THPS16hr_vs_Untreated
P62081	-0.451423	22.1885	-4.38005	0.000545154	0.00981805	-0.479252	RPS7	Small ribosomal subunit protein eS7 (40S ribosomal protein S7)	ENST00000403564.5;ENST00000406376.1;ENST00000462576.5;ENST00000645674.2;ENST00000646909.1;	RPS7	THPS16hr_vs_Untreated
P17844	-0.708977	21.1027	-4.37482	0.000550881	0.00988928	-0.489735	DDX5 G17P1 HELR HLR1	Probable ATP-dependent RNA helicase DDX5 (EC 3.6.4.13) (DEAD box protein 5) (RNA helicase p68)	ENST00000225792.10 [P17844-1];ENST00000450599.7 [P17844-1];ENST00000577922.6 [P17844-1];ENST00000585111.2 [P17844-1];ENST00000676785.1 [P17844-1];	DDX5	THPS16hr_vs_Untreated
P41250	0.214302	21.3044	4.36798	0.000558465	0.00997831	-0.503452	GARS1 GARS	Glycine--tRNA ligase (EC 6.1.1.14) (Diadenosine tetraphosphate synthetase) (Ap4A synthetase) (EC 2.7.7.-) (Glycyl-tRNA synthetase) (GlyRS) (Glycyl-tRNA synthetase 1)	ENST00000389266.8 [P41250-1];	GARS1	THPS16hr_vs_Untreated
Q8N5W9	-0.302241	15.935	-4.36561	0.000561119	0.00997831	-0.508207	RFLNB	Refilin-B (Regulator of filamin protein B) (RefilinB)	ENST00000329099.4;	RFLNB	THPS16hr_vs_Untreated
P51532	-0.172024	17.6663	-4.36554	0.000561202	0.00997831	-0.508354	SMARCA4 BAF190A BRG1 SNF2B SNF2L4	Transcription activator BRG1 (EC 3.6.4.-) (ATP-dependent helicase SMARCA4) (BRG1-associated factor 190A) (BAF190A) (Mitotic growth and transcription activator) (Protein BRG-1) (Protein brahma homolog 1) (SNF2-beta) (SWI/SNF-related matrix-associated actin-dependent regulator of chromatin subfamily A member 4)	ENST00000344626.10 [P51532-1];ENST00000429416.8 [P51532-1];ENST00000444061.8 [P51532-5];ENST00000541122.6 [P51532-4];ENST00000589677.5 [P51532-3];ENST00000590574.6 [P51532-2];ENST00000643296.1 [P51532-4];ENST00000644737.1 [P51532-4];ENST00000645460.1 [P51532-5];ENST00000646484.1 [P51532-2];ENST00000646510.1 [P51532-2];ENST00000647230.1 [P51532-2];	SMARCA4	THPS16hr_vs_Untreated
P49427	-0.321718	15.9387	-4.35302	0.000575428	0.0101851	-0.533461	CDC34 UBCH3 UBE2R1	Ubiquitin-conjugating enzyme E2 R1 (EC 2.3.2.23) ((E3-independent) E2 ubiquitin-conjugating enzyme R1) (EC 2.3.2.24) (E2 ubiquitin-conjugating enzyme R1) (Ubiquitin-conjugating enzyme E2-32 kDa complementing) (Ubiquitin-conjugating enzyme E2-CDC34) (Ubiquitin-protein ligase R1)	ENST00000215574.9;	CDC34	THPS16hr_vs_Untreated
Q96KB5	-0.217214	18.4377	-4.35108	0.000577667	0.0101851	-0.537355	PBK TOPK	Lymphokine-activated killer T-cell-originated protein kinase (EC 2.7.12.2) (Cancer/testis antigen 84) (CT84) (MAPKK-like protein kinase) (Nori-3) (PDZ-binding kinase) (Spermatogenesis-related protein kinase) (SPK) (T-LAK cell-originated protein kinase)	ENST00000301905.9 [Q96KB5-1];ENST00000522944.5 [Q96KB5-2];	PBK	THPS16hr_vs_Untreated
Q9UBE0	-0.300044	19.4389	-4.34922	0.000579811	0.0101851	-0.541069	SAE1 AOS1 SUA1 UBLE1A	SUMO-activating enzyme subunit 1 (Ubiquitin-like 1-activating enzyme E1A) [Cleaved into: SUMO-activating enzyme subunit 1, N-terminally processed]	ENST00000270225.12 [Q9UBE0-1];ENST00000392776.3 [Q9UBE0-2];ENST00000413379.7 [Q9UBE0-3];	SAE1	THPS16hr_vs_Untreated
P61163	-0.345428	19.8381	-4.34892	0.000580163	0.0101851	-0.541679	ACTR1A CTRN1	Alpha-centractin (Centractin) (ARP1) (Actin-RPV) (Centrosome-associated actin homolog)	ENST00000369905.9;	ACTR1A	THPS16hr_vs_Untreated
P52732	-0.150857	19.6635	-4.34628	0.000583233	0.0101851	-0.546971	KIF11 EG5 KNSL1 TRIP5	Kinesin-like protein KIF11 (Kinesin-like protein 1) (Kinesin-like spindle protein HKSP) (Kinesin-related motor protein Eg5) (Thyroid receptor-interacting protein 5) (TR-interacting protein 5) (TRIP-5)	ENST00000260731.5;	KIF11	THPS16hr_vs_Untreated
Q02809	-0.510145	20.423	-4.34234	0.000587853	0.0102243	-0.554883	PLOD1 LLH PLOD	Procollagen-lysine,2-oxoglutarate 5-dioxygenase 1 (EC 1.14.11.4) (Lysyl hydroxylase 1) (LH1)	ENST00000196061.5 [Q02809-1];	PLOD1	THPS16hr_vs_Untreated
Q9BW27	-0.171789	17.0511	-4.33607	0.000595274	0.0103171	-0.56746	NUP85 NUP75 PCNT1	Nuclear pore complex protein Nup85 (85 kDa nucleoporin) (FROUNT) (Nucleoporin Nup75) (Nucleoporin Nup85) (Pericentrin-1)	ENST00000245544.9 [Q9BW27-1];	NUP85	THPS16hr_vs_Untreated
O75508	-0.309607	16.1566	-4.33196	0.000600192	0.0103171	-0.57571	CLDN11 OSP OTM	Claudin-11 (Oligodendrocyte-specific protein)	ENST00000064724.8;	CLDN11	THPS16hr_vs_Untreated
P42892	-0.474389	17.6497	-4.33167	0.000600538	0.0103171	-0.576287	ECE1	Endothelin-converting enzyme 1 (ECE-1) (EC 3.4.24.71)	ENST00000264205.10 [P42892-4];ENST00000357071.8 [P42892-2];ENST00000374893.11 [P42892-1];ENST00000415912.6 [P42892-3];	ECE1	THPS16hr_vs_Untreated
P09543	-0.236341	18.5868	-4.33164	0.000600583	0.0103171	-0.576363	CNP	2',3'-cyclic-nucleotide 3'-phosphodiesterase (CNP) (CNPase) (EC 3.1.4.37)	ENST00000393888.1 [P09543-2];ENST00000393892.8 [P09543-1];	CNP	THPS16hr_vs_Untreated
P50991	-0.231609	22.4884	-4.32919	0.000603531	0.0103359	-0.581271	CCT4 CCTD SRB	T-complex protein 1 subunit delta (TCP-1-delta) (CCT-delta) (Stimulator of TAR RNA-binding)	ENST00000394440.8 [P50991-1];ENST00000544079.2 [P50991-2];	CCT4	THPS16hr_vs_Untreated
Q96JJ7	-0.258327	18.4059	-4.32298	0.000611086	0.0104333	-0.593743	TMX3 KIAA1830 TXNDC10	Protein disulfide-isomerase TMX3 (EC 5.3.4.1) (Thioredoxin domain-containing protein 10) (Thioredoxin-related transmembrane protein 3)	ENST00000299608.7 [Q96JJ7-1];ENST00000562706.5 [Q96JJ7-2];	TMX3	THPS16hr_vs_Untreated
O75390	-0.469584	20.8728	-4.31855	0.000616528	0.0104941	-0.60263	CS	Citrate synthase, mitochondrial (EC 2.3.3.1) (Citrate (Si)-synthase)	ENST00000351328.8;	CS	THPS16hr_vs_Untreated
Q9NZI8	-0.259349	18.9861	-4.31359	0.000622695	0.0105669	-0.612607	IGF2BP1 CRDBP VICKZ1 ZBP1	Insulin-like growth factor 2 mRNA-binding protein 1 (IGF2 mRNA-binding protein 1) (IMP-1) (IMP1) (Coding region determinant-binding protein) (CRD-BP) (IGF-II mRNA-binding protein 1) (VICKZ family member 1) (Zipcode-binding protein 1) (ZBP-1)	ENST00000290341.8 [Q9NZI8-1];ENST00000431824.2 [Q9NZI8-2];	IGF2BP1	THPS16hr_vs_Untreated
P36543	-0.24704	18.6442	-4.28451	0.000660071	0.0111672	-0.67102	ATP6V1E1 ATP6E ATP6E2	V-type proton ATPase subunit E 1 (V-ATPase subunit E 1) (V-ATPase 31 kDa subunit) (p31) (Vacuolar proton pump subunit E 1)	ENST00000253413.10 [P36543-1];ENST00000399796.6 [P36543-3];ENST00000399798.6 [P36543-2];	ATP6V1E1	THPS16hr_vs_Untreated
Q9NVM6	-0.172489	15.9243	-4.28124	0.00066442	0.0112068	-0.6776	DNAJC17	DnaJ homolog subfamily C member 17	ENST00000220496.9;	DNAJC17	THPS16hr_vs_Untreated
Q70UQ0	-0.717982	18.1312	-4.27872	0.000667792	0.0112298	-0.682671	IKBIP IKIP	Inhibitor of nuclear factor kappa-B kinase-interacting protein (I kappa-B kinase-interacting protein) (IKBKB-interacting protein) (IKK-interacting protein)	ENST00000299157.5 [Q70UQ0-4];ENST00000342502.6 [Q70UQ0-1];ENST00000393042.3 [Q70UQ0-3];	IKBIP	THPS16hr_vs_Untreated
Q70UQ0	-0.717982	18.1312	-4.27872	0.000667792	0.0112298	-0.682671	IKBIP IKIP	Inhibitor of nuclear factor kappa-B kinase-interacting protein (I kappa-B kinase-interacting protein) (IKBKB-interacting protein) (IKK-interacting protein)	ENST00000299157.5 [Q70UQ0-4];ENST00000342502.6 [Q70UQ0-1];ENST00000393042.3 [Q70UQ0-3];	IKBIP	THPS16hr_vs_Untreated
Q63ZY3	-0.151393	17.1099	-4.27616	0.000671226	0.0112354	-0.68781	KANK2 ANKRD25 KIAA1518 MXRA3 SIP	KN motif and ankyrin repeat domain-containing protein 2 (Ankyrin repeat domain-containing protein 25) (Matrix-remodeling-associated protein 3) (SRC-1-interacting protein) (SIP) (SRC-interacting protein) (SRC1-interacting protein)	ENST00000586659.6 [Q63ZY3-1];ENST00000589359.5 [Q63ZY3-2];ENST00000589894.1 [Q63ZY3-3];	KANK2	THPS16hr_vs_Untreated
P46976	-0.282538	17.6589	-4.27547	0.000672153	0.0112354	-0.689192	GYG1 GYG	Glycogenin-1 (GN-1) (GN1) (EC 2.4.1.186)	ENST00000296048.10 [P46976-2];ENST00000345003.9 [P46976-1];ENST00000484197.5 [P46976-3];	GYG1	THPS16hr_vs_Untreated
Q8WUM0	-0.243643	18.9887	-4.26718	0.000683436	0.0113613	-0.705868	NUP133	Nuclear pore complex protein Nup133 (133 kDa nucleoporin) (Nucleoporin Nup133)	ENST00000261396.6;	NUP133	THPS16hr_vs_Untreated
Q8WUM9	-0.399237	15.6801	-4.26695	0.000683754	0.0113613	-0.706334	SLC20A1 GLVR1 PIT1	Sodium-dependent phosphate transporter 1 (Gibbon ape leukemia virus receptor 1) (GLVR-1) (Leukemia virus receptor 1 homolog) (Phosphate transporter 1) (PiT-1) (Solute carrier family 20 member 1)	ENST00000272542.8;	SLC20A1	THPS16hr_vs_Untreated
P15880	-0.731435	23.5889	-4.26297	0.000689237	0.0114184	-0.714334	RPS2 RPS4	Small ribosomal subunit protein uS5 (40S ribosomal protein S2) (40S ribosomal protein S4) (Protein LLRep3)	ENST00000343262.9;	RPS2	THPS16hr_vs_Untreated
Q6UVK1	-0.196482	17.1428	-4.25938	0.000694225	0.011467	-0.721557	CSPG4 MCSP	Chondroitin sulfate proteoglycan 4 (Chondroitin sulfate proteoglycan NG2) (Melanoma chondroitin sulfate proteoglycan) (Melanoma-associated chondroitin sulfate proteoglycan)	ENST00000308508.5;	CSPG4	THPS16hr_vs_Untreated
O14867	-0.185882	15.485	-4.81356	0.000982581	0.0141751	-0.733192	BACH1	Transcription regulator protein BACH1 (BTB and CNC homolog 1) (HA2303)	ENST00000286800.8;ENST00000399921.5;	BACH1	THPS16hr_vs_Untreated
Q9H3N1	-0.257156	18.5239	-4.2487	0.000709283	0.0116812	-0.743047	TMX1 TMX TXNDC TXNDC1 PSEC0085 UNQ235/PRO268	Thioredoxin-related transmembrane protein 1 (Thioredoxin domain-containing protein 1) (Transmembrane Trx-related protein)	ENST00000457354.7;	TMX1	THPS16hr_vs_Untreated
Q14254	-0.256431	18.1093	-4.24268	0.000717919	0.0117887	-0.755166	FLOT2 ESA1 M17S1	Flotillin-2 (Epidermal surface antigen) (ESA) (Membrane component chromosome 17 surface marker 1)	ENST00000394908.9;	FLOT2	THPS16hr_vs_Untreated
Q9NPA0	-0.177431	17.3802	-4.2412	0.000720055	0.0117891	-0.758141	EMC7 C11orf3 C15orf24 HT022 UNQ905/PRO1926	ER membrane protein complex subunit 7	ENST00000256545.9;	EMC7	THPS16hr_vs_Untreated
Q9NX08	-0.256246	17.2619	-4.23687	0.000726353	0.0118574	-0.766861	COMMD8 MDS022	COMM domain-containing protein 8	ENST00000381571.6;	COMMD8	THPS16hr_vs_Untreated
O00555	0.31301	16.3199	4.78979	0.00101542	0.0144252	-0.767497	CACNA1A CACH4 CACN3 CACNL1A4	Voltage-dependent P/Q-type calcium channel subunit alpha-1A (Brain calcium channel I) (BI) (Calcium channel, L type, alpha-1 polypeptide isoform 4) (Voltage-gated calcium channel subunit alpha Cav2.1)	ENST00000360228.11 [O00555-8];ENST00000637276.1 [O00555-5];ENST00000637432.1 [O00555-2];ENST00000638009.2 [O00555-3];	CACNA1A	THPS16hr_vs_Untreated
Q9BRT9	-0.27952	16.9882	-4.23541	0.000728484	0.0118575	-0.769794	GINS4 SLD5	DNA replication complex GINS protein SLD5 (GINS complex subunit 4) [Cleaved into: DNA replication complex GINS protein SLD5, N-terminally processed]	ENST00000276533.4 [Q9BRT9-1];ENST00000518671.5 [Q9BRT9-1];ENST00000520710.5 [Q9BRT9-2];	GINS4	THPS16hr_vs_Untreated
O15446	-0.212908	17.2678	-4.23288	0.000732201	0.0118834	-0.774889	POLR1G ASE1 CAST CD3EAP PAF49	DNA-directed RNA polymerase I subunit RPA34 (A34.5) (Antisense to ERCC-1 protein) (ASE-1) (CD3-epsilon-associated protein) (CD3E-associated protein) (DNA-directed RNA polymerase I subunit G) (RNA polymerase I-associated factor PAF49)	ENST00000309424.8 [O15446-1];ENST00000589804.1 [O15446-2];	POLR1G	THPS16hr_vs_Untreated
P62750	-0.285208	21.8165	-4.22559	0.000743019	0.01201	-0.789572	RPL23A	Large ribosomal subunit protein uL23 (60S ribosomal protein L23a)	ENST00000422514.7;	RPL23A	THPS16hr_vs_Untreated
P83111	-0.562429	17.4571	-4.22472	0.000744307	0.01201	-0.791306	LACTB MRPL56 UNQ843/PRO1781	Serine beta-lactamase-like protein LACTB, mitochondrial (EC 3.4.-.-)	ENST00000261893.9 [P83111-1];ENST00000413507.3 [P83111-2];	LACTB	THPS16hr_vs_Untreated
Q8WXF1	-0.264796	18.8287	-4.21477	0.000759357	0.0122176	-0.811345	PSPC1 PSP1	Paraspeckle component 1 (Paraspeckle protein 1)	ENST00000338910.9 [Q8WXF1-1];ENST00000471658.5 [Q8WXF1-2];ENST00000492741.5 [Q8WXF1-2];ENST00000619300.4 [Q8WXF1-1];	PSPC1	THPS16hr_vs_Untreated
Q8WUW1	-0.425222	17.1861	-4.21164	0.000764161	0.0122595	-0.817657	BRK1 C3orf10 HSPC300 MDS027	Protein BRICK1 (BRK1)	ENST00000530758.2 [Q8WUW1-1];	BRK1	THPS16hr_vs_Untreated
P21283	-0.485407	18.6786	-4.2078	0.000770089	0.0123001	-0.82539	ATP6V1C1 ATP6C ATP6D VATC	V-type proton ATPase subunit C 1 (V-ATPase subunit C 1) (Vacuolar proton pump subunit C 1)	ENST00000395862.7;ENST00000518738.2;	ATP6V1C1	THPS16hr_vs_Untreated
O60502	-0.139859	17.5805	-4.20715	0.000771096	0.0123001	-0.826698	OGA HEXC KIAA0679 MEA5 MGEA5	Protein O-GlcNAcase (OGA) (EC 3.2.1.169) (Beta-N-acetylglucosaminidase) (Beta-N-acetylhexosaminidase) (Beta-hexosaminidase) (Meningioma-expressed antigen 5) (N-acetyl-beta-D-glucosaminidase) (N-acetyl-beta-glucosaminidase) (Nuclear cytoplasmic O-GlcNAcase and acetyltransferase) (NCOAT)	ENST00000357797.9 [O60502-2];ENST00000361464.8 [O60502-1];ENST00000370094.7 [O60502-3];ENST00000439817.5 [O60502-4];	OGA	THPS16hr_vs_Untreated
O14965	-0.528315	16.9375	-4.20172	0.000779573	0.0123904	-0.837641	AURKA AIK AIRK1 ARK1 AURA AYK1 BTAK IAK1 STK15 STK6	Aurora kinase A (EC 2.7.11.1) (Aurora 2) (Aurora/IPL1-related kinase 1) (ARK-1) (Aurora-related kinase 1) (Breast tumor-amplified kinase) (Ipl1- and aurora-related kinase 1) (Serine/threonine-protein kinase 15) (Serine/threonine-protein kinase 6) (Serine/threonine-protein kinase Ayk1) (Serine/threonine-protein kinase aurora-A)	ENST00000312783.10;ENST00000347343.6;ENST00000371356.6;ENST00000395911.5;ENST00000395913.7;ENST00000395914.5;ENST00000395915.8;	AURKA	THPS16hr_vs_Untreated
P68366	-0.149151	17.5118	-4.20069	0.000781194	0.0123904	-0.839718	TUBA4A TUBA1	Tubulin alpha-4A chain (EC 3.6.5.-) (Alpha-tubulin 1) (Testis-specific alpha-tubulin) (Tubulin H2-alpha) (Tubulin alpha-1 chain)	ENST00000248437.9 [P68366-1];ENST00000392088.6 [P68366-2];	TUBA4A	THPS16hr_vs_Untreated
L0R6Q1	0.284597	16.946	4.19005	0.000798105	0.0126227	-0.861149	SLC35A4	SLC35A4 upstream open reading frame protein	ENST00000623481.3 [L0R6Q1-1];	SLC35A4	THPS16hr_vs_Untreated
Q969M3	0.542249	17.2306	4.18708	0.000802898	0.0126626	-0.867139	YIPF5 FINGER5 YIP1A PP12723 SB140 UNQ3123/PRO10275	Protein YIPF5 (Five-pass transmembrane protein localizing in the Golgi apparatus and the endoplasmic reticulum 5) (Smooth muscle cell-associated protein 5) (SMAP-5) (YIP1 family member 5) (YPT-interacting protein 1 A)	ENST00000274496.10 [Q969M3-1];ENST00000448443.6 [Q969M3-1];ENST00000513112.5 [Q969M3-2];	YIPF5	THPS16hr_vs_Untreated
P06132	-0.130708	18.1247	-4.18455	0.000806991	0.0126914	-0.872227	UROD	Uroporphyrinogen decarboxylase (UPD) (URO-D) (EC 4.1.1.37)	ENST00000246337.9;	UROD	THPS16hr_vs_Untreated
Q12849	-0.259453	17.5574	-4.18046	0.000813673	0.0127605	-0.880477	GRSF1	G-rich sequence factor 1 (GRSF-1)	ENST00000254799.11 [Q12849-1];ENST00000502323.5 [Q12849-5];	GRSF1	THPS16hr_vs_Untreated
P11388	-0.461307	19.955	-4.1744	0.000823679	0.0128224	-0.892703	TOP2A TOP2	DNA topoisomerase 2-alpha (EC 5.6.2.2) (DNA topoisomerase II, alpha isozyme)	ENST00000423485.6 [P11388-1];	TOP2A	THPS16hr_vs_Untreated
P11142	-0.774609	24.4038	-4.17411	0.000824149	0.0128224	-0.893274	HSPA8 HSC70 HSP73 HSPA10	Heat shock cognate 71 kDa protein (EC 3.6.4.10) (Heat shock 70 kDa protein 8) (Lipopolysaccharide-associated protein 1) (LAP-1) (LPS-associated protein 1)	ENST00000227378.7 [P11142-1];ENST00000453788.6 [P11142-2];ENST00000532636.5 [P11142-1];ENST00000534624.6 [P11142-1];	HSPA8	THPS16hr_vs_Untreated
Q15019	-0.280609	20.8733	-4.1739	0.00082451	0.0128224	-0.893712	SEPTIN2 DIFF6 KIAA0158 NEDD5 SEPT2	Septin-2 (Neural precursor cell expressed developmentally down-regulated protein 5) (NEDD-5)	ENST00000360051.7 [Q15019-1];ENST00000391971.7 [Q15019-1];ENST00000391973.6 [Q15019-1];ENST00000401990.5 [Q15019-3];ENST00000402092.6 [Q15019-1];ENST00000616972.4 [Q15019-2];	SEPTIN2	THPS16hr_vs_Untreated
P05026	-0.430374	18.0209	-4.17179	0.00082802	0.0128412	-0.897961	ATP1B1 ATP1B	Sodium/potassium-transporting ATPase subunit beta-1 (Sodium/potassium-dependent ATPase subunit beta-1)	ENST00000367815.9 [P05026-1];ENST00000367816.5 [P05026-1];ENST00000689522.1 [P05026-1];ENST00000690184.1 [P05026-1];	ATP1B1	THPS16hr_vs_Untreated
P42566	-0.13495	17.3473	-4.16518	0.000839119	0.0129773	-0.911279	EPS15 AF1P	Epidermal growth factor receptor substrate 15 (Protein Eps15) (Protein AF-1p)	ENST00000371733.8 [P42566-1];ENST00000493793.2 [P42566-2];	EPS15	THPS16hr_vs_Untreated
Q92572	-0.163626	17.4026	-4.16288	0.000843031	0.0130018	-0.915932	AP3S1 CLAPS3	AP-3 complex subunit sigma-1 (AP-3 complex subunit sigma-3A) (Adaptor-related protein complex 3 subunit sigma-1) (Clathrin-associated/assembly/adaptor protein, small 3) (Sigma-3A-adaptin) (Sigma3A-adaptin) (Sigma-adaptin 3a)	ENST00000316788.12;	AP3S1	THPS16hr_vs_Untreated
P12236	-0.511677	17.6175	-4.16125	0.000845806	0.0130086	-0.919218	SLC25A6 AAC3 ANT3 CDABP0051	ADP/ATP translocase 3 (ADP,ATP carrier protein 3) (ADP,ATP carrier protein, isoform T2) (ANT 2) (Adenine nucleotide translocator 3) (ANT 3) (Solute carrier family 25 member 6) [Cleaved into: ADP/ATP translocase 3, N-terminally processed]	ENST00000381401.11;	SLC25A6	THPS16hr_vs_Untreated
Q8NBX0	-0.209787	18.0905	-4.15462	0.000857176	0.0131473	-0.932572	SCCPDH CGI-49	Saccharopine dehydrogenase-like oxidoreductase (EC 1.-.-.-)	ENST00000366510.4;	SCCPDH	THPS16hr_vs_Untreated
Q9ULT8	-0.196736	17.5514	-4.14735	0.000869849	0.0133051	-0.947247	HECTD1 KIAA1131	E3 ubiquitin-protein ligase HECTD1 (EC 2.3.2.26) (E3 ligase for inhibin receptor) (EULIR) (HECT domain-containing protein 1)	ENST00000399332.6;ENST00000553700.5;	HECTD1	THPS16hr_vs_Untreated
Q99627	-0.166656	17.6044	-4.14494	0.000874085	0.0133072	-0.952104	COPS8 CSN8	COP9 signalosome complex subunit 8 (SGN8) (Signalosome subunit 8) (COP9 homolog) (hCOP9) (JAB1-containing signalosome subunit 8)	ENST00000354371.7 [Q99627-1];ENST00000392008.6 [Q99627-2];	COPS8	THPS16hr_vs_Untreated
Q99439	-0.284192	20.1677	-4.14456	0.000874753	0.0133072	-0.952868	CNN2	Calponin-2 (Calponin H2, smooth muscle) (Neutral calponin)	ENST00000263097.9 [Q99439-1];ENST00000348419.7 [Q99439-2];	CNN2	THPS16hr_vs_Untreated
Q15691	-0.142228	20.6162	-4.14278	0.000877896	0.0133187	-0.956455	MAPRE1	Microtubule-associated protein RP/EB family member 1 (APC-binding protein EB1) (End-binding protein 1) (EB1)	ENST00000375571.6;	MAPRE1	THPS16hr_vs_Untreated
P61353	-0.417212	20.7655	-4.13924	0.000884194	0.0133779	-0.963601	RPL27	Large ribosomal subunit protein eL27 (60S ribosomal protein L27)	ENST00000253788.12;ENST00000589037.5;ENST00000589913.6;	RPL27	THPS16hr_vs_Untreated
P05120	-0.320306	19.8995	-4.13432	0.000893019	0.0134749	-0.97353	SERPINB2 PAI2 PLANH2	Plasminogen activator inhibitor 2 (PAI-2) (Monocyte Arg-serpin) (Placental plasminogen activator inhibitor) (Serpin B2) (Urokinase inhibitor)	ENST00000299502.9;ENST00000457692.5;	SERPINB2	THPS16hr_vs_Untreated
P30260	-0.16535	18.2581	-4.13294	0.000895507	0.013476	-0.976311	CDC27 ANAPC3 D0S1430E D17S978E	Cell division cycle protein 27 homolog (Anaphase-promoting complex subunit 3) (APC3) (CDC27 homolog) (CDC27Hs) (H-NUC)	ENST00000066544.8 [P30260-1];ENST00000531206.5 [P30260-2];	CDC27	THPS16hr_vs_Untreated
Q9Y3C6	0.17877	17.6928	4.12626	0.00090766	0.0135252	-0.989786	PPIL1 CYPL1 CGI-124 UNQ2425/PRO4984	Peptidyl-prolyl cis-trans isomerase-like 1 (PPIase) (EC 5.2.1.8) (Rotamase PPIL1)	ENST00000373699.6;	PPIL1	THPS16hr_vs_Untreated
Q01082	-0.233836	22.5212	-4.1261	0.000907956	0.0135252	-0.990111	SPTBN1 SPTB2	Spectrin beta chain, non-erythrocytic 1 (Beta-II spectrin) (Fodrin beta chain) (Spectrin, non-erythroid beta chain 1)	ENST00000333896.5 [Q01082-3];ENST00000356805.9 [Q01082-1];	SPTBN1	THPS16hr_vs_Untreated
P08865	-0.291692	21.8148	-4.12586	0.000908402	0.0135252	-0.990603	RPSA LAMBR LAMR1	Small ribosomal subunit protein uS2 (37 kDa laminin receptor precursor) (37LRP) (37/67 kDa laminin receptor) (LRP/LR) (40S ribosomal protein SA) (67 kDa laminin receptor) (67LR) (Colon carcinoma laminin-binding protein) (Laminin receptor 1) (LamR) (Laminin-binding protein precursor p40) (LBP/p40) (Multidrug resistance-associated protein MGr1-Ag) (NEM/1CHD4)	ENST00000301821.11;ENST00000458478.6;ENST00000697729.1;ENST00000697730.1;ENST00000697731.1;	RPSA	THPS16hr_vs_Untreated
Q9NQS1	-0.376929	17.4023	-4.12583	0.000908461	0.0135252	-0.990668	AVEN	Cell death regulator Aven	ENST00000306730.8;	AVEN	THPS16hr_vs_Untreated
O60888	0.419744	19.6084	4.12329	0.000913125	0.0135585	-0.995787	CUTA ACHAP C6orf82	Protein CutA (Acetylcholinesterase-associated protein) (Brain acetylcholinesterase putative membrane anchor)	ENST00000374496.3 [O60888-3];ENST00000374500.10 [O60888-3];ENST00000435267.6 [O60888-2];ENST00000440279.7 [O60888-3];ENST00000440930.6 [O60888-1];ENST00000487148.5 [O60888-3];ENST00000488034.6 [O60888-1];ENST00000607266.5 [O60888-3];	CUTA	THPS16hr_vs_Untreated
Q969K3	-0.122471	15.6838	-4.11917	0.000920748	0.0136354	-1.0041	RNF34	E3 ubiquitin-protein ligase RNF34 (EC 2.3.2.27) (Caspase regulator CARP1) (Caspases-8 and -10-associated RING finger protein 1) (CARP-1) (FYVE-RING finger protein Momo) (Human RING finger homologous to inhibitor of apoptosis protein) (hRFI) (RING finger protein 34) (RING finger protein RIFF) (RING-type E3 ubiquitin transferase RNF34)	ENST00000361234.10 [Q969K3-1];ENST00000392465.7 [Q969K3-2];	RNF34	THPS16hr_vs_Untreated
Q6P3X3	-0.23615	17.1363	-4.11659	0.000925563	0.0136704	-1.00931	TTC27	Tetratricopeptide repeat protein 27 (TPR repeat protein 27)	ENST00000317907.9;	TTC27	THPS16hr_vs_Untreated
O95427	-0.201019	16.1251	-4.1119	0.000934385	0.0137643	-1.01879	PIGN MCD4	GPI ethanolamine phosphate transferase 1 (EC 2.-.-.-) (MCD4 homolog) (Phosphatidylinositol-glycan biosynthesis class N protein) (PIG-N)	ENST00000357637.10;ENST00000400334.7;ENST00000638936.1;ENST00000640050.1;ENST00000640145.1;ENST00000640252.2;ENST00000640876.1;	PIGN	THPS16hr_vs_Untreated
P30533	-0.283866	17.2449	-4.10757	0.000942595	0.0138487	-1.02753	LRPAP1 A2MRAP	Alpha-2-macroglobulin receptor-associated protein (Alpha-2-MRAP) (Low density lipoprotein receptor-related protein-associated protein 1) (RAP)	ENST00000650182.1;	LRPAP1	THPS16hr_vs_Untreated
Q4L180	-0.21459	16.5073	-4.10372	0.000949937	0.0139199	-1.03528	FILIP1L COL4A3BPIP DOC1 GIP90	Filamin A-interacting protein 1-like (130 kDa GPBP-interacting protein) (90 kDa GPBP-interacting protein) (Protein down-regulated in ovarian cancer 1) (DOC-1)	ENST00000331335.9 [Q4L180-2];ENST00000354552.7 [Q4L180-1];ENST00000383694.3 [Q4L180-3];ENST00000398326.2 [Q4L180-4];ENST00000471562.1 [Q4L180-7];ENST00000487087.5 [Q4L180-6];	FILIP1L	THPS16hr_vs_Untreated
Q96QK1	-0.206059	20.197	-4.09465	0.000967513	0.014064	-1.0536	VPS35 MEM3 TCCCTA00141	Vacuolar protein sorting-associated protein 35 (hVPS35) (Maternal-embryonic 3) (Vesicle protein sorting 35)	ENST00000299138.12;	VPS35	THPS16hr_vs_Untreated
P62266	-0.275112	20.4705	-4.09416	0.000968472	0.014064	-1.05459	RPS23	Small ribosomal subunit protein uS12 (40S ribosomal protein S23)	ENST00000296674.13;ENST00000651545.1;	RPS23	THPS16hr_vs_Untreated
O15397	-0.176903	16.4968	-4.09286	0.000971019	0.014064	-1.05721	IPO8 RANBP8	Importin-8 (Imp8) (Ran-binding protein 8) (RanBP8)	ENST00000256079.9 [O15397-1];ENST00000544829.5 [O15397-2];	IPO8	THPS16hr_vs_Untreated
P40938	-0.206111	18.2322	-4.09254	0.000971653	0.014064	-1.05787	RFC3	Replication factor C subunit 3 (Activator 1 38 kDa subunit) (A1 38 kDa subunit) (Activator 1 subunit 3) (Replication factor C 38 kDa subunit) (RF-C 38 kDa subunit) (RFC38)	ENST00000380071.8 [P40938-1];ENST00000434425.5 [P40938-2];	RFC3	THPS16hr_vs_Untreated
O75718	-0.26224	18.0486	-4.09218	0.000972362	0.014064	-1.05859	CRTAP CASP	Cartilage-associated protein	ENST00000320954.11;	CRTAP	THPS16hr_vs_Untreated
P43246	-0.247264	19.2695	-4.08495	0.00098669	0.0141976	-1.07321	MSH2	DNA mismatch repair protein Msh2 (hMSH2) (MutS protein homolog 2)	ENST00000233146.7 [P43246-1];ENST00000543555.6 [P43246-2];	MSH2	THPS16hr_vs_Untreated
Q5UIP0	-0.137434	18.2934	-4.08275	0.00099108	0.0142242	-1.07764	RIF1	Telomere-associated protein RIF1 (Rap1-interacting factor 1 homolog)	ENST00000243326.9 [Q5UIP0-1];ENST00000428287.6 [Q5UIP0-2];ENST00000430328.6 [Q5UIP0-2];ENST00000444746.7 [Q5UIP0-1];ENST00000453091.6 [Q5UIP0-2];	RIF1	THPS16hr_vs_Untreated
O60884	-0.227949	19.1407	-4.07941	0.000997797	0.0142782	-1.08439	DNAJA2 CPR3 HIRIP4	DnaJ homolog subfamily A member 2 (Cell cycle progression restoration gene 3 protein) (Dnj3) (Dj3) (HIRA-interacting protein 4) (Renal carcinoma antigen NY-REN-14)	ENST00000317089.10;	DNAJA2	THPS16hr_vs_Untreated
Q8WZA9	-0.213392	17.6082	-4.07834	0.000999958	0.0142782	-1.08655	IRGQ IRGQ1 FKSG27	Immunity-related GTPase family Q protein	ENST00000422989.6;ENST00000602269.2;	IRGQ	THPS16hr_vs_Untreated
Q9H0H5	-0.20854	17.7917	-4.07667	0.00100335	0.01429	-1.08993	RACGAP1 KIAA1478 MGCRACGAP	Rac GTPase-activating protein 1 (Male germ cell RacGap) (MgcRacGAP) (Protein CYK4 homolog) (CYK4) (HsCYK-4)	ENST00000312377.10;ENST00000427314.6;ENST00000454520.6;ENST00000547905.5;ENST00000551016.5;	RACGAP1	THPS16hr_vs_Untreated
O75694	-0.333149	19.1494	-4.06717	0.00102282	0.0144934	-1.10912	NUP155 KIAA0791	Nuclear pore complex protein Nup155 (155 kDa nucleoporin) (Nucleoporin Nup155)	ENST00000231498.8 [O75694-1];ENST00000381843.6 [O75694-2];	NUP155	THPS16hr_vs_Untreated
P48651	-0.186042	16.1452	-4.06287	0.00103174	0.0145467	-1.1178	PTDSS1 KIAA0024 PSSA	Phosphatidylserine synthase 1 (PSS-1) (PtdSer synthase 1) (EC 2.7.8.29) (Serine-exchange enzyme I)	ENST00000517309.6 [P48651-1];ENST00000522072.1 [P48651-3];	PTDSS1	THPS16hr_vs_Untreated
O75962	-0.239775	16.7594	-4.06285	0.00103179	0.0145467	-1.11784	TRIO	Triple functional domain protein (EC 2.7.11.1) (PTPRF-interacting protein)	ENST00000344204.9 [O75962-1];	TRIO	THPS16hr_vs_Untreated
Q9BQ67	-0.261205	18.7507	-4.06095	0.00103577	0.014566	-1.12169	GRWD1 GRWD KIAA1942 WDR28	Glutamate-rich WD repeat-containing protein 1	ENST00000253237.10;	GRWD1	THPS16hr_vs_Untreated
Q04637	-0.335715	21.6476	-4.05445	0.00104948	0.0146779	-1.13481	EIF4G1 EIF4F EIF4G EIF4GI	Eukaryotic translation initiation factor 4 gamma 1 (eIF-4-gamma 1) (eIF-4G 1) (eIF-4G1) (p220)	ENST00000342981.8 [Q04637-8];ENST00000346169.7 [Q04637-1];ENST00000350481.9 [Q04637-5];ENST00000352767.7 [Q04637-9];ENST00000382330.7 [Q04637-9];ENST00000392537.6 [Q04637-4];ENST00000414031.5 [Q04637-3];ENST00000424196.5 [Q04637-9];ENST00000434061.6 [Q04637-7];	EIF4G1	THPS16hr_vs_Untreated
P32455	-0.198807	17.6961	-4.05354	0.00105142	0.0146779	-1.13666	GBP1	Guanylate-binding protein 1 (EC 3.6.1.-) (EC 3.6.5.-) (GTP-binding protein 1) (GBP-1) (HuGBP-1) (hGBP1) (Guanine nucleotide-binding protein 1) (Interferon-induced guanylate-binding protein 1)	ENST00000370473.5;	GBP1	THPS16hr_vs_Untreated
Q8NEY1	-0.180419	17.1454	-4.0518	0.00105511	0.0146779	-1.14016	NAV1 KIAA1151 KIAA1213 POMFIL3 STEERIN1	Neuron navigator 1 (Pore membrane and/or filament-interacting-like protein 3) (Steerin-1) (Unc-53 homolog 1) (unc53H1)	ENST00000367295.5 [Q8NEY1-5];ENST00000367296.8 [Q8NEY1-1];	NAV1	THPS16hr_vs_Untreated
P62906	-0.377852	21.6717	-4.05117	0.00105647	0.0146779	-1.14144	RPL10A NEDD6	Large ribosomal subunit protein uL1 (60S ribosomal protein L10a) (CSA-19) (Neural precursor cell expressed developmentally down-regulated protein 6) (NEDD-6)	ENST00000322203.7;	RPL10A	THPS16hr_vs_Untreated
Q8WVC0	-0.147679	16.9993	-4.05098	0.00105687	0.0146779	-1.14182	LEO1 RDL	RNA polymerase-associated protein LEO1 (Replicative senescence down-regulated leo1-like protein)	ENST00000299601.10 [Q8WVC0-1];ENST00000315141.5 [Q8WVC0-2];	LEO1	THPS16hr_vs_Untreated
Q92688	-0.67626	20.6924	-4.04658	0.00106634	0.0147726	-1.15073	ANP32B APRIL PHAPI2	Acidic leucine-rich nuclear phosphoprotein 32 family member B (Acidic protein rich in leucines) (Putative HLA-DR-associated protein I-2) (PHAPI2) (Silver-stainable protein SSP29)	ENST00000339399.5 [Q92688-1];	ANP32B	THPS16hr_vs_Untreated
Q9UBT2	-0.153592	19.3282	-4.04026	0.00108006	0.014898	-1.16349	UBA2 SAE2 UBLE1B HRIHFB2115	SUMO-activating enzyme subunit 2 (EC 2.3.2.-) (Anthracycline-associated resistance ARX) (Ubiquitin-like 1-activating enzyme E1B) (Ubiquitin-like modifier-activating enzyme 2)	ENST00000246548.9 [Q9UBT2-1];ENST00000439527.6 [Q9UBT2-2];	UBA2	THPS16hr_vs_Untreated
Q9UKD2	-0.270055	18.6007	-4.03996	0.00108072	0.014898	-1.1641	MRTO4 C1orf33 MRT4	mRNA turnover protein 4 homolog (Ribosome assembly factor MRTO4)	ENST00000330263.5;	MRTO4	THPS16hr_vs_Untreated
Q15843	-0.355486	17.5771	-4.0312	0.00110007	0.0151274	-1.18181	NEDD8	NEDD8 (Neddylin) (Neural precursor cell expressed developmentally down-regulated protein 8) (NEDD-8) (Ubiquitin-like protein Nedd8)	ENST00000250495.10;ENST00000643069.2;	NEDD8	THPS16hr_vs_Untreated
Q13625	-0.171198	16.1199	-4.02713	0.00110918	0.0152126	-1.19004	TP53BP2 ASPP2 BBP	Apoptosis-stimulating of p53 protein 2 (Bcl2-binding protein) (Bbp) (Renal carcinoma antigen NY-REN-51) (Tumor suppressor p53-binding protein 2) (53BP2) (p53-binding protein 2) (p53BP2)	ENST00000343537.12 [Q13625-3];ENST00000391878.6 [Q13625-2];	TP53BP2	THPS16hr_vs_Untreated
P18858	-0.24439	18.8233	-4.02495	0.00111409	0.0152126	-1.19445	LIG1	DNA ligase 1 (EC 6.5.1.1) (DNA ligase I) (Polydeoxyribonucleotide synthase [ATP] 1)	ENST00000263274.12 [P18858-1];ENST00000427526.6 [P18858-3];ENST00000601091.5 [P18858-2];ENST00000699868.1 [P18858-1];	LIG1	THPS16hr_vs_Untreated
O96013	-0.237455	16.7768	-4.02479	0.00111444	0.0152126	-1.19477	PAK4 KIAA1142	Serine/threonine-protein kinase PAK 4 (EC 2.7.11.1) (p21-activated kinase 4) (PAK-4)	ENST00000321944.8 [O96013-4];ENST00000358301.7 [O96013-1];ENST00000360442.8 [O96013-1];ENST00000593690.5 [O96013-1];ENST00000599386.5 [O96013-3];ENST00000599470.5 [O96013-3];	PAK4	THPS16hr_vs_Untreated
Q6PJT7	-0.240852	16.9789	-4.01896	0.00112769	0.0153558	-1.20656	ZC3H14	Zinc finger CCCH domain-containing protein 14 (Mammalian suppressor of tau pathology-2) (MSUT-2) (Renal carcinoma antigen NY-REN-37)	ENST00000251038.10 [Q6PJT7-1];ENST00000302216.12 [Q6PJT7-3];ENST00000318308.10 [Q6PJT7-6];ENST00000336693.8 [Q6PJT7-4];ENST00000393514.9 [Q6PJT7-5];ENST00000406216.7 [Q6PJT7-8];ENST00000555755.5 [Q6PJT7-9];	ZC3H14	THPS16hr_vs_Untreated
P31431	-0.15942	15.7033	-4.48749	0.0015539	0.0189562	-1.21105	SDC4	Syndecan-4 (SYND4) (Amphiglycan) (Ryudocan core protein)	ENST00000372733.3 [P31431-1];	SDC4	THPS16hr_vs_Untreated
Q969H8	0.465323	18.3928	4.01411	0.00113883	0.0154698	-1.21636	MYDGF C19orf10	Myeloid-derived growth factor (MYDGF)	ENST00000262947.8;	MYDGF	THPS16hr_vs_Untreated
Q15366	-0.30536	21.1106	-4.01179	0.00114419	0.0155049	-1.22105	PCBP2	Poly(rC)-binding protein 2 (Alpha-CP2) (Heterogeneous nuclear ribonucleoprotein E2) (hnRNP E2)	ENST00000359282.9 [Q15366-4];ENST00000359462.9 [Q15366-2];ENST00000437231.5 [Q15366-7];ENST00000439930.7 [Q15366-1];ENST00000447282.5 [Q15366-5];ENST00000455667.7 [Q15366-7];ENST00000546463.6 [Q15366-3];ENST00000548933.5 [Q15366-5];ENST00000552296.6 [Q15366-6];ENST00000552819.5 [Q15366-8];	PCBP2	THPS16hr_vs_Untreated
P50990	-0.188557	19.7635	-4.00945	0.00114964	0.015541	-1.22579	CCT8 C21orf112 CCTQ KIAA0002	T-complex protein 1 subunit theta (TCP-1-theta) (CCT-theta) (Chaperonin containing T-complex polypeptide 1 subunit 8) (Renal carcinoma antigen NY-REN-15)	ENST00000286788.9 [P50990-1];ENST00000540844.5 [P50990-3];ENST00000626972.2 [P50990-2];	CCT8	THPS16hr_vs_Untreated
Q9NZ32	-0.204824	17.4163	-3.99402	0.00118617	0.015996	-1.25699	ACTR10 ACTR11 ARP10 ARP11	Actin-related protein 10 (Actin-related protein 11) (hARP11)	ENST00000254286.9;	ACTR10	THPS16hr_vs_Untreated
O75695	-0.237901	16.6922	-3.98903	0.00119825	0.01612	-1.26709	RP2	Protein XRP2	ENST00000218340.4;	RP2	THPS16hr_vs_Untreated
Q7Z4W1	-0.235078	16.6623	-3.9814	0.00121692	0.0163319	-1.28251	DCXR SDR20C1	L-xylulose reductase (XR) (EC 1.1.1.10) (Carbonyl reductase II) (Dicarbonyl/L-xylulose reductase) (Kidney dicarbonyl reductase) (kiDCR) (Short chain dehydrogenase/reductase family 20C member 1) (Sperm surface protein P34H)	ENST00000306869.7;	DCXR	THPS16hr_vs_Untreated
Q6VY07	-0.128957	16.7486	-3.97865	0.00122373	0.0163838	-1.28807	PACS1 KIAA1175	Phosphofurin acidic cluster sorting protein 1 (PACS-1)	ENST00000320580.9 [Q6VY07-1];	PACS1	THPS16hr_vs_Untreated
Q08AF3	0.136527	16.7703	3.96989	0.00124569	0.016638	-1.30581	SLFN5	Schlafen family member 5	ENST00000299977.9 [Q08AF3-1];ENST00000592325.1 [Q08AF3-2];	SLFN5	THPS16hr_vs_Untreated
P68371	-0.359567	19.385	-3.96737	0.00125207	0.0166833	-1.3109	TUBB4B TUBB2C	Tubulin beta-4B chain (Tubulin beta-2 chain) (Tubulin beta-2C chain)	ENST00000340384.5;	TUBB4B	THPS16hr_vs_Untreated
Q9Y2Z4	-0.192603	18.0862	-3.95994	0.00127111	0.0168841	-1.32595	YARS2 CGI-04	Tyrosine--tRNA ligase, mitochondrial (EC 6.1.1.1) (Tyrosyl-tRNA synthetase) (TyrRS)	ENST00000324868.13;	YARS2	THPS16hr_vs_Untreated
Q9BU23	-0.279257	16.7603	-3.95913	0.00127318	0.0168841	-1.32757	LMF2 TMEM112B TMEM153	Lipase maturation factor 2 (Transmembrane protein 112B) (Transmembrane protein 153)	ENST00000216080.5 [Q9BU23-2];ENST00000474879.7 [Q9BU23-1];	LMF2	THPS16hr_vs_Untreated
P49736	-0.233139	21.0262	-3.95606	0.00128116	0.0169495	-1.33379	MCM2 BM28 CCNL1 CDCL1 KIAA0030	DNA replication licensing factor MCM2 (EC 3.6.4.12) (Minichromosome maintenance protein 2 homolog) (Nuclear protein BM28)	ENST00000265056.12;	MCM2	THPS16hr_vs_Untreated
Q7Z5P9	0.199122	15.6782	4.40173	0.0017575	0.0204419	-1.33926	MUC19	Mucin-19 (MUC-19)	NA	MUC19	THPS16hr_vs_Untreated
P00533	-0.21021	18.2098	-3.95078	0.00129497	0.0170017	-1.34447	EGFR ERBB ERBB1 HER1	Epidermal growth factor receptor (EC 2.7.10.1) (Proto-oncogene c-ErbB-1) (Receptor tyrosine-protein kinase erbB-1)	ENST00000275493.7 [P00533-1];ENST00000342916.7 [P00533-4];ENST00000344576.7 [P00533-3];ENST00000420316.6 [P00533-2];	EGFR	THPS16hr_vs_Untreated
P42285	-0.18524	19.6068	-3.95013	0.00129669	0.0170017	-1.3458	MTREX DOB1 KIAA0052 MTR4 SKIV2L2	Exosome RNA helicase MTR4 (EC 3.6.4.13) (ATP-dependent RNA helicase DOB1) (ATP-dependent RNA helicase SKIV2L2) (Superkiller viralicidic activity 2-like 2) (TRAMP-like complex helicase)	ENST00000230640.10;	MTREX	THPS16hr_vs_Untreated
P17980	-0.194965	20.9886	-3.94853	0.00130089	0.0170017	-1.34903	PSMC3 TBP1	26S proteasome regulatory subunit 6A (26S proteasome AAA-ATPase subunit RPT5) (Proteasome 26S subunit ATPase 3) (Proteasome subunit P50) (Tat-binding protein 1) (TBP-1)	ENST00000298852.8;ENST00000619920.4;	PSMC3	THPS16hr_vs_Untreated
P11717	-0.157924	19.2529	-3.94834	0.00130139	0.0170017	-1.34941	IGF2R MPRI	Cation-independent mannose-6-phosphate receptor (CI Man-6-P receptor) (CI-MPR) (M6PR) (300 kDa mannose 6-phosphate receptor) (MPR 300) (Insulin-like growth factor 2 receptor) (Insulin-like growth factor II receptor) (IGF-II receptor) (M6P/IGF2 receptor) (M6P/IGF2R) (CD antigen CD222)	ENST00000356956.6;	IGF2R	THPS16hr_vs_Untreated
Q15208	-0.208379	17.4228	-3.9477	0.00130309	0.0170017	-1.35071	STK38 NDR1	Serine/threonine-protein kinase 38 (EC 2.7.11.1) (NDR1 protein kinase) (Nuclear Dbf2-related kinase 1)	ENST00000229812.8;	STK38	THPS16hr_vs_Untreated
Q8IYB3	-0.367872	18.5987	-3.94745	0.00130375	0.0170017	-1.35121	SRRM1 SRM160	Serine/arginine repetitive matrix protein 1 (SR-related nuclear matrix protein of 160 kDa) (SRm160) (Ser/Arg-related nuclear matrix protein)	ENST00000323848.14 [Q8IYB3-1];	SRRM1	THPS16hr_vs_Untreated
Q9ULV4	-0.261438	21.5009	-3.94644	0.00130642	0.0170017	-1.35325	CORO1C CRN2 CRNN4	Coronin-1C (Coronin-3) (hCRNN4)	ENST00000261401.8 [Q9ULV4-1];ENST00000420959.6 [Q9ULV4-3];ENST00000541050.5 [Q9ULV4-1];ENST00000549772.5 [Q9ULV4-2];	CORO1C	THPS16hr_vs_Untreated
Q9BUI4	-0.249854	16.678	-3.94251	0.00131689	0.0170981	-1.3612	POLR3C	DNA-directed RNA polymerase III subunit RPC3 (RNA polymerase III subunit C3) (DNA-directed RNA polymerase III subunit C) (RNA polymerase III 62 kDa subunit) (RPC62)	ENST00000334163.4;ENST00000698751.1;	POLR3C	THPS16hr_vs_Untreated
Q6ZSJ8	0.182596	16.0191	3.93875	0.00132699	0.0171893	-1.36881	C1orf122	Uncharacterized protein C1orf122 (Protein ALAESM)	ENST00000373042.5 [Q6ZSJ8-1];ENST00000373043.1 [Q6ZSJ8-2];ENST00000468084.1 [Q6ZSJ8-2];	C1orf122	THPS16hr_vs_Untreated
P32969	-0.19568	20.8719	-3.93692	0.00133193	0.0172133	-1.37252	RPL9 OK/SW-cl.103; RPL9P7; RPL9P8; RPL9P9	Large ribosomal subunit protein uL6 (60S ribosomal protein L9)	ENST00000295955.14;ENST00000449470.6;ENST00000645496.2;	RPL9	THPS16hr_vs_Untreated
Q99595	-0.270951	15.8835	-3.93445	0.00133863	0.0172399	-1.37751	TIMM17A MIMT17 TIM17 TIM17A TIMM17	Mitochondrial import inner membrane translocase subunit Tim17-A (Inner membrane preprotein translocase Tim17a)	ENST00000367287.5;	TIMM17A	THPS16hr_vs_Untreated
P18206	-0.265087	22.4152	-3.93389	0.00134016	0.0172399	-1.37865	VCL	Vinculin (Metavinculin) (MV)	ENST00000211998.10 [P18206-1];ENST00000372755.7 [P18206-2];	VCL	THPS16hr_vs_Untreated
O75150	-0.153585	17.2186	-3.92788	0.00135662	0.0174115	-1.39082	RNF40 BRE1B KIAA0661	E3 ubiquitin-protein ligase BRE1B (BRE1-B) (EC 2.3.2.27) (95 kDa retinoblastoma-associated protein) (RBP95) (RING finger protein 40) (RING-type E3 ubiquitin transferase BRE1B)	ENST00000324685.11 [O75150-1];ENST00000357890.9 [O75150-4];	RNF40	THPS16hr_vs_Untreated
Q9UBQ5	-0.206679	18.9276	-3.92018	0.00137802	0.0176456	-1.40641	EIF3K EIF3S12 ARG134 HSPC029 MSTP001 PTD001	Eukaryotic translation initiation factor 3 subunit K (eIF3k) (Eukaryotic translation initiation factor 3 subunit 12) (Muscle-specific gene M9 protein) (PLAC-24) (eIF-3 p25) (eIF-3 p28)	ENST00000248342.9 [Q9UBQ5-1];ENST00000545173.6 [Q9UBQ5-2];ENST00000635417.1 [Q9UBQ5-2];ENST00000635567.2 [Q9UBQ5-1];	EIF3K	THPS16hr_vs_Untreated
Q92626	0.267671	18.3768	3.91621	0.00138918	0.0177477	-1.41443	PXDN KIAA0230 MG50 PRG2 PXD01 VPO VPO1	Peroxidasin homolog (EC 1.11.2.-) (Melanoma-associated antigen MG50) (Peroxidasin 1) (hsPxd01) (Vascular peroxidase 1) (p53-responsive gene 2 protein) [Cleaved into: PXDN active fragment]	ENST00000252804.9 [Q92626-1];	PXDN	THPS16hr_vs_Untreated
Q8NBJ7	-0.332226	15.8016	-3.91501	0.00139257	0.0177505	-1.41686	SUMF2 PSEC0171 UNQ1968/PRO4500	Inactive C-alpha-formylglycine-generating enzyme 2 (Paralog of formylglycine-generating enzyme) (pFGE) (Sulfatase-modifying factor 2)	ENST00000275607.13 [Q8NBJ7-2];ENST00000342190.11 [Q8NBJ7-3];ENST00000395435.7 [Q8NBJ7-5];ENST00000434526.8 [Q8NBJ7-1];	SUMF2	THPS16hr_vs_Untreated
P51148	-0.257435	19.3199	-3.9134	0.00139714	0.0177682	-1.42013	RAB5C RABL	Ras-related protein Rab-5C (EC 3.6.5.2) (L1880) (RAB5L)	ENST00000346213.9 [P51148-1];ENST00000393860.7 [P51148-1];ENST00000547517.5 [P51148-2];	RAB5C	THPS16hr_vs_Untreated
Q13098	-0.128884	18.617	-3.91079	0.00140457	0.0178221	-1.42541	GPS1 COPS1 CSN1	COP9 signalosome complex subunit 1 (SGN1) (Signalosome subunit 1) (G protein pathway suppressor 1) (GPS-1) (JAB1-containing signalosome subunit 1) (Protein MFH)	ENST00000306823.10 [Q13098-4];ENST00000392358.6 [Q13098-7];ENST00000578552.6 [Q13098-5];	GPS1	THPS16hr_vs_Untreated
Q8N4V1	-0.257944	16.3492	-3.90382	0.00142464	0.0180357	-1.43953	MMGT1 EMC5 TMEM32	ER membrane protein complex subunit 5 (Membrane magnesium transporter 1) (Transmembrane protein 32)	ENST00000305963.3 [Q8N4V1-1];ENST00000679621.1 [Q8N4V1-1];	MMGT1	THPS16hr_vs_Untreated
P83731	-0.277856	20.8378	-3.90018	0.00143522	0.018061	-1.4469	RPL24	Large ribosomal subunit protein eL24 (60S ribosomal protein L24) (60S ribosomal protein L30)	ENST00000394077.8;	RPL24	THPS16hr_vs_Untreated
P54725	-0.368035	16.6085	-3.89976	0.00143644	0.018061	-1.44775	RAD23A	UV excision repair protein RAD23 homolog A (HR23A) (hHR23A)	ENST00000316856.7 [P54725-3];ENST00000586534.6 [P54725-1];ENST00000592268.5 [P54725-2];	RAD23A	THPS16hr_vs_Untreated
P49841	-0.222621	17.6289	-3.89906	0.00143847	0.018061	-1.44915	GSK3B	Glycogen synthase kinase-3 beta (GSK-3 beta) (EC 2.7.11.26) (Serine/threonine-protein kinase GSK3B) (EC 2.7.11.1)	ENST00000264235.13 [P49841-1];ENST00000316626.6 [P49841-2];	GSK3B	THPS16hr_vs_Untreated
Q14690	-0.191989	18.5386	-3.89868	0.00143958	0.018061	-1.44992	PDCD11 KIAA0185	Protein RRP5 homolog (NF-kappa-B-binding protein) (NFBP) (Programmed cell death protein 11)	ENST00000369797.8;	PDCD11	THPS16hr_vs_Untreated
Q969X6	-0.259376	17.6827	-3.89414	0.00145296	0.0181236	-1.45913	UTP4 CIRH1A cPERP-E KIAA1988	U3 small nucleolar RNA-associated protein 4 homolog (Cirhin) (UTP4 small subunit processome component)	ENST00000314423.12 [Q969X6-1];ENST00000352319.8 [Q969X6-2];ENST00000563094.5 [Q969X6-3];ENST00000575702.3;	UTP4	THPS16hr_vs_Untreated
P61006	-0.201	17.4559	-3.89341	0.00145509	0.0181236	-1.46059	RAB8A MEL RAB8	Ras-related protein Rab-8A (EC 3.6.5.2) (Oncogene c-mel)	ENST00000300935.8 [P61006-1];ENST00000586682.1 [P61006-2];	RAB8A	THPS16hr_vs_Untreated
Q14974	-0.230968	22.9141	-3.89292	0.00145654	0.0181236	-1.46158	KPNB1 NTF97	Importin subunit beta-1 (Importin-90) (Karyopherin subunit beta-1) (Nuclear factor p97) (Pore targeting complex 97 kDa subunit) (PTAC97)	ENST00000290158.9 [Q14974-1];ENST00000535458.6 [Q14974-2];ENST00000540627.5 [Q14974-2];ENST00000583648.6 [Q14974-1];	KPNB1	THPS16hr_vs_Untreated
P55789	-0.246028	15.0803	-4.32028	0.00197746	0.0218617	-1.46197	GFER ALR HERV1 HPO	FAD-linked sulfhydryl oxidase ALR (EC 1.8.3.2) (Augmenter of liver regeneration) (hERV1) (Hepatopoietin)	ENST00000248114.7 [P55789-1];	GFER	THPS16hr_vs_Untreated
P62917	-0.267496	20.9318	-3.89258	0.00145755	0.0181236	-1.46227	RPL8	Large ribosomal subunit protein uL2 (60S ribosomal protein L8)	ENST00000262584.7;ENST00000394920.6;ENST00000528957.6;	RPL8	THPS16hr_vs_Untreated
Q96SU4	-0.381275	17.8043	-3.87315	0.00151635	0.0187465	-1.50163	OSBPL9 ORP9 OSBP4	Oxysterol-binding protein-related protein 9 (ORP-9) (OSBP-related protein 9)	ENST00000361556.9 [Q96SU4-3];ENST00000371714.5 [Q96SU4-2];ENST00000428468.6 [Q96SU4-1];ENST00000447887.5 [Q96SU4-6];ENST00000453295.5 [Q96SU4-7];ENST00000462759.5 [Q96SU4-5];ENST00000486942.5 [Q96SU4-5];ENST00000531828.5 [Q96SU4-4];	OSBPL9	THPS16hr_vs_Untreated
Q99961	-0.254776	18.9953	-3.87242	0.00151859	0.0187465	-1.5031	SH3GL1 CNSA1 SH3D2B	Endophilin-A2 (EEN fusion partner of MLL) (Endophilin-2) (Extra eleven-nineteen leukemia fusion gene protein) (EEN) (SH3 domain protein 2B) (SH3 domain-containing GRB2-like protein 1)	ENST00000269886.7 [Q99961-1];ENST00000417295.6 [Q99961-2];ENST00000598564.5 [Q99961-3];	SH3GL1	THPS16hr_vs_Untreated
Q9H8H0	-0.296294	18.2319	-3.87205	0.00151973	0.0187465	-1.50385	NOL11 L14	Nucleolar protein 11	ENST00000253247.9 [Q9H8H0-1];ENST00000581375.5 [Q9H8H0-2];	NOL11	THPS16hr_vs_Untreated
P20645	-0.296038	17.6952	-3.87162	0.00152107	0.0187465	-1.50473	M6PR MPR46 MPRD	Cation-dependent mannose-6-phosphate receptor (CD Man-6-P receptor) (CD-MPR) (46 kDa mannose 6-phosphate receptor) (MPR 46)	ENST00000000412.8;	M6PR	THPS16hr_vs_Untreated
Q9UPT8	-0.227047	16.7167	-3.86976	0.00152684	0.0187761	-1.50849	ZC3H4 C19orf7 KIAA1064	Zinc finger CCCH domain-containing protein 4	ENST00000253048.10;	ZC3H4	THPS16hr_vs_Untreated
Q9NRF9	-0.338034	17.0559	-3.8666	0.0015367	0.0188558	-1.51489	POLE3 CHRAC17	DNA polymerase epsilon subunit 3 (Arsenic-transactivated protein) (AsTP) (Chromatin accessibility complex 17 kDa protein) (CHRAC-17) (HuCHRAC17) (DNA polymerase II subunit 3) (DNA polymerase epsilon subunit p17)	ENST00000374169.7;ENST00000374171.5;	POLE3	THPS16hr_vs_Untreated
P19367	-0.125874	20.5605	-3.864	0.00154483	0.018914	-1.52014	HK1	Hexokinase-1 (EC 2.7.1.1) (Brain form hexokinase) (Hexokinase type I) (HK I) (Hexokinase-A)	ENST00000298649.8 [P19367-2];ENST00000359426.7 [P19367-1];ENST00000436817.6 [P19367-3];ENST00000643399.2 [P19367-3];	HK1	THPS16hr_vs_Untreated
P62277	-0.45501	23.5171	-3.85994	0.00155765	0.0189562	-1.52837	RPS13	Small ribosomal subunit protein uS15 (40S ribosomal protein S13)	ENST00000525634.6;	RPS13	THPS16hr_vs_Untreated
P84243	-0.394379	17.2655	-3.85969	0.00155846	0.0189562	-1.52888	H3-3A H3.3A H3F3 H3F3A PP781; H3-3B H3.3B H3F3B	Histone H3.3	ENST00000254810.8;ENST00000366813.1;ENST00000366815.10;ENST00000366816.5;ENST00000586607.5;ENST00000587560.5;ENST00000589599.5;ENST00000655399.1;ENST00000661429.1;ENST00000666609.1;	H3-3A	THPS16hr_vs_Untreated
Q9Y2X9	-0.102504	16.3264	-3.85784	0.00156433	0.0189754	-1.53262	ZNF281 GZP1 ZBP99	Zinc finger protein 281 (GC-box-binding zinc finger protein 1) (Transcription factor ZBP-99) (Zinc finger DNA-binding protein 99)	ENST00000294740.3 [Q9Y2X9-1];ENST00000367352.3 [Q9Y2X9-2];ENST00000367353.2 [Q9Y2X9-1];	ZNF281	THPS16hr_vs_Untreated
Q68CZ2	-0.21661	16.9447	-3.85705	0.00156684	0.0189754	-1.53422	TNS3 TEM6 TENS1 TPP	Tensin-3 (EC 3.1.3.-) (Tensin-like SH2 domain-containing protein 1) (Tumor endothelial marker 6)	ENST00000311160.14 [Q68CZ2-1];ENST00000442536.6 [Q68CZ2-4];	TNS3	THPS16hr_vs_Untreated
Q9Y4C8	-0.167235	16.4558	-3.85423	0.00157586	0.0190434	-1.53993	RBM19 KIAA0682	Probable RNA-binding protein 19 (RNA-binding motif protein 19)	ENST00000261741.10;ENST00000392561.7;ENST00000545145.6;	RBM19	THPS16hr_vs_Untreated
O75439	-0.249775	18.2578	-3.84963	0.00159069	0.019181	-1.54924	PMPCB MPPB	Mitochondrial-processing peptidase subunit beta (EC 3.4.24.64) (Beta-MPP) (P-52)	ENST00000249269.9;	PMPCB	THPS16hr_vs_Untreated
Q9BW60	-0.132153	16.2932	-3.84554	0.001604	0.0192999	-1.55753	ELOVL1 SSC1 CGI-88	Elongation of very long chain fatty acids protein 1 (EC 2.3.1.199) (3-keto acyl-CoA synthase ELOVL1) (ELOVL fatty acid elongase 1) (ELOVL FA elongase 1) (Very long chain 3-ketoacyl-CoA synthase 1) (Very long chain 3-oxoacyl-CoA synthase 1)	ENST00000372458.8 [Q9BW60-1];ENST00000413844.3 [Q9BW60-2];ENST00000621943.4 [Q9BW60-1];	ELOVL1	THPS16hr_vs_Untreated
Q99460	-0.233411	20.728	-3.83636	0.00163426	0.0196198	-1.57611	PSMD1	26S proteasome non-ATPase regulatory subunit 1 (26S proteasome regulatory subunit RPN2) (26S proteasome regulatory subunit S1) (26S proteasome subunit p112)	ENST00000308696.11 [Q99460-1];ENST00000373635.9 [Q99460-2];ENST00000677230.1 [Q99460-1];	PSMD1	THPS16hr_vs_Untreated
Q13112	-0.17395	16.2112	-3.83536	0.00163762	0.0196198	-1.57816	CHAF1B CAF1A CAF1P60 MPHOSPH7 MPP7	Chromatin assembly factor 1 subunit B (CAF-1 subunit B) (Chromatin assembly factor I p60 subunit) (CAF-I 60 kDa subunit) (CAF-I p60) (M-phase phosphoprotein 7)	ENST00000314103.6;	CHAF1B	THPS16hr_vs_Untreated
Q9Y3E7	-0.20268	17.1938	-3.83413	0.00164171	0.0196266	-1.58064	CHMP3 CGI149 NEDF VPS24 CGI-149	Charged multivesicular body protein 3 (Chromatin-modifying protein 3) (Neuroendocrine differentiation factor) (Vacuolar protein sorting-associated protein 24) (hVps24)	ENST00000263856.9 [Q9Y3E7-1];ENST00000409225.2 [Q9Y3E7-2];ENST00000409727.5 [Q9Y3E7-4];	CHMP3	THPS16hr_vs_Untreated
P30050	-0.272294	21.2384	-3.83021	0.00165486	0.0197416	-1.58857	RPL12	Large ribosomal subunit protein uL11 (60S ribosomal protein L12)	ENST00000361436.10 [P30050-1];ENST00000536368.1 [P30050-2];	RPL12	THPS16hr_vs_Untreated
Q7L0Y3	-0.115971	17.6297	-3.82854	0.00166052	0.0197669	-1.59196	TRMT10C MRPP1 RG9MTD1	tRNA methyltransferase 10 homolog C (HBV pre-S2 trans-regulated protein 2) (Mitochondrial ribonuclease P protein 1) (Mitochondrial RNase P protein 1) (RNA (guanine-9-)-methyltransferase domain-containing protein 1) (Renal carcinoma antigen NY-REN-49) (mRNA methyladenosine-N(1)-methyltransferase) (EC 2.1.1.-) (tRNA (adenine(9)-N(1))-methyltransferase) (EC 2.1.1.218) (tRNA (guanine(9)-N(1))-methylt…	ENST00000309922.7;	TRMT10C	THPS16hr_vs_Untreated
P46776	-0.333667	19.7257	-3.82232	0.00168168	0.0199762	-1.60455	RPL27A	Large ribosomal subunit protein uL15 (60S ribosomal protein L27a)	ENST00000314138.11;	RPL27A	THPS16hr_vs_Untreated
P10809	-0.307311	24.8867	-3.8195	0.00169136	0.0200486	-1.61026	HSPD1 HSP60	60 kDa heat shock protein, mitochondrial (EC 5.6.1.7) (60 kDa chaperonin) (Chaperonin 60) (CPN60) (Heat shock protein 60) (HSP-60) (Hsp60) (HuCHA60) (Mitochondrial matrix protein P1) (P60 lymphocyte protein)	ENST00000345042.6 [P10809-1];ENST00000388968.8 [P10809-1];ENST00000418022.2 [P10809-1];ENST00000426480.2 [P10809-1];ENST00000428204.6 [P10809-1];ENST00000439605.2 [P10809-1];ENST00000452200.6 [P10809-1];ENST00000677913.1 [P10809-1];ENST00000678761.1 [P10809-1];	HSPD1	THPS16hr_vs_Untreated
Q9NQP4	-0.213771	18.9805	-3.81613	0.00170304	0.0201442	-1.6171	PFDN4 PFD4	Prefoldin subunit 4 (Protein C-1)	ENST00000371419.7;	PFDN4	THPS16hr_vs_Untreated
Q16850	-0.170821	17.716	-3.81371	0.00171145	0.0202008	-1.62199	CYP51A1 CYP51	Lanosterol 14-alpha demethylase (LDM) (EC 1.14.14.154) (CYPLI) (Cytochrome P450 51A1) (CYP51A1) (Cytochrome P450-14DM) (Cytochrome P45014DM) (Cytochrome P450LI) (Sterol 14-alpha demethylase)	ENST00000003100.13 [Q16850-1];ENST00000450723.5 [Q16850-2];	CYP51A1	THPS16hr_vs_Untreated
O15305	-0.189115	18.0783	-3.81203	0.00171731	0.0202263	-1.62539	PMM2	Phosphomannomutase 2 (PMM 2) (EC 5.4.2.8)	ENST00000268261.9 [O15305-1];ENST00000566604.5 [O15305-2];ENST00000683274.1 [O15305-2];	PMM2	THPS16hr_vs_Untreated
O75369-8	-0.331729	16.4795	-3.81102	0.00172085	0.0202263	-1.62744	NA	NA	NA	NA	THPS16hr_vs_Untreated
O14920	-0.209839	16.484	-3.80922	0.00172719	0.0202578	-1.63109	IKBKB IKKB	Inhibitor of nuclear factor kappa-B kinase subunit beta (I-kappa-B-kinase beta) (IKK-B) (IKK-beta) (IkBKB) (EC 2.7.11.10) (I-kappa-B kinase 2) (IKK-2) (IKK2) (Nuclear factor NF-kappa-B inhibitor kinase beta) (NFKBIKB) (Serine/threonine protein kinase IKBKB) (EC 2.7.11.1)	ENST00000520810.6 [O14920-1];	IKBKB	THPS16hr_vs_Untreated
P46778	-0.483307	20.7455	-3.8082	0.00173078	0.0202578	-1.63315	RPL21	Large ribosomal subunit protein eL21 (60S ribosomal protein L21)	ENST00000272274.8;ENST00000311549.11;ENST00000319826.8;ENST00000326092.8;	RPL21	THPS16hr_vs_Untreated
Q9H788	-0.16035	18.0817	-3.80495	0.0017423	0.0203499	-1.63974	SH2D4A PPP1R38 SH2A	SH2 domain-containing protein 4A (Protein SH(2)A) (Protein phosphatase 1 regulatory subunit 38)	ENST00000265807.8 [Q9H788-1];ENST00000518040.5 [Q9H788-2];ENST00000519207.5 [Q9H788-1];	SH2D4A	THPS16hr_vs_Untreated
Q13325	-0.173289	15.9501	-3.80114	0.00175585	0.0204419	-1.64744	IFIT5 ISG58 RI58	Interferon-induced protein with tetratricopeptide repeats 5 (IFIT-5) (Interferon-induced 58 kDa protein) (Retinoic acid- and interferon-inducible 58 kDa protein) (P58)	ENST00000371795.5 [Q13325-1];ENST00000681348.1 [Q13325-2];	IFIT5	THPS16hr_vs_Untreated
O14733	-0.222834	15.5978	-3.79845	0.00176552	0.0204926	-1.6529	MAP2K7 JNKK2 MEK7 MKK7 PRKMK7 SKK4	Dual specificity mitogen-activated protein kinase kinase 7 (MAP kinase kinase 7) (MAPKK 7) (EC 2.7.12.2) (JNK-activating kinase 2) (MAPK/ERK kinase 7) (MEK 7) (Stress-activated protein kinase kinase 4) (SAPK kinase 4) (SAPKK-4) (SAPKK4) (c-Jun N-terminal kinase kinase 2) (JNK kinase 2) (JNKK 2)	ENST00000397979.4 [O14733-1];ENST00000397981.7 [O14733-4];ENST00000397983.7 [O14733-3];	MAP2K7	THPS16hr_vs_Untreated
Q15022	-0.155308	16.2307	-3.79636	0.00177307	0.0205375	-1.65714	SUZ12 CHET9 JJAZ1 KIAA0160	Polycomb protein SUZ12 (Chromatin precipitated E2F target 9 protein) (ChET 9 protein) (Joined to JAZF1 protein) (Suppressor of zeste 12 protein homolog)	ENST00000322652.10;	SUZ12	THPS16hr_vs_Untreated
Q9NZ09	-0.278072	16.6909	-3.79348	0.00178349	0.0206153	-1.66296	UBAP1 NAG20	Ubiquitin-associated protein 1 (UBAP-1) (Nasopharyngeal carcinoma-associated gene 20 protein)	ENST00000297661.9 [Q9NZ09-1];ENST00000359544.2 [Q9NZ09-1];ENST00000379186.8 [Q9NZ09-2];ENST00000625521.2 [Q9NZ09-4];	UBAP1	THPS16hr_vs_Untreated
P51608	-0.231578	16.2875	-3.79096	0.0017927	0.020651	-1.66808	MECP2	Methyl-CpG-binding protein 2 (MeCp-2 protein) (MeCp2)	ENST00000303391.11 [P51608-1];ENST00000453960.7 [P51608-2];	MECP2	THPS16hr_vs_Untreated
Q8IY17	-0.484369	16.7638	-3.79061	0.00179397	0.020651	-1.66878	PNPLA6 NTE	Patatin-like phospholipase domain-containing protein 6 (EC 3.1.1.5) (Neuropathy target esterase)	ENST00000221249.10 [Q8IY17-2];ENST00000414982.7 [Q8IY17-4];ENST00000450331.7 [Q8IY17-2];ENST00000545201.6 [Q8IY17-5];	PNPLA6	THPS16hr_vs_Untreated
Q00587	-0.140506	16.6753	-3.78603	0.0018108	0.0208019	-1.67806	CDC42EP1 BORG5 CEP1 MSE55	Cdc42 effector protein 1 (Binder of Rho GTPases 5) (Serum protein MSE55)	ENST00000249014.5 [Q00587-1];	CDC42EP1	THPS16hr_vs_Untreated
Q8TCY9	-0.165847	15.2444	-3.78496	0.00181474	0.0208043	-1.68021	URGCP KIAA1507 URG4	Up-regulator of cell proliferation (HBV X protein up-regulated gene 4 protein) (HBxAg up-regulated gene 4 protein)	ENST00000336086.10 [Q8TCY9-4];ENST00000402306.7 [Q8TCY9-2];ENST00000443736.5 [Q8TCY9-4];ENST00000453200.6 [Q8TCY9-1];	URGCP	THPS16hr_vs_Untreated
Q9UQ35	-0.260903	19.3218	-3.78196	0.00182588	0.0208891	-1.68629	SRRM2 KIAA0324 SRL300 SRM300 HSPC075	Serine/arginine repetitive matrix protein 2 (300 kDa nuclear matrix antigen) (Serine/arginine-rich splicing factor-related nuclear matrix protein of 300 kDa) (SR-related nuclear matrix protein of 300 kDa) (Ser/Arg-related nuclear matrix protein of 300 kDa) (Splicing coactivator subunit SRm300) (Tax-responsive enhancer element-binding protein 803) (TaxREB803)	ENST00000301740.13 [Q9UQ35-1];ENST00000576924.6 [Q9UQ35-1];ENST00000630499.2 [Q9UQ35-3];	SRRM2	THPS16hr_vs_Untreated
Q9H1I8	-0.201868	16.596	-3.78011	0.00183279	0.0208894	-1.69004	ASCC2 ASC1P100 RQT3	Activating signal cointegrator 1 complex subunit 2 (ASC-1 complex subunit p100) (Trip4 complex subunit p100)	ENST00000307790.8 [Q9H1I8-1];ENST00000397771.6 [Q9H1I8-1];ENST00000542393.5 [Q9H1I8-3];	ASCC2	THPS16hr_vs_Untreated
Q09161	-0.398029	18.8736	-3.77925	0.00183599	0.0208894	-1.69178	NCBP1 CBP80 NCBP	Nuclear cap-binding protein subunit 1 (80 kDa nuclear cap-binding protein) (CBP80) (NCBP 80 kDa subunit)	ENST00000375147.8;	NCBP1	THPS16hr_vs_Untreated
Q69YH5	-0.225642	15.7425	-3.77895	0.00183713	0.0208894	-1.69239	CDCA2	Cell division cycle-associated protein 2 (Recruits PP1 onto mitotic chromatin at anaphase protein) (Repo-Man)	ENST00000330560.8 [Q69YH5-1];	CDCA2	THPS16hr_vs_Untreated
P24941	-0.221487	18.2042	-3.7727	0.00186069	0.0211143	-1.70504	CDK2 CDKN2	Cyclin-dependent kinase 2 (EC 2.7.11.22) (Cell division protein kinase 2) (p33 protein kinase)	ENST00000266970.9 [P24941-1];ENST00000354056.4 [P24941-2];	CDK2	THPS16hr_vs_Untreated
Q6NXR4	-0.178104	15.8212	-3.76934	0.00187348	0.0212163	-1.71185	TTI2 C8orf41	TELO2-interacting protein 2	ENST00000360742.9;ENST00000431156.7;ENST00000613904.1;	TTI2	THPS16hr_vs_Untreated
P78371	-0.375074	22.6765	-3.76702	0.00188238	0.0212739	-1.71655	CCT2 99D8.1 CCTB	T-complex protein 1 subunit beta (TCP-1-beta) (CCT-beta)	ENST00000299300.11 [P78371-1];ENST00000543146.2 [P78371-2];	CCT2	THPS16hr_vs_Untreated
P35613-2	-0.642333	19.241	-3.76587	0.00188678	0.0212806	-1.71887	NA	NA	NA	NA	THPS16hr_vs_Untreated
Q9H3U1	-0.3416	19.0252	-3.76439	0.00189251	0.0213022	-1.72188	UNC45A SMAP1	Protein unc-45 homolog A (Unc-45A) (GCUNC-45) (Smooth muscle cell-associated protein 1) (SMAP-1)	ENST00000394275.7 [Q9H3U1-2];ENST00000418476.2 [Q9H3U1-1];	UNC45A	THPS16hr_vs_Untreated
Q9H9A6	-0.167869	18.5248	-3.76139	0.00190411	0.0213897	-1.72795	LRRC40	Leucine-rich repeat-containing protein 40	ENST00000370952.4;	LRRC40	THPS16hr_vs_Untreated
O75794	-0.295987	16.3507	-3.75534	0.00192779	0.021541	-1.74022	CDC123 C10orf7 D123	Cell division cycle protein 123 homolog (Protein D123) (HT-1080) (PZ32)	ENST00000281141.9;	CDC123	THPS16hr_vs_Untreated
Q6IQ22	-0.381005	16.9794	-3.75503	0.00192901	0.021541	-1.74084	RAB12	Ras-related protein Rab-12	NA	RAB12	THPS16hr_vs_Untreated
Q99733	-0.168616	18.4327	-3.75499	0.00192916	0.021541	-1.74092	NAP1L4 NAP2	Nucleosome assembly protein 1-like 4 (Nucleosome assembly protein 2) (NAP-2)	ENST00000380542.9 [Q99733-1];ENST00000526115.5 [Q99733-2];ENST00000616696.1 [Q99733-2];ENST00000619695.4 [Q99733-1];ENST00000620138.4 [Q99733-2];ENST00000632791.1 [Q99733-2];	NAP1L4	THPS16hr_vs_Untreated
P31040	-0.156228	19.131	-3.74962	0.0019504	0.0217348	-1.75179	SDHA SDH2 SDHF	Succinate dehydrogenase [ubiquinone] flavoprotein subunit, mitochondrial (EC 1.3.5.1) (Flavoprotein subunit of complex II) (Fp)	ENST00000264932.11 [P31040-1];ENST00000510361.5 [P31040-2];	SDHA	THPS16hr_vs_Untreated
P55036	-0.140098	18.6484	-3.7477	0.00195807	0.0217767	-1.75568	PSMD4 MCB1	26S proteasome non-ATPase regulatory subunit 4 (26S proteasome regulatory subunit RPN10) (26S proteasome regulatory subunit S5A) (Antisecretory factor 1) (AF) (ASF) (Multiubiquitin chain-binding protein)	ENST00000368884.8 [P55036-1];	PSMD4	THPS16hr_vs_Untreated
Q96JC9	-0.156867	15.5741	-3.74575	0.00196589	0.0218202	-1.75964	EAF1	ELL-associated factor 1	ENST00000396842.7 [Q96JC9-1];	EAF1	THPS16hr_vs_Untreated
Q969N2	-0.117875	16.6774	-3.74314	0.00197637	0.0218617	-1.76491	PIGT CGI-06 PSEC0163 UNQ716/PRO1379	GPI transamidase component PIG-T (Phosphatidylinositol-glycan biosynthesis class T protein)	ENST00000279035.14 [Q969N2-4];ENST00000279036.12 [Q969N2-1];ENST00000372689.9 [Q969N2-6];ENST00000543458.7 [Q969N2-5];ENST00000545755.3 [Q969N2-2];	PIGT	THPS16hr_vs_Untreated
Q8IX01	-0.241681	17.4643	-3.72592	0.00204708	0.0225866	-1.79979	SUGP2 KIAA0365 SFRS14	SURP and G-patch domain-containing protein 2 (Arginine/serine-rich-splicing factor 14) (Splicing factor, arginine/serine-rich 14)	ENST00000330854.15 [Q8IX01-4];ENST00000337018.10 [Q8IX01-1];ENST00000452918.7 [Q8IX01-1];ENST00000594773.5 [Q8IX01-3];ENST00000601879.5 [Q8IX01-1];	SUGP2	THPS16hr_vs_Untreated
P18583	-0.193866	19.2026	-3.72246	0.00206158	0.0226689	-1.80679	SON C21orf50 DBP5 KIAA1019 NREBP HSPC310 HSPC312	Protein SON (Bax antagonist selected in saccharomyces 1) (BASS1) (Negative regulatory element-binding protein) (NRE-binding protein) (Protein DBP-5) (SON3)	ENST00000300278.8 [P18583-3];ENST00000356577.10 [P18583-1];ENST00000381679.8 [P18583-6];ENST00000455528.5 [P18583-4];	SON	THPS16hr_vs_Untreated
Q969X5	-0.152212	17.0225	-3.7222	0.00206266	0.0226689	-1.80731	ERGIC1 ERGIC32 KIAA1181 HT034	Endoplasmic reticulum-Golgi intermediate compartment protein 1 (ER-Golgi intermediate compartment 32 kDa protein) (ERGIC-32)	ENST00000393784.8 [Q969X5-1];ENST00000687901.1 [Q969X5-2];ENST00000693299.1 [Q969X5-2];	ERGIC1	THPS16hr_vs_Untreated
Q9Y639	-0.67556	17.3236	-3.7154	0.00209153	0.0228991	-1.82109	NPTN SDFR1 SDR1	Neuroplastin (Stromal cell-derived receptor 1) (SDR-1)	ENST00000345330.9 [Q9Y639-2];ENST00000351217.10 [Q9Y639-1];ENST00000562924.5 [Q9Y639-3];ENST00000563691.5 [Q9Y639-5];	NPTN	THPS16hr_vs_Untreated
Q9BX40	-0.266225	17.7418	-3.71533	0.0020918	0.0228991	-1.82122	LSM14B C20orf40 FAM61B RAP55B	Protein LSM14 homolog B (RNA-associated protein 55B) (hRAP55B)	ENST00000279068.11 [Q9BX40-1];	LSM14B	THPS16hr_vs_Untreated
Q9UI12	-0.148785	17.7342	-3.71082	0.00211116	0.0230658	-1.83036	ATP6V1H CGI-11	V-type proton ATPase subunit H (V-ATPase subunit H) (Nef-binding protein 1) (NBP1) (Protein VMA13 homolog) (V-ATPase 50/57 kDa subunits) (Vacuolar proton pump subunit H) (Vacuolar proton pump subunit SFD)	ENST00000355221.7 [Q9UI12-2];ENST00000359530.7 [Q9UI12-1];ENST00000396774.6 [Q9UI12-1];	ATP6V1H	THPS16hr_vs_Untreated
Q8N8S7	-0.248353	18.7921	-3.70339	0.00214343	0.0233322	-1.8454	ENAH MENA	Protein enabled homolog	ENST00000366843.7 [Q8N8S7-2];ENST00000366844.7 [Q8N8S7-1];	ENAH	THPS16hr_vs_Untreated
Q6DKI1	-0.301855	17.72	-3.70328	0.00214391	0.0233322	-1.84562	RPL7L1	Ribosomal protein uL30-like (60S ribosomal protein L7-like 1) (Large ribosomal subunit protein uL30-like 1)	ENST00000304734.9 [Q6DKI1-1];ENST00000493763.7 [Q6DKI1-1];	RPL7L1	THPS16hr_vs_Untreated
Q6P988	-0.253995	15.4438	-3.70016	0.00215761	0.0234336	-1.85193	NOTUM OK/SW-CL.30	Palmitoleoyl-protein carboxylesterase NOTUM (EC 3.1.1.98) (hNOTUM)	ENST00000409678.8;	NOTUM	THPS16hr_vs_Untreated
Q9BWD1	-0.262078	20.4869	-3.69926	0.00216162	0.0234336	-1.85377	ACAT2 ACTL	Acetyl-CoA acetyltransferase, cytosolic (EC 2.3.1.9) (Acetyl-CoA transferase-like protein) (Cytosolic acetoacetyl-CoA thiolase)	ENST00000367048.5 [Q9BWD1-1];	ACAT2	THPS16hr_vs_Untreated
Q86TM6	0.151903	15.7962	3.69602	0.00217592	0.0234439	-1.86031	SYVN1 HRD1 KIAA1810	E3 ubiquitin-protein ligase synoviolin (EC 2.3.2.27) (RING-type E3 ubiquitin transferase synoviolin) (Synovial apoptosis inhibitor 1)	ENST00000294256.12 [Q86TM6-3];ENST00000307289.10 [Q86TM6-2];ENST00000377190.8 [Q86TM6-1];ENST00000526060.5 [Q86TM6-3];	SYVN1	THPS16hr_vs_Untreated
Q71RG4	-0.166033	16.5927	-3.69558	0.00217789	0.0234439	-1.86121	TMUB2 FP2653 UNQ1897/PRO4343	Transmembrane and ubiquitin-like domain-containing protein 2	ENST00000319511.6 [Q71RG4-2];ENST00000357984.7 [Q71RG4-2];ENST00000538716.7 [Q71RG4-1];ENST00000587172.1 [Q71RG4-4];ENST00000587989.1 [Q71RG4-1];ENST00000589785.1 [Q71RG4-2];ENST00000589856.1 [Q71RG4-3];ENST00000590235.5 [Q71RG4-4];ENST00000592825.1 [Q71RG4-4];	TMUB2	THPS16hr_vs_Untreated
P55786	-0.358496	20.7214	-3.69506	0.00218022	0.0234439	-1.86227	NPEPPS PSA	Puromycin-sensitive aminopeptidase (PSA) (EC 3.4.11.14) (Cytosol alanyl aminopeptidase) (AAP-S)	ENST00000322157.9 [P55786-1];ENST00000677120.1 [P55786-1];	NPEPPS	THPS16hr_vs_Untreated
Q06546	-0.302548	16.9729	-3.69436	0.00218334	0.0234439	-1.86368	GABPA E4TF1A	GA-binding protein alpha chain (GABP subunit alpha) (Nuclear respiratory factor 2 subunit alpha) (Transcription factor E4TF1-60)	ENST00000354828.7;ENST00000400075.4;	GABPA	THPS16hr_vs_Untreated
Q9NZM1	-0.2691	21.5474	-3.69331	0.00218804	0.0234439	-1.86582	MYOF FER1L3 KIAA1207	Myoferlin (Fer-1-like protein 3)	ENST00000358334.9 [Q9NZM1-6];ENST00000359263.9 [Q9NZM1-1];ENST00000371488.3 [Q9NZM1-4];ENST00000371489.5 [Q9NZM1-7];	MYOF	THPS16hr_vs_Untreated
Q8N6R0	-0.165453	17.5255	-3.69318	0.0021886	0.0234439	-1.86607	METTL13 EEF1AKNMT FEAT KIAA0859 CGI-01	eEF1A lysine and N-terminal methyltransferase (eEF1A-KNMT) (Methyltransferase-like protein 13) [Includes: eEF1A lysine methyltransferase (EC 2.1.1.-); eEF1A N-terminal methyltransferase (EC 2.1.1.-)]	ENST00000361735.4 [Q8N6R0-5];ENST00000362019.7 [Q8N6R0-3];ENST00000367737.9 [Q8N6R0-1];	METTL13	THPS16hr_vs_Untreated
Q02218	-0.158065	18.2198	-3.69243	0.00219196	0.0234439	-1.86759	OGDH	2-oxoglutarate dehydrogenase complex component E1 (E1o) (OGDC-E1) (OGDH-E1) (EC 1.2.4.2) (2-oxoglutarate dehydrogenase, mitochondrial) (Alpha-ketoglutarate dehydrogenase) (Alpha-KGDH-E1) (Thiamine diphosphate (ThDP)-dependent 2-oxoglutarate dehydrogenase)	ENST00000222673.6 [Q02218-1];ENST00000443864.6 [Q02218-3];ENST00000449767.5 [Q02218-2];	OGDH	THPS16hr_vs_Untreated
P51809	-0.177042	16.9801	-3.6883	0.00221053	0.0235974	-1.87595	VAMP7 SYBL1	Vesicle-associated membrane protein 7 (VAMP-7) (Synaptobrevin-like protein 1) (Tetanus-insensitive VAMP) (Ti-VAMP)	ENST00000262640.11 [P51809-2];ENST00000286448.12 [P51809-1];ENST00000460621.6 [P51809-3];	VAMP7	THPS16hr_vs_Untreated
Q9H9C1	0.337818	15.9561	3.6784	0.0022557	0.0240336	-1.896	VIPAS39 C14orf133 SPE39 VIPAR	Spermatogenesis-defective protein 39 homolog (hSPE-39) (VPS33B-interacting protein in apical-basolateral polarity regulator) (VPS33B-interacting protein in polarity and apical restriction)	ENST00000327028.8 [Q9H9C1-2];ENST00000343765.6 [Q9H9C1-1];ENST00000448935.6 [Q9H9C1-2];ENST00000553888.5 [Q9H9C1-1];ENST00000557658.6 [Q9H9C1-1];	VIPAS39	THPS16hr_vs_Untreated
Q14161	-0.231254	16.7685	-3.67727	0.00226091	0.0240432	-1.89828	GIT2 KIAA0148	ARF GTPase-activating protein GIT2 (ARF GAP GIT2) (Cool-interacting tyrosine-phosphorylated protein 2) (CAT-2) (CAT2) (G protein-coupled receptor kinase-interactor 2) (GRK-interacting protein 2)	ENST00000355312.8 [Q14161-1];ENST00000361006.9 [Q14161-5];ENST00000457474.6 [Q14161-10];ENST00000547815.5 [Q14161-2];ENST00000553118.5 [Q14161-11];	GIT2	THPS16hr_vs_Untreated
P17302	-0.276667	16.8578	-3.67382	0.00227692	0.0241673	-1.90527	GJA1 GJAL	Gap junction alpha-1 protein (Connexin-43) (Cx43) (Gap junction 43 kDa heart protein)	ENST00000282561.4;ENST00000647564.1;ENST00000649003.1;ENST00000650427.1;	GJA1	THPS16hr_vs_Untreated
Q9NVI1	-0.148719	17.1808	-3.66947	0.0022972	0.0243005	-1.91406	FANCI KIAA1794	Fanconi anemia group I protein (Protein FACI)	ENST00000300027.12 [Q9NVI1-1];ENST00000310775.12 [Q9NVI1-3];ENST00000567996.5 [Q9NVI1-4];ENST00000696719.1 [Q9NVI1-3];	FANCI	THPS16hr_vs_Untreated
P09661	-0.203327	18.7254	-3.66927	0.00229817	0.0243005	-1.91447	SNRPA1	U2 small nuclear ribonucleoprotein A' (U2 snRNP A')	ENST00000254193.11;	SNRPA1	THPS16hr_vs_Untreated
P43304	-0.165911	18.8886	-3.66445	0.00232092	0.0244947	-1.92423	GPD2	Glycerol-3-phosphate dehydrogenase, mitochondrial (GPD-M) (GPDH-M) (EC 1.1.5.3) (mitohondrial glycerophosphate dehydrogenase gene) (mGDH) (mtGPD)	ENST00000310454.10 [P43304-1];ENST00000409125.8 [P43304-2];ENST00000409674.5 [P43304-1];ENST00000409861.5 [P43304-1];ENST00000438166.7 [P43304-1];	GPD2	THPS16hr_vs_Untreated
Q8NFH3	-0.163351	17.921	-3.66099	0.00233739	0.0245557	-1.93124	NUP43	Nucleoporin Nup43 (Nup107-160 subcomplex subunit Nup43) (p42)	ENST00000340413.7 [Q8NFH3-1];ENST00000367404.8 [Q8NFH3-2];	NUP43	THPS16hr_vs_Untreated
P30414	-0.167581	16.3877	-3.65987	0.00234273	0.0245557	-1.9335	NKTR	NK-tumor recognition protein (NK-TR protein) (Natural-killer cells cyclophilin-related protein) (Peptidyl-prolyl cis-trans isomerase NKTR) (PPIase) (EC 5.2.1.8) (Rotamase)	ENST00000232978.13;	NKTR	THPS16hr_vs_Untreated
P61313	-0.268234	20.7616	-3.65965	0.00234378	0.0245557	-1.93394	RPL15 EC45 TCBAP0781	Large ribosomal subunit protein eL15 (60S ribosomal protein L15)	ENST00000307839.10 [P61313-1];ENST00000354811.5 [P61313-1];ENST00000413699.7 [P61313-1];ENST00000415719.5 [P61313-1];ENST00000456530.7 [P61313-2];ENST00000611050.4 [P61313-1];ENST00000644185.1 [P61313-1];	RPL15	THPS16hr_vs_Untreated
P43897	-0.250757	18.431	-3.65923	0.00234581	0.0245557	-1.9348	TSFM	Elongation factor Ts, mitochondrial (EF-Ts) (EF-TsMt)	ENST00000323833.12 [P43897-2];ENST00000540550.6 [P43897-3];ENST00000543727.5 [P43897-4];ENST00000652027.2 [P43897-1];	TSFM	THPS16hr_vs_Untreated
Q2TAY7	-0.182052	18.9695	-3.65863	0.00234869	0.0245557	-1.93601	SMU1	WD40 repeat-containing protein SMU1 (Smu-1 suppressor of mec-8 and unc-52 protein homolog) [Cleaved into: WD40 repeat-containing protein SMU1, N-terminally processed]	ENST00000397149.4 [Q2TAY7-1];	SMU1	THPS16hr_vs_Untreated
P62136	-0.148466	19.0107	-3.65264	0.00237761	0.0247961	-1.94813	PPP1CA PPP1A	Serine/threonine-protein phosphatase PP1-alpha catalytic subunit (PP-1A) (EC 3.1.3.16)	ENST00000312989.11 [P62136-2];ENST00000358239.8 [P62136-3];ENST00000376745.9 [P62136-1];	PPP1CA	THPS16hr_vs_Untreated
P56385	-0.25087	16.8195	-3.65203	0.00238056	0.0247961	-1.94936	ATP5ME ATP5I ATP5K	ATP synthase subunit e, mitochondrial (ATPase subunit e) (ATP synthase membrane subunit e) [Cleaved into: ATP synthase subunit e, mitochondrial, N-terminally processed]	ENST00000304312.5;	ATP5ME	THPS16hr_vs_Untreated
Q15063	0.192749	16.4719	4.00179	0.00316455	0.0286348	-1.95024	POSTN OSF2	Periostin (PN) (Osteoblast-specific factor 2) (OSF-2)	ENST00000379742.4 [Q15063-2];ENST00000379743.8 [Q15063-5];ENST00000379747.9 [Q15063-1];ENST00000541179.5 [Q15063-3];ENST00000541481.5 [Q15063-6];	POSTN	THPS16hr_vs_Untreated
Q13177	-0.148547	19.4343	-3.65065	0.0023873	0.0248097	-1.95216	PAK2	Serine/threonine-protein kinase PAK 2 (EC 2.7.11.1) (Gamma-PAK) (PAK65) (S6/H4 kinase) (p21-activated kinase 2) (PAK-2) (p58) [Cleaved into: PAK-2p27 (p27); PAK-2p34 (p34) (C-t-PAK2)]	ENST00000327134.7;	PAK2	THPS16hr_vs_Untreated
Q9UHY1	-0.41725	19.4227	-3.64942	0.00239331	0.0248097	-1.95465	NRBP1 BCON3 NRBP	Nuclear receptor-binding protein	ENST00000233557.7;ENST00000379852.8;	NRBP1	THPS16hr_vs_Untreated
P48960	-0.204821	16.0019	-3.64903	0.00239521	0.0248097	-1.95543	ADGRE5 CD97	Adhesion G protein-coupled receptor E5 (Leukocyte antigen CD97) (CD antigen CD97) [Cleaved into: Adhesion G protein-coupled receptor E5 subunit alpha; Adhesion G protein-coupled receptor E5 subunit beta]	ENST00000242786.6 [P48960-1];ENST00000357355.7 [P48960-3];ENST00000358600.7 [P48960-2];	ADGRE5	THPS16hr_vs_Untreated
P02666	0.586078	18.9863	3.64713	0.00240451	0.0248471	-1.95927	CSN2	Beta-casein [Cleaved into: Casoparan; Antioxidant peptide; Casohypotensin]	NA	CSN2	THPS16hr_vs_Untreated
Q8WWC4	-0.205759	17.0253	-3.64645	0.00240789	0.0248471	-1.96066	MAIP1 C2orf47	m-AAA protease-interacting protein 1, mitochondrial (Matrix AAA peptidase-interacting protein 1)	ENST00000295079.6;ENST00000392290.6;	MAIP1	THPS16hr_vs_Untreated
Q6PL18	-0.273374	17.8057	-3.6434	0.00242294	0.0248471	-1.96683	ATAD2 L16 PRO2000	ATPase family AAA domain-containing protein 2 (EC 3.6.1.-) (AAA nuclear coregulator cancer-associated protein) (ANCCA)	ENST00000287394.10 [Q6PL18-1];	ATAD2	THPS16hr_vs_Untreated
Q9NP84	-0.739318	16.3878	-3.64294	0.00242522	0.0248471	-1.96776	TNFRSF12A FN14	Tumor necrosis factor receptor superfamily member 12A (Fibroblast growth factor-inducible immediate-early response protein 14) (FGF-inducible 14) (Tweak-receptor) (TweakR) (CD antigen CD266)	ENST00000326577.9 [Q9NP84-1];ENST00000341627.5 [Q9NP84-2];	TNFRSF12A	THPS16hr_vs_Untreated
P35268	-0.252556	19.4795	-3.64271	0.00242635	0.0248471	-1.96822	RPL22	Large ribosomal subunit protein eL22 (60S ribosomal protein L22) (EBER-associated protein) (EAP) (Epstein-Barr virus small RNA-associated protein) (Heparin-binding protein HBp15)	ENST00000234875.9;	RPL22	THPS16hr_vs_Untreated
Q8IU81	-0.281485	16.0329	-3.64214	0.00242917	0.0248471	-1.96937	IRF2BP1	Interferon regulatory factor 2-binding protein 1 (IRF-2-binding protein 1) (IRF-2BP1) (Probable E3 ubiquitin-protein ligase IRF2BP1) (EC 2.3.2.27) (Probable RING-type E3 ubiquitin transferase IRF2BP1)	ENST00000302165.5;	IRF2BP1	THPS16hr_vs_Untreated
Q9UKV5	-0.350128	16.4164	-3.64198	0.00242996	0.0248471	-1.9697	AMFR RNF45	E3 ubiquitin-protein ligase AMFR (EC 2.3.2.36) (Autocrine motility factor receptor) (AMF receptor) (RING finger protein 45) (gp78)	ENST00000290649.10;	AMFR	THPS16hr_vs_Untreated
P43007	0.259284	16.6945	3.64049	0.0024374	0.0248775	-1.97272	SLC1A4 ASCT1 SATT	Neutral amino acid transporter A (Alanine/serine/cysteine/threonine transporter 1) (ASCT-1) (Solute carrier family 1 member 4)	ENST00000234256.4 [P43007-1];ENST00000531327.5 [P43007-2];	SLC1A4	THPS16hr_vs_Untreated
P62280	-0.307486	22.1391	-3.63795	0.00245009	0.0249614	-1.97786	RPS11	Small ribosomal subunit protein uS17 (40S ribosomal protein S11)	ENST00000270625.7;	RPS11	THPS16hr_vs_Untreated
P62753	-0.240133	21.3493	-3.63623	0.00245868	0.0249869	-1.98133	RPS6 OK/SW-cl.2	Small ribosomal subunit protein eS6 (40S ribosomal protein S6) (Phosphoprotein NP33)	ENST00000380394.9;	RPS6	THPS16hr_vs_Untreated
P12081	-0.146832	19.8541	-3.63567	0.00246154	0.0249869	-1.98248	HARS1 HARS HRS	Histidine--tRNA ligase, cytoplasmic (EC 6.1.1.21) (Histidyl-tRNA synthetase) (HisRS)	ENST00000307633.7 [P12081-3];ENST00000438307.6 [P12081-2];ENST00000457527.6 [P12081-4];ENST00000504156.7 [P12081-1];	HARS1	THPS16hr_vs_Untreated
P53396	-0.342532	22.8609	-3.63352	0.00247235	0.025051	-1.98681	ACLY	ATP-citrate synthase (EC 2.3.3.8) (ATP-citrate (pro-S-)-lyase) (ACL) (Citrate cleavage enzyme)	ENST00000352035.7 [P53396-1];ENST00000353196.5 [P53396-2];ENST00000393896.6 [P53396-2];ENST00000537919.5 [P53396-3];ENST00000590151.5 [P53396-1];	ACLY	THPS16hr_vs_Untreated
Q02880	-0.261131	17.777	-3.62747	0.00250312	0.0253169	-1.99905	TOP2B	DNA topoisomerase 2-beta (EC 5.6.2.2) (DNA topoisomerase II, beta isozyme)	ENST00000264331.9 [Q02880-1];ENST00000435706.6 [Q02880-2];	TOP2B	THPS16hr_vs_Untreated
O95292	-0.172494	19.3357	-3.62587	0.00251132	0.0253539	-2.00229	VAPB UNQ484/PRO983	Vesicle-associated membrane protein-associated protein B/C (VAMP-B/VAMP-C) (VAMP-associated protein B/C) (VAP-B/VAP-C)	ENST00000395802.7 [O95292-2];ENST00000475243.6 [O95292-1];	VAPB	THPS16hr_vs_Untreated
O95487	-0.194703	16.2916	-3.62427	0.00251955	0.0253911	-2.00553	SEC24B	Protein transport protein Sec24B (SEC24-related protein B)	ENST00000265175.5 [O95487-1];ENST00000399100.6 [O95487-2];ENST00000504968.6 [O95487-3];	SEC24B	THPS16hr_vs_Untreated
Q9NWK9	0.3815	16.3534	3.62011	0.0025411	0.0255621	-2.01395	ZNHIT6 BCD1 C1orf181	Box C/D snoRNA protein 1 (Serologically defined breast cancer antigen NY-BR-75) (Zinc finger HIT domain-containing protein 6)	ENST00000370574.4 [Q9NWK9-1];ENST00000431532.6 [Q9NWK9-2];	ZNHIT6	THPS16hr_vs_Untreated
Q00613	-0.22204	15.8682	-3.61846	0.00254968	0.0255707	-2.01729	HSF1 HSTF1	Heat shock factor protein 1 (HSF 1) (Heat shock transcription factor 1) (HSTF 1)	ENST00000528838.6 [Q00613-1];ENST00000646252.2 [Q00613-1];	HSF1	THPS16hr_vs_Untreated
P62263	-0.334321	19.7153	-3.61772	0.00255353	0.0255707	-2.01878	RPS14 PRO2640	Small ribosomal subunit protein uS11 (40S ribosomal protein S14)	ENST00000312037.6;ENST00000401695.8;ENST00000407193.7;ENST00000521466.5;	RPS14	THPS16hr_vs_Untreated
Q12965	-0.171772	17.8705	-3.61731	0.00255569	0.0255707	-2.01962	MYO1E MYO1C	Unconventional myosin-Ie (Myosin-Ic) (Unconventional myosin 1E)	ENST00000288235.9;	MYO1E	THPS16hr_vs_Untreated
P62826	-0.227415	21.7691	-3.60986	0.00259488	0.0258837	-2.03467	RAN ARA24 OK/SW-cl.81	GTP-binding nuclear protein Ran (EC 3.6.5.-) (Androgen receptor-associated protein 24) (GTPase Ran) (Ras-like protein TC4) (Ras-related nuclear protein)	ENST00000392369.6;ENST00000543796.6;	RAN	THPS16hr_vs_Untreated
Q9NX40	-0.126193	17.7511	-3.60953	0.00259668	0.0258837	-2.03536	OCIAD1 ASRIJ OCIA	OCIA domain-containing protein 1 (Ovarian cancer immunoreactive antigen domain containing 1) (Ovarian carcinoma immunoreactive antigen)	ENST00000264312.12 [Q9NX40-1];ENST00000381473.7 [Q9NX40-1];ENST00000396448.6 [Q9NX40-2];ENST00000425583.6 [Q9NX40-4];ENST00000444354.6 [Q9NX40-4];ENST00000508293.5 [Q9NX40-1];ENST00000513391.2 [Q9NX40-1];	OCIAD1	THPS16hr_vs_Untreated
Q86VP6	-0.241887	21.4964	-3.60873	0.00260089	0.0258837	-2.03696	CAND1 KIAA0829 TIP120 TIP120A	Cullin-associated NEDD8-dissociated protein 1 (Cullin-associated and neddylation-dissociated protein 1) (TBP-interacting protein of 120 kDa A) (TBP-interacting protein 120A) (p120 CAND1)	ENST00000545606.6 [Q86VP6-1];	CAND1	THPS16hr_vs_Untreated
Q9NY93	-0.14985	17.9301	-3.60344	0.00262918	0.0260222	-2.04766	DDX56 DDX21 NOH61	Probable ATP-dependent RNA helicase DDX56 (EC 3.6.4.13) (ATP-dependent 61 kDa nucleolar RNA helicase) (DEAD box protein 21) (DEAD box protein 56)	ENST00000258772.10 [Q9NY93-1];ENST00000431640.5 [Q9NY93-2];	DDX56	THPS16hr_vs_Untreated
O14757	-0.238394	15.555	-3.60284	0.00263241	0.0260222	-2.04888	CHEK1 CHK1	Serine/threonine-protein kinase Chk1 (EC 2.7.11.1) (CHK1 checkpoint homolog) (Cell cycle checkpoint kinase) (Checkpoint kinase-1)	ENST00000278916.8 [O14757-3];ENST00000428830.6 [O14757-1];ENST00000438015.7 [O14757-1];ENST00000524737.6 [O14757-1];ENST00000532449.6 [O14757-1];ENST00000534070.5 [O14757-1];ENST00000544373.5 [O14757-2];	CHEK1	THPS16hr_vs_Untreated
Q9UNM6	-0.277596	20.3816	-3.60275	0.00263288	0.0260222	-2.04905	PSMD13	26S proteasome non-ATPase regulatory subunit 13 (26S proteasome regulatory subunit RPN9) (26S proteasome regulatory subunit S11) (26S proteasome regulatory subunit p40.5)	ENST00000431206.6 [Q9UNM6-2];ENST00000532097.6 [Q9UNM6-1];	PSMD13	THPS16hr_vs_Untreated
Q9UJW0	-0.131087	17.7675	-3.60265	0.00263345	0.0260222	-2.04927	DCTN4	Dynactin subunit 4 (Dyn4) (Dynactin subunit p62)	ENST00000424236.5 [Q9UJW0-2];ENST00000446090.6 [Q9UJW0-3];ENST00000447998.7 [Q9UJW0-1];	DCTN4	THPS16hr_vs_Untreated
P46013	-0.351519	19.967	-3.59525	0.00267359	0.0263722	-2.06422	MKI67	Proliferation marker protein Ki-67 (Antigen identified by monoclonal antibody Ki-67) (Antigen KI-67) (Antigen Ki67)	ENST00000368653.7 [P46013-2];ENST00000368654.8 [P46013-1];	MKI67	THPS16hr_vs_Untreated
Q15382	-0.232005	17.8132	-3.59417	0.0026795	0.0263839	-2.06641	RHEB RHEB2	GTP-binding protein Rheb (Ras homolog enriched in brain) (EC 3.6.5.-)	ENST00000262187.10;	RHEB	THPS16hr_vs_Untreated
O75330	-0.193371	17.637	-3.59263	0.00268798	0.0264207	-2.06953	HMMR IHABP RHAMM	Hyaluronan mediated motility receptor (Intracellular hyaluronic acid-binding protein) (Receptor for hyaluronan-mediated motility) (CD antigen CD168)	ENST00000353866.7 [O75330-2];ENST00000358715.3 [O75330-1];ENST00000393915.9 [O75330-3];ENST00000432118.6 [O75330-4];	HMMR	THPS16hr_vs_Untreated
P39023	-0.172152	22.4628	-3.5915	0.00269418	0.0264352	-2.07181	RPL3 OK/SW-cl.32	Large ribosomal subunit protein uL3 (60S ribosomal protein L3) (HIV-1 TAR RNA-binding protein B) (TARBP-B)	ENST00000216146.9;	RPL3	THPS16hr_vs_Untreated
Q8WYP5	-0.262713	18.1378	-3.58662	0.0027212	0.0265768	-2.08168	AHCTF1 ELYS TMBS62 MSTP108	Protein ELYS (Embryonic large molecule derived from yolk sac) (Protein MEL-28) (Putative AT-hook-containing transcription factor 1)	ENST00000326225.3 [Q8WYP5-3];ENST00000366508.5 [Q8WYP5-2];ENST00000648844.2 [Q8WYP5-1];	AHCTF1	THPS16hr_vs_Untreated
Q5EB52	-0.488355	17.7144	-3.58656	0.00272154	0.0265768	-2.0818	MEST PEG1	Mesoderm-specific transcript homolog protein (EC 3.-.-.-) (Paternally-expressed gene 1 protein)	ENST00000223215.10 [Q5EB52-1];ENST00000341441.9 [Q5EB52-2];ENST00000378576.9 [Q5EB52-3];ENST00000393187.5 [Q5EB52-2];ENST00000416162.7 [Q5EB52-3];ENST00000427521.6 [Q5EB52-3];ENST00000462132.6 [Q5EB52-2];	MEST	THPS16hr_vs_Untreated
Q9P2R7	-0.165772	18.2817	-3.58632	0.0027229	0.0265768	-2.08229	SUCLA2	Succinate--CoA ligase [ADP-forming] subunit beta, mitochondrial (EC 6.2.1.5) (ATP-specific succinyl-CoA synthetase subunit beta) (A-SCS) (Succinyl-CoA synthetase beta-A chain) (SCS-betaA)	ENST00000643584.1 [Q9P2R7-1];ENST00000646932.1 [Q9P2R7-1];	SUCLA2	THPS16hr_vs_Untreated
Q86Y91	-0.281687	15.3667	-3.5851	0.00272967	0.0265931	-2.08475	KIF18B	Kinesin-like protein KIF18B	ENST00000587309.5 [Q86Y91-6];ENST00000593135.6 [Q86Y91-5];	KIF18B	THPS16hr_vs_Untreated
O14657	-0.182326	17.2904	-3.58431	0.00273409	0.0265931	-2.08635	TOR1B DQ1 FKSG18	Torsin-1B (Torsin ATPase-1B) (EC 3.6.4.-) (Torsin family 1 member B)	ENST00000259339.7;	TOR1B	THPS16hr_vs_Untreated
Q9BW19	-0.154961	17.4014	-3.5826	0.00274367	0.0266398	-2.0898	KIFC1 HSET KNSL2	Kinesin-like protein KIFC1 (Kinesin-like protein 2) (Kinesin-related protein HSET)	ENST00000374523.8;ENST00000428849.7;ENST00000448818.6;	KIFC1	THPS16hr_vs_Untreated
Q96S52	-0.1728	17.1697	-3.57641	0.00277863	0.0268659	-2.10232	PIGS UNQ1873/PRO4316	GPI transamidase component PIG-S (Phosphatidylinositol-glycan biosynthesis class S protein)	ENST00000308360.8 [Q96S52-1];ENST00000395346.6 [Q96S52-2];	PIGS	THPS16hr_vs_Untreated
Q12899	-0.403033	16.3568	-3.57613	0.0027802	0.0268659	-2.10288	TRIM26 RNF95 ZNF173	Tripartite motif-containing protein 26 (EC 2.3.2.27) (Acid finger protein) (AFP) (RING finger protein 95) (Zinc finger protein 173)	ENST00000327357.9;ENST00000383607.6;ENST00000396558.5;ENST00000415923.6;ENST00000422349.5;ENST00000425523.5;ENST00000425831.5;ENST00000427535.5;ENST00000428486.5;ENST00000432326.5;ENST00000433314.5;ENST00000436219.5;ENST00000437089.5;ENST00000438384.5;ENST00000438908.5;ENST00000439094.6;ENST00000445259.6;ENST00000447711.6;ENST00000450392.5;ENST00000453195.5;ENST00000454678.7;ENST00000455000.6;ENS…	TRIM26	THPS16hr_vs_Untreated
Q9UJ41	-0.271372	16.5709	-3.57592	0.00278139	0.0268659	-2.1033	RABGEF1 RABEX5	Rab5 GDP/GTP exchange factor (RAP1) (Rabaptin-5-associated exchange factor for Rab5) (Rabex-5)	ENST00000284957.9 [Q9UJ41-2];ENST00000450873.6 [Q9UJ41-2];	RABGEF1	THPS16hr_vs_Untreated
Q9HCU4	0.177214	15.5847	3.57217	0.00280283	0.027014	-2.11089	CELSR2 CDHF10 EGFL2 KIAA0279 MEGF3	Cadherin EGF LAG seven-pass G-type receptor 2 (Cadherin family member 10) (Epidermal growth factor-like protein 2) (EGF-like protein 2) (Flamingo homolog 3) (Multiple epidermal growth factor-like domains protein 3) (Multiple EGF-like domains protein 3)	ENST00000271332.4;	CELSR2	THPS16hr_vs_Untreated
Q9Y221	-0.198552	17.6694	-3.57073	0.0028111	0.027014	-2.1138	NIP7 CGI-37 HSPC031 HSPC180 OK/SW-cl.76 OK/SW-cl.78	60S ribosome subunit biogenesis protein NIP7 homolog (KD93) (Nucleolar pre-rRNA processing protein NIP7)	ENST00000254940.10 [Q9Y221-1];ENST00000254941.6 [Q9Y221-2];	NIP7	THPS16hr_vs_Untreated
Q96HH6	-0.377134	15.8721	-3.57071	0.00281123	0.027014	-2.11384	TMEM19	Transmembrane protein 19	ENST00000266673.10 [Q96HH6-1];ENST00000549735.5 [Q96HH6-2];	TMEM19	THPS16hr_vs_Untreated
Q15061	-0.235871	17.9574	-3.56958	0.00281771	0.0270297	-2.11612	WDR43 KIAA0007 UTP5	WD repeat-containing protein 43 (U3 small nucleolar RNA-associated protein 5 homolog)	ENST00000407426.8;	WDR43	THPS16hr_vs_Untreated
Q13200	-0.242023	21.3099	-3.5675	0.00282972	0.0270338	-2.12032	PSMD2 TRAP2	26S proteasome non-ATPase regulatory subunit 2 (26S proteasome regulatory subunit RPN1) (26S proteasome regulatory subunit S2) (26S proteasome subunit p97) (Protein 55.11) (Tumor necrosis factor type 1 receptor-associated protein 2)	ENST00000310118.9 [Q13200-1];ENST00000435761.5 [Q13200-2];ENST00000439383.5 [Q13200-3];	PSMD2	THPS16hr_vs_Untreated
O75955	-0.178642	18.21	-3.56715	0.00283175	0.0270338	-2.12103	FLOT1	Flotillin-1	ENST00000376389.8 [O75955-1];ENST00000383382.8 [O75955-1];ENST00000383562.8 [O75955-1];ENST00000436822.6 [O75955-1];ENST00000444632.6 [O75955-1];	FLOT1	THPS16hr_vs_Untreated
Q9H694	-0.10639	16.0743	-3.56699	0.00283267	0.0270338	-2.12135	BICC1	Protein bicaudal C homolog 1 (Bic-C)	ENST00000373886.8 [Q9H694-1];	BICC1	THPS16hr_vs_Untreated
P48729	-0.285546	15.8589	-3.56512	0.00284352	0.0270893	-2.12513	CSNK1A1	Casein kinase I isoform alpha (CKI-alpha) (EC 2.7.11.1) (CK1)	ENST00000261798.10 [P48729-2];ENST00000377843.8 [P48729-1];ENST00000657001.1 [P48729-3];	CSNK1A1	THPS16hr_vs_Untreated
P48729	-0.285546	15.8589	-3.56512	0.00284352	0.0270893	-2.12513	CSNK1A1	Casein kinase I isoform alpha (CKI-alpha) (EC 2.7.11.1) (CK1)	ENST00000261798.10 [P48729-2];ENST00000377843.8 [P48729-1];ENST00000657001.1 [P48729-3];	CSNK1A1	THPS16hr_vs_Untreated
P61927	-0.287489	18.4358	-3.56407	0.00284968	0.0270893	-2.12727	RPL37	Large ribosomal subunit protein eL37 (60S ribosomal protein L37) (G1.16)	ENST00000274242.10;	RPL37	THPS16hr_vs_Untreated
P26641	-0.252403	22.5144	-3.56304	0.00285569	0.0270893	-2.12935	EEF1G EF1G PRO1608	Elongation factor 1-gamma (EF-1-gamma) (eEF-1B gamma)	ENST00000329251.5 [P26641-1];	EEF1G	THPS16hr_vs_Untreated
P57740	-0.131393	18.1442	-3.56266	0.00285789	0.0270893	-2.13011	NUP107	Nuclear pore complex protein Nup107 (107 kDa nucleoporin) (Nucleoporin Nup107)	ENST00000229179.9 [P57740-1];ENST00000378905.6 [P57740-3];ENST00000539906.5 [P57740-2];	NUP107	THPS16hr_vs_Untreated
Q13283	-0.297184	20.9048	-3.55892	0.00287981	0.0271924	-2.13766	G3BP1 G3BP	Ras GTPase-activating protein-binding protein 1 (G3BP-1) (EC 3.6.4.12) (EC 3.6.4.13) (ATP-dependent DNA helicase VIII) (hDH VIII) (GAP SH3 domain-binding protein 1)	ENST00000356245.8 [Q13283-1];ENST00000394123.7 [Q13283-1];ENST00000522367.6 [Q13283-2];ENST00000522761.6 [Q13283-1];ENST00000676827.1 [Q13283-1];ENST00000676978.1 [Q13283-1];ENST00000677323.1 [Q13283-1];ENST00000677381.1 [Q13283-2];ENST00000678070.1 [Q13283-1];ENST00000678101.1 [Q13283-1];ENST00000678925.1 [Q13283-1];	G3BP1	THPS16hr_vs_Untreated
Q14738	-0.18412	18.1834	-3.5588	0.00288053	0.0271924	-2.13791	PPP2R5D	Serine/threonine-protein phosphatase 2A 56 kDa regulatory subunit delta isoform (PP2A B subunit isoform B'-delta) (PP2A B subunit isoform B56-delta) (PP2A B subunit isoform PR61-delta) (PP2A B subunit isoform R5-delta)	ENST00000394110.7 [Q14738-2];ENST00000461010.5 [Q14738-3];ENST00000485511.6 [Q14738-1];	PPP2R5D	THPS16hr_vs_Untreated
Q15365	-0.196132	20.5253	-3.55832	0.00288338	0.0271924	-2.13888	PCBP1	Poly(rC)-binding protein 1 (Alpha-CP1) (Heterogeneous nuclear ribonucleoprotein E1) (hnRNP E1) (Nucleic acid-binding protein SUB2.3)	ENST00000303577.7;	PCBP1	THPS16hr_vs_Untreated
P29401	-0.302338	22.6011	-3.5521	0.00292029	0.0274941	-2.15145	TKT	Transketolase (TK) (EC 2.2.1.1)	ENST00000423516.5 [P29401-2];ENST00000423525.6 [P29401-1];ENST00000462138.6 [P29401-1];	TKT	THPS16hr_vs_Untreated
P13639	-0.486067	25.1413	-3.54871	0.00294061	0.0276387	-2.15829	EEF2 EF2	Elongation factor 2 (EF-2) (EC 3.6.5.-)	ENST00000309311.7;	EEF2	THPS16hr_vs_Untreated
Q02878	-0.372508	21.6066	-3.54578	0.00295829	0.0277303	-2.16421	RPL6 TXREB1	Large ribosomal subunit protein eL6 (60S ribosomal protein L6) (Neoplasm-related protein C140) (Tax-responsive enhancer element-binding protein 107) (TaxREB107)	ENST00000202773.14;ENST00000424576.6;	RPL6	THPS16hr_vs_Untreated
Q9NPA8	-0.218472	17.9623	-3.54545	0.00296028	0.0277303	-2.16488	ENY2 DC6	Transcription and mRNA export factor ENY2 (Enhancer of yellow 2 transcription factor homolog)	ENST00000521662.5 [Q9NPA8-2];ENST00000521688.6 [Q9NPA8-1];	ENY2	THPS16hr_vs_Untreated
Q8IWT6	-0.216741	16.1242	-3.54158	0.00298386	0.0278134	-2.17271	LRRC8A KIAA1437 LRRC8 SWELL1 UNQ221/PRO247	Volume-regulated anion channel subunit LRRC8A (Leucine-rich repeat-containing protein 8A) (HsLRRC8A) (Swelling protein 1)	ENST00000259324.5;ENST00000372599.7;ENST00000372600.9;	LRRC8A	THPS16hr_vs_Untreated
Q6PKG0	-0.189143	18.4632	-3.54155	0.00298405	0.0278134	-2.17277	LARP1 KIAA0731 LARP	La-related protein 1 (La ribonucleoprotein domain family member 1)	ENST00000336314.9 [Q6PKG0-3];ENST00000518297.6 [Q6PKG0-1];	LARP1	THPS16hr_vs_Untreated
Q7Z7H5	-0.295275	17.5462	-3.54154	0.0029841	0.0278134	-2.17279	TMED4 ERS25	Transmembrane emp24 domain-containing protein 4 (Endoplasmic reticulum stress-response protein 25) (ERS25) (GMP25iso) (Putative NF-kappa-B-activating protein 156) (p24 family protein alpha-3) (p24alpha3)	ENST00000457408.7 [Q7Z7H5-1];ENST00000481238.1 [Q7Z7H5-3];	TMED4	THPS16hr_vs_Untreated
O60313	-0.193904	19.5171	-3.53928	0.00299793	0.0278391	-2.17736	OPA1 KIAA0567	Dynamin-like 120 kDa protein, mitochondrial (EC 3.6.5.5) (Optic atrophy protein 1) [Cleaved into: Dynamin-like 120 kDa protein, form S1]	ENST00000361150.6 [O60313-9];ENST00000361510.8 [O60313-10];ENST00000361828.7 [O60313-1];ENST00000361908.8 [O60313-2];ENST00000392437.6 [O60313-11];ENST00000646793.1 [O60313-13];	OPA1	THPS16hr_vs_Untreated
O00571	-0.496866	20.1666	-3.53914	0.00299879	0.0278391	-2.17764	DDX3X DBX DDX3	ATP-dependent RNA helicase DDX3X (EC 3.6.4.13) (CAP-Rf) (DEAD box protein 3, X-chromosomal) (DEAD box, X isoform) (DBX) (Helicase-like protein 2) (HLP2)	ENST00000457138.7 [O00571-2];ENST00000478993.5 [O00571-1];ENST00000629496.3 [O00571-1];ENST00000629785.2 [O00571-1];ENST00000630255.2 [O00571-1];ENST00000644876.2 [O00571-1];	DDX3X	THPS16hr_vs_Untreated
P07437	-0.378848	24.3008	-3.53864	0.00300182	0.0278391	-2.17864	TUBB TUBB5 OK/SW-cl.56	Tubulin beta chain (Tubulin beta-5 chain)	ENST00000327892.13;ENST00000383564.8;ENST00000419792.6;ENST00000421473.6;ENST00000422650.6;ENST00000422674.6;ENST00000432462.6;ENST00000436628.6;	TUBB	THPS16hr_vs_Untreated
Q12906	-0.215862	21.0722	-3.53749	0.00300891	0.0278586	-2.18097	ILF3 DRBF MPHOSPH4 NF90	Interleukin enhancer-binding factor 3 (Double-stranded RNA-binding protein 76) (DRBP76) (M-phase phosphoprotein 4) (MPP4) (Nuclear factor associated with dsRNA) (NFAR) (Nuclear factor of activated T-cells 90 kDa) (NF-AT-90) (Translational control protein 80) (TCP80)	ENST00000250241.12 [Q12906-5];ENST00000407004.8 [Q12906-6];ENST00000588657.6 [Q12906-7];ENST00000589998.6 [Q12906-2];ENST00000590261.5 [Q12906-1];ENST00000592763.5 [Q12906-4];	ILF3	THPS16hr_vs_Untreated
Q9Y613	-0.270634	17.7132	-3.53384	0.0030315	0.0280213	-2.18835	FHOD1 FHOS FHOS1	FH1/FH2 domain-containing protein 1 (Formin homolog overexpressed in spleen 1) (FHOS) (Formin homology 2 domain-containing protein 1)	ENST00000258201.9;	FHOD1	THPS16hr_vs_Untreated
Q9H2G2	-0.127035	18.5452	-3.53047	0.00305247	0.0281685	-2.19515	SLK KIAA0204 STK2	STE20-like serine/threonine-protein kinase (STE20-like kinase) (hSLK) (EC 2.7.11.1) (CTCL tumor antigen se20-9) (STE20-related serine/threonine-protein kinase) (STE20-related kinase) (Serine/threonine-protein kinase 2)	ENST00000335753.8 [Q9H2G2-2];ENST00000369755.4 [Q9H2G2-1];	SLK	THPS16hr_vs_Untreated
P60842	-0.287057	22.4375	-3.52777	0.00306936	0.0282681	-2.2006	EIF4A1 DDX2A EIF4A	Eukaryotic initiation factor 4A-I (eIF-4A-I) (eIF4A-I) (EC 3.6.4.13) (ATP-dependent RNA helicase eIF4A-1)	ENST00000293831.13 [P60842-1];ENST00000577269.5 [P60842-2];	EIF4A1	THPS16hr_vs_Untreated
Q9H1P3	-0.299729	16.2436	-3.52713	0.00307339	0.0282681	-2.20189	OSBPL2 KIAA0772 ORP2	Oxysterol-binding protein-related protein 2 (ORP-2) (OSBP-related protein 2)	ENST00000313733.9 [Q9H1P3-1];ENST00000358053.3 [Q9H1P3-2];ENST00000643412.1 [Q9H1P3-1];ENST00000643981.1 [Q9H1P3-1];	OSBPL2	THPS16hr_vs_Untreated
O00214	-0.31826	16.3912	-3.52549	0.00308373	0.0283165	-2.20521	LGALS8	Galectin-8 (Gal-8) (Po66 carbohydrate-binding protein) (Po66-CBP) (Prostate carcinoma tumor antigen 1) (PCTA-1)	ENST00000341872.10 [O00214-1];ENST00000352231.6 [O00214-2];ENST00000366584.9 [O00214-1];ENST00000450372.6 [O00214-2];ENST00000526589.5 [O00214-2];ENST00000526634.5 [O00214-1];ENST00000527974.5 [O00214-2];	LGALS8	THPS16hr_vs_Untreated
Q00765	-0.20985	18.5453	-3.52451	0.0030899	0.0283263	-2.20718	REEP5 C5orf18 DP1 TB2	Receptor expression-enhancing protein 5 (Polyposis locus protein 1) (Protein TB2)	ENST00000379638.9 [Q00765-1];	REEP5	THPS16hr_vs_Untreated
Q5VW32	-0.305671	17.4116	-3.52326	0.00309782	0.0283263	-2.20971	BROX BROFTI C1orf58	BRO1 domain-containing protein BROX (BRO1 domain- and CAAX motif-containing protein)	ENST00000340934.10 [Q5VW32-1];ENST00000539697.5 [Q5VW32-2];ENST00000612948.4 [Q5VW32-2];	BROX	THPS16hr_vs_Untreated
Q9P0V9	-0.145722	18.3234	-3.52291	0.00310001	0.0283263	-2.21041	SEPTIN10 SEPT10	Septin-10	ENST00000397712.7 [Q9P0V9-1];ENST00000397714.6 [Q9P0V9-3];	SEPTIN10	THPS16hr_vs_Untreated
O95801	-0.165871	17.3894	-3.522	0.00310583	0.0283331	-2.21226	TTC4 My044	Tetratricopeptide repeat protein 4 (TPR repeat protein 4)	ENST00000371281.4;	TTC4	THPS16hr_vs_Untreated
P13797	-0.229792	22.3579	-3.51853	0.00312797	0.0284367	-2.21927	PLS3	Plastin-3 (T-plastin)	ENST00000289290.7 [P13797-2];ENST00000355899.8 [P13797-1];ENST00000539310.5 [P13797-1];	PLS3	THPS16hr_vs_Untreated
O15392	-0.207335	15.9208	-3.51804	0.0031311	0.0284367	-2.22026	BIRC5 API4 IAP4	Baculoviral IAP repeat-containing protein 5 (Apoptosis inhibitor 4) (Apoptosis inhibitor survivin)	ENST00000374948.6 [O15392-3];ENST00000590449.1 [O15392-7];ENST00000590925.6 [O15392-4];ENST00000592734.5 [O15392-6];	BIRC5	THPS16hr_vs_Untreated
Q9NR30	-0.198957	21.0306	-3.51782	0.00313247	0.0284367	-2.22068	DDX21	Nucleolar RNA helicase 2 (EC 3.6.4.13) (DEAD box protein 21) (Gu-alpha) (Nucleolar RNA helicase Gu) (Nucleolar RNA helicase II) (RH II/Gu)	ENST00000354185.9 [Q9NR30-1];ENST00000620315.2 [Q9NR30-2];ENST00000690316.1 [Q9NR30-2];	DDX21	THPS16hr_vs_Untreated
Q9BYX7	-0.628953	16.5164	-3.51461	0.00315314	0.0285779	-2.22718	POTEKP ACTBL3 FKSG30	Putative beta-actin-like protein 3 (Kappa-actin) (POTE ankyrin domain family member K)	NA	POTEKP	THPS16hr_vs_Untreated
Q7Z739	-0.168989	17.5225	-3.50725	0.00320099	0.028917	-2.24203	YTHDF3	YTH domain-containing family protein 3 (DF3)	ENST00000539294.6;	YTHDF3	THPS16hr_vs_Untreated
Q13490	-0.201717	15.7837	-3.50647	0.0032061	0.028917	-2.24361	BIRC2 API1 MIHB RNF48	Baculoviral IAP repeat-containing protein 2 (EC 2.3.2.27) (Cellular inhibitor of apoptosis 1) (C-IAP1) (IAP homolog B) (Inhibitor of apoptosis protein 2) (hIAP-2) (hIAP2) (RING finger protein 48) (RING-type E3 ubiquitin transferase BIRC2) (TNFR2-TRAF-signaling complex protein 2)	ENST00000227758.7 [Q13490-1];ENST00000530675.5 [Q13490-2];ENST00000613397.4 [Q13490-1];	BIRC2	THPS16hr_vs_Untreated
Q9UN37	-0.317688	17.7835	-3.50559	0.0032119	0.0289227	-2.24539	VPS4A VPS4	Vacuolar protein sorting-associated protein 4A (EC 3.6.4.6) (Protein SKD2) (VPS4-1) (hVPS4)	ENST00000254950.13;	VPS4A	THPS16hr_vs_Untreated
O75131	-0.184185	18.4876	-3.50151	0.00323883	0.0291182	-2.25363	CPNE3 CPN3 KIAA0636	Copine-3 (Copine III)	ENST00000517490.6;	CPNE3	THPS16hr_vs_Untreated
O00505	-0.291163	18.8811	-3.49872	0.00325736	0.0291758	-2.25925	KPNA3 QIP2	Importin subunit alpha-4 (Importin alpha Q2) (Qip2) (Karyopherin subunit alpha-3) (SRP1-gamma)	ENST00000261667.8;	KPNA3	THPS16hr_vs_Untreated
O14497	-0.312014	17.4056	-3.49849	0.00325885	0.0291758	-2.25971	ARID1A BAF250 BAF250A C1orf4 OSA1 SMARCF1	AT-rich interactive domain-containing protein 1A (ARID domain-containing protein 1A) (B120) (BRG1-associated factor 250) (BAF250) (BRG1-associated factor 250a) (BAF250A) (Osa homolog 1) (hOSA1) (SWI-like protein) (SWI/SNF complex protein p270) (SWI/SNF-related, matrix-associated, actin-dependent regulator of chromatin subfamily F member 1) (hELD)	ENST00000324856.13 [O14497-1];ENST00000374152.7 [O14497-3];ENST00000457599.6 [O14497-2];	ARID1A	THPS16hr_vs_Untreated
P61221	-0.247406	20.2331	-3.49818	0.00326092	0.0291758	-2.26033	ABCE1 RLI RNASEL1 RNASELI RNS4I OK/SW-cl.40	ATP-binding cassette sub-family E member 1 (EC 3.6.5.-) (2'-5'-oligoadenylate-binding protein) (HuHP68) (RNase L inhibitor) (Ribonuclease 4 inhibitor) (RNS4I)	ENST00000296577.9;	ABCE1	THPS16hr_vs_Untreated
Q15678	-0.135684	17.0846	-3.49483	0.00328337	0.0292938	-2.26709	PTPN14 PEZ PTPD2	Tyrosine-protein phosphatase non-receptor type 14 (EC 3.1.3.48) (Protein-tyrosine phosphatase pez)	ENST00000366956.10;	PTPN14	THPS16hr_vs_Untreated
P17812	-0.204765	20.1527	-3.49465	0.0032846	0.0292938	-2.26747	CTPS1 CTPS	CTP synthase 1 (EC 6.3.4.2) (CTP synthetase 1) (UTP--ammonia ligase 1)	ENST00000372616.1 [P17812-1];ENST00000470271.6 [P17812-1];ENST00000649124.2 [P17812-1];ENST00000650070.2 [P17812-1];ENST00000696070.1 [P17812-2];	CTPS1	THPS16hr_vs_Untreated
Q7L2E3	-0.135912	18.0667	-3.4927	0.00329774	0.0293641	-2.2714	DHX30 DDX30 KIAA0890	ATP-dependent RNA helicase DHX30 (EC 3.6.4.13) (DEAH box protein 30)	ENST00000445061.6 [Q7L2E3-1];ENST00000446256.6 [Q7L2E3-1];ENST00000457607.1 [Q7L2E3-2];ENST00000619982.4 [Q7L2E3-3];	DHX30	THPS16hr_vs_Untreated
P62070	-0.2737	17.2031	-3.48927	0.00332097	0.0295216	-2.27833	RRAS2 TC21	Ras-related protein R-Ras2 (EC 3.6.5.-) (Ras-like protein TC21) (Teratocarcinoma oncogene)	ENST00000256196.9 [P62070-1];ENST00000414023.6 [P62070-2];ENST00000526063.5 [P62070-2];ENST00000529237.5 [P62070-2];ENST00000532814.5 [P62070-2];ENST00000534746.5 [P62070-2];ENST00000537760.5 [P62070-3];	RRAS2	THPS16hr_vs_Untreated
Q12884	-0.134325	16.9942	-3.48793	0.00333011	0.0295216	-2.28103	FAP	Prolyl endopeptidase FAP (EC 3.4.21.26) (170 kDa melanoma membrane-bound gelatinase) (Dipeptidyl peptidase FAP) (EC 3.4.14.5) (Fibroblast activation protein alpha) (FAPalpha) (Gelatine degradation protease FAP) (EC 3.4.21.-) (Integral membrane serine protease) (Post-proline cleaving enzyme) (Serine integral membrane protease) (SIMP) (Surface-expressed protease) (Seprase) [Cleaved into: Antiplasmi…	ENST00000188790.9 [Q12884-1];	FAP	THPS16hr_vs_Untreated
Q8TAT6	-0.175097	19.8	-3.48769	0.0033317	0.0295216	-2.2815	NPLOC4 KIAA1499 NPL4	Nuclear protein localization protein 4 homolog (Protein NPL4)	ENST00000331134.11 [Q8TAT6-1];ENST00000374747.9 [Q8TAT6-2];	NPLOC4	THPS16hr_vs_Untreated
Q99848	-0.234649	19.7479	-3.4853	0.00334805	0.0295216	-2.28633	EBNA1BP2 EBP2	Probable rRNA-processing protein EBP2 (EBNA1-binding protein 2) (Nucleolar protein p40)	ENST00000236051.3;	EBNA1BP2	THPS16hr_vs_Untreated
O14908	-0.177915	18.0785	-3.48445	0.00335386	0.0295216	-2.28804	GIPC1 C19orf3 GIPC RGS19IP1	PDZ domain-containing protein GIPC1 (GAIP C-terminus-interacting protein) (RGS-GAIP-interacting protein) (RGS19-interacting protein 1) (Synectin) (Tax interaction protein 2) (TIP-2)	ENST00000345425.6 [O14908-1];ENST00000393028.5 [O14908-2];ENST00000393033.9 [O14908-1];ENST00000586027.5 [O14908-1];ENST00000591349.5 [O14908-2];	GIPC1	THPS16hr_vs_Untreated
Q0VDF9	-0.155002	18.1204	-3.48405	0.0033566	0.0295216	-2.28884	HSPA14 HSP60 HSP70L1	Heat shock 70 kDa protein 14 (HSP70-like protein 1) (Heat shock protein HSP60)	ENST00000378372.8;	HSPA14	THPS16hr_vs_Untreated
P62854	-0.490651	20.0686	-3.48315	0.00336279	0.0295216	-2.29066	RPS26	Small ribosomal subunit protein eS26 (40S ribosomal protein S26)	ENST00000356464.10;ENST00000552361.1;ENST00000646449.2;	RPS26	THPS16hr_vs_Untreated
Q9GZX9	-0.44779	16.2755	-3.48314	0.00336288	0.0295216	-2.29069	TWSG1 TSG PSEC0250	Twisted gastrulation protein homolog 1	ENST00000262120.10 [Q9GZX9-1];ENST00000583147.5 [Q9GZX9-2];	TWSG1	THPS16hr_vs_Untreated
Q15059	-0.120409	15.8906	-3.48312	0.00336302	0.0295216	-2.29073	BRD3 KIAA0043 RING3L	Bromodomain-containing protein 3 (RING3-like protein)	ENST00000303407.12 [Q15059-1];ENST00000371834.6 [Q15059-2];	BRD3	THPS16hr_vs_Untreated
P61160	-0.355392	20.1972	-3.47784	0.00339953	0.0297952	-2.30137	ACTR2 ARP2	Actin-related protein 2 (Actin-like protein 2)	ENST00000260641.10 [P61160-1];ENST00000377982.8 [P61160-2];	ACTR2	THPS16hr_vs_Untreated
O75083	-0.287641	22.3199	-3.47685	0.00340646	0.0298092	-2.30338	WDR1	WD repeat-containing protein 1 (Actin-interacting protein 1) (AIP1) (NORI-1)	ENST00000499869.7 [O75083-1];ENST00000502702.6 [O75083-3];ENST00000699787.1 [O75083-1];ENST00000699788.1 [O75083-3];ENST00000699790.1 [O75083-3];	WDR1	THPS16hr_vs_Untreated
Q29RF7	-0.183971	18.2535	-3.47608	0.0034118	0.0298092	-2.30492	PDS5A KIAA0648 PDS5 PIG54	Sister chromatid cohesion protein PDS5 homolog A (Cell proliferation-inducing gene 54 protein) (Sister chromatid cohesion protein 112) (SCC-112)	ENST00000303538.13 [Q29RF7-1];ENST00000503396.5 [Q29RF7-3];	PDS5A	THPS16hr_vs_Untreated
Q9H0C8	-0.216335	17.8557	-3.47462	0.003422	0.0298516	-2.30787	ILKAP	Integrin-linked kinase-associated serine/threonine phosphatase 2C (ILKAP) (EC 3.1.3.16)	ENST00000254654.8;	ILKAP	THPS16hr_vs_Untreated
O14730	0.220563	15.7199	3.47285	0.00343444	0.0298692	-2.31144	RIOK3 SUDD	Serine/threonine-protein kinase RIO3 (EC 2.7.11.1) (RIO kinase 3) (sudD homolog)	ENST00000339486.8 [O14730-1];ENST00000577501.5 [O14730-2];	RIOK3	THPS16hr_vs_Untreated
Q9BYX2	-0.261807	17.7673	-3.47281	0.00343472	0.0298692	-2.31152	TBC1D2 PARIS1 PP8997 TBC1D2A	TBC1 domain family member 2A (Armus) (Prostate antigen recognized and identified by SEREX 1) (PARIS-1)	ENST00000342112.9 [Q9BYX2-4];ENST00000375063.5 [Q9BYX2-6];ENST00000375064.5 [Q9BYX2-3];ENST00000375066.6 [Q9BYX2-2];ENST00000465784.7 [Q9BYX2-1];	TBC1D2	THPS16hr_vs_Untreated
P41743	-0.133489	17.1227	-3.47065	0.00344996	0.0298921	-2.31589	PRKCI DXS1179E	Protein kinase C iota type (EC 2.7.11.13) (Atypical protein kinase C-lambda/iota) (PRKC-lambda/iota) (aPKC-lambda/iota) (nPKC-iota)	ENST00000295797.5;	PRKCI	THPS16hr_vs_Untreated
P01893	-0.146311	16.0548	-3.47008	0.00345399	0.0298921	-2.31704	HLA-H HLAH	Putative HLA class I histocompatibility antigen, alpha chain H (HLA-12.4) (HLA-AR) (MHC class I antigen H)	NA	HLA-H	THPS16hr_vs_Untreated
P00338	-0.448763	23.625	-3.47	0.00345454	0.0298921	-2.31719	LDHA PIG19	L-lactate dehydrogenase A chain (LDH-A) (EC 1.1.1.27) (Cell proliferation-inducing gene 19 protein) (LDH muscle subunit) (LDH-M) (Renal carcinoma antigen NY-REN-59)	ENST00000227157.8 [P00338-5];ENST00000379412.9 [P00338-3];ENST00000396222.6 [P00338-2];ENST00000422447.8 [P00338-1];ENST00000430553.6 [P00338-4];ENST00000542179.1 [P00338-1];ENST00000671981.1 [P00338-1];ENST00000672078.1 [P00338-5];ENST00000672405.1 [P00338-1];ENST00000672996.1 [P00338-4];ENST00000673007.1 [P00338-3];ENST00000673083.1 [P00338-2];ENST00000673204.1 [P00338-1];	LDHA	THPS16hr_vs_Untreated
Q8WWK9	-0.394595	16.1802	-3.46883	0.0034628	0.0298921	-2.31955	CKAP2 LB1 TMAP	Cytoskeleton-associated protein 2 (CTCL tumor antigen se20-10) (Tumor- and microtubule-associated protein)	ENST00000258607.10 [Q8WWK9-5];ENST00000378034.7 [Q8WWK9-4];ENST00000378037.9 [Q8WWK9-1];ENST00000490903.5 [Q8WWK9-6];	CKAP2	THPS16hr_vs_Untreated
P55211	-0.114381	15.7908	-3.46865	0.00346412	0.0298921	-2.31992	CASP9 MCH6	Caspase-9 (CASP-9) (EC 3.4.22.62) (Apoptotic protease Mch-6) (Apoptotic protease-activating factor 3) (APAF-3) (ICE-like apoptotic protease 6) (ICE-LAP6) [Cleaved into: Caspase-9 subunit p35; Caspase-9 subunit p10]	ENST00000333868.10 [P55211-1];ENST00000348549.9 [P55211-2];ENST00000375890.8 [P55211-4];	CASP9	THPS16hr_vs_Untreated
P47756	-0.184788	20.9004	-3.4628	0.00350584	0.0302024	-2.33172	CAPZB	F-actin-capping protein subunit beta (CapZ beta)	ENST00000264202.8 [P47756-2];ENST00000375142.6 [P47756-1];ENST00000674432.1 [P47756-1];	CAPZB	THPS16hr_vs_Untreated
O43719	-0.283414	17.908	-3.46209	0.0035109	0.0302024	-2.33314	HTATSF1	HIV Tat-specific factor 1 (Tat-SF1)	ENST00000218364.5;ENST00000535601.5;	HTATSF1	THPS16hr_vs_Untreated
Q9NTZ6	-0.3713	18.1859	-3.46132	0.00351646	0.0302037	-2.3347	RBM12 KIAA0765 HRIHFB2091	RNA-binding protein 12 (RNA-binding motif protein 12) (SH3/WW domain anchor protein in the nucleus) (SWAN)	ENST00000359646.1;ENST00000374104.7;ENST00000374114.8;	RBM12	THPS16hr_vs_Untreated
P61081	0.171275	18.8583	3.45851	0.00353676	0.0303314	-2.34037	UBE2M UBC12	NEDD8-conjugating enzyme Ubc12 (EC 2.3.2.34) (NEDD8 carrier protein) (Ubiquitin-conjugating enzyme E2 M)	ENST00000253023.8;	UBE2M	THPS16hr_vs_Untreated
P11586	-0.130705	21.1771	-3.45727	0.00354575	0.0303516	-2.34287	MTHFD1 MTHFC MTHFD	C-1-tetrahydrofolate synthase, cytoplasmic (C1-THF synthase) (Epididymis secretory sperm binding protein) [Cleaved into: C-1-tetrahydrofolate synthase, cytoplasmic, N-terminally processed] [Includes: Methylenetetrahydrofolate dehydrogenase (EC 1.5.1.5); Methenyltetrahydrofolate cyclohydrolase (EC 3.5.4.9); Formyltetrahydrofolate synthetase (EC 6.3.4.3)]	ENST00000651537.1;ENST00000652337.1;	MTHFD1	THPS16hr_vs_Untreated
O00541	-0.134483	19.024	-3.45634	0.00355247	0.0303516	-2.34473	PES1	Pescadillo homolog	ENST00000335214.8 [O00541-2];ENST00000354694.12 [O00541-1];	PES1	THPS16hr_vs_Untreated
P13473	-0.166889	16.8728	-3.45594	0.00355542	0.0303516	-2.34555	LAMP2	Lysosome-associated membrane glycoprotein 2 (LAMP-2) (Lysosome-associated membrane protein 2) (CD107 antigen-like family member B) (LGP-96) (CD antigen CD107b)	ENST00000200639.9 [P13473-1];ENST00000371335.4 [P13473-2];ENST00000434600.6 [P13473-3];	LAMP2	THPS16hr_vs_Untreated
P51825	-0.269238	18.29	-3.45454	0.00356558	0.0303777	-2.34836	AFF1 AF4 FEL MLLT2 PBM1	AF4/FMR2 family member 1 (ALL1-fused gene from chromosome 4 protein) (Protein AF-4) (Protein FEL) (Proto-oncogene AF4)	ENST00000307808.10 [P51825-1];ENST00000395146.9 [P51825-2];ENST00000544085.6 [P51825-3];	AFF1	THPS16hr_vs_Untreated
P62241	-0.353326	22.1424	-3.45402	0.00356937	0.0303777	-2.34941	RPS8 OK/SW-cl.83	Small ribosomal subunit protein eS8 (40S ribosomal protein S8)	ENST00000396651.8;	RPS8	THPS16hr_vs_Untreated
Q9GZL7	-0.167614	18.3506	-3.45142	0.00358843	0.0304935	-2.35465	WDR12	Ribosome biogenesis protein WDR12 (WD repeat-containing protein 12)	ENST00000261015.5;ENST00000688520.1;	WDR12	THPS16hr_vs_Untreated
O95707	-0.167524	16.0113	-3.44952	0.00360242	0.0305269	-2.35849	POP4 RPP29	Ribonuclease P protein subunit p29 (hPOP4)	ENST00000585603.6;	POP4	THPS16hr_vs_Untreated
P62269	-0.506336	20.8548	-3.4494	0.0036033	0.0305269	-2.35872	RPS18 D6S218E	Small ribosomal subunit protein uS13 (40S ribosomal protein S18) (Ke-3) (Ke3)	ENST00000211372.9;ENST00000434122.2;ENST00000439602.7;ENST00000454021.6;ENST00000457341.6;	RPS18	THPS16hr_vs_Untreated
P08670	-0.641232	26.9123	-3.44811	0.00361281	0.0305611	-2.36132	VIM	Vimentin	ENST00000224237.9;ENST00000544301.7;	VIM	THPS16hr_vs_Untreated
Q53ET0	-0.211525	15.6413	-3.44737	0.00361834	0.0305616	-2.36283	CRTC2 TORC2	CREB-regulated transcription coactivator 2 (Transducer of regulated cAMP response element-binding protein 2) (TORC-2) (Transducer of CREB protein 2)	ENST00000368633.2;	CRTC2	THPS16hr_vs_Untreated
O75165	-0.168865	18.064	-3.44498	0.00363608	0.030617	-2.36765	DNAJC13 KIAA0678 RME8	DnaJ homolog subfamily C member 13 (Required for receptor-mediated endocytosis 8) (RME-8)	ENST00000260818.11;	DNAJC13	THPS16hr_vs_Untreated
Q14493	-0.111842	15.9778	-3.44459	0.00363899	0.030617	-2.36843	SLBP HBP	Histone RNA hairpin-binding protein (Histone stem-loop-binding protein)	ENST00000429429.6 [Q14493-2];ENST00000489418.6 [Q14493-1];	SLBP	THPS16hr_vs_Untreated
P36969	-0.142619	16.6496	-3.44427	0.00364136	0.030617	-2.36907	GPX4	Phospholipid hydroperoxide glutathione peroxidase (PHGPx) (EC 1.11.1.12) (Glutathione peroxidase 4) (GPx-4) (GSHPx-4)	ENST00000354171.13 [P36969-1];ENST00000611653.4 [P36969-2];	GPX4	THPS16hr_vs_Untreated
Q9UNZ5	-0.480604	16.9799	-3.43781	0.00368981	0.0309777	-2.38209	C19orf53 HSPC023	Leydig cell tumor 10 kDa protein homolog	ENST00000588234.6;	C19orf53	THPS16hr_vs_Untreated
P42696	-0.122045	17.1788	-3.43572	0.00370563	0.0310141	-2.3863	RBM34 KIAA0117	RNA-binding protein 34 (RNA-binding motif protein 34)	ENST00000408888.8 [P42696-1];	RBM34	THPS16hr_vs_Untreated
O14530	-0.451055	17.843	-3.43484	0.0037123	0.0310141	-2.38807	TXNDC9 APACD	Thioredoxin domain-containing protein 9 (ATP-binding protein associated with cell differentiation) (Protein 1-4)	ENST00000264255.8 [O14530-1];ENST00000409434.5 [O14530-2];	TXNDC9	THPS16hr_vs_Untreated
P28066	-0.585834	20.671	-3.43314	0.00372524	0.0310141	-2.39149	PSMA5	Proteasome subunit alpha type-5 (Macropain zeta chain) (Multicatalytic endopeptidase complex zeta chain) (Proteasome zeta chain)	ENST00000271308.9 [P28066-1];ENST00000538610.5 [P28066-2];	PSMA5	THPS16hr_vs_Untreated
O14980	-0.139507	20.95	-3.43273	0.00372836	0.0310141	-2.39232	XPO1 CRM1	Exportin-1 (Exp1) (Chromosome region maintenance 1 protein homolog)	ENST00000401558.7;ENST00000404992.6;ENST00000406957.5;ENST00000676553.1;ENST00000676667.1;ENST00000677150.1;ENST00000677239.1;ENST00000677417.1;ENST00000677813.1;ENST00000677814.1;ENST00000677928.1;ENST00000677933.1;ENST00000678182.1;ENST00000678790.1;	XPO1	THPS16hr_vs_Untreated
O75787	-0.751491	16.1587	-3.4322	0.0037324	0.0310141	-2.39339	ATP6AP2 ATP6IP2 CAPER ELDF10 HT028 MSTP009 PSEC0072	Renin receptor (ATPase H(+)-transporting lysosomal accessory protein 2) (ATPase H(+)-transporting lysosomal-interacting protein 2) (ER-localized type I transmembrane adapter) (Embryonic liver differentiation factor 10) (N14F) (Renin/prorenin receptor) (Vacuolar ATP synthase membrane sector-associated protein M8-9) (ATP6M8-9) (V-ATPase M8.9 subunit) [Cleaved into: Renin receptor N-terminal fragmen…	ENST00000636409.1 [O75787-2];ENST00000636580.2 [O75787-1];	ATP6AP2	THPS16hr_vs_Untreated
Q9Y6G5	-0.294618	16.2426	-3.4322	0.00373245	0.0310141	-2.3934	COMMD10 HSPC305 PTD002	COMM domain-containing protein 10	ENST00000274458.9;	COMMD10	THPS16hr_vs_Untreated
Q9Y295	-0.216984	19.5202	-3.43212	0.00373302	0.0310141	-2.39355	DRG1 NEDD3	Developmentally-regulated GTP-binding protein 1 (DRG-1) (Neural precursor cell expressed developmentally down-regulated protein 3) (NEDD-3) (Translation factor GTPase DRG1) (TRAFAC GTPase DRG1) (EC 3.6.5.-)	ENST00000331457.9;	DRG1	THPS16hr_vs_Untreated
Q7Z2W4	-0.211456	17.7376	-3.4292	0.00375543	0.0310959	-2.39944	ZC3HAV1 ZC3HDC2 PRO1677	Zinc finger CCCH-type antiviral protein 1 (ADP-ribosyltransferase diphtheria toxin-like 13) (ARTD13) (Inactive Poly [ADP-ribose] polymerase 13) (PARP13) (Zinc finger CCCH domain-containing protein 2) (Zinc finger antiviral protein) (ZAP)	ENST00000242351.10 [Q7Z2W4-1];ENST00000471652.1 [Q7Z2W4-2];	ZC3HAV1	THPS16hr_vs_Untreated
Q8IXH7	0.201272	16.7591	3.42905	0.00375657	0.0310959	-2.39974	NELFCD NELFD TH1 TH1L HSPC130	Negative elongation factor C/D (NELF-C/D) (TH1-like protein)	ENST00000652272.2 [Q8IXH7-4];	NELFCD	THPS16hr_vs_Untreated
Q13363	-0.127036	16.9507	-3.42866	0.00375958	0.0310959	-2.40053	CTBP1 CTBP	C-terminal-binding protein 1 (CtBP1) (EC 1.1.1.-)	ENST00000290921.10 [Q13363-1];ENST00000382952.8 [Q13363-2];ENST00000703138.1 [Q13363-2];ENST00000703163.1 [Q13363-2];	CTBP1	THPS16hr_vs_Untreated
Q12933	-0.199717	15.6677	-3.42608	0.00377943	0.0312139	-2.40571	TRAF2 TRAP3	TNF receptor-associated factor 2 (EC 2.3.2.27) (E3 ubiquitin-protein ligase TRAF2) (RING-type E3 ubiquitin transferase TRAF2) (Tumor necrosis factor type 2 receptor-associated protein 3)	ENST00000247668.7 [Q12933-1];	TRAF2	THPS16hr_vs_Untreated
P49720	-0.260409	18.9765	-3.42279	0.00380501	0.0313787	-2.41235	PSMB3	Proteasome subunit beta type-3 (Proteasome chain 13) (Proteasome component C10-II) (Proteasome theta chain)	ENST00000619426.5;ENST00000619951.2;	PSMB3	THPS16hr_vs_Untreated
Q8NA56	-0.42159	17.1097	-3.4121	0.00388913	0.0320251	-2.43386	TTC29	Tetratricopeptide repeat protein 29 (TPR repeat protein 29) (Protein TBPP2A) (Testis development protein NYD-SP14)	ENST00000325106.9 [Q8NA56-1];	TTC29	THPS16hr_vs_Untreated
O14776	-0.165165	18.4428	-3.41129	0.00389558	0.032031	-2.43549	TCERG1 CA150 TAF2S	Transcription elongation regulator 1 (TATA box-binding protein-associated factor 2S) (Transcription factor CA150)	ENST00000296702.9 [O14776-1];ENST00000394421.7 [O14776-2];	TCERG1	THPS16hr_vs_Untreated
Q9BQ39	-0.196194	17.1283	-3.40723	0.00392811	0.0322245	-2.44367	DDX50	ATP-dependent RNA helicase DDX50 (EC 3.6.4.13) (DEAD box protein 50) (Gu-beta) (Nucleolar protein Gu2)	ENST00000373585.8;	DDX50	THPS16hr_vs_Untreated
Q6FI81	-0.359973	18.407	-3.40654	0.00393366	0.0322245	-2.44506	CIAPIN1 CUA001 PRO0915	Anamorsin (Cytokine-induced apoptosis inhibitor 1) (Fe-S cluster assembly protein DRE2 homolog)	ENST00000394391.9 [Q6FI81-1];ENST00000567518.5 [Q6FI81-3];	CIAPIN1	THPS16hr_vs_Untreated
P05023	-0.167093	19.9973	-3.40554	0.00394175	0.0322245	-2.44708	ATP1A1	Sodium/potassium-transporting ATPase subunit alpha-1 (Na(+)/K(+) ATPase alpha-1 subunit) (EC 7.2.2.13) (Sodium pump subunit alpha-1)	ENST00000295598.10 [P05023-1];ENST00000369496.8 [P05023-3];ENST00000537345.5 [P05023-4];	ATP1A1	THPS16hr_vs_Untreated
Q9HC07	-0.416132	16.6094	-3.40548	0.00394221	0.0322245	-2.4472	TMEM165 TPARL	Putative divalent cation/proton antiporter TMEM165 (Transmembrane protein 165) (Transmembrane protein PT27) (Transmembrane protein TPARL)	ENST00000381334.10 [Q9HC07-1];	TMEM165	THPS16hr_vs_Untreated
P50995	-0.174938	19.2918	-3.40097	0.00397876	0.0324388	-2.45627	ANXA11 ANX11	Annexin A11 (56 kDa autoantigen) (Annexin XI) (Annexin-11) (Calcyclin-associated annexin 50) (CAP-50)	ENST00000265447.8 [P50995-2];ENST00000372231.7 [P50995-1];ENST00000422982.8 [P50995-1];ENST00000438331.5 [P50995-1];	ANXA11	THPS16hr_vs_Untreated
Q8WUZ0	-0.176792	15.1118	-3.40077	0.00398042	0.0324388	-2.45668	BCL7C	B-cell CLL/lymphoma 7 protein family member C	ENST00000215115.5 [Q8WUZ0-1];ENST00000380317.8 [Q8WUZ0-2];	BCL7C	THPS16hr_vs_Untreated
Q5T9A4	-0.253384	16.5164	-3.4001	0.00398585	0.0324388	-2.45802	ATAD3B KIAA1273 TOB3	ATPase family AAA domain-containing protein 3B (AAA-TOB3)	ENST00000673477.1 [Q5T9A4-1];	ATAD3B	THPS16hr_vs_Untreated
Q14332	-0.154617	15.6651	-3.39845	0.00399935	0.0324879	-2.46135	FZD2	Frizzled-2 (Fz-2) (hFz2) (FzE2)	ENST00000315323.5;	FZD2	THPS16hr_vs_Untreated
Q02790	-0.194018	21.3338	-3.39743	0.00400768	0.0324879	-2.46339	FKBP4 FKBP52	Peptidyl-prolyl cis-trans isomerase FKBP4 (PPIase FKBP4) (EC 5.2.1.8) (51 kDa FK506-binding protein) (FKBP51) (52 kDa FK506-binding protein) (52 kDa FKBP) (FKBP-52) (59 kDa immunophilin) (p59) (FK506-binding protein 4) (FKBP-4) (FKBP59) (HSP-binding immunophilin) (HBI) (Immunophilin FKBP52) (Rotamase) [Cleaved into: Peptidyl-prolyl cis-trans isomerase FKBP4, N-terminally processed]	ENST00000001008.6;	FKBP4	THPS16hr_vs_Untreated
O94906	-0.421332	19.1295	-3.39723	0.00400934	0.0324879	-2.4638	PRPF6 C20orf14	Pre-mRNA-processing factor 6 (Androgen receptor N-terminal domain-transactivating protein 1) (ANT-1) (PRP6 homolog) (U5 snRNP-associated 102 kDa protein) (U5-102 kDa protein)	ENST00000266079.5 [O94906-1];	PRPF6	THPS16hr_vs_Untreated
Q8IX18	-0.13153	15.5778	-3.39545	0.00402393	0.0325127	-2.46737	DHX40 DDX40 ARG147	Probable ATP-dependent RNA helicase DHX40 (EC 3.6.4.13) (DEAH box protein 40) (Protein PAD)	ENST00000251241.9 [Q8IX18-1];ENST00000425628.7 [Q8IX18-4];	DHX40	THPS16hr_vs_Untreated
P62829	-0.448536	21.5521	-3.39544	0.00402405	0.0325127	-2.4674	RPL23	Large ribosomal subunit protein uL14 (60S ribosomal protein L17) (60S ribosomal protein L23)	ENST00000394332.5;ENST00000479035.7;	RPL23	THPS16hr_vs_Untreated
Q10567	-0.170325	19.4751	-3.39401	0.00403585	0.0325609	-2.47028	AP1B1 ADTB1 BAM22 CLAPB2	AP-1 complex subunit beta-1 (Adaptor protein complex AP-1 subunit beta-1) (Adaptor-related protein complex 1 subunit beta-1) (Beta-1-adaptin) (Beta-adaptin 1) (Clathrin assembly protein complex 1 beta large chain) (Golgi adaptor HA1/AP1 adaptin beta subunit)	ENST00000317368.11 [Q10567-4];ENST00000357586.7 [Q10567-1];ENST00000405198.6 [Q10567-3];ENST00000432560.6 [Q10567-3];	AP1B1	THPS16hr_vs_Untreated
Q99747	-0.154946	18.1738	-3.39298	0.00404434	0.032565	-2.47235	NAPG SNAPG	Gamma-soluble NSF attachment protein (SNAP-gamma) (N-ethylmaleimide-sensitive factor attachment protein gamma)	ENST00000322897.11 [Q99747-1];	NAPG	THPS16hr_vs_Untreated
Q9BUW7	-0.163723	16.3359	-3.39136	0.00405778	0.032565	-2.47561	BBLN C9orf16 EST00098	Bublin coiled-coil protein (UPF0184 protein C9orf16)	ENST00000372994.2;	BBLN	THPS16hr_vs_Untreated
P52272	-0.173288	21.7225	-3.39131	0.0040582	0.032565	-2.47571	HNRNPM HNRPM NAGR1	Heterogeneous nuclear ribonucleoprotein M (hnRNP M)	ENST00000325495.9 [P52272-1];ENST00000348943.7 [P52272-2];	HNRNPM	THPS16hr_vs_Untreated
P26373	-0.238168	20.9401	-3.39113	0.00405969	0.032565	-2.47607	RPL13 BBC1 OK/SW-cl.46	Large ribosomal subunit protein eL13 (60S ribosomal protein L13) (Breast basic conserved protein 1)	ENST00000311528.10 [P26373-1];ENST00000393099.3 [P26373-1];ENST00000452368.7 [P26373-2];ENST00000567815.5 [P26373-1];	RPL13	THPS16hr_vs_Untreated
P13716	-0.184875	16.5453	-3.3901	0.00406823	0.0325685	-2.47814	ALAD	Delta-aminolevulinic acid dehydratase (ALADH) (EC 4.2.1.24) (Porphobilinogen synthase)	ENST00000409155.8 [P13716-1];	ALAD	THPS16hr_vs_Untreated
O75506	-0.286035	18.1521	-3.38848	0.00408177	0.0325685	-2.48141	HSBP1 HSF1BP	Heat shock factor-binding protein 1 (Nasopharyngeal carcinoma-associated antigen 13) (NPC-A-13)	ENST00000433866.7;ENST00000570259.1;	HSBP1	THPS16hr_vs_Untreated
P06753	-0.16315	20.3873	-3.38838	0.00408259	0.0325685	-2.4816	TPM3	Tropomyosin alpha-3 chain (Gamma-tropomyosin) (Tropomyosin-3) (Tropomyosin-5) (hTM5)	ENST00000302206.9 [P06753-7];ENST00000323144.12 [P06753-4];ENST00000328159.9 [P06753-6];ENST00000330188.13 [P06753-5];ENST00000341485.10 [P06753-4];ENST00000368531.6 [P06753-3];ENST00000368533.8 [P06753-2];ENST00000651641.1 [P06753-1];	TPM3	THPS16hr_vs_Untreated
P63167	-0.324948	18.5908	-3.38766	0.00408861	0.0325685	-2.48305	DYNLL1 DLC1 DNCL1 DNCLC1 HDLC1	Dynein light chain 1, cytoplasmic (8 kDa dynein light chain) (DLC8) (Dynein light chain LC8-type 1) (Protein inhibitor of neuronal nitric oxide synthase) (PIN)	ENST00000242577.11;ENST00000392508.2;ENST00000392509.6;ENST00000548342.5;ENST00000549989.1;	DYNLL1	THPS16hr_vs_Untreated
P61106	-0.183835	19.5731	-3.38704	0.00409384	0.0325685	-2.48431	RAB14	Ras-related protein Rab-14	ENST00000373840.9;ENST00000703999.1;ENST00000704000.1;	RAB14	THPS16hr_vs_Untreated
Q5TZK3	-0.375744	15.9232	-3.38688	0.00409513	0.0325685	-2.48462	FAM74A4 FAM74A2; FAM74A6	Protein FAM74A4/A6	NA	FAM74A4	THPS16hr_vs_Untreated
Q8TCG1	-0.435536	18.4127	-3.38167	0.00413903	0.0328093	-2.4951	CIP2A KIAA1524	Protein CIP2A (Cancerous inhibitor of PP2A) (p90 autoantigen)	ENST00000295746.13 [Q8TCG1-1];ENST00000491772.5 [Q8TCG1-2];	CIP2A	THPS16hr_vs_Untreated
P22059	0.197056	18.8095	3.38142	0.00414115	0.0328093	-2.4956	OSBP OSBP1	Oxysterol-binding protein 1	ENST00000263847.6;	OSBP	THPS16hr_vs_Untreated
O60684	-0.224419	17.4665	-3.38052	0.00414882	0.0328093	-2.49742	KPNA6 IPOA7	Importin subunit alpha-7 (Karyopherin subunit alpha-6)	ENST00000373625.8;	KPNA6	THPS16hr_vs_Untreated
Q07955	-0.133816	20.6393	-3.38051	0.00414891	0.0328093	-2.49744	SRSF1 ASF SF2 SF2P33 SFRS1 OK/SW-cl.3	Serine/arginine-rich splicing factor 1 (Alternative-splicing factor 1) (ASF-1) (Splicing factor, arginine/serine-rich 1) (pre-mRNA-splicing factor SF2, P33 subunit)	ENST00000258962.5 [Q07955-1];ENST00000581979.5 [Q07955-3];ENST00000582730.6 [Q07955-3];	SRSF1	THPS16hr_vs_Untreated
P15144	-0.148774	18.8157	-3.37683	0.00418022	0.0330101	-2.50483	ANPEP APN CD13 PEPN	Aminopeptidase N (AP-N) (hAPN) (EC 3.4.11.2) (Alanyl aminopeptidase) (Aminopeptidase M) (AP-M) (Microsomal aminopeptidase) (Myeloid plasma membrane glycoprotein CD13) (gp150) (CD antigen CD13)	ENST00000300060.7;ENST00000559874.2;ENST00000560137.2;ENST00000679248.1;	ANPEP	THPS16hr_vs_Untreated
P62861	-0.43857	17.1716	-3.36792	0.00425713	0.03357	-2.52274	FAU	Ubiquitin-like FUBI-ribosomal protein eS30 fusion protein (FAU ubiquitin like and ribosomal protein S30 fusion) [Cleaved into: Ubiquitin-like protein FUBI; Small ribosomal subunit protein eS30 (40S ribosomal protein S30)]	ENST00000527548.5;ENST00000529639.6;ENST00000531743.5;	FAU	THPS16hr_vs_Untreated
P10398	0.197942	15.8652	3.3656	0.00427743	0.0336825	-2.52742	ARAF ARAF1 PKS PKS2	Serine/threonine-protein kinase A-Raf (EC 2.7.11.1) (Proto-oncogene A-Raf) (Proto-oncogene A-Raf-1) (Proto-oncogene Pks)	ENST00000377039.2 [P10398-2];ENST00000377045.9 [P10398-1];	ARAF	THPS16hr_vs_Untreated
Q9UDY2	-0.161785	19.6361	-3.36482	0.00428423	0.0336885	-2.52898	TJP2 X104 ZO2	Tight junction protein ZO-2 (Tight junction protein 2) (Zona occludens protein 2) (Zonula occludens protein 2)	ENST00000348208.9 [Q9UDY2-2];ENST00000377245.9 [Q9UDY2-1];ENST00000535702.6 [Q9UDY2-6];ENST00000539225.2 [Q9UDY2-7];	TJP2	THPS16hr_vs_Untreated
Q96Q05	-0.578962	16.6081	-3.3632	0.00429846	0.0337529	-2.53223	TRAPPC9 KIAA1882 NIBP T1	Trafficking protein particle complex subunit 9 (NIK- and IKBKB-binding protein) (Tularik gene 1 protein)	ENST00000438773.4 [Q96Q05-1];ENST00000648948.2 [Q96Q05-1];	TRAPPC9	THPS16hr_vs_Untreated
Q13185	-0.224369	19.5002	-3.362	0.00430907	0.033771	-2.53466	CBX3	Chromobox protein homolog 3 (HECH) (Heterochromatin protein 1 homolog gamma) (HP1 gamma) (Modifier 2 protein)	ENST00000337620.8;ENST00000396386.7;	CBX3	THPS16hr_vs_Untreated
Q8NC60	-0.153699	15.246	-3.36148	0.00431366	0.033771	-2.5357	NOA1 C4orf14	Nitric oxide-associated protein 1	ENST00000264230.5;	NOA1	THPS16hr_vs_Untreated
Q53F19	-0.290126	16.2952	-3.36088	0.00431891	0.033771	-2.5369	NCBP3 C17orf85	Nuclear cap-binding protein subunit 3 (Protein ELG)	ENST00000389005.6 [Q53F19-1];	NCBP3	THPS16hr_vs_Untreated
P63165	-0.158124	16.5928	-3.35751	0.00434884	0.0339574	-2.54368	SUMO1 SMT3C SMT3H3 UBL1 OK/SW-cl.43	Small ubiquitin-related modifier 1 (SUMO-1) (GAP-modifying protein 1) (GMP1) (SMT3 homolog 3) (Sentrin) (Ubiquitin-homology domain protein PIC1) (Ubiquitin-like protein SMT3C) (Smt3C) (Ubiquitin-like protein UBL1)	ENST00000392244.7 [P63165-2];ENST00000392245.5 [P63165-1];ENST00000392246.7 [P63165-1];	SUMO1	THPS16hr_vs_Untreated
Q9HBM1	-0.243701	16.6466	-3.35636	0.00435907	0.0339898	-2.54599	SPC25 SPBC25 AD024	Kinetochore protein Spc25 (hSpc25)	ENST00000282074.7;ENST00000611144.4;ENST00000616584.1;	SPC25	THPS16hr_vs_Untreated
O75190	-0.236272	16.6225	-3.35224	0.00439595	0.0342131	-2.55426	DNAJB6 HSJ2 MRJ MSJ1	DnaJ homolog subfamily B member 6 (HHDJ1) (Heat shock protein J2) (HSJ-2) (MRJ) (MSJ-1)	ENST00000262177.9 [O75190-1];ENST00000429029.6 [O75190-2];	DNAJB6	THPS16hr_vs_Untreated
P23368	-0.187892	17.3703	-3.35177	0.0044002	0.0342131	-2.55521	ME2	NAD-dependent malic enzyme, mitochondrial (NAD-ME) (EC 1.1.1.38) (Malic enzyme 2)	ENST00000321341.11 [P23368-1];ENST00000382927.3 [P23368-2];	ME2	THPS16hr_vs_Untreated
P62333	-0.147921	20.968	-3.35112	0.0044061	0.0342131	-2.55652	PSMC6 SUG2	26S proteasome regulatory subunit 10B (26S proteasome AAA-ATPase subunit RPT4) (Proteasome 26S subunit ATPase 6) (Proteasome subunit p42)	ENST00000445930.7;	PSMC6	THPS16hr_vs_Untreated
O14925	-0.130012	15.7265	-3.3493	0.00442247	0.0342926	-2.56016	TIMM23 TIM23	Mitochondrial import inner membrane translocase subunit Tim23	ENST00000580018.4;	TIMM23	THPS16hr_vs_Untreated
Q15046	-0.22245	20.6243	-3.34704	0.00444301	0.034404	-2.56471	KARS1 KARS KIAA0070	Lysine--tRNA ligase (EC 2.7.7.-) (EC 6.1.1.6) (Lysyl-tRNA synthetase) (LysRS)	ENST00000302445.8 [Q15046-1];ENST00000319410.9 [Q15046-2];	KARS1	THPS16hr_vs_Untreated
Q14764	-0.253864	21.8963	-3.3463	0.00444973	0.0344084	-2.5662	MVP LRP	Major vault protein (MVP) (Lung resistance-related protein)	ENST00000357402.10;ENST00000395353.5;	MVP	THPS16hr_vs_Untreated
Q07065	-0.218855	22.7219	-3.34349	0.00447537	0.0345588	-2.57184	CKAP4	Cytoskeleton-associated protein 4 (63-kDa cytoskeleton-linking membrane protein) (Climp-63) (p63)	ENST00000378026.5;	CKAP4	THPS16hr_vs_Untreated
Q3YEC7	-0.160363	16.4119	-3.34199	0.00448919	0.034564	-2.57487	RABL6 C9orf86 PARF	Rab-like protein 6 (GTP-binding protein Parf) (Partner of ARF) (Rab-like protein 1) (RBEL1)	ENST00000311502.12 [Q3YEC7-1];ENST00000357466.6 [Q3YEC7-3];ENST00000371663.10 [Q3YEC7-2];ENST00000371671.9 [Q3YEC7-6];	RABL6	THPS16hr_vs_Untreated
P11233	-0.132469	17.9361	-3.34163	0.00449246	0.034564	-2.57558	RALA RAL	Ras-related protein Ral-A (EC 3.6.5.2)	ENST00000005257.7;	RALA	THPS16hr_vs_Untreated
Q9H2J4	-0.290559	17.4748	-3.34073	0.00450074	0.034564	-2.57739	PDCL3 PhLP2A VIAF1	Phosducin-like protein 3 (HTPHLP) (PhPL3) (Viral IAP-associated factor 1) (VIAF-1)	ENST00000264254.11;	PDCL3	THPS16hr_vs_Untreated
P42166	-0.164513	19.8073	-3.34072	0.00450081	0.034564	-2.5774	TMPO LAP2	Lamina-associated polypeptide 2, isoform alpha (Thymopoietin isoform alpha) (TP alpha) (Thymopoietin-related peptide isoform alpha) (TPRP isoform alpha) [Cleaved into: Thymopoietin (TP) (Splenin); Thymopentin (TP5)]	ENST00000266732.8 [P42166-1];	TMPO	THPS16hr_vs_Untreated
Q9BRT2	-0.166645	16.0989	-3.33975	0.00450977	0.0345852	-2.57936	UQCC2 C6orf125 MNF1	Ubiquinol-cytochrome c reductase complex assembly factor 2 (Breast cancer-associated protein SGA-81M) (Mitochondrial nucleoid factor 1) (Mitochondrial protein M19)	ENST00000607484.6;	UQCC2	THPS16hr_vs_Untreated
Q7RTP6	-0.130335	15.9617	-3.33882	0.00451835	0.0346035	-2.58122	MICAL3 KIAA0819 KIAA1364	[F-actin]-monooxygenase MICAL3 (EC 1.14.13.225) (Molecule interacting with CasL protein 3) (MICAL-3)	ENST00000383094.7 [Q7RTP6-2];ENST00000400561.6 [Q7RTP6-4];ENST00000414725.6 [Q7RTP6-3];ENST00000441493.7 [Q7RTP6-1];ENST00000585038.1 [Q7RTP6-5];	MICAL3	THPS16hr_vs_Untreated
Q9H7F0	-0.141837	15.9118	-3.33675	0.00453755	0.0347029	-2.58538	ATP13A3 AFURS1	Polyamine-transporting ATPase 13A3 (ATPase family homolog up-regulated in senescence cells 1) (Putrescine transporting ATPase) (EC 7.6.2.16)	ENST00000439040.6 [Q9H7F0-1];ENST00000645538.1 [Q9H7F0-1];	ATP13A3	THPS16hr_vs_Untreated
O00233	0.428532	17.9508	3.33546	0.00454953	0.034747	-2.58797	PSMD9	26S proteasome non-ATPase regulatory subunit 9 (26S proteasome regulatory subunit p27)	ENST00000537407.5 [O00233-2];ENST00000541212.6 [O00233-1];ENST00000542602.1 [O00233-3];	PSMD9	THPS16hr_vs_Untreated
Q8TCJ2	-0.172781	17.0337	-3.32938	0.0046065	0.035134	-2.60018	STT3B SIMP	Dolichyl-diphosphooligosaccharide--protein glycosyltransferase subunit STT3B (Oligosaccharyl transferase subunit STT3B) (STT3-B) (EC 2.4.99.18) (Source of immunodominant MHC-associated peptides homolog)	ENST00000295770.4;	STT3B	THPS16hr_vs_Untreated
P38606	-0.118091	19.5993	-3.32764	0.00462288	0.035191	-2.60367	ATP6V1A ATP6A1 ATP6V1A1 VPP2	V-type proton ATPase catalytic subunit A (V-ATPase subunit A) (EC 7.1.2.2) (V-ATPase 69 kDa subunit) (Vacuolar ATPase isoform VA68) (Vacuolar proton pump subunit alpha)	ENST00000273398.8 [P38606-1];ENST00000496747.6 [P38606-2];ENST00000703904.2 [P38606-1];ENST00000703910.1 [P38606-1];ENST00000703911.1 [P38606-1];	ATP6V1A	THPS16hr_vs_Untreated
P55795	0.191408	16.959	3.32702	0.00462877	0.035191	-2.60491	HNRNPH2 FTP3 HNRPH2	Heterogeneous nuclear ribonucleoprotein H2 (hnRNP H2) (FTP-3) (Heterogeneous nuclear ribonucleoprotein H') (hnRNP H') [Cleaved into: Heterogeneous nuclear ribonucleoprotein H2, N-terminally processed]	ENST00000316594.6;	HNRNPH2	THPS16hr_vs_Untreated
P55769	-0.144917	18.5432	-3.32626	0.00463598	0.035191	-2.60644	SNU13 NHP2L1	NHP2-like protein 1 (High mobility group-like nuclear protein 2 homolog 1) (OTK27) (SNU13 homolog) (hSNU13) (U4/U6.U5 small nuclear ribonucleoprotein SNU13) (U4/U6.U5 tri-snRNP 15.5 kDa protein) [Cleaved into: NHP2-like protein 1, N-terminally processed]	ENST00000215956.10;ENST00000401959.6;ENST00000648674.1;	SNU13	THPS16hr_vs_Untreated
P12694	-0.249257	15.7483	-3.32592	0.00463919	0.035191	-2.60712	BCKDHA	2-oxoisovalerate dehydrogenase subunit alpha, mitochondrial (EC 1.2.4.4) (Branched-chain alpha-keto acid dehydrogenase E1 component alpha chain) (BCKDE1A) (BCKDH E1-alpha)	ENST00000269980.7 [P12694-1];ENST00000457836.6 [P12694-2];	BCKDHA	THPS16hr_vs_Untreated
Q14644	-0.277099	18.7623	-3.32524	0.00464565	0.0351922	-2.60849	RASA3	Ras GTPase-activating protein 3 (GAP1(IP4BP)) (Ins P4-binding protein)	ENST00000334062.8 [Q14644-1];ENST00000630618.2 [Q14644-1];	RASA3	THPS16hr_vs_Untreated
P13861	-0.283911	18.6948	-3.32352	0.00466205	0.0352686	-2.61194	PRKAR2A PKR2 PRKAR2	cAMP-dependent protein kinase type II-alpha regulatory subunit	ENST00000265563.13 [P13861-1];ENST00000296446.12 [P13861-2];ENST00000454963.5 [P13861-1];ENST00000706574.1 [P13861-1];	PRKAR2A	THPS16hr_vs_Untreated
P17096	-0.244065	19.2638	-3.31966	0.00469896	0.0354811	-2.61968	HMGA1 HMGIY	High mobility group protein HMG-I/HMG-Y (HMG-I(Y)) (High mobility group AT-hook protein 1) (High mobility group protein A1) (High mobility group protein R)	ENST00000311487.9 [P17096-1];ENST00000347617.10 [P17096-2];ENST00000374116.3 [P17096-2];ENST00000401473.7 [P17096-2];ENST00000447654.5 [P17096-1];	HMGA1	THPS16hr_vs_Untreated
P17096	-0.244065	19.2638	-3.31966	0.00469896	0.0354811	-2.61968	HMGA1 HMGIY	High mobility group protein HMG-I/HMG-Y (HMG-I(Y)) (High mobility group AT-hook protein 1) (High mobility group protein A1) (High mobility group protein R)	ENST00000311487.9 [P17096-1];ENST00000347617.10 [P17096-2];ENST00000374116.3 [P17096-2];ENST00000401473.7 [P17096-2];ENST00000447654.5 [P17096-1];	HMGA1	THPS16hr_vs_Untreated
Q8NBI5	-0.135974	16.1791	-3.31926	0.00470284	0.0354811	-2.62049	SLC43A3 ENBT1 PSEC0252	Equilibrative nucleobase transporter 1 (Protein FOAP-13) (Solute carrier family 43 member 3)	ENST00000352187.5 [Q8NBI5-1];ENST00000395123.6 [Q8NBI5-1];ENST00000395124.6 [Q8NBI5-1];ENST00000529554.5 [Q8NBI5-1];ENST00000533524.5 [Q8NBI5-2];	SLC43A3	THPS16hr_vs_Untreated
O60216	-0.182495	17.2865	-3.3181	0.00471396	0.0355169	-2.6228	RAD21 HR21 KIAA0078 NXP1 SCC1	Double-strand-break repair protein rad21 homolog (hHR21) (Nuclear matrix protein 1) (NXP-1) (SCC1 homolog) [Cleaved into: 64-kDa C-terminal product (64-kDa carboxy-terminal product) (65-kDa carboxy-terminal product)]	ENST00000297338.7;ENST00000517485.6;ENST00000517749.2;ENST00000519837.6;ENST00000520992.6;ENST00000522699.2;ENST00000687358.1;	RAD21	THPS16hr_vs_Untreated
Q9H0U9	-0.114888	15.6435	-3.3145	0.00474882	0.0356872	-2.63003	TSPYL1 TSPYL	Testis-specific Y-encoded-like protein 1 (TSPY-like protein 1)	ENST00000368608.4;ENST00000652202.1;	TSPYL1	THPS16hr_vs_Untreated
Q15269	-0.171137	17.9211	-3.31445	0.00474935	0.0356872	-2.63014	PWP2 PWP2H	Periodic tryptophan protein 2 homolog	ENST00000291576.12;	PWP2	THPS16hr_vs_Untreated
Q5VTR2	-0.353018	18.9764	-3.31376	0.00475602	0.0356893	-2.63152	RNF20 BRE1A	E3 ubiquitin-protein ligase BRE1A (BRE1-A) (hBRE1) (EC 2.3.2.27) (RING finger protein 20) (RING-type E3 ubiquitin transferase BRE1A)	ENST00000389120.8;	RNF20	THPS16hr_vs_Untreated
O75400	0.137649	15.7307	3.31293	0.00476415	0.0357024	-2.63319	PRPF40A FBP11 FLAF1 FNBP3 HIP10 HYPA HSPC225	Pre-mRNA-processing factor 40 homolog A (Fas ligand-associated factor 1) (Formin-binding protein 11) (Formin-binding protein 3) (Huntingtin yeast partner A) (Huntingtin-interacting protein 10) (HIP-10) (Huntingtin-interacting protein A) (Renal carcinoma antigen NY-REN-6)	ENST00000354363.11 [O75400-5];ENST00000696381.1 [O75400-1];	PRPF40A	THPS16hr_vs_Untreated
O75400	0.137649	15.7307	3.31293	0.00476415	0.0357024	-2.63319	PRPF40A FBP11 FLAF1 FNBP3 HIP10 HYPA HSPC225	Pre-mRNA-processing factor 40 homolog A (Fas ligand-associated factor 1) (Formin-binding protein 11) (Formin-binding protein 3) (Huntingtin yeast partner A) (Huntingtin-interacting protein 10) (HIP-10) (Huntingtin-interacting protein A) (Renal carcinoma antigen NY-REN-6)	ENST00000354363.11 [O75400-5];ENST00000696381.1 [O75400-1];	PRPF40A	THPS16hr_vs_Untreated
Q96TA1	-0.199509	19.9019	-3.31107	0.00478227	0.0357901	-2.63691	NIBAN2 C9orf88 FAM129B	Protein Niban 2 (Meg-3) (Melanoma invasion by ERK) (MINERVA) (Niban-like protein 1) (Protein FAM129B)	ENST00000373312.4 [Q96TA1-1];ENST00000373314.7 [Q96TA1-2];	NIBAN2	THPS16hr_vs_Untreated
O95347	-0.125787	21.3461	-3.30873	0.00480522	0.0359137	-2.64161	SMC2 CAPE SMC2L1 PRO0324	Structural maintenance of chromosomes protein 2 (SMC protein 2) (SMC-2) (Chromosome-associated protein E) (hCAP-E) (XCAP-E homolog)	ENST00000286398.11 [O95347-1];ENST00000374787.7 [O95347-1];ENST00000374793.8 [O95347-1];	SMC2	THPS16hr_vs_Untreated
Q9BV20	-0.251823	17.4209	-3.30604	0.00483178	0.0360639	-2.64701	MRI1 MRDI UNQ6390/PRO21135	Methylthioribose-1-phosphate isomerase (M1Pi) (MTR-1-P isomerase) (EC 5.3.1.23) (Mediator of RhoA-dependent invasion) (S-methyl-5-thioribose-1-phosphate isomerase) (Translation initiation factor eIF-2B subunit alpha/beta/delta-like protein)	ENST00000040663.8 [Q9BV20-1];ENST00000319545.12 [Q9BV20-2];	MRI1	THPS16hr_vs_Untreated
Q15392	-0.202268	18.5315	-3.30442	0.00484781	0.0361119	-2.65026	DHCR24 KIAA0018	Delta(24)-sterol reductase (EC 1.3.1.72) (24-dehydrocholesterol reductase) (3-beta-hydroxysterol Delta-24-reductase) (Diminuto/dwarf1 homolog) (Seladin-1)	ENST00000371269.9 [Q15392-1];ENST00000436604.2 [Q15392-1];	DHCR24	THPS16hr_vs_Untreated
Q9NVA4	-0.226661	15.7921	-3.30408	0.00485114	0.0361119	-2.65093	TMEM184C TMEM34 PRO1355	Transmembrane protein 184C (Transmembrane protein 34)	ENST00000296582.8 [Q9NVA4-1];	TMEM184C	THPS16hr_vs_Untreated
P63000-2	-0.296184	15.515	-3.30326	0.00485933	0.0361247	-2.65259	NA	NA	NA	NA	THPS16hr_vs_Untreated
Q9Y5Q9	-0.236158	17.015	-3.29897	0.00490209	0.0363941	-2.66118	GTF3C3	General transcription factor 3C polypeptide 3 (Transcription factor IIIC 102 kDa subunit) (TFIIIC 102 kDa subunit) (TFIIIC102) (Transcription factor IIIC subunit gamma) (TF3C-gamma)	ENST00000263956.8 [Q9Y5Q9-1];ENST00000409364.3 [Q9Y5Q9-2];	GTF3C3	THPS16hr_vs_Untreated
Q6NYC1	-0.144929	16.5815	-3.29307	0.00496158	0.0367869	-2.673	JMJD6 KIAA0585 PSR PTDSR	Bifunctional arginine demethylase and lysyl-hydroxylase JMJD6 (EC 1.14.11.-) (Histone arginine demethylase JMJD6) (JmjC domain-containing protein 6) (Jumonji domain-containing protein 6) (Lysyl-hydroxylase JMJD6) (Peptide-lysine 5-dioxygenase JMJD6) (Phosphatidylserine receptor) (Protein PTDSR)	ENST00000397625.9 [Q6NYC1-1];ENST00000445478.6 [Q6NYC1-3];	JMJD6	THPS16hr_vs_Untreated
Q9Y6X9	-0.147774	16.225	-3.28967	0.00499621	0.0369371	-2.67982	MORC2 KIAA0852 ZCWCC1	ATPase MORC2 (EC 3.6.1.-) (MORC family CW-type zinc finger protein 2) (Zinc finger CW-type coiled-coil domain protein 1)	ENST00000215862.8 [Q9Y6X9-2];ENST00000397641.8 [Q9Y6X9-1];	MORC2	THPS16hr_vs_Untreated
Q92908	-0.31001	15.6883	-3.28938	0.00499918	0.0369371	-2.6804	GATA6	Transcription factor GATA-6 (GATA-binding factor 6)	ENST00000269216.10 [Q92908-1];ENST00000581694.1 [Q92908-1];	GATA6	THPS16hr_vs_Untreated
O95563	-0.193366	16.4559	-3.28914	0.0050017	0.0369371	-2.68089	MPC2 BRP44	Mitochondrial pyruvate carrier 2 (Brain protein 44)	ENST00000271373.9;ENST00000367846.8;	MPC2	THPS16hr_vs_Untreated
Q9BZX2	-0.263138	17.967	-3.28669	0.00502679	0.0370714	-2.68579	UCK2 UMPK	Uridine-cytidine kinase 2 (UCK 2) (EC 2.7.1.48) (Cytidine monophosphokinase 2) (Testis-specific protein TSA903) (Uridine monophosphokinase 2)	ENST00000367879.9 [Q9BZX2-1];ENST00000469256.6 [Q9BZX2-2];ENST00000470820.1 [Q9BZX2-2];	UCK2	THPS16hr_vs_Untreated
O95630	-0.185752	16.7296	-3.28607	0.00503315	0.0370714	-2.68703	STAMBP AMSH	STAM-binding protein (EC 3.4.19.-) (Associated molecule with the SH3 domain of STAM) (Endosome-associated ubiquitin isopeptidase)	ENST00000339566.7 [O95630-1];ENST00000394070.7 [O95630-1];ENST00000394073.6 [O95630-1];ENST00000409707.6 [O95630-1];ENST00000432295.7 [O95630-2];ENST00000682351.1 [O95630-1];ENST00000682379.1 [O95630-1];ENST00000682558.1 [O95630-1];ENST00000682847.1 [O95630-1];ENST00000683036.1 [O95630-1];ENST00000683317.1 [O95630-1];ENST00000683518.1 [O95630-1];ENST00000683818.1 [O95630-1];ENST00000684095.1 [O95…	STAMBP	THPS16hr_vs_Untreated
P34932	-0.149421	21.9707	-3.28526	0.0050415	0.0370839	-2.68866	HSPA4 APG2	Heat shock 70 kDa protein 4 (HSP70RY) (Heat shock 70-related protein APG-2)	ENST00000304858.7 [P34932-1];	HSPA4	THPS16hr_vs_Untreated
P55265	-0.129154	18.8123	-3.28063	0.00508941	0.037313	-2.69792	ADAR ADAR1 DSRAD G1P1 IFI4	Double-stranded RNA-specific adenosine deaminase (DRADA) (EC 3.5.4.37) (136 kDa double-stranded RNA-binding protein) (p136) (Interferon-inducible protein 4) (IFI-4) (K88DSRBP)	ENST00000368471.8 [P55265-5];ENST00000368474.9 [P55265-1];ENST00000529168.2 [P55265-2];ENST00000648231.2 [P55265-5];ENST00000648311.1 [P55265-5];ENST00000649022.2 [P55265-5];ENST00000649042.1 [P55265-5];ENST00000649724.1 [P55265-5];ENST00000649749.1 [P55265-5];ENST00000680270.1 [P55265-5];ENST00000681056.1 [P55265-5];ENST00000681683.1 [P55265-5];	ADAR	THPS16hr_vs_Untreated
Q8NE71	-0.113624	19.8609	-3.28036	0.00509228	0.037313	-2.69848	ABCF1 ABC50	ATP-binding cassette sub-family F member 1 (ATP-binding cassette 50) (TNF-alpha-stimulated ABC protein)	ENST00000326195.13 [Q8NE71-1];ENST00000376545.7 [Q8NE71-2];ENST00000383587.8 [Q8NE71-2];ENST00000383588.8 [Q8NE71-1];ENST00000412443.6 [Q8NE71-2];ENST00000419893.6 [Q8NE71-1];ENST00000420257.6 [Q8NE71-2];ENST00000421042.6 [Q8NE71-2];ENST00000423247.6 [Q8NE71-1];ENST00000426219.6 [Q8NE71-1];ENST00000448939.6 [Q8NE71-2];ENST00000452530.6 [Q8NE71-2];ENST00000457078.6 [Q8NE71-1];ENST00000457111.6 [Q8…	ABCF1	THPS16hr_vs_Untreated
Q99567	-0.0897268	18.6635	-3.28032	0.00509269	0.037313	-2.69855	NUP88	Nuclear pore complex protein Nup88 (88 kDa nucleoporin) (Nucleoporin Nup88)	ENST00000573584.6;	NUP88	THPS16hr_vs_Untreated
Q5H9R7	-0.253567	18.2115	-3.27906	0.0051058	0.03736	-2.70107	PPP6R3 C11orf23 KIAA1558 PP6R3 SAPL SAPS3	Serine/threonine-protein phosphatase 6 regulatory subunit 3 (SAPS domain family member 3) (Sporulation-induced transcript 4-associated protein SAPL)	ENST00000265636.9 [Q5H9R7-4];ENST00000393800.7 [Q5H9R7-1];ENST00000393801.7 [Q5H9R7-5];ENST00000524845.5 [Q5H9R7-6];ENST00000524904.5 [Q5H9R7-2];ENST00000529710.5 [Q5H9R7-3];	PPP6R3	THPS16hr_vs_Untreated
O95396	0.203374	16.7355	3.27526	0.00514561	0.0375667	-2.70868	MOCS3 UBA4	Adenylyltransferase and sulfurtransferase MOCS3 (Molybdenum cofactor synthesis protein 3) (Molybdopterin synthase sulfurylase) (MPT synthase sulfurylase) [Includes: Molybdopterin-synthase adenylyltransferase (EC 2.7.7.80) (Adenylyltransferase MOCS3) (Sulfur carrier protein MOCS2A adenylyltransferase); Molybdopterin-synthase sulfurtransferase (EC 2.8.1.11) (Sulfur carrier protein MOCS2A sulfurtran…	ENST00000244051.3;	MOCS3	THPS16hr_vs_Untreated
Q92616	-0.352831	21.0639	-3.275	0.00514838	0.0375667	-2.70921	GCN1 GCN1L1 KIAA0219	Stalled ribosome sensor GCN1 (GCN1 eIF-2-alpha kinase activator homolog) (GCN1-like protein 1) (General control of amino-acid synthesis 1-like protein 1) (Translational activator GCN1) (HsGCN1)	ENST00000300648.7;	GCN1	THPS16hr_vs_Untreated
Q9BXT2	-0.18146	16.4406	-3.27444	0.00515424	0.0375667	-2.71032	CACNG6	Voltage-dependent calcium channel gamma-6 subunit (Neuronal voltage-gated calcium channel gamma-6 subunit)	ENST00000252729.7;	CACNG6	THPS16hr_vs_Untreated
Q8WYQ5	-0.131926	15.1431	-3.27334	0.00516584	0.0375948	-2.71252	DGCR8 C22orf12 DGCRK6 LP4941	Microprocessor complex subunit DGCR8 (DiGeorge syndrome critical region 8)	ENST00000351989.8 [Q8WYQ5-1];ENST00000407755.2 [Q8WYQ5-3];ENST00000457069.2 [Q8WYQ5-1];	DGCR8	THPS16hr_vs_Untreated
P28482	-0.152155	18.6217	-3.2725	0.00517472	0.0375948	-2.71421	MAPK1 ERK2 PRKM1 PRKM2	Mitogen-activated protein kinase 1 (MAP kinase 1) (MAPK 1) (EC 2.7.11.24) (ERT1) (Extracellular signal-regulated kinase 2) (ERK-2) (MAP kinase isoform p42) (p42-MAPK) (Mitogen-activated protein kinase 2) (MAP kinase 2) (MAPK 2)	ENST00000215832.11 [P28482-1];ENST00000398822.7 [P28482-1];ENST00000544786.1 [P28482-2];	MAPK1	THPS16hr_vs_Untreated
P12956	-0.26863	23.2637	-3.27203	0.00517978	0.0375948	-2.71516	XRCC6 G22P1	X-ray repair cross-complementing protein 6 (EC 3.6.4.-) (EC 4.2.99.-) (5'-deoxyribose-5-phosphate lyase Ku70) (5'-dRP lyase Ku70) (70 kDa subunit of Ku antigen) (ATP-dependent DNA helicase 2 subunit 1) (ATP-dependent DNA helicase II 70 kDa subunit) (CTC box-binding factor 75 kDa subunit) (CTC75) (CTCBF) (DNA repair protein XRCC6) (Lupus Ku autoantigen protein p70) (Ku70) (Thyroid-lupus autoantige…	ENST00000359308.8 [P12956-1];ENST00000360079.8 [P12956-1];ENST00000402580.7 [P12956-2];ENST00000405878.5 [P12956-1];	XRCC6	THPS16hr_vs_Untreated
Q9Y3F4	-0.191812	20.5156	-3.27153	0.00518502	0.0375948	-2.71615	STRAP MAWD UNRIP	Serine-threonine kinase receptor-associated protein (MAP activator with WD repeats) (UNR-interacting protein) (WD-40 repeat protein PT-WD)	ENST00000025399.10 [Q9Y3F4-2];ENST00000419869.7 [Q9Y3F4-1];	STRAP	THPS16hr_vs_Untreated
P52948	-0.17736	18.6136	-3.2667	0.00523652	0.0379023	-2.72583	NUP98 ADAR2	Nuclear pore complex protein Nup98-Nup96 (EC 3.4.21.-) [Cleaved into: Nuclear pore complex protein Nup98 (98 kDa nucleoporin) (Nucleoporin Nup98) (Nup98); Nuclear pore complex protein Nup96 (96 kDa nucleoporin) (Nucleoporin Nup96) (Nup96)]	ENST00000324932.12 [P52948-5];ENST00000355260.8 [P52948-2];ENST00000359171.8 [P52948-1];ENST00000397004.9 [P52948-4];ENST00000397007.10 [P52948-3];ENST00000700606.1 [P52948-4];	NUP98	THPS16hr_vs_Untreated
P47985	0.171488	16.0371	3.26628	0.00524101	0.0379023	-2.72667	UQCRFS1	Cytochrome b-c1 complex subunit Rieske, mitochondrial (EC 7.1.1.8) (Complex III subunit 5) (Cytochrome b-c1 complex subunit 5) (Rieske iron-sulfur protein) (RISP) (Rieske protein UQCRFS1) (Ubiquinol-cytochrome c reductase iron-sulfur subunit) [Cleaved into: Cytochrome b-c1 complex subunit 9 (Su9) (Subunit 9) (8 kDa subunit 9) (Complex III subunit IX) (Cytochrome b-c1 complex subunit 11) (UQCRFS1 …	ENST00000304863.6;	UQCRFS1	THPS16hr_vs_Untreated
P06400	-0.138575	15.9607	-3.26373	0.00526834	0.0380506	-2.73176	RB1	Retinoblastoma-associated protein (p105-Rb) (p110-RB1) (pRb) (Rb) (pp110)	ENST00000267163.6;	RB1	THPS16hr_vs_Untreated
Q99614	-0.202212	18.1426	-3.26138	0.00529375	0.0381847	-2.73647	TTC1 TPR1	Tetratricopeptide repeat protein 1 (TPR repeat protein 1)	ENST00000231238.10;ENST00000522793.5;ENST00000682719.1;	TTC1	THPS16hr_vs_Untreated
Q6PD62	-0.148349	17.7097	-3.25619	0.00535025	0.0385025	-2.74687	CTR9 KIAA0155 SH2BP1	RNA polymerase-associated protein CTR9 homolog (SH2 domain-binding protein 1)	ENST00000361367.7;	CTR9	THPS16hr_vs_Untreated
P23443	-0.148437	15.7049	-3.25606	0.00535159	0.0385025	-2.74711	RPS6KB1 STK14A	Ribosomal protein S6 kinase beta-1 (S6K-beta-1) (S6K1) (EC 2.7.11.1) (70 kDa ribosomal protein S6 kinase 1) (P70S6K1) (p70-S6K 1) (Ribosomal protein S6 kinase I) (Serine/threonine-protein kinase 14A) (p70 ribosomal S6 kinase alpha) (p70 S6 kinase alpha) (p70 S6K-alpha) (p70 S6KA)	ENST00000225577.9 [P23443-1];ENST00000393021.7 [P23443-3];ENST00000406116.7 [P23443-4];ENST00000443572.6 [P23443-5];	RPS6KB1	THPS16hr_vs_Untreated
Q96FK6	-0.189509	15.2098	-3.49752	0.00685334	0.0453668	-2.74776	WDR89 C14orf150 MSTP050	WD repeat-containing protein 89	ENST00000267522.7;ENST00000394942.2;ENST00000620954.2;	WDR89	THPS16hr_vs_Untreated
O00754	-0.147381	16.9252	-3.25057	0.005412	0.038887	-2.7581	MAN2B1 LAMAN MANB	Lysosomal alpha-mannosidase (Laman) (EC 3.2.1.24) (Lysosomal acid alpha-mannosidase) (Mannosidase alpha class 2B member 1) (Mannosidase alpha-B) [Cleaved into: Lysosomal alpha-mannosidase A peptide; Lysosomal alpha-mannosidase B peptide; Lysosomal alpha-mannosidase C peptide; Lysosomal alpha-mannosidase D peptide; Lysosomal alpha-mannosidase E peptide]	ENST00000221363.8 [O00754-2];ENST00000456935.7 [O00754-1];	MAN2B1	THPS16hr_vs_Untreated
P62847	-0.450945	21.0258	-3.24259	0.00550099	0.0394756	-2.77406	RPS24	Small ribosomal subunit protein eS24 (40S ribosomal protein S24)	ENST00000372360.9 [P62847-2];ENST00000440692.6 [P62847-4];ENST00000464716.6 [P62847-3];ENST00000613865.5 [P62847-1];	RPS24	THPS16hr_vs_Untreated
Q9HD33	-0.351362	16.9312	-3.24162	0.0055119	0.0394782	-2.77599	MRPL47 NCM1 CGI-204	Large ribosomal subunit protein uL29m (39S ribosomal protein L47, mitochondrial) (L47mt) (MRP-L47) (Nasopharyngeal carcinoma metastasis-related protein 1)	ENST00000259038.6 [Q9HD33-2];ENST00000392659.2 [Q9HD33-3];ENST00000476781.6 [Q9HD33-1];	MRPL47	THPS16hr_vs_Untreated
Q8IUR0	-0.152642	16.1949	-3.24131	0.0055155	0.0394782	-2.77663	TRAPPC5	Trafficking protein particle complex subunit 5	ENST00000317378.5;ENST00000426877.2;ENST00000596148.3;	TRAPPC5	THPS16hr_vs_Untreated
Q92841	-0.159836	20.4001	-3.23891	0.00554257	0.0396212	-2.78142	DDX17	Probable ATP-dependent RNA helicase DDX17 (EC 3.6.4.13) (DEAD box protein 17) (DEAD box protein p72) (DEAD box protein p82) (RNA-dependent helicase p72)	ENST00000403230.3 [Q92841-4];	DDX17	THPS16hr_vs_Untreated
P59998	-0.385817	19.8458	-3.23729	0.00556089	0.0396559	-2.78465	ARPC4 ARC20	Actin-related protein 2/3 complex subunit 4 (Arp2/3 complex 20 kDa subunit) (p20-ARC)	ENST00000397261.8 [P59998-1];ENST00000433034.1 [P59998-3];ENST00000498623.6 [P59998-4];	ARPC4	THPS16hr_vs_Untreated
P54709	-0.243121	19.1846	-3.23723	0.00556162	0.0396559	-2.78478	ATP1B3	Sodium/potassium-transporting ATPase subunit beta-3 (Sodium/potassium-dependent ATPase subunit beta-3) (ATPB-3) (CD antigen CD298)	ENST00000286371.8 [P54709-1];	ATP1B3	THPS16hr_vs_Untreated
Q92820	-0.219871	19.6357	-3.23179	0.00562383	0.0400482	-2.79566	GGH	Gamma-glutamyl hydrolase (EC 3.4.19.9) (Conjugase) (GH) (Gamma-Glu-X carboxypeptidase)	ENST00000260118.7;	GGH	THPS16hr_vs_Untreated
P42766	-0.291148	20.5716	-3.23098	0.00563315	0.0400585	-2.79728	RPL35	Large ribosomal subunit protein uL29 (60S ribosomal protein L35)	ENST00000348462.6;	RPL35	THPS16hr_vs_Untreated
Q3KQU3	-0.202287	17.8193	-3.23042	0.00563962	0.0400585	-2.7984	MAP7D1 KIAA1187 PARCC1 RPRC1 PP2464	MAP7 domain-containing protein 1 (Arginine/proline-rich coiled-coil domain-containing protein 1) (Proline/arginine-rich coiled-coil domain-containing protein 1)	ENST00000316156.8 [Q3KQU3-2];ENST00000373150.8 [Q3KQU3-4];ENST00000373151.6 [Q3KQU3-1];	MAP7D1	THPS16hr_vs_Untreated
Q6Y1H2	-0.28276	16.3165	-3.22697	0.00567945	0.0402902	-2.80528	HACD2 PTPLB	Very-long-chain (3R)-3-hydroxyacyl-CoA dehydratase 2 (EC 4.2.1.134) (3-hydroxyacyl-CoA dehydratase 2) (HACD2) (Protein-tyrosine phosphatase-like member B)	ENST00000383657.10;	HACD2	THPS16hr_vs_Untreated
P37108	-0.135531	18.6745	-3.22485	0.00570413	0.0404139	-2.80952	SRP14	Signal recognition particle 14 kDa protein (SRP14) (18 kDa Alu RNA-binding protein)	ENST00000267884.11;	SRP14	THPS16hr_vs_Untreated
P22102	-0.227794	21.7578	-3.22362	0.00571844	0.0404631	-2.81197	GART PGFT PRGS	Trifunctional purine biosynthetic protein adenosine-3 [Includes: Phosphoribosylamine--glycine ligase (EC 6.3.4.13) (Glycinamide ribonucleotide synthetase) (GARS) (Phosphoribosylglycinamide synthetase); Phosphoribosylformylglycinamidine cyclo-ligase (EC 6.3.3.1) (AIR synthase) (AIRS) (Phosphoribosyl-aminoimidazole synthetase); Phosphoribosylglycinamide formyltransferase (EC 2.1.2.2) (5'-phosphorib…	ENST00000361093.9 [P22102-2];ENST00000381815.9 [P22102-1];ENST00000381831.7 [P22102-1];ENST00000381839.7 [P22102-1];ENST00000571089.2;ENST00000573055.5;ENST00000575273.5;	GART	THPS16hr_vs_Untreated
Q96JM3	-0.227356	17.1385	-3.22301	0.00572557	0.0404631	-2.81319	CHAMP1 C13orf8 CAMP CHAMP KIAA1802 ZNF828	Chromosome alignment-maintaining phosphoprotein 1 (Zinc finger protein 828)	ENST00000361283.4;ENST00000643483.2;ENST00000644294.2;ENST00000645174.2;ENST00000700527.1;ENST00000700528.1;	CHAMP1	THPS16hr_vs_Untreated
Q8NGL7	-0.514047	16.9402	-3.22143	0.00574411	0.0405428	-2.81635	OR4P4 OR4P3P	Olfactory receptor 4P4 (Olfactory receptor 4P3)	ENST00000641760.1;	OR4P4	THPS16hr_vs_Untreated
O75683	0.107818	16.142	3.21931	0.00576906	0.0406186	-2.82059	SURF6 SURF-6	Surfeit locus protein 6	ENST00000372022.6;ENST00000629980.2;	SURF6	THPS16hr_vs_Untreated
P54136	-0.175511	21.0122	-3.21928	0.0057694	0.0406186	-2.82064	RARS1 RARS	Arginine--tRNA ligase, cytoplasmic (EC 6.1.1.19) (Arginyl-tRNA synthetase) (ArgRS)	ENST00000231572.8 [P54136-1];	RARS1	THPS16hr_vs_Untreated
Q9NX14	-0.369957	17.1186	-3.21575	0.00581111	0.0408312	-2.82769	NDUFB11 UNQ111/PRO1064	NADH dehydrogenase [ubiquinone] 1 beta subcomplex subunit 11, mitochondrial (Complex I-ESSS) (CI-ESSS) (NADH-ubiquinone oxidoreductase ESSS subunit) (Neuronal protein 17.3) (Np17.3) (p17.3)	ENST00000377811.4 [Q9NX14-1];ENST00000687244.1 [Q9NX14-2];	NDUFB11	THPS16hr_vs_Untreated
Q14315	-0.180757	23.1112	-3.21549	0.00581422	0.0408312	-2.82821	FLNC ABPL FLN2	Filamin-C (FLN-C) (FLNc) (ABP-280-like protein) (ABP-L) (Actin-binding-like protein) (Filamin-2) (Gamma-filamin)	ENST00000325888.13 [Q14315-1];ENST00000346177.6 [Q14315-2];	FLNC	THPS16hr_vs_Untreated
Q8TBC4	-0.177255	17.5838	-3.21421	0.00582953	0.0408873	-2.83078	UBA3 UBE1C	NEDD8-activating enzyme E1 catalytic subunit (EC 6.2.1.64) (NEDD8-activating enzyme E1C) (Ubiquitin-activating enzyme E1C) (Ubiquitin-like modifier-activating enzyme 3) (Ubiquitin-activating enzyme 3)	ENST00000349511.8 [Q8TBC4-2];ENST00000361055.9 [Q8TBC4-1];	UBA3	THPS16hr_vs_Untreated
Q9H773	-0.37802	17.8146	-3.21325	0.00584093	0.0409158	-2.83269	DCTPP1 XTP3TPA CDA03	dCTP pyrophosphatase 1 (EC 3.6.1.12) (Deoxycytidine-triphosphatase 1) (dCTPase 1) (RS21C6) (XTP3-transactivated gene A protein)	ENST00000319285.5;	DCTPP1	THPS16hr_vs_Untreated
P11117	-0.17397	16.0074	-3.21237	0.0058514	0.0409378	-2.83444	ACP2	Lysosomal acid phosphatase (LAP) (EC 3.1.3.2)	ENST00000256997.9 [P11117-1];ENST00000672073.1 [P11117-1];	ACP2	THPS16hr_vs_Untreated
O43294	-0.248905	17.1088	-3.21038	0.00587532	0.0410537	-2.83843	TGFB1I1 ARA55	Transforming growth factor beta-1-induced transcript 1 protein (Androgen receptor coactivator 55 kDa protein) (Androgen receptor-associated protein of 55 kDa) (Hydrogen peroxide-inducible clone 5 protein) (Hic-5)	ENST00000361773.7 [O43294-2];ENST00000394858.6 [O43294-2];ENST00000394863.8 [O43294-1];ENST00000567607.5 [O43294-2];	TGFB1I1	THPS16hr_vs_Untreated
P05412	-0.330293	16.2058	-3.20974	0.005883	0.041056	-2.8397	JUN	Transcription factor Jun (Activator protein 1) (AP1) (Proto-oncogene c-Jun) (Transcription factor AP-1 subunit Jun) (V-jun avian sarcoma virus 17 oncogene homolog) (p39)	ENST00000371222.4;ENST00000678696.1;	JUN	THPS16hr_vs_Untreated
Q9NRP0	-0.422412	17.0666	-3.20626	0.00592496	0.0412972	-2.84665	OSTC DC2 HDCMD45P HSPC307	Oligosaccharyltransferase complex subunit OSTC (Hydrophobic protein HSF-28)	ENST00000361564.9 [Q9NRP0-1];ENST00000512478.2 [Q9NRP0-2];	OSTC	THPS16hr_vs_Untreated
O00410	-0.150794	20.9131	-3.20521	0.00593768	0.0413343	-2.84874	IPO5 KPNB3 RANBP5	Importin-5 (Imp5) (Importin subunit beta-3) (Karyopherin beta-3) (Ran-binding protein 5) (RanBP5)	ENST00000261574.10 [O00410-3];ENST00000357602.7 [O00410-1];ENST00000490680.5 [O00410-1];ENST00000651721.2 [O00410-1];	IPO5	THPS16hr_vs_Untreated
Q9Y679	-0.221762	16.8095	-3.20215	0.00597482	0.041541	-2.85483	AUP1	Lipid droplet-regulating VLDL assembly factor AUP1 (Ancient ubiquitous protein 1)	ENST00000377526.4 [Q9Y679-2];ENST00000425118.5 [Q9Y679-3];	AUP1	THPS16hr_vs_Untreated
Q9BUT1	-0.14221	15.8643	-3.20068	0.00599284	0.0415778	-2.85778	BDH2 DHRS6 SDR15C1 UNQ6308/PRO20933	Dehydrogenase/reductase SDR family member 6 (EC 1.1.1.-) ((R)-beta-hydroxybutyrate dehydrogenase) (3-hydroxybutyrate dehydrogenase type 2) (EC 1.1.1.30) (4-oxo-L-proline reductase) (EC 1.1.1.104) (Oxidoreductase UCPA) (Short chain dehydrogenase/reductase family 15C member 1)	ENST00000296424.9 [Q9BUT1-1];	BDH2	THPS16hr_vs_Untreated
Q15286	-0.215507	18.1928	-3.20049	0.00599511	0.0415778	-2.85815	RAB35 RAB1C RAY	Ras-related protein Rab-35 (GTP-binding protein RAY) (Ras-related protein Rab-1C)	ENST00000229340.10 [Q15286-1];ENST00000534951.5 [Q15286-2];	RAB35	THPS16hr_vs_Untreated
Q08752	-0.251595	18.3619	-3.19989	0.00600246	0.0415778	-2.85934	PPID CYP40 CYPD	Peptidyl-prolyl cis-trans isomerase D (PPIase D) (EC 5.2.1.8) (40 kDa peptidyl-prolyl cis-trans isomerase) (Cyclophilin-40) (CYP-40) (Cyclophilin-related protein) (Rotamase D)	ENST00000307720.4;	PPID	THPS16hr_vs_Untreated
Q8NCC3	-0.191102	16.4995	-3.19863	0.00601796	0.0416336	-2.86186	PLA2G15 LYPLA3 UNQ341/PRO540	Phospholipase A2 group XV (1-O-acylceramide synthase) (ACS) (LCAT-like lysophospholipase) (LLPL) (EC 3.1.1.5) (Lysophospholipase 3) (Lysosomal phospholipase A and acyltransferase) (EC 2.3.1.-, EC 3.1.1.32, EC 3.1.1.4) (Lysosomal phospholipase A2) (LPLA2)	ENST00000219345.10 [Q8NCC3-1];ENST00000413021.2 [Q8NCC3-2];	PLA2G15	THPS16hr_vs_Untreated
Q14684	-0.184425	18.008	-3.198	0.00602573	0.0416357	-2.86312	RRP1B KIAA0179	Ribosomal RNA processing protein 1 homolog B (RRP1-like protein B)	ENST00000340648.6 [Q14684-1];	RRP1B	THPS16hr_vs_Untreated
O43318	-0.228834	16.2827	-3.19381	0.00607752	0.0419416	-2.87148	MAP3K7 TAK1	Mitogen-activated protein kinase kinase kinase 7 (EC 2.7.11.25) (Transforming growth factor-beta-activated kinase 1) (TGF-beta-activated kinase 1)	ENST00000369325.7 [O43318-3];ENST00000369327.7 [O43318-4];ENST00000369329.8 [O43318-1];ENST00000369332.7 [O43318-2];ENST00000700580.1 [O43318-2];	MAP3K7	THPS16hr_vs_Untreated
Q9NTK5	-0.177324	20.1245	-3.19298	0.00608775	0.0419604	-2.87312	OLA1 GTPBP9 PRO2455 PTD004	Obg-like ATPase 1 (DNA damage-regulated overexpressed in cancer 45) (DOC45) (GTP-binding protein 9)	ENST00000284719.8 [Q9NTK5-1];ENST00000344357.9 [Q9NTK5-2];ENST00000428402.6 [Q9NTK5-3];	OLA1	THPS16hr_vs_Untreated
Q99536	-0.145861	19.5053	-3.1912	0.00610998	0.0420617	-2.87668	VAT1	Synaptic vesicle membrane protein VAT-1 homolog (EC 1.-.-.-)	ENST00000355653.8 [Q99536-1];ENST00000420567.7 [Q99536-2];ENST00000587173.5 [Q99536-3];	VAT1	THPS16hr_vs_Untreated
P07602	-0.372792	17.1008	-3.18571	0.00617886	0.0424834	-2.88763	PSAP GLBA SAP1	Prosaposin (Proactivator polypeptide) [Cleaved into: Saposin-A (Protein A); Saposin-B-Val; Saposin-B (Cerebroside sulfate activator) (CSAct) (Dispersin) (Sphingolipid activator protein 1) (SAP-1) (Sulfatide/GM1 activator); Saposin-C (A1 activator) (Co-beta-glucosidase) (Glucosylceramidase activator) (Sphingolipid activator protein 2) (SAP-2); Saposin-D (Component C) (Protein C)]	ENST00000394936.8 [P07602-1];	PSAP	THPS16hr_vs_Untreated
Q5SSJ5	-0.286567	19.8041	-3.18451	0.00619407	0.0425356	-2.89003	HP1BP3	Heterochromatin protein 1-binding protein 3 (Protein HP1-BP74)	ENST00000312239.10 [Q5SSJ5-1];ENST00000375000.5 [Q5SSJ5-5];ENST00000375003.6 [Q5SSJ5-3];ENST00000438032.6 [Q5SSJ5-1];	HP1BP3	THPS16hr_vs_Untreated
Q8IYS2	-0.150319	16.628	-3.18008	0.00625033	0.042817	-2.89886	KIAA2013	Uncharacterized protein KIAA2013	ENST00000376572.8 [Q8IYS2-1];ENST00000376576.3 [Q8IYS2-2];ENST00000616327.1 [Q8IYS2-1];	KIAA2013	THPS16hr_vs_Untreated
P21926	-0.250596	16.5997	-3.18007	0.00625038	0.042817	-2.89887	CD9 MIC3 TSPAN29 GIG2	CD9 antigen (5H9 antigen) (Cell growth-inhibiting gene 2 protein) (Leukocyte antigen MIC3) (Motility-related protein) (MRP-1) (Tetraspanin-29) (Tspan-29) (p24) (CD antigen CD9)	ENST00000009180.10;ENST00000382518.6;ENST00000538834.6;	CD9	THPS16hr_vs_Untreated
P45973	-0.32648	19.625	-3.17912	0.0062625	0.0428475	-2.90076	CBX5 HP1A	Chromobox protein homolog 5 (Antigen p25) (Heterochromatin protein 1 homolog alpha) (HP1 alpha)	ENST00000209875.9;ENST00000439541.6;ENST00000550411.5;	CBX5	THPS16hr_vs_Untreated
Q6P1Q9	-0.164752	15.8369	-3.17441	0.00632305	0.0432088	-2.91015	METTL2B	tRNA N(3)-methylcytidine methyltransferase METTL2B (EC 2.1.1.-) (Methyltransferase-like protein 2B)	ENST00000262432.13 [Q6P1Q9-1];ENST00000480046.5 [Q6P1Q9-2];	METTL2B	THPS16hr_vs_Untreated
A4D1E9	-0.146831	15.9675	-3.17281	0.00634371	0.0432459	-2.91333	GTPBP10 OBGH2 UG0751c10	GTP-binding protein 10 (Protein obg homolog 2) (ObgH2)	ENST00000222511.11 [A4D1E9-1];ENST00000257659.12 [A4D1E9-2];ENST00000380058.7 [A4D1E9-3];	GTPBP10	THPS16hr_vs_Untreated
P48509	-0.230066	17.0704	-3.17279	0.00634398	0.0432459	-2.91337	CD151 TSPAN24	CD151 antigen (GP27) (Membrane glycoprotein SFA-1) (Platelet-endothelial tetraspan antigen 3) (PETA-3) (Tetraspanin-24) (Tspan-24) (CD antigen CD151)	ENST00000322008.9;ENST00000397420.9;ENST00000397421.5;ENST00000530726.5;	CD151	THPS16hr_vs_Untreated
Q96AX1	-0.330029	16.6683	-3.16874	0.00639666	0.0435074	-2.92144	VPS33A	Vacuolar protein sorting-associated protein 33A (hVPS33A)	ENST00000267199.9;	VPS33A	THPS16hr_vs_Untreated
P06733	-0.296282	25.5509	-3.16864	0.00639792	0.0435074	-2.92163	ENO1 ENO1L1 MBPB1 MPB1	Alpha-enolase (EC 4.2.1.11) (2-phospho-D-glycerate hydro-lyase) (C-myc promoter-binding protein) (Enolase 1) (MBP-1) (MPB-1) (Non-neural enolase) (NNE) (Phosphopyruvate hydratase) (Plasminogen-binding protein)	ENST00000234590.10 [P06733-1];	ENO1	THPS16hr_vs_Untreated
Q96H79	-0.11008	16.6707	-3.16778	0.0064092	0.0435311	-2.92335	ZC3HAV1L C7orf39	Zinc finger CCCH-type antiviral protein 1-like	ENST00000275766.2 [Q96H79-1];	ZC3HAV1L	THPS16hr_vs_Untreated
P00813	-0.129886	15.7979	-3.16603	0.00643211	0.0435973	-2.92683	ADA ADA1	Adenosine deaminase (EC 3.5.4.4) (Adenosine aminohydrolase)	ENST00000372874.9;	ADA	THPS16hr_vs_Untreated
Q00839-2	-0.226587	17.744	-3.16585	0.00643457	0.0435973	-2.92721	NA	NA	NA	NA	THPS16hr_vs_Untreated
Q6PI78	-0.208781	16.3731	-3.16433	0.0064545	0.0436793	-2.93022	TMEM65	Transmembrane protein 65	ENST00000297632.8;	TMEM65	THPS16hr_vs_Untreated
P05543	-0.13317	15.4001	-3.16326	0.00646862	0.0436998	-2.93236	SERPINA7 TBG	Thyroxine-binding globulin (Serpin A7) (T4-binding globulin)	ENST00000327674.8;ENST00000372563.2;	SERPINA7	THPS16hr_vs_Untreated
Q13867	-0.144785	17.9712	-3.16291	0.00647318	0.0436998	-2.93304	BLMH	Bleomycin hydrolase (BH) (BLM hydrolase) (BMH) (EC 3.4.22.40)	ENST00000261714.11;	BLMH	THPS16hr_vs_Untreated
Q9H7D7	-0.132707	16.9492	-3.16221	0.00648251	0.04371	-2.93445	WDR26 CDW2 MIP2 PRO0852	WD repeat-containing protein 26 (CUL4- and DDB1-associated WDR protein 2) (Myocardial ischemic preconditioning up-regulated protein 2)	ENST00000678917.1 [Q9H7D7-1];	WDR26	THPS16hr_vs_Untreated
Q9P2B4	-0.2362	17.3169	-3.16107	0.00649754	0.0437585	-2.93671	CTTNBP2NL KIAA1433	CTTNBP2 N-terminal-like protein	ENST00000271277.11;	CTTNBP2NL	THPS16hr_vs_Untreated
Q9H4M9	-0.435936	20.5404	-3.15899	0.00652524	0.043892	-2.94086	EHD1 PAST PAST1 CDABP0131	EH domain-containing protein 1 (PAST homolog 1) (hPAST1) (Testilin)	ENST00000320631.8;ENST00000359393.6;	EHD1	THPS16hr_vs_Untreated
P04843	-0.196679	22.2163	-3.15618	0.00656274	0.0440912	-2.94645	RPN1	Dolichyl-diphosphooligosaccharide--protein glycosyltransferase subunit 1 (Dolichyl-diphosphooligosaccharide--protein glycosyltransferase 67 kDa subunit) (Ribophorin I) (RPN-I) (Ribophorin-1)	ENST00000296255.8;	RPN1	THPS16hr_vs_Untreated
P51965	-0.350825	16.4945	-3.15541	0.00657313	0.0441079	-2.94799	UBE2E1 UBCH6	Ubiquitin-conjugating enzyme E2 E1 (EC 2.3.2.23) ((E3-independent) E2 ubiquitin-conjugating enzyme E1) (EC 2.3.2.24) (E2 ubiquitin-conjugating enzyme E1) (UbcH6) (Ubiquitin carrier protein E1) (Ubiquitin-protein ligase E1)	ENST00000306627.8 [P51965-1];ENST00000346855.7 [P51965-3];ENST00000424381.5 [P51965-2];	UBE2E1	THPS16hr_vs_Untreated
P04920	-0.123894	16.1814	-3.15054	0.00663871	0.0444656	-2.95767	SLC4A2 AE2 EPB3L1 HKB3 MPB3L	Anion exchange protein 2 (AE 2) (Anion exchanger 2) (Non-erythroid band 3-like protein) (BND3L) (Solute carrier family 4 member 2)	ENST00000392826.6 [P04920-3];ENST00000413384.7 [P04920-1];ENST00000461735.1 [P04920-2];ENST00000485713.5 [P04920-1];	SLC4A2	THPS16hr_vs_Untreated
Q8IVL5	-0.193331	16.3084	-3.14914	0.00665776	0.0444656	-2.96046	P3H2 LEPREL1 MLAT4	Prolyl 3-hydroxylase 2 (EC 1.14.11.7) (Leprecan-like protein 1) (Myxoid liposarcoma-associated protein 4)	ENST00000319332.10 [Q8IVL5-1];ENST00000427335.6 [Q8IVL5-2];	P3H2	THPS16hr_vs_Untreated
Q9H2K8	-0.213687	16.6103	-3.14911	0.00665808	0.0444656	-2.96051	TAOK3 DPK JIK KDS MAP3K18	Serine/threonine-protein kinase TAO3 (EC 2.7.11.1) (Cutaneous T-cell lymphoma-associated antigen HD-CL-09) (CTCL-associated antigen HD-CL-09) (Dendritic cell-derived protein kinase) (JNK/SAPK-inhibitory kinase) (Jun kinase-inhibitory kinase) (Kinase from chicken homolog A) (hKFC-A) (Thousand and one amino acid protein 3)	ENST00000392533.8;ENST00000419821.6;	TAOK3	THPS16hr_vs_Untreated
O00264	-0.278594	18.0285	-3.1491	0.00665829	0.0444656	-2.96054	PGRMC1 HPR6.6 PGRMC	Membrane-associated progesterone receptor component 1 (mPR) (Dap1) (IZA)	ENST00000217971.8 [O00264-1];ENST00000535419.2 [O00264-2];	PGRMC1	THPS16hr_vs_Untreated
P53701	-0.152609	17.5986	-3.14244	0.00674931	0.0449736	-2.97378	HCCS CCHL	Holocytochrome c-type synthase (EC 4.4.1.17) (Cytochrome c-type heme lyase)	ENST00000321143.8;ENST00000380762.5;ENST00000380763.7;	HCCS	THPS16hr_vs_Untreated
P62253	-0.197633	17.2586	-3.14236	0.00675047	0.0449736	-2.97395	UBE2G1 UBE2G	Ubiquitin-conjugating enzyme E2 G1 (EC 2.3.2.23) (E2 ubiquitin-conjugating enzyme G1) (E217K) (UBC7) (Ubiquitin carrier protein G1) (Ubiquitin-protein ligase G1) [Cleaved into: Ubiquitin-conjugating enzyme E2 G1, N-terminally processed]	ENST00000396981.7;	UBE2G1	THPS16hr_vs_Untreated
Q9H6Z4	-0.139706	17.2327	-3.14125	0.00676574	0.0450216	-2.97615	RANBP3	Ran-binding protein 3 (RanBP3)	ENST00000034275.12 [Q9H6Z4-3];ENST00000340578.10 [Q9H6Z4-1];ENST00000439268.6 [Q9H6Z4-2];	RANBP3	THPS16hr_vs_Untreated
P09874	-0.206691	21.4737	-3.14012	0.00678137	0.0450719	-2.9784	PARP1 ADPRT PPOL	Poly [ADP-ribose] polymerase 1 (PARP-1) (EC 2.4.2.30) (ADP-ribosyltransferase diphtheria toxin-like 1) (ARTD1) (DNA ADP-ribosyltransferase PARP1) (EC 2.4.2.-) (NAD(+) ADP-ribosyltransferase 1) (ADPRT 1) (Poly[ADP-ribose] synthase 1) (Protein poly-ADP-ribosyltransferase PARP1) (EC 2.4.2.-) [Cleaved into: Poly [ADP-ribose] polymerase 1, processed C-terminus (Poly [ADP-ribose] polymerase 1, 89-kDa f…	ENST00000366794.10;	PARP1	THPS16hr_vs_Untreated
P46777	-0.250191	21.5313	-3.13794	0.00681152	0.0452184	-2.98272	RPL5 MSTP030	Large ribosomal subunit protein uL18 (60S ribosomal protein L5)	ENST00000370321.8;	RPL5	THPS16hr_vs_Untreated
Q9H9L3	-0.18497	15.3347	-3.13472	0.00685654	0.0453668	-2.98914	ISG20L2 HSD-38 HSD38	Interferon-stimulated 20 kDa exonuclease-like 2 (EC 3.1.-.-)	ENST00000313146.10;ENST00000368219.2;	ISG20L2	THPS16hr_vs_Untreated
Q9BS26	-0.269222	19.1932	-3.13459	0.00685825	0.0453668	-2.98938	ERP44 KIAA0573 TXNDC4 UNQ532/PRO1075	Endoplasmic reticulum resident protein 44 (ER protein 44) (ERp44) (Thioredoxin domain-containing protein 4)	ENST00000262455.7;	ERP44	THPS16hr_vs_Untreated
O75976	-0.163681	16.6857	-3.13159	0.00690041	0.0455917	-2.99536	CPD	Carboxypeptidase D (EC 3.4.17.22) (Metallocarboxypeptidase D) (gp180)	ENST00000225719.9 [O75976-1];ENST00000543464.6 [O75976-2];	CPD	THPS16hr_vs_Untreated
P49792	-0.144417	19.5255	-3.12526	0.00699001	0.0460941	-3.00792	RANBP2 NUP358	E3 SUMO-protein ligase RanBP2 (EC 2.3.2.-) (358 kDa nucleoporin) (Nuclear pore complex protein Nup358) (Nucleoporin Nup358) (Ran-binding protein 2) (RanBP2) (p270)	ENST00000283195.11;	RANBP2	THPS16hr_vs_Untreated
Q9BYC9	-0.123759	15.8531	-3.12449	0.00700104	0.0460941	-3.00946	MRPL20	Large ribosomal subunit protein bL20m (39S ribosomal protein L20, mitochondrial) (L20mt) (MRP-L20)	ENST00000344843.12 [Q9BYC9-1];ENST00000482352.1 [Q9BYC9-2];	MRPL20	THPS16hr_vs_Untreated
P05362	-0.143777	17.0778	-3.12448	0.00700122	0.0460941	-3.00948	ICAM1	Intercellular adhesion molecule 1 (ICAM-1) (Major group rhinovirus receptor) (CD antigen CD54)	ENST00000264832.8;	ICAM1	THPS16hr_vs_Untreated
Q96KA5	-0.199349	15.6518	-3.12317	0.00701983	0.0461616	-3.01207	CLPTM1L CRR9	Lipid scramblase CLPTM1L (Cisplatin resistance-related protein 9) (CRR9p) (Cleft lip and palate transmembrane protein 1-like protein) (CLPTM1-like protein)	ENST00000320895.10 [Q96KA5-1];ENST00000620010.3 [Q96KA5-1];	CLPTM1L	THPS16hr_vs_Untreated
O00299	-0.529253	22.9516	-3.1226	0.007028	0.0461616	-3.0132	CLIC1 G6 NCC27	Chloride intracellular channel protein 1 (Chloride channel ABP) (Nuclear chloride ion channel 27) (NCC27) (Regulatory nuclear chloride ion channel protein) (hRNCC)	ENST00000375779.6;ENST00000375780.6;ENST00000375784.8;ENST00000383404.6;ENST00000383405.6;ENST00000395892.5;ENST00000400052.7;ENST00000400058.5;ENST00000415179.5;ENST00000418285.6;ENST00000420458.5;ENST00000422167.6;ENST00000423055.5;ENST00000423143.5;ENST00000423804.5;ENST00000425464.6;ENST00000431921.5;ENST00000433916.5;ENST00000434202.5;ENST00000435242.5;ENST00000438708.5;ENST00000438750.5;ENS…	CLIC1	THPS16hr_vs_Untreated
P49770	-0.241262	16.9345	-3.11863	0.00708522	0.0464827	-3.0211	EIF2B2 EIF2BB	Translation initiation factor eIF-2B subunit beta (S20I15) (S20III15) (eIF-2B GDP-GTP exchange factor subunit beta)	ENST00000266126.10;	EIF2B2	THPS16hr_vs_Untreated
O43684	-0.243607	19.1882	-3.11554	0.00712997	0.0467214	-3.02723	BUB3	Mitotic checkpoint protein BUB3	ENST00000368858.9 [O43684-2];ENST00000368865.9 [O43684-1];	BUB3	THPS16hr_vs_Untreated
Q8WVV9	-0.112877	17.5738	-3.11491	0.0071391	0.0467264	-3.02848	HNRNPLL HNRPLL SRRF BLOCK24	Heterogeneous nuclear ribonucleoprotein L-like (hnRNPLL) (Stromal RNA-regulating factor)	ENST00000409328.5 [Q8WVV9-5];ENST00000409636.5 [Q8WVV9-4];ENST00000410076.5 [Q8WVV9-3];ENST00000449105.8 [Q8WVV9-1];	HNRNPLL	THPS16hr_vs_Untreated
P57678	-0.342755	17.3263	-3.11396	0.00715289	0.0467618	-3.03036	GEMIN4	Gem-associated protein 4 (Gemin-4) (Component of gems 4) (p97)	ENST00000319004.6;	GEMIN4	THPS16hr_vs_Untreated
Q7L7X3	-0.19525	16.1271	-3.11261	0.00717262	0.0468359	-3.03304	TAOK1 KIAA1361 MAP3K16 MARKK	Serine/threonine-protein kinase TAO1 (EC 2.7.11.1) (Kinase from chicken homolog B) (hKFC-B) (MARK Kinase) (MARKK) (Prostate-derived sterile 20-like kinase 2) (PSK-2) (PSK2) (Prostate-derived STE20-like kinase 2) (Thousand and one amino acid protein kinase 1) (TAOK1) (hTAOK1)	ENST00000261716.8 [Q7L7X3-1];ENST00000536202.1 [Q7L7X3-3];	TAOK1	THPS16hr_vs_Untreated
O43674	-0.288107	16.8344	-3.11154	0.00718836	0.0468839	-3.03517	NDUFB5	NADH dehydrogenase [ubiquinone] 1 beta subcomplex subunit 5, mitochondrial (Complex I-SGDH) (CI-SGDH) (NADH-ubiquinone oxidoreductase SGDH subunit)	ENST00000259037.8 [O43674-1];ENST00000493866.5 [O43674-2];	NDUFB5	THPS16hr_vs_Untreated
P20936	-0.189984	17.139	-3.10706	0.00725423	0.0472583	-3.04405	RASA1 GAP RASA	Ras GTPase-activating protein 1 (GAP) (GTPase-activating protein) (RasGAP) (Ras p21 protein activator) (p120GAP)	ENST00000274376.11 [P20936-1];ENST00000456692.6 [P20936-2];ENST00000512763.5 [P20936-4];ENST00000515800.6 [P20936-3];	RASA1	THPS16hr_vs_Untreated
Q15075	-0.128555	19.038	-3.10495	0.0072856	0.047382	-3.04825	EEA1 ZFYVE2	Early endosome antigen 1 (Endosome-associated protein p162) (Zinc finger FYVE domain-containing protein 2)	ENST00000322349.13;	EEA1	THPS16hr_vs_Untreated
O15533	-0.384064	15.8798	-3.10464	0.00729021	0.047382	-3.04887	TAPBP NGS17 TAPA	Tapasin (TPN) (TPSN) (NGS-17) (TAP-associated protein) (TAP-binding protein)	ENST00000374572.7;ENST00000383065.8 [O15533-3];ENST00000383066.8 [O15533-1];ENST00000383197.8;ENST00000383198.6;ENST00000395114.7;ENST00000417059.5;ENST00000426633.6 [O15533-3];ENST00000434618.7 [O15533-1];ENST00000456807.6;ENST00000489157.6 [O15533-4];ENST00000551943.3 [O15533-4];ENST00000699659.1 [O15533-3];	TAPBP	THPS16hr_vs_Untreated
O95861	-0.148154	17.9936	-3.10407	0.00729868	0.047382	-3.05	BPNT1	3'(2'),5'-bisphosphate nucleotidase 1 (EC 3.1.3.7) (Bisphosphate 3'-nucleotidase 1) (PAP-inositol 1,4-phosphatase) (PIP)	ENST00000322067.12 [O95861-1];ENST00000414869.6 [O95861-4];ENST00000469520.6 [O95861-1];ENST00000544404.5 [O95861-3];	BPNT1	THPS16hr_vs_Untreated
P55039	-0.147842	17.1045	-3.10306	0.00731366	0.0473872	-3.052	DRG2	Developmentally-regulated GTP-binding protein 2 (DRG-2) (Translation factor GTPase DRG2) (TRAFAC GTPase DRG2) (EC 3.6.5.-)	ENST00000225729.8;	DRG2	THPS16hr_vs_Untreated
Q9Y243	-0.291144	15.8175	-3.10287	0.00731646	0.0473872	-3.05237	AKT3 PKBG	RAC-gamma serine/threonine-protein kinase (EC 2.7.11.1) (Protein kinase Akt-3) (Protein kinase B gamma) (PKB gamma) (RAC-PK-gamma) (STK-2)	ENST00000263826.12 [Q9Y243-1];ENST00000336199.9 [Q9Y243-2];ENST00000366540.5 [Q9Y243-2];ENST00000613395.4 [Q9Y243-2];ENST00000619536.4 [Q9Y243-2];ENST00000621586.3 [Q9Y243-1];ENST00000673466.1 [Q9Y243-1];ENST00000680118.1 [Q9Y243-1];	AKT3	THPS16hr_vs_Untreated
P37837	-0.349926	20.4997	-3.10157	0.00733584	0.0474577	-3.05494	TALDO1 TAL TALDO TALDOR	Transaldolase (EC 2.2.1.2)	ENST00000319006.8 [P37837-1];	TALDO1	THPS16hr_vs_Untreated
Q7LGA3	-0.30603	16.3987	-3.10055	0.00735123	0.0474895	-3.05698	HS2ST1 HS2ST KIAA0448	Heparan sulfate 2-O-sulfotransferase 1 (2-O-sulfotransferase) (2OST) (EC 2.8.2.-)	ENST00000370550.10 [Q7LGA3-1];ENST00000370551.8 [Q7LGA3-3];	HS2ST1	THPS16hr_vs_Untreated
P31937	-0.119479	16.5575	-3.10011	0.00735776	0.0474895	-3.05785	HIBADH	3-hydroxyisobutyrate dehydrogenase, mitochondrial (HIBADH) (EC 1.1.1.31)	ENST00000265395.7;	HIBADH	THPS16hr_vs_Untreated
Q9Y4B6	-0.231003	16.4988	-3.09712	0.00740268	0.0477022	-3.06377	DCAF1 KIAA0800 RIP VPRBP	DDB1- and CUL4-associated factor 1 (HIV-1 Vpr-binding protein) (VprBP) (Serine/threonine-protein kinase VPRBP) (EC 2.7.11.1) (Vpr-interacting protein)	ENST00000335891.5 [Q9Y4B6-3];ENST00000423656.5 [Q9Y4B6-1];ENST00000504652.5 [Q9Y4B6-2];ENST00000684031.1 [Q9Y4B6-1];	DCAF1	THPS16hr_vs_Untreated
P30626	0.13766	17.1618	3.09678	0.00740781	0.0477022	-3.06444	SRI	Sorcin (22 kDa protein) (CP-22) (CP22) (V19)	ENST00000265729.7 [P30626-1];ENST00000394641.7 [P30626-2];ENST00000431660.5 [P30626-3];	SRI	THPS16hr_vs_Untreated
Q9GZT9	-0.215143	16.543	-3.09515	0.00743247	0.0477788	-3.06768	EGLN1 C1orf12 PNAS-118 PNAS-137	Egl nine homolog 1 (EC 1.14.11.29) (Hypoxia-inducible factor prolyl hydroxylase 2) (HIF-PH2) (HIF-prolyl hydroxylase 2) (HPH-2) (Prolyl hydroxylase domain-containing protein 2) (PHD2) (SM-20)	ENST00000366641.4 [Q9GZT9-1];	EGLN1	THPS16hr_vs_Untreated
Q9UI30	-0.165274	17.1504	-3.09482	0.00743746	0.0477788	-3.06833	TRMT112 AD-001 HSPC152 HSPC170	Multifunctional methyltransferase subunit TRM112-like protein (tRNA methyltransferase 112 homolog)	ENST00000308774.6 [Q9UI30-2];ENST00000544844.6 [Q9UI30-1];	TRMT112	THPS16hr_vs_Untreated
Q9HA65	0.143424	15.9847	3.09349	0.00745769	0.0477788	-3.07097	TBC1D17	TBC1 domain family member 17	ENST00000221543.10 [Q9HA65-1];ENST00000535102.6 [Q9HA65-2];	TBC1D17	THPS16hr_vs_Untreated
O95573	-0.158395	18.8054	-3.09333	0.00746016	0.0477788	-3.07129	ACSL3 ACS3 FACL3 LACS3	Fatty acid CoA ligase Acsl3 (Arachidonate--CoA ligase) (EC 6.2.1.15) (Long-chain acyl-CoA synthetase 3) (LACS 3) (Long-chain-fatty-acid--CoA ligase 3) (EC 6.2.1.3) (Medium-chain acyl-CoA ligase Acsl3) (EC 6.2.1.2)	ENST00000357430.8;ENST00000392066.7;ENST00000679514.1;ENST00000679558.1;ENST00000680147.1;ENST00000680251.1;ENST00000680395.1;ENST00000680684.1;ENST00000680921.1;ENST00000681383.1;ENST00000681697.1;	ACSL3	THPS16hr_vs_Untreated
Q05D32	-0.144797	15.7184	-3.09317	0.0074625	0.0477788	-3.0716	CTDSPL2 HSPC058 HSPC129	CTD small phosphatase-like protein 2 (CTDSP-like 2) (EC 3.1.3.-)	ENST00000260327.9 [Q05D32-1];ENST00000558373.5 [Q05D32-2];ENST00000558966.5 [Q05D32-1];	CTDSPL2	THPS16hr_vs_Untreated
P48735	-0.38001	20.2921	-3.09243	0.00747379	0.0477963	-3.07307	IDH2	Isocitrate dehydrogenase [NADP], mitochondrial (IDH) (EC 1.1.1.42) (ICD-M) (IDP) (NADP(+)-specific ICDH) (Oxalosuccinate decarboxylase)	ENST00000330062.8 [P48735-1];ENST00000540499.2 [P48735-2];	IDH2	THPS16hr_vs_Untreated
Q86UA1	-0.18128	15.4934	-3.09136	0.00749006	0.0478456	-3.07519	PRPF39	Pre-mRNA-processing factor 39 (PRP39 homolog)	ENST00000355765.11 [Q86UA1-1];	PRPF39	THPS16hr_vs_Untreated
P05937	-0.642394	18.1179	-3.291	0.00948948	0.0545059	-3.0811	CALB1 CAB27	Calbindin (Calbindin D28) (D-28K) (Vitamin D-dependent calcium-binding protein, avian-type)	ENST00000265431.7 [P05937-1];ENST00000518457.5 [P05937-2];	CALB1	THPS16hr_vs_Untreated
P40855	-0.209883	17.3036	-3.08607	0.00757127	0.0482106	-3.08567	PEX19 HK33 PXF OK/SW-cl.22	Peroxisomal biogenesis factor 19 (33 kDa housekeeping protein) (Peroxin-19) (Peroxisomal farnesylated protein)	ENST00000368072.10 [P40855-1];ENST00000472750.5 [P40855-6];	PEX19	THPS16hr_vs_Untreated
Q7Z2W9	-0.120278	16.4566	-3.08546	0.00758074	0.0482106	-3.08689	MRPL21	Large ribosomal subunit protein bL21m (39S ribosomal protein L21, mitochondrial) (L21mt) (MRP-L21)	ENST00000362034.7 [Q7Z2W9-1];ENST00000450904.6 [Q7Z2W9-2];	MRPL21	THPS16hr_vs_Untreated
Q14203	-0.150846	20.3049	-3.08542	0.00758123	0.0482106	-3.08695	DCTN1	Dynactin subunit 1 (150 kDa dynein-associated polypeptide) (DAP-150) (DP-150) (p135) (p150-glued)	ENST00000394003.7 [Q14203-6];ENST00000409240.5 [Q14203-3];ENST00000409438.5 [Q14203-5];ENST00000409567.7 [Q14203-4];ENST00000628224.3 [Q14203-1];ENST00000633691.1 [Q14203-2];	DCTN1	THPS16hr_vs_Untreated
Q9H0X4	-0.263924	15.464	-3.08539	0.00758175	0.0482106	-3.08702	FAM234A C16orf9 ITFG3	Protein FAM234A (Protein ITFG3)	ENST00000301678.7 [Q9H0X4-1];ENST00000301679.7 [Q9H0X4-2];ENST00000399932.8 [Q9H0X4-1];ENST00000654053.1 [Q9H0X4-2];ENST00000659283.1 [Q9H0X4-2];ENST00000666018.1 [Q9H0X4-2];	FAM234A	THPS16hr_vs_Untreated
Q9UNW9	-0.644046	16.5027	-3.08241	0.007628	0.0484495	-3.09293	NOVA2 ANOVA NOVA3	RNA-binding protein Nova-2 (Astrocytic NOVA1-like RNA-binding protein) (Neuro-oncological ventral antigen 2)	ENST00000263257.6;	NOVA2	THPS16hr_vs_Untreated
Q6P1N0	-0.129033	17.4134	-3.08124	0.00764612	0.0484595	-3.09524	CC2D1A AKI1	Coiled-coil and C2 domain-containing protein 1A (Akt kinase-interacting protein 1) (Five prime repressor element under dual repression-binding protein 1) (FRE under dual repression-binding protein 1) (Freud-1) (Putative NF-kappa-B-activating protein 023N)	ENST00000318003.11 [Q6P1N0-1];ENST00000589606.5 [Q6P1N0-2];ENST00000672017.1 [Q6P1N0-1];ENST00000672339.1 [Q6P1N0-2];	CC2D1A	THPS16hr_vs_Untreated
P05997	0.286221	17.0905	3.08119	0.00764693	0.0484595	-3.09534	COL5A2	Collagen alpha-2(V) chain	ENST00000374866.9;	COL5A2	THPS16hr_vs_Untreated
Q9UNF0	-0.221339	19.2268	-3.07975	0.00766932	0.0485463	-3.09819	PACSIN2	Protein kinase C and casein kinase substrate in neurons protein 2 (Syndapin-2) (Syndapin-II) (SdpII)	ENST00000263246.8 [Q9UNF0-1];ENST00000337959.8 [Q9UNF0-2];ENST00000402229.5 [Q9UNF0-1];ENST00000403744.7 [Q9UNF0-1];ENST00000407585.5 [Q9UNF0-2];	PACSIN2	THPS16hr_vs_Untreated
Q9BPX5	-0.205833	17.7186	-3.07866	0.00768648	0.0485954	-3.10036	ARPC5L	Actin-related protein 2/3 complex subunit 5-like protein (Arp2/3 complex 16 kDa subunit 2) (ARC16-2)	ENST00000259477.6;ENST00000353214.6;	ARPC5L	THPS16hr_vs_Untreated
O43143	-0.174441	20.9087	-3.07814	0.00769449	0.0485954	-3.10137	DHX15 DBP1 DDX15	ATP-dependent RNA helicase DHX15 (EC 3.6.4.13) (ATP-dependent RNA helicase #46) (DEAH box protein 15) (Splicing factor Prp43) (hPrp43)	ENST00000336812.5;	DHX15	THPS16hr_vs_Untreated
Q9UHG3	-0.224388	17.6094	-3.07655	0.00771948	0.0486981	-3.10453	PCYOX1 KIAA0908 PCL1 UNQ597/PRO1183	Prenylcysteine oxidase 1 (EC 1.8.3.5) (Prenylcysteine lyase)	ENST00000433351.7 [Q9UHG3-1];	PCYOX1	THPS16hr_vs_Untreated
Q9P2E9	-0.536154	22.2639	-3.07542	0.00773728	0.0487553	-3.10677	RRBP1 KIAA1398	Ribosome-binding protein 1 (180 kDa ribosome receptor homolog) (RRp) (ES/130-related protein) (Ribosome receptor protein)	ENST00000246043.8 [Q9P2E9-1];ENST00000360807.8 [Q9P2E9-3];ENST00000377807.6 [Q9P2E9-3];ENST00000377813.6 [Q9P2E9-1];	RRBP1	THPS16hr_vs_Untreated
P52597	-0.149356	18.9721	-3.07151	0.0077992	0.0489869	-3.11451	HNRNPF HNRPF	Heterogeneous nuclear ribonucleoprotein F (hnRNP F) (Nucleolin-like protein mcs94-1) [Cleaved into: Heterogeneous nuclear ribonucleoprotein F, N-terminally processed]	ENST00000337970.7;ENST00000356053.7;ENST00000357065.8;ENST00000443950.6;ENST00000544000.5;ENST00000682386.1;	HNRNPF	THPS16hr_vs_Untreated
Q9H6R4	-0.20327	17.9494	-3.07142	0.00780056	0.0489869	-3.11468	NOL6	Nucleolar protein 6 (Nucleolar RNA-associated protein) (Nrap)	ENST00000297990.9 [Q9H6R4-1];ENST00000353159.6 [Q9H6R4-3];	NOL6	THPS16hr_vs_Untreated
Q9BPX3	-0.140652	19.9243	-3.07131	0.0078023	0.0489869	-3.1149	NCAPG CAPG NYMEL3	Condensin complex subunit 3 (Chromosome-associated protein G) (Condensin subunit CAP-G) (hCAP-G) (Melanoma antigen NY-MEL-3) (Non-SMC condensin I complex subunit G) (XCAP-G homolog)	ENST00000251496.7;	NCAPG	THPS16hr_vs_Untreated
Q9C0B7	-0.161188	15.567	-3.07088	0.00780913	0.0489869	-3.11575	TANGO6 KIAA1746 TMCO7	Transport and Golgi organization protein 6 homolog (Transmembrane and coiled-coil domain-containing protein 7)	ENST00000261778.2;	TANGO6	THPS16hr_vs_Untreated
Q7Z7L1	0.145983	17.7523	3.06937	0.00783327	0.0490832	-3.11875	SLFN11	Schlafen family member 11 (EC 3.6.-.-)	ENST00000308377.8;ENST00000394566.5;ENST00000685675.1;	SLFN11	THPS16hr_vs_Untreated
P17275	-0.508012	15.9786	-3.06777	0.0078588	0.0491875	-3.12191	JUNB	Transcription factor JunB (Transcription factor AP-1 subunit JunB)	ENST00000302754.6;	JUNB	THPS16hr_vs_Untreated
Q9NWT6	-0.171099	16.2419	-3.06673	0.00787535	0.0491875	-3.12396	HIF1AN FIH1	Hypoxia-inducible factor 1-alpha inhibitor (EC 1.14.11.30) (EC 1.14.11.n4) (Factor inhibiting HIF-1) (FIH-1) (Hypoxia-inducible factor asparagine hydroxylase)	ENST00000299163.7;	HIF1AN	THPS16hr_vs_Untreated
P20618	-0.193199	19.1422	-3.06667	0.00787634	0.0491875	-3.12408	PSMB1 PSC5	Proteasome subunit beta type-1 (Macropain subunit C5) (Multicatalytic endopeptidase complex subunit C5) (Proteasome component C5) (Proteasome gamma chain)	ENST00000262193.7;	PSMB1	THPS16hr_vs_Untreated
Q9UBD5	-0.133327	15.8186	-3.06578	0.00789061	0.0492216	-3.12584	ORC3 LATHEO ORC3L	Origin recognition complex subunit 3 (Origin recognition complex subunit Latheo)	ENST00000257789.4 [Q9UBD5-2];ENST00000392844.8 [Q9UBD5-1];ENST00000546266.5 [Q9UBD5-3];	ORC3	THPS16hr_vs_Untreated
Q9UBD5	-0.133327	15.8186	-3.06578	0.00789061	0.0492216	-3.12584	ORC3 LATHEO ORC3L	Origin recognition complex subunit 3 (Origin recognition complex subunit Latheo)	ENST00000257789.4 [Q9UBD5-2];ENST00000392844.8 [Q9UBD5-1];ENST00000546266.5 [Q9UBD5-3];	ORC3	THPS16hr_vs_Untreated
Q04917	-0.153448	20.3345	-3.06263	0.00794143	0.0494765	-3.13208	YWHAH YWHA1	14-3-3 protein eta (Protein AS1)	ENST00000248975.6;	YWHAH	THPS16hr_vs_Untreated
Q9Y285	-0.267487	19.0874	-3.06215	0.0079492	0.0494765	-3.13303	FARSA FARS FARSL FARSLA	Phenylalanine--tRNA ligase alpha subunit (EC 6.1.1.20) (CML33) (Phenylalanyl-tRNA synthetase alpha subunit) (PheRS)	ENST00000314606.9 [Q9Y285-1];ENST00000423140.6 [Q9Y285-2];	FARSA	THPS16hr_vs_Untreated
P49902	-0.233597	17.1139	-3.06114	0.0079656	0.0495233	-3.13503	NT5C2 NT5B NT5CP PNT5	Cytosolic purine 5'-nucleotidase (EC 3.1.3.5) (EC 3.1.3.99) (Cytosolic 5'-nucleotidase II) (cN-II) (Cytosolic IMP/GMP-specific 5'-nucleotidase) (Cytosolic nucleoside phosphotransferase 5'N) (EC 2.7.1.77) (High Km 5'-nucleotidase)	ENST00000343289.9 [P49902-1];ENST00000404739.8 [P49902-1];ENST00000674696.1 [P49902-1];ENST00000675326.1 [P49902-1];ENST00000675985.1 [P49902-2];ENST00000676428.1 [P49902-1];ENST00000676449.1 [P49902-1];	NT5C2	THPS16hr_vs_Untreated
Q9NZQ3	-0.139973	15.224	-3.05856	0.00800758	0.0495691	-3.14014	NCKIPSD AF3P21 SPIN90	NCK-interacting protein with SH3 domain (54 kDa VacA-interacting protein) (54 kDa vimentin-interacting protein) (VIP54) (90 kDa SH3 protein interacting with Nck) (AF3p21) (Dia-interacting protein 1) (DIP-1) (Diaphanous protein-interacting protein) (SH3 adapter protein SPIN90) (WASP-interacting SH3-domain protein) (WISH) (Wiskott-Aldrich syndrome protein-interacting protein)	ENST00000294129.7 [Q9NZQ3-1];ENST00000416649.6 [Q9NZQ3-3];	NCKIPSD	THPS16hr_vs_Untreated
Q9Y450	-0.120139	18.4638	-3.05842	0.0080098	0.0495691	-3.14041	HBS1L HBS1 KIAA1038	HBS1-like protein (EC 3.6.5.-) (ERFS)	ENST00000367822.9 [Q9Y450-2];ENST00000367826.6 [Q9Y450-4];ENST00000367837.10 [Q9Y450-1];	HBS1L	THPS16hr_vs_Untreated
Q32P28	-0.597056	19.3549	-3.05805	0.00801581	0.0495691	-3.14113	P3H1 GROS1 LEPRE1 PSEC0109	Prolyl 3-hydroxylase 1 (EC 1.14.11.7) (Growth suppressor 1) (Leucine- and proline-enriched proteoglycan 1) (Leprecan-1)	ENST00000236040.8 [Q32P28-3];ENST00000296388.10 [Q32P28-1];ENST00000397054.7 [Q32P28-4];	P3H1	THPS16hr_vs_Untreated
P02662	0.527939	18.6714	3.05755	0.00802393	0.0495691	-3.14212	CSN1S1	Alpha-S1-casein (allergen Bos d 8) [Cleaved into: Antioxidant peptide]	ENSBTAT00000010119;ENSBTAT00000084279;	CSN1S1	THPS16hr_vs_Untreated
A0AVT1	-0.210533	19.0763	-3.05749	0.00802492	0.0495691	-3.14224	UBA6 MOP4 UBE1L2	Ubiquitin-like modifier-activating enzyme 6 (Ubiquitin-activating enzyme 6) (EC 6.2.1.45) (Monocyte protein 4) (MOP-4) (Ubiquitin-activating enzyme E1-like protein 2) (E1-L2)	ENST00000322244.10 [A0AVT1-1];ENST00000420827.2 [A0AVT1-3];	UBA6	THPS16hr_vs_Untreated
A2RRP1	-0.140213	16.3224	-3.05715	0.00803044	0.0495691	-3.14291	NBAS NAG	NBAS subunit of NRZ tethering complex (Neuroblastoma-amplified gene protein) (Neuroblastoma-amplified sequence)	ENST00000281513.10 [A2RRP1-1];	NBAS	THPS16hr_vs_Untreated
Q9NVJ2	-0.287666	16.6353	-3.05687	0.00803512	0.0495691	-3.14347	ARL8B ARL10C GIE1	ADP-ribosylation factor-like protein 8B (EC 3.6.5.2) (ADP-ribosylation factor-like protein 10C) (Novel small G protein indispensable for equal chromosome segregation 1)	ENST00000256496.8 [Q9NVJ2-1];ENST00000419534.2 [Q9NVJ2-2];	ARL8B	THPS16hr_vs_Untreated
Q14566	-0.115426	20.5165	-3.05619	0.00804629	0.0495833	-3.14482	MCM6	DNA replication licensing factor MCM6 (EC 3.6.4.12) (p105MCM)	ENST00000264156.3;	MCM6	THPS16hr_vs_Untreated
P07951	-0.179653	19.9602	-3.05443	0.00807507	0.0497058	-3.14829	TPM2 TMSB	Tropomyosin beta chain (Beta-tropomyosin) (Tropomyosin-2)	ENST00000378292.9 [P07951-2];ENST00000645482.3 [P07951-1];	TPM2	THPS16hr_vs_Untreated
Q6P2E9	-0.167368	19.4804	-3.05316	0.00809594	0.0497367	-3.1508	EDC4 HEDLS	Enhancer of mRNA-decapping protein 4 (Autoantigen Ge-1) (Autoantigen RCD-8) (Human enhancer of decapping large subunit) (Hedls)	ENST00000358933.10 [Q6P2E9-1];	EDC4	THPS16hr_vs_Untreated
P55196	-0.139053	16.5958	-3.05304	0.00809791	0.0497367	-3.15103	AFDN AF6 MLLT4	Afadin (ALL1-fused gene from chromosome 6 protein) (Protein AF-6) (Afadin adherens junction formation factor)	ENST00000392108.7 [P55196-6];ENST00000392112.5 [P55196-3];ENST00000400822.7 [P55196-5];ENST00000447894.6 [P55196-4];	AFDN	THPS16hr_vs_Untreated
Q9UIV1	-0.293744	16.6314	-3.052	0.00811507	0.0497507	-3.15309	CNOT7 CAF1	CCR4-NOT transcription complex subunit 7 (EC 3.1.13.4) (BTG1-binding factor 1) (CCR4-associated factor 1) (CAF-1) (Caf1a)	ENST00000361272.9 [Q9UIV1-1];ENST00000523917.5 [Q9UIV1-2];	CNOT7	THPS16hr_vs_Untreated
P12931	-0.277288	15.6356	-3.05183	0.00811802	0.0497507	-3.15344	SRC SRC1	Proto-oncogene tyrosine-protein kinase Src (EC 2.7.10.2) (Proto-oncogene c-Src) (pp60c-src) (p60-Src)	ENST00000358208.9 [P12931-3];ENST00000373558.2 [P12931-2];ENST00000373567.6 [P12931-1];ENST00000373578.7 [P12931-1];ENST00000692112.1 [P12931-1];ENST00000692423.1 [P12931-1];	SRC	THPS16hr_vs_Untreated
Q12874	-0.24395	19.818	-3.05059	0.00813844	0.0498212	-3.15588	SF3A3 SAP61	Splicing factor 3A subunit 3 (SF3a60) (Spliceosome-associated protein 61) (SAP 61)	ENST00000373019.5;	SF3A3	THPS16hr_vs_Untreated
Q5VSL9	-0.16769	17.1935	-3.04983	0.00815108	0.0498439	-3.15739	STRIP1 FAM40A KIAA1761	Striatin-interacting protein 1 (Protein FAM40A)	ENST00000369795.8 [Q5VSL9-1];ENST00000369796.5 [Q5VSL9-2];ENST00000485775.5 [Q5VSL9-4];	STRIP1	THPS16hr_vs_Untreated
Q9UET6	-0.241378	16.0098	-3.0456	0.0082215	0.0501184	-3.16574	FTSJ1 JM23	tRNA (cytidine(32)/guanosine(34)-2'-O)-methyltransferase (EC 2.1.1.205) (2'-O-ribose RNA methyltransferase TRM7 homolog) (Protein ftsJ homolog 1)	ENST00000019019.6 [Q9UET6-2];ENST00000348411.3 [Q9UET6-1];	FTSJ1	THPS16hr_vs_Untreated
P57088	-0.296069	17.4432	-3.04555	0.00822235	0.0501184	-3.16584	TMEM33 DB83	Transmembrane protein 33 (Protein DB83) (SHINC-3)	ENST00000325094.9;ENST00000504986.6;ENST00000513702.5;	TMEM33	THPS16hr_vs_Untreated
Q69YQ0	-0.318418	17.8205	-3.04482	0.0082346	0.0501184	-3.16729	SPECC1L CYTSA KIAA0376	Cytospin-A (Renal carcinoma antigen NY-REN-22) (Sperm antigen with calponin homology and coiled-coil domains 1-like) (SPECC1-like protein)	ENST00000314328.14 [Q69YQ0-1];ENST00000437398.5 [Q69YQ0-1];ENST00000541492.1 [Q69YQ0-2];	SPECC1L	THPS16hr_vs_Untreated
Q9Y5T5	-0.10386	15.954	-3.04463	0.00823776	0.0501184	-3.16766	USP16 MSTP039	Ubiquitin carboxyl-terminal hydrolase 16 (EC 3.4.19.12) (Deubiquitinating enzyme 16) (Ubiquitin thioesterase 16) (Ubiquitin-processing protease UBP-M) (Ubiquitin-specific-processing protease 16)	ENST00000334352.8 [Q9Y5T5-1];ENST00000399975.7 [Q9Y5T5-2];ENST00000399976.7 [Q9Y5T5-1];	USP16	THPS16hr_vs_Untreated
Q8N1G4	-0.129837	18.8331	-3.04445	0.00824085	0.0501184	-3.16803	LRRC47 KIAA1185	Leucine-rich repeat-containing protein 47	ENST00000378251.3;	LRRC47	THPS16hr_vs_Untreated
Q9ULW0	-0.192219	17.8629	-3.043	0.00826505	0.0501767	-3.17087	TPX2 C20orf1 C20orf2 DIL2 HCA519	Targeting protein for Xklp2 (Differentially expressed in cancerous and non-cancerous lung cells 2) (DIL-2) (Hepatocellular carcinoma-associated antigen 519) (Hepatocellular carcinoma-associated antigen 90) (Protein fls353) (Restricted expression proliferation-associated protein 100) (p100)	ENST00000300403.11 [Q9ULW0-1];ENST00000340513.4 [Q9ULW0-2];	TPX2	THPS16hr_vs_Untreated
Q8NHP8	-0.33179	16.8129	-3.0428	0.00826841	0.0501767	-3.17127	PLBD2	Putative phospholipase B-like 2 (EC 3.1.1.-) (76 kDa protein) (p76) (LAMA-like protein 2) (Lamina ancestor homolog 2) (Phospholipase B domain-containing protein 2) [Cleaved into: Putative phospholipase B-like 2 32 kDa form; Putative phospholipase B-like 2 45 kDa form]	ENST00000280800.5 [Q8NHP8-1];ENST00000545182.6 [Q8NHP8-2];	PLBD2	THPS16hr_vs_Untreated
O95218	-0.258916	18.5361	-3.0384	0.00834277	0.0505313	-3.17996	ZRANB2 ZIS ZNF265	Zinc finger Ran-binding domain-containing protein 2 (Zinc finger protein 265) (Zinc finger, splicing)	ENST00000254821.10 [O95218-2];ENST00000370920.8 [O95218-1];ENST00000611683.1 [O95218-2];	ZRANB2	THPS16hr_vs_Untreated
Q9Y490	-0.202989	23.9278	-3.03827	0.00834496	0.0505313	-3.18021	TLN1 KIAA1027 TLN	Talin-1	ENST00000314888.10 [Q9Y490-1];ENST00000706939.1 [Q9Y490-2];	TLN1	THPS16hr_vs_Untreated
Q16763	-0.226066	17.6201	-3.03724	0.00836246	0.0505825	-3.18225	UBE2S E2EPF OK/SW-cl.73	Ubiquitin-conjugating enzyme E2 S (EC 2.3.2.23) (E2 ubiquitin-conjugating enzyme S) (E2-EPF) (Ubiquitin carrier protein S) (Ubiquitin-conjugating enzyme E2-24 kDa) (Ubiquitin-conjugating enzyme E2-EPF5) (Ubiquitin-protein ligase S)	ENST00000264552.14;	UBE2S	THPS16hr_vs_Untreated
O95881	-0.261043	18.3333	-3.03542	0.00839349	0.0507152	-3.18584	TXNDC12 TLP19 UNQ713/PRO1376	Thioredoxin domain-containing protein 12 (EC 1.8.4.2) (Endoplasmic reticulum resident protein 18) (ER protein 18) (ERp18) (Endoplasmic reticulum resident protein 19) (ER protein 19) (ERp19) (Thioredoxin-like protein p19) (hTLP19)	ENST00000371626.9;	TXNDC12	THPS16hr_vs_Untreated
P23434	0.163072	16.8437	3.03295	0.00843584	0.050916	-3.19073	GCSH	Glycine cleavage system H protein, mitochondrial (Lipoic acid-containing protein)	ENST00000315467.9;	GCSH	THPS16hr_vs_Untreated
O95453	-0.166084	17.0724	-3.03033	0.0084809	0.0511327	-3.1959	PARN DAN	Poly(A)-specific ribonuclease PARN (EC 3.1.13.4) (Deadenylating nuclease) (Deadenylation nuclease) (Polyadenylate-specific ribonuclease)	ENST00000341484.11 [O95453-2];ENST00000420015.6 [O95453-3];ENST00000437198.7 [O95453-1];ENST00000539279.5 [O95453-4];ENST00000615183.4 [O95453-1];ENST00000618929.2 [O95453-3];ENST00000631868.1 [O95453-4];ENST00000634004.1 [O95453-2];	PARN	THPS16hr_vs_Untreated
Q9NWZ5	0.163082	15.7856	3.02643	0.00854846	0.0514844	-3.20359	UCKL1 URKL1 F538	Uridine-cytidine kinase-like 1 (EC 2.7.1.48)	ENST00000354216.11 [Q9NWZ5-1];ENST00000358711.7 [Q9NWZ5-2];ENST00000369908.9 [Q9NWZ5-4];	UCKL1	THPS16hr_vs_Untreated
Q92499	-0.190805	20.9129	-3.02482	0.00857654	0.0515978	-3.20678	DDX1	ATP-dependent RNA helicase DDX1 (EC 3.6.4.13) (DEAD box protein 1) (DEAD box protein retinoblastoma) (DBP-RB)	ENST00000233084.8 [Q92499-1];ENST00000381341.7 [Q92499-1];ENST00000434671.2 [Q92499-1];ENST00000677302.1 [Q92499-1];	DDX1	THPS16hr_vs_Untreated
P52209	-0.245173	21.4317	-3.02177	0.0086298	0.0518624	-3.21278	PGD PGDH	6-phosphogluconate dehydrogenase, decarboxylating (EC 1.1.1.44)	ENST00000270776.13 [P52209-1];	PGD	THPS16hr_vs_Untreated
Q13617	-0.259805	18.2213	-3.01999	0.00866117	0.051995	-3.2163	CUL2	Cullin-2 (CUL-2)	ENST00000374748.5 [Q13617-1];ENST00000374749.8 [Q13617-1];ENST00000374751.7 [Q13617-1];ENST00000421317.5 [Q13617-2];ENST00000673636.2 [Q13617-1];ENST00000690393.1 [Q13617-1];ENST00000691974.1 [Q13617-1];	CUL2	THPS16hr_vs_Untreated
P38432	-0.154494	17.1808	-3.01844	0.00868835	0.0521021	-3.21934	COIL CLN80	Coilin (p80-coilin)	ENST00000240316.5;	COIL	THPS16hr_vs_Untreated
P52888	-0.241945	18.938	-3.01511	0.00874746	0.0524003	-3.22592	THOP1	Thimet oligopeptidase (EC 3.4.24.15) (Endopeptidase 24.15) (MP78)	ENST00000307741.11 [P52888-1];ENST00000395212.8 [P52888-2];	THOP1	THPS16hr_vs_Untreated
P22670	-0.16886	15.6636	-3.014	0.00876728	0.0524141	-3.22811	RFX1	MHC class II regulatory factor RFX1 (Enhancer factor C) (EF-C) (Regulatory factor X 1) (RFX) (Transcription factor RFX1)	ENST00000254325.9;ENST00000672295.1;	RFX1	THPS16hr_vs_Untreated
P78536	-0.116193	15.9857	-3.01392	0.00876854	0.0524141	-3.22825	ADAM17 CSVP TACE	Disintegrin and metalloproteinase domain-containing protein 17 (ADAM 17) (EC 3.4.24.86) (Snake venom-like protease) (TNF-alpha convertase) (TNF-alpha-converting enzyme) (CD antigen CD156b)	ENST00000310823.8 [P78536-1];	ADAM17	THPS16hr_vs_Untreated
Q14699	-0.122839	16.6435	-3.01291	0.00878669	0.0524664	-3.23025	RFTN1 KIAA0084 MIG2	Raftlin (Cell migration-inducing gene 2 protein) (Raft-linking protein)	ENST00000334133.9;	RFTN1	THPS16hr_vs_Untreated
Q8TC12	-0.122122	17.5177	-3.01196	0.00880371	0.0525119	-3.23213	RDH11 ARSDR1 PSDR1 SDR7C1 CGI-82	Retinol dehydrogenase 11 (EC 1.1.1.300) (Androgen-regulated short-chain dehydrogenase/reductase 1) (HCV core-binding protein HCBP12) (Prostate short-chain dehydrogenase/reductase 1) (Retinal reductase 1) (RalR1) (Short chain dehydrogenase/reductase family 7C member 1)	ENST00000381346.9 [Q8TC12-1];ENST00000428130.6 [Q8TC12-3];ENST00000553384.5 [Q8TC12-2];	RDH11	THPS16hr_vs_Untreated
Q01518	-0.551345	23.4623	-3.01129	0.00881558	0.0525266	-3.23344	CAP1 CAP	Adenylyl cyclase-associated protein 1 (CAP 1)	ENST00000340450.7 [Q01518-2];ENST00000372792.7 [Q01518-1];ENST00000372797.7 [Q01518-1];ENST00000372798.5 [Q01518-2];ENST00000372802.5 [Q01518-2];ENST00000372805.8 [Q01518-1];	CAP1	THPS16hr_vs_Untreated
Q9BPZ3	-0.490016	15.9378	-3.00884	0.00885956	0.0526966	-3.23826	PAIP2 PAIP2A HSPC218	Polyadenylate-binding protein-interacting protein 2 (PABP-interacting protein 2) (PAIP-2) (Poly(A)-binding protein-interacting protein 2)	ENST00000265192.9;ENST00000394795.6;ENST00000510080.1;	PAIP2	THPS16hr_vs_Untreated
Q9UHQ4	-0.180419	15.9732	-3.00821	0.00887101	0.0526966	-3.23951	BCAP29 BAP29	B-cell receptor-associated protein 29 (BCR-associated protein 29) (Bap29)	ENST00000005259.9 [Q9UHQ4-1];ENST00000379117.6 [Q9UHQ4-1];ENST00000445771.6 [Q9UHQ4-2];ENST00000640518.4 [Q9UHQ4-1];ENST00000640915.4 [Q9UHQ4-1];	BCAP29	THPS16hr_vs_Untreated
Q01658	-0.184515	17.818	-3.00804	0.00887403	0.0526966	-3.23984	DR1	Protein Dr1 (Down-regulator of transcription 1) (Negative cofactor 2-beta) (NC2-beta) (TATA-binding protein-associated phosphoprotein)	ENST00000370267.1;ENST00000370272.9;	DR1	THPS16hr_vs_Untreated
Q9Y618	-0.144226	16.1381	-3.00743	0.0088851	0.0526966	-3.24105	NCOR2 CTG26	Nuclear receptor corepressor 2 (N-CoR2) (CTG repeat protein 26) (SMAP270) (Silencing mediator of retinoic acid and thyroid hormone receptor) (SMRT) (T3 receptor-associating factor) (TRAC) (Thyroid-, retinoic-acid-receptor-associated corepressor)	ENST00000405201.6 [Q9Y618-1];	NCOR2	THPS16hr_vs_Untreated
O96011	-0.15628	15.6241	-3.00619	0.00890739	0.0526966	-3.24348	PEX11B	Peroxisomal membrane protein 11B (Peroxin-11B) (Peroxisomal biogenesis factor 11B) (Protein PEX11 homolog beta) (PEX11-beta)	ENST00000369306.8 [O96011-1];ENST00000537888.1 [O96011-2];	PEX11B	THPS16hr_vs_Untreated
O75884	-0.211446	16.107	-3.00534	0.00892291	0.0526966	-3.24517	RBBP9 BOG RBBP10	Serine hydrolase RBBP9 (EC 3.-.-.-) (B5T-overexpressed gene protein) (Protein BOG) (Retinoblastoma-binding protein 10) (RBBP-10) (Retinoblastoma-binding protein 9) (RBBP-9)	ENST00000337227.9 [O75884-1];	RBBP9	THPS16hr_vs_Untreated
Q96PZ2	-0.220416	15.5456	-3.00525	0.00892457	0.0526966	-3.24535	FAM111A KIAA1895	Serine protease FAM111A (EC 3.4.21.-)	ENST00000361723.7;ENST00000420244.6;ENST00000527629.6;ENST00000528737.5;ENST00000529985.3;ENST00000531147.1;ENST00000531408.6;ENST00000533703.1;ENST00000674617.1;ENST00000675163.1;ENST00000675806.2;ENST00000676340.1;ENST00000676459.1;ENST00000682018.1;	FAM111A	THPS16hr_vs_Untreated
P42695	-0.171897	16.2006	-3.00521	0.00892524	0.0526966	-3.24542	NCAPD3 CAPD3 KIAA0056	Condensin-2 complex subunit D3 (Non-SMC condensin II complex subunit D3) (hCAP-D3)	ENST00000534548.7;ENST00000685324.1;ENST00000688672.1;	NCAPD3	THPS16hr_vs_Untreated
P62851	-0.998479	21.4434	-3.00483	0.00893214	0.0526966	-3.24617	RPS25	Small ribosomal subunit protein eS25 (40S ribosomal protein S25)	ENST00000527673.2;ENST00000628770.2;	RPS25	THPS16hr_vs_Untreated
O00231	-0.65391	22.1349	-3.00431	0.0089415	0.0526966	-3.24719	PSMD11	26S proteasome non-ATPase regulatory subunit 11 (26S proteasome regulatory subunit RPN6) (26S proteasome regulatory subunit S9) (26S proteasome regulatory subunit p44.5)	ENST00000261712.8 [O00231-1];ENST00000457654.6 [O00231-1];ENST00000649012.1 [O00231-1];	PSMD11	THPS16hr_vs_Untreated
P55060	-0.196494	21.6779	-3.00396	0.00894794	0.0526966	-3.24788	CSE1L CAS XPO2	Exportin-2 (Exp2) (Cellular apoptosis susceptibility protein) (Chromosome segregation 1-like protein) (Importin-alpha re-exporter)	ENST00000262982.3 [P55060-1];ENST00000396192.7 [P55060-4];	CSE1L	THPS16hr_vs_Untreated
Q9H583	-0.208019	18.8223	-3.00241	0.00897617	0.0528071	-3.25094	HEATR1 BAP28 UTP10	HEAT repeat-containing protein 1 (Protein BAP28) (U3 small nucleolar RNA-associated protein 10 homolog) [Cleaved into: HEAT repeat-containing protein 1, N-terminally processed]	ENST00000366582.8;	HEATR1	THPS16hr_vs_Untreated
Q9UPT5	-0.155651	16.7482	-2.99826	0.00905214	0.053198	-3.2591	EXOC7 EXO70 KIAA1067	Exocyst complex component 7 (Exocyst complex component Exo70)	ENST00000332065.9 [Q9UPT5-2];ENST00000335146.11 [Q9UPT5-3];ENST00000411744.6 [Q9UPT5-5];ENST00000589210.6 [Q9UPT5-1];ENST00000634349.1 [Q9UPT5-6];	EXOC7	THPS16hr_vs_Untreated
P48556	-0.14032	18.4374	-2.99737	0.00906853	0.0532383	-3.26086	PSMD8	26S proteasome non-ATPase regulatory subunit 8 (26S proteasome regulatory subunit RPN12) (26S proteasome regulatory subunit S14) (p31)	ENST00000215071.9;	PSMD8	THPS16hr_vs_Untreated
Q6P3W7	-0.19308	16.9792	-2.9946	0.00911966	0.0534234	-3.26631	SCYL2 CVAK104 KIAA1360	SCY1-like protein 2 (Coated vesicle-associated kinase of 104 kDa)	ENST00000360820.7;	SCYL2	THPS16hr_vs_Untreated
Q00403	-0.103367	16.0451	-2.99409	0.00912906	0.0534234	-3.2673	GTF2B TF2B TFIIB	Transcription initiation factor IIB (EC 2.3.1.48) (General transcription factor TFIIB) (S300-II)	ENST00000370500.10;	GTF2B	THPS16hr_vs_Untreated
P28074	0.215523	18.8055	2.99286	0.00915195	0.0534234	-3.26973	PSMB5 LMPX MB1 X	Proteasome subunit beta type-5 (EC 3.4.25.1) (Macropain epsilon chain) (Multicatalytic endopeptidase complex epsilon chain) (Proteasome chain 6) (Proteasome epsilon chain) (Proteasome subunit MB1) (Proteasome subunit X)	ENST00000361611.11 [P28074-1];ENST00000425762.2 [P28074-3];ENST00000493471.2 [P28074-2];	PSMB5	THPS16hr_vs_Untreated
O15498	-0.276183	19.2235	-2.99258	0.00915715	0.0534234	-3.27028	YKT6	Synaptobrevin homolog YKT6 (EC 2.3.1.-)	ENST00000223369.3 [O15498-1];ENST00000496112.5 [O15498-2];ENST00000679020.1 [O15498-1];	YKT6	THPS16hr_vs_Untreated
Q86U86	-0.627674	16.5414	-2.9914	0.00917917	0.0534234	-3.27261	PBRM1 BAF180 PB1	Protein polybromo-1 (hPB1) (BRG1-associated factor 180) (BAF180) (Polybromo-1D)	ENST00000296302.11 [Q86U86-1];ENST00000337303.8 [Q86U86-5];ENST00000356770.8 [Q86U86-3];ENST00000394830.7 [Q86U86-4];ENST00000409057.5 [Q86U86-2];ENST00000409114.7 [Q86U86-8];ENST00000409767.5 [Q86U86-7];ENST00000410007.5 [Q86U86-9];ENST00000412587.5 [Q86U86-6];	PBRM1	THPS16hr_vs_Untreated
P21127	-0.207805	15.8293	-2.99108	0.00918519	0.0534234	-3.27324	CDK11B CDC2L1 CDK11 PITSLREA PK58	Cyclin-dependent kinase 11B (EC 2.7.11.22) (Cell division cycle 2-like protein kinase 1) (CLK-1) (Cell division protein kinase 11B) (Galactosyltransferase-associated protein kinase p58/GTA) (PITSLRE serine/threonine-protein kinase CDC2L1) (p58 CLK-1)	ENST00000340677.9 [P21127-9];ENST00000341832.11 [P21127-2];ENST00000407249.7 [P21127-1];	CDK11B	THPS16hr_vs_Untreated
P12268	-0.210156	21.509	-2.99056	0.00919491	0.0534234	-3.27427	IMPDH2 IMPD2	Inosine-5'-monophosphate dehydrogenase 2 (IMP dehydrogenase 2) (IMPD 2) (IMPDH 2) (EC 1.1.1.205) (Inosine-5'-monophosphate dehydrogenase type II) (IMP dehydrogenase II) (IMPDH-II)	ENST00000326739.9;	IMPDH2	THPS16hr_vs_Untreated
P25205	-0.13986	21.101	-2.99035	0.00919877	0.0534234	-3.27467	MCM3	DNA replication licensing factor MCM3 (EC 3.6.4.12) (DNA polymerase alpha holoenzyme-associated protein P1) (P1-MCM3) (RLF subunit beta) (p102)	ENST00000596288.7 [P25205-1];ENST00000616552.4 [P25205-2];	MCM3	THPS16hr_vs_Untreated
P15311	-0.234841	22.1549	-2.98981	0.00920885	0.0534234	-3.27573	EZR VIL2	Ezrin (Cytovillin) (Villin-2) (p81)	ENST00000337147.11;ENST00000367075.4;	EZR	THPS16hr_vs_Untreated
P52294	-0.283251	16.6081	-2.98967	0.00921156	0.0534234	-3.27602	KPNA1 RCH2	Importin subunit alpha-5 (Karyopherin subunit alpha-1) (Nucleoprotein interactor 1) (NPI-1) (RAG cohort protein 2) (SRP1-beta) [Cleaved into: Importin subunit alpha-5, N-terminally processed]	ENST00000344337.11;	KPNA1	THPS16hr_vs_Untreated
Q14919	-0.302627	17.2789	-2.98965	0.00921186	0.0534234	-3.27605	DRAP1	Dr1-associated corepressor (Dr1-associated protein 1) (Negative cofactor 2-alpha) (NC2-alpha)	ENST00000312515.7 [Q14919-1];	DRAP1	THPS16hr_vs_Untreated
P07339	-0.16865	18.8215	-2.98941	0.00921636	0.0534234	-3.27652	CTSD CPSD	Cathepsin D (EC 3.4.23.5) [Cleaved into: Cathepsin D light chain; Cathepsin D heavy chain]	ENST00000236671.7;	CTSD	THPS16hr_vs_Untreated
Q03111	-0.388035	15.7433	-2.98898	0.00922446	0.0534234	-3.27737	MLLT1 ENL LTG19 YEATS1	Protein ENL (YEATS domain-containing protein 1)	ENST00000252674.9;	MLLT1	THPS16hr_vs_Untreated
Q96GM5	-0.302333	16.3242	-2.98624	0.0092759	0.0536656	-3.28276	SMARCD1 BAF60A	SWI/SNF-related matrix-associated actin-dependent regulator of chromatin subfamily D member 1 (60 kDa BRG-1/Brm-associated factor subunit A) (BRG1-associated factor 60A) (BAF60A) (SWI/SNF complex 60 kDa subunit)	ENST00000381513.8 [Q96GM5-2];ENST00000394963.9 [Q96GM5-1];	SMARCD1	THPS16hr_vs_Untreated
P33527	-0.174917	17.2957	-2.9812	0.00937129	0.0541614	-3.29267	ABCC1 MRP MRP1	Multidrug resistance-associated protein 1 (EC 7.6.2.2) (ATP-binding cassette sub-family C member 1) (Glutathione-S-conjugate-translocating ATPase ABCC1) (EC 7.6.2.3) (Leukotriene C(4) transporter) (LTC4 transporter)	ENST00000399408.7 [P33527-9];ENST00000399410.8 [P33527-1];ENST00000572882.3 [P33527-2];ENST00000621144.4 [P33527-1];	ABCC1	THPS16hr_vs_Untreated
P49207	-0.407408	20.4991	-2.97935	0.00940651	0.0542391	-3.2963	RPL34	Large ribosomal subunit protein eL34 (60S ribosomal protein L34)	ENST00000394665.5;ENST00000394667.8;ENST00000394668.2;ENST00000502534.5;ENST00000506397.5;	RPL34	THPS16hr_vs_Untreated
P00387	-0.195009	20.6849	-2.97919	0.00940965	0.0542391	-3.29662	CYB5R3 DIA1	NADH-cytochrome b5 reductase 3 (B5R) (Cytochrome b5 reductase) (EC 1.6.2.2) (Diaphorase-1)	ENST00000352397.10 [P00387-1];ENST00000402438.6 [P00387-2];ENST00000407623.8 [P00387-2];ENST00000687198.1 [P00387-2];ENST00000688117.1 [P00387-3];ENST00000692152.1 [P00387-2];	CYB5R3	THPS16hr_vs_Untreated
P40925	-0.158155	21.8451	-2.97868	0.00941935	0.0542391	-3.29762	MDH1 MDHA	Malate dehydrogenase, cytoplasmic (EC 1.1.1.37) (Aromatic alpha-keto acid reductase) (KAR) (EC 1.1.1.96) (Cytosolic malate dehydrogenase)	ENST00000233114.13 [P40925-1];ENST00000432309.6 [P40925-3];ENST00000544381.4 [P40925-1];	MDH1	THPS16hr_vs_Untreated
Q9UNS1	-0.158951	15.9327	-2.97846	0.0094236	0.0542391	-3.29806	TIMELESS TIM TIM1 TIMELESS1	Protein timeless homolog (hTIM)	ENST00000229201.4 [Q9UNS1-2];ENST00000553532.6 [Q9UNS1-1];	TIMELESS	THPS16hr_vs_Untreated
P63173	-0.253134	19.371	-2.97599	0.00947083	0.0544548	-3.3029	RPL38	Large ribosomal subunit protein eL38 (60S ribosomal protein L38)	ENST00000311111.11;ENST00000439590.6;ENST00000533498.1;	RPL38	THPS16hr_vs_Untreated
Q9UQ80	-0.236412	21.5463	-2.9736	0.00951696	0.0546076	-3.3076	PA2G4 EBP1	Proliferation-associated protein 2G4 (Cell cycle protein p38-2G4 homolog) (hG4-1) (ErbB3-binding protein 1)	ENST00000303305.11 [Q9UQ80-1];	PA2G4	THPS16hr_vs_Untreated
A5D8V6	-0.181208	15.4437	-2.97227	0.00954276	0.0546994	-3.31022	VPS37C PML39	Vacuolar protein sorting-associated protein 37C (hVps37C) (ESCRT-I complex subunit VPS37C)	ENST00000301765.10;	VPS37C	THPS16hr_vs_Untreated
Q16539	-0.129171	17.187	-2.97159	0.00955577	0.0547178	-3.31154	MAPK14 CSBP CSBP1 CSBP2 CSPB1 MXI2 SAPK2A	Mitogen-activated protein kinase 14 (MAP kinase 14) (MAPK 14) (EC 2.7.11.24) (Cytokine suppressive anti-inflammatory drug-binding protein) (CSAID-binding protein) (CSBP) (MAP kinase MXI2) (MAX-interacting protein 2) (Mitogen-activated protein kinase p38 alpha) (MAP kinase p38 alpha) (Stress-activated protein kinase 2a) (SAPK2a)	ENST00000229794.9 [Q16539-1];ENST00000229795.8 [Q16539-2];ENST00000310795.8 [Q16539-4];	MAPK14	THPS16hr_vs_Untreated
Q9NRS6	-0.137819	16.3607	-2.96971	0.00959243	0.0548714	-3.31525	SNX15	Sorting nexin-15	ENST00000352068.5 [Q9NRS6-2];ENST00000377244.8 [Q9NRS6-1];	SNX15	THPS16hr_vs_Untreated
O75352	-0.133011	15.8062	-2.96641	0.0096569	0.0550507	-3.32173	MPDU1	Mannose-P-dolichol utilization defect 1 protein (Suppressor of Lec15 and Lec35 glycosylation mutation homolog) (SL15)	ENST00000250124.11 [O75352-1];ENST00000423172.6 [O75352-2];	MPDU1	THPS16hr_vs_Untreated
O95104	-0.126234	17.0569	-2.96627	0.00965956	0.0550507	-3.322	SCAF4 KIAA1172 SFRS15	SR-related and CTD-associated factor 4 (CTD-binding SR-like protein RA4) (Splicing factor, arginine/serine-rich 15)	ENST00000286835.12 [O95104-1];ENST00000399804.5 [O95104-2];ENST00000434667.3 [O95104-3];	SCAF4	THPS16hr_vs_Untreated
O15260	-0.342134	18.7738	-2.96611	0.00966279	0.0550507	-3.32232	SURF4 SURF-4	Surfeit locus protein 4	ENST00000371989.8 [O15260-1];ENST00000485435.6 [O15260-2];ENST00000545297.5 [O15260-3];ENST00000626303.2 [O15260-2];ENST00000629119.2 [O15260-3];ENST00000629578.3 [O15260-1];	SURF4	THPS16hr_vs_Untreated
O43676	-0.19291	16.7934	-2.96609	0.00966321	0.0550507	-3.32236	NDUFB3	NADH dehydrogenase [ubiquinone] 1 beta subcomplex subunit 3 (Complex I-B12) (CI-B12) (NADH-ubiquinone oxidoreductase B12 subunit)	ENST00000237889.9;ENST00000433898.5;ENST00000450023.6;ENST00000454214.1;ENST00000682325.1;ENST00000684175.1;ENST00000684420.1;	NDUFB3	THPS16hr_vs_Untreated
Q96F63	-0.149132	15.1248	-2.96489	0.00968669	0.0550943	-3.32471	CCDC97	Coiled-coil domain-containing protein 97	ENST00000269967.4;	CCDC97	THPS16hr_vs_Untreated
P61247	-0.517224	22.4388	-2.96469	0.0096906	0.0550943	-3.3251	RPS3A FTE1 MFTL	Small ribosomal subunit protein eS1 (40S ribosomal protein S3a) (v-fos transformation effector protein) (Fte-1)	ENST00000274065.9;	RPS3A	THPS16hr_vs_Untreated
Q15637-5	-0.211602	15.2839	-2.96058	0.00977175	0.0554992	-3.33317	NA	NA	NA	NA	THPS16hr_vs_Untreated
Q4KMP7	-0.145222	17.1746	-2.96	0.00978317	0.0555076	-3.3343	TBC1D10B FP2461	TBC1 domain family member 10B (Rab27A-GAP-beta)	ENST00000409939.8 [Q4KMP7-1];	TBC1D10B	THPS16hr_vs_Untreated
Q9UL63	-0.145373	16.5809	-2.95618	0.00985943	0.0558182	-3.34181	MKLN1	Muskelin	ENST00000352689.11 [Q9UL63-1];	MKLN1	THPS16hr_vs_Untreated
Q7L5N1	-0.124557	18.1217	-2.95606	0.00986175	0.0558182	-3.34204	COPS6 CSN6 HVIP	COP9 signalosome complex subunit 6 (SGN6) (Signalosome subunit 6) (JAB1-containing signalosome subunit 6) (MOV34 homolog) (Vpr-interacting protein) (hVIP)	ENST00000303904.8;	COPS6	THPS16hr_vs_Untreated
Q9HAP2	-0.172199	15.3025	-2.95575	0.00986791	0.0558182	-3.34264	MLXIP BHLHE36 KIAA0867 MIR MONDOA	MLX-interacting protein (Class E basic helix-loop-helix protein 36) (bHLHe36) (Transcriptional activator MondoA)	ENST00000319080.12 [Q9HAP2-1];ENST00000377037.3 [Q9HAP2-5];ENST00000538698.5 [Q9HAP2-2];ENST00000625732.3 [Q9HAP2-1];ENST00000629738.4 [Q9HAP2-1];	MLXIP	THPS16hr_vs_Untreated
Q7Z6Z7	-0.151459	19.4354	-2.95447	0.00989361	0.0559069	-3.34516	HUWE1 KIAA0312 KIAA1578 UREB1 HSPC272	E3 ubiquitin-protein ligase HUWE1 (EC 2.3.2.26) (ARF-binding protein 1) (ARF-BP1) (HECT, UBA and WWE domain-containing protein 1) (HECT-type E3 ubiquitin transferase HUWE1) (Homologous to E6AP carboxyl terminus homologous protein 9) (HectH9) (Large structure of UREB1) (LASU1) (Mcl-1 ubiquitin ligase E3) (Mule) (Upstream regulatory element-binding protein 1) (URE-B1) (URE-binding protein 1)	ENST00000262854.11 [Q7Z6Z7-1];ENST00000342160.7 [Q7Z6Z7-1];ENST00000612484.4 [Q7Z6Z7-3];	HUWE1	THPS16hr_vs_Untreated
P46781	-0.607956	21.9101	-2.95353	0.00991247	0.0559306	-3.347	RPS9	Small ribosomal subunit protein uS4 (40S ribosomal protein S9)	ENST00000302907.9;ENST00000391752.5;ENST00000391753.6;ENST00000610826.4;ENST00000610953.3;ENST00000611921.4;ENST00000614737.4;ENST00000615346.4;ENST00000616082.3;ENST00000616536.4;ENST00000616839.3;ENST00000616877.3;ENST00000616928.3;ENST00000617291.3;ENST00000618751.3;ENST00000619229.4;ENST00000620720.3;ENST00000620940.4;	RPS9	THPS16hr_vs_Untreated
O43314	0.246661	15.7164	2.95326	0.00991784	0.0559306	-3.34752	PPIP5K2 HISPPD1 KIAA0433 VIP2	Inositol hexakisphosphate and diphosphoinositol-pentakisphosphate kinase 2 (EC 2.7.4.24) (Diphosphoinositol pentakisphosphate kinase 2) (Histidine acid phosphatase domain-containing protein 1) (InsP6 and PP-IP5 kinase 2) (VIP1 homolog 2) (hsVIP2)	ENST00000321521.13 [O43314-2];ENST00000358359.8 [O43314-1];ENST00000414217.5 [O43314-2];	PPIP5K2	THPS16hr_vs_Untreated
P41223	0.20422	16.3848	2.95126	0.00995829	0.0561021	-3.35146	BUD31 EDG2	Protein BUD31 homolog (Protein EDG-2) (Protein G10 homolog)	ENST00000222969.10 [P41223-1];ENST00000403633.6 [P41223-1];	BUD31	THPS16hr_vs_Untreated
Q9BQE3	-0.228866	19.6054	-2.95022	0.00997924	0.0561634	-3.35349	TUBA1C TUBA6	Tubulin alpha-1C chain (EC 3.6.5.-) (Alpha-tubulin 6) (Tubulin alpha-6 chain) [Cleaved into: Detyrosinated tubulin alpha-1C chain]	ENST00000301072.11;	TUBA1C	THPS16hr_vs_Untreated
Q02750	-0.372111	18.9031	-2.94884	0.0100073	0.0562645	-3.3562	MAP2K1 MEK1 PRKMK1	Dual specificity mitogen-activated protein kinase kinase 1 (MAP kinase kinase 1) (MAPKK 1) (MKK1) (EC 2.7.12.2) (ERK activator kinase 1) (MAPK/ERK kinase 1) (MEK 1)	ENST00000307102.10 [Q02750-1];	MAP2K1	THPS16hr_vs_Untreated
Q9UBR2	-0.2314	16.9804	-2.94698	0.010045	0.0563719	-3.35984	CTSZ	Cathepsin Z (EC 3.4.18.1) (Cathepsin P) (Cathepsin X)	ENST00000217131.6;	CTSZ	THPS16hr_vs_Untreated
Q9NQG5	-0.118321	18.0203	-2.9469	0.0100466	0.0563719	-3.35999	RPRD1B C20orf77 CREPT	Regulation of nuclear pre-mRNA domain-containing protein 1B (Cell cycle-related and expression-elevated protein in tumor)	ENST00000373433.9;	RPRD1B	THPS16hr_vs_Untreated
Q9NPD3	-0.162703	16.823	-2.94453	0.0100951	0.0565872	-3.36465	EXOSC4 RRP41 SKI6	Exosome complex component RRP41 (Exosome component 4) (Ribosomal RNA-processing protein 41) (p12A)	ENST00000316052.6;	EXOSC4	THPS16hr_vs_Untreated
O94822	-0.136813	16.7401	-2.94029	0.0101822	0.0570181	-3.37295	LTN1 C21orf10 C21orf98 KIAA0714 RNF160 ZNF294 HSPC087	E3 ubiquitin-protein ligase listerin (EC 2.3.2.27) (RING finger protein 160) (RING-type E3 ubiquitin transferase listerin) (Zinc finger protein 294)	ENST00000361371.10 [O94822-1];ENST00000389194.7 [O94822-1];ENST00000614971.4 [O94822-3];	LTN1	THPS16hr_vs_Untreated
O60762	-0.145256	17.1893	-2.93891	0.0102106	0.0570956	-3.37565	DPM1	Dolichol-phosphate mannosyltransferase subunit 1 (EC 2.4.1.83) (Dolichol-phosphate mannose synthase subunit 1) (DPM synthase subunit 1) (Dolichyl-phosphate beta-D-mannosyltransferase subunit 1) (Mannose-P-dolichol synthase subunit 1) (MPD synthase subunit 1)	ENST00000371588.10;	DPM1	THPS16hr_vs_Untreated
Q9Y2Y0	-0.408774	15.8438	-2.93863	0.0102165	0.0570956	-3.3762	ARL2BP BART BART1	ADP-ribosylation factor-like protein 2-binding protein (ARF-like 2-binding protein) (ARL2-binding protein) (Binder of ARF2 protein 1)	ENST00000219204.8 [Q9Y2Y0-1];	ARL2BP	THPS16hr_vs_Untreated
Q6UXN9	-0.153731	17.3819	-2.93793	0.0102309	0.0571193	-3.37757	WDR82 SWD2 TMEM113 WDR82A UNQ9342/PRO34047	WD repeat-containing protein 82	ENST00000296490.8;	WDR82	THPS16hr_vs_Untreated
Q96EI5	-0.170822	16.3058	-2.93598	0.0102716	0.0572891	-3.3814	TCEAL4 NPD017	Transcription elongation factor A protein-like 4 (TCEA-like protein 4) (Transcription elongation factor S-II protein-like 4)	ENST00000372629.4 [Q96EI5-2];ENST00000415568.2 [Q96EI5-1];ENST00000468024.5 [Q96EI5-1];ENST00000472484.6 [Q96EI5-1];ENST00000472745.1 [Q96EI5-1];ENST00000494801.5 [Q96EI5-1];	TCEAL4	THPS16hr_vs_Untreated
P24752	-0.159214	18.864	-2.93384	0.0103162	0.0574804	-3.38559	ACAT1 ACAT MAT	Acetyl-CoA acetyltransferase, mitochondrial (EC 2.3.1.9) (Acetoacetyl-CoA thiolase) (T2)	ENST00000265838.9 [P24752-1];ENST00000299355.10 [P24752-2];	ACAT1	THPS16hr_vs_Untreated
Q9UL03	-0.0819733	16.0362	-2.93134	0.0103686	0.0576268	-3.39048	INTS6 DBI1 DDX26 DDX26A	Integrator complex subunit 6 (Int6) (DBI-1) (Protein DDX26) (Protein deleted in cancer 1) (DICE1)	ENST00000311234.9 [Q9UL03-1];ENST00000398119.6 [Q9UL03-3];ENST00000442263.4 [Q9UL03-2];	INTS6	THPS16hr_vs_Untreated
Q9NP66	-0.237275	16.1673	-2.93129	0.0103697	0.0576268	-3.39058	HMG20A HMGX1 HMGXB1	High mobility group protein 20A (HMG box-containing protein 20A) (HMG domain-containing protein 1) (HMG domain-containing protein HMGX1)	ENST00000336216.9 [Q9NP66-1];ENST00000381714.7 [Q9NP66-1];	HMG20A	THPS16hr_vs_Untreated
P11279	-0.222567	17.8877	-2.93064	0.0103832	0.0576268	-3.39184	LAMP1	Lysosome-associated membrane glycoprotein 1 (LAMP-1) (Lysosome-associated membrane protein 1) (CD107 antigen-like family member A) (CD antigen CD107a)	ENST00000332556.5 [P11279-1];	LAMP1	THPS16hr_vs_Untreated
Q9UNZ2	0.444679	19.2355	2.93062	0.0103838	0.0576268	-3.3919	NSFL1C UBXN2C	NSFL1 cofactor p47 (UBX domain-containing protein 2C) (p97 cofactor p47)	ENST00000216879.9 [Q9UNZ2-1];ENST00000353088.6 [Q9UNZ2-4];ENST00000476071.5 [Q9UNZ2-5];	NSFL1C	THPS16hr_vs_Untreated
Q96EB6	-0.235391	16.3689	-2.9294	0.0104093	0.0576835	-3.39427	SIRT1 SIR2L1	NAD-dependent protein deacetylase sirtuin-1 (hSIRT1) (EC 2.3.1.286) (NAD-dependent protein deacylase sirtuin-1) (EC 2.3.1.-) (Regulatory protein SIR2 homolog 1) (SIR2-like protein 1) (hSIR2) [Cleaved into: SirtT1 75 kDa fragment (75SirT1)]	ENST00000212015.11 [Q96EB6-1];	SIRT1	THPS16hr_vs_Untreated
O15355	-0.56933	20.7054	-2.92915	0.0104147	0.0576835	-3.39476	PPM1G PPM1C	Protein phosphatase 1G (EC 3.1.3.16) (Protein phosphatase 1C) (Protein phosphatase 2C isoform gamma) (PP2C-gamma) (Protein phosphatase magnesium-dependent 1 gamma)	ENST00000344034.5;	PPM1G	THPS16hr_vs_Untreated
P28290	-0.111371	15.8812	-2.9284	0.0104305	0.0577141	-3.39623	ITPRID2 CS1 KIAA1927 KRAP SSFA2	Protein ITPRID2 (Cleavage signal-1 protein) (CS-1) (ITPR-interacting domain-containing protein 2) (Ki-ras-induced actin-interacting protein) (Sperm-specific antigen 2)	ENST00000320370.11 [P28290-3];ENST00000431877.7 [P28290-1];	ITPRID2	THPS16hr_vs_Untreated
P62330	-0.156151	18.1853	-2.92719	0.010456	0.0577978	-3.39859	ARF6	ADP-ribosylation factor 6 (EC 3.6.5.2)	ENST00000298316.7;ENST00000693319.1;	ARF6	THPS16hr_vs_Untreated
Q9Y2U8	0.165674	16.1451	2.92639	0.010473	0.0578143	-3.40016	LEMD3 MAN1	Inner nuclear membrane protein Man1 (LEM domain-containing protein 3)	ENST00000308330.3;	LEMD3	THPS16hr_vs_Untreated
Q8N4C8	-0.182571	15.539	-2.92521	0.0104981	0.0578143	-3.40247	MINK1 B55 MAP4K6 MINK YSK2 ZC3	Misshapen-like kinase 1 (EC 2.7.11.1) (GCK family kinase MiNK) (MAPK/ERK kinase kinase kinase 6) (MEK kinase kinase 6) (MEKKK 6) (Misshapen/NIK-related kinase) (Mitogen-activated protein kinase kinase kinase kinase 6)	ENST00000347992.11 [Q8N4C8-3];ENST00000355280.11 [Q8N4C8-1];ENST00000453408.7 [Q8N4C8-4];	MINK1	THPS16hr_vs_Untreated
P23193	0.32849	18.9231	2.92481	0.0105066	0.0578143	-3.40325	TCEA1 GTF2S TFIIS	Transcription elongation factor A protein 1 (Transcription elongation factor S-II protein 1) (Transcription elongation factor TFIIS.o)	ENST00000396401.7 [P23193-2];ENST00000521604.7 [P23193-1];	TCEA1	THPS16hr_vs_Untreated
Q9UBF2	-0.128507	16.6675	-2.9247	0.010509	0.0578143	-3.40347	COPG2	Coatomer subunit gamma-2 (Gamma-2-coat protein) (Gamma-2-COP)	ENST00000330992.8 [Q9UBF2-2];ENST00000425248.5 [Q9UBF2-1];	COPG2	THPS16hr_vs_Untreated
O00483	-0.129398	18.0732	-2.92462	0.0105107	0.0578143	-3.40364	NDUFA4	Cytochrome c oxidase subunit NDUFA4 (Complex I-MLRQ) (CI-MLRQ) (NADH-ubiquinone oxidoreductase MLRQ subunit)	ENST00000339600.6;	NDUFA4	THPS16hr_vs_Untreated
Q9H2D1	-0.174077	15.8842	-2.92076	0.0105932	0.0582103	-3.41118	SLC25A32 MFT MFTC	Solute carrier family 25 member 32 (Mitochondrial FAD transporter)	ENST00000297578.9;	SLC25A32	THPS16hr_vs_Untreated
Q4G148	-0.137633	16.0393	-2.92004	0.0106086	0.0582378	-3.41258	GXYLT1 GLT8D3	Glucoside xylosyltransferase 1 (EC 2.4.2.42) (Glycosyltransferase 8 domain-containing protein 3)	ENST00000280876.6 [Q4G148-2];ENST00000398675.8 [Q4G148-1];	GXYLT1	THPS16hr_vs_Untreated
Q15437	0.168863	18.1491	2.91891	0.010633	0.0583145	-3.4148	SEC23B	Protein transport protein Sec23B (hSec23B) (SEC23-related protein B)	ENST00000262544.6;ENST00000336714.8;ENST00000377465.6;ENST00000650089.1;	SEC23B	THPS16hr_vs_Untreated
Q8NDH3	-0.125207	16.1789	-2.91772	0.0106586	0.0583977	-3.41713	NPEPL1 KIAA1974	Probable aminopeptidase NPEPL1 (EC 3.4.11.-) (Aminopeptidase-like 1)	ENST00000356091.11 [Q8NDH3-1];ENST00000525817.5 [Q8NDH3-5];ENST00000525967.5 [Q8NDH3-4];	NPEPL1	THPS16hr_vs_Untreated
P38117	-0.231246	19.2562	-2.917	0.0106742	0.0584256	-3.41854	ETFB FP585	Electron transfer flavoprotein subunit beta (Beta-ETF)	ENST00000309244.9 [P38117-1];ENST00000354232.8 [P38117-2];	ETFB	THPS16hr_vs_Untreated
P15407	-0.398566	16.957	-2.91391	0.0107411	0.0587339	-3.42456	FOSL1 FRA1	Fos-related antigen 1 (FRA-1)	ENST00000312562.7 [P15407-1];ENST00000448083.6 [P15407-2];	FOSL1	THPS16hr_vs_Untreated
P04075	-0.430841	23.3399	-2.9132	0.0107565	0.058761	-3.42595	ALDOA ALDA	Fructose-bisphosphate aldolase A (EC 4.1.2.13) (Lung cancer antigen NY-LU-1) (Muscle-type aldolase)	ENST00000412304.6 [P04075-1];ENST00000563060.6 [P04075-1];ENST00000569545.5 [P04075-1];ENST00000642816.3 [P04075-2];ENST00000643777.4 [P04075-1];	ALDOA	THPS16hr_vs_Untreated
Q15293	-0.209416	19.5062	-2.91188	0.0107854	0.0588613	-3.42854	RCN1 RCN	Reticulocalbin-1	ENST00000054950.4 [Q15293-1];	RCN1	THPS16hr_vs_Untreated
Q9NQC7	-0.168097	15.4202	-2.91014	0.0108234	0.0589551	-3.43194	CYLD CYLD1 KIAA0849 HSPC057	Ubiquitin carboxyl-terminal hydrolase CYLD (EC 3.4.19.12) (Deubiquitinating enzyme CYLD) (Ubiquitin thioesterase CYLD) (Ubiquitin-specific-processing protease CYLD)	ENST00000311559.13 [Q9NQC7-1];ENST00000398568.6 [Q9NQC7-2];ENST00000427738.8 [Q9NQC7-1];ENST00000564326.5 [Q9NQC7-2];ENST00000569418.5 [Q9NQC7-2];	CYLD	THPS16hr_vs_Untreated
O15514	-0.213098	16.9313	-2.91013	0.0108237	0.0589551	-3.43197	POLR2D	DNA-directed RNA polymerase II subunit RPB4 (RNA polymerase II subunit B4) (DNA-directed RNA polymerase II subunit D) (RNA polymerase II 16 kDa subunit) (RPB16)	ENST00000272645.9;	POLR2D	THPS16hr_vs_Untreated
Q9BR61	-0.13413	16.0471	-2.90931	0.0108417	0.0589953	-3.43356	ACBD6	Acyl-CoA-binding domain-containing protein 6	ENST00000367595.4;ENST00000642319.1;	ACBD6	THPS16hr_vs_Untreated
P15559	-0.258509	19.5677	-2.90833	0.0108633	0.0590552	-3.43548	NQO1 DIA4 NMOR1	NAD(P)H dehydrogenase [quinone] 1 (EC 1.6.5.2) (Azoreductase) (DT-diaphorase) (DTD) (Menadione reductase) (NAD(P)H:quinone oxidoreductase 1) (Phylloquinone reductase) (Quinone reductase 1) (QR1)	ENST00000320623.10 [P15559-1];ENST00000379046.6 [P15559-3];ENST00000379047.7 [P15559-2];	NQO1	THPS16hr_vs_Untreated
Q03252	-0.182648	20.3913	-2.90665	0.0109002	0.059198	-3.43876	LMNB2 LMN2	Lamin-B2	ENST00000325327.4;	LMNB2	THPS16hr_vs_Untreated
Q15007	-0.104875	16.4391	-2.90465	0.0109443	0.0593449	-3.44266	WTAP KIAA0105	Pre-mRNA-splicing regulator WTAP (Female-lethal(2)D homolog) (hFL(2)D) (WT1-associated protein) (Wilms tumor 1-associating protein)	ENST00000337387.4 [Q15007-2];ENST00000358372.8 [Q15007-1];ENST00000621533.5 [Q15007-1];ENST00000650096.1 [Q15007-2];	WTAP	THPS16hr_vs_Untreated
Q9H1H9	-0.16434	15.1953	-2.90446	0.0109487	0.0593449	-3.44304	KIF13A RBKIN	Kinesin-like protein KIF13A (Kinesin-like protein RBKIN)	ENST00000259711.11 [Q9H1H9-1];ENST00000378814.9 [Q9H1H9-3];ENST00000378826.6 [Q9H1H9-2];ENST00000378843.6 [Q9H1H9-4];ENST00000502704.2 [Q9H1H9-5];	KIF13A	THPS16hr_vs_Untreated
O95433	-0.132004	20.2395	-2.90357	0.0109684	0.0593449	-3.44478	AHSA1 C14orf3 HSPC322	Activator of 90 kDa heat shock protein ATPase homolog 1 (AHA1) (p38)	ENST00000216479.8 [O95433-1];ENST00000535854.6 [O95433-2];	AHSA1	THPS16hr_vs_Untreated
Q9NZW5	-0.154636	16.2747	-2.90321	0.0109764	0.0593449	-3.44548	PALS2 MPP6 VAM1	Protein PALS2 (MAGUK p55 subfamily member 6) (Membrane protein, palmitoylated 6) (Veli-associated MAGUK 1) (VAM-1)	ENST00000222644.10;ENST00000396475.6;	PALS2	THPS16hr_vs_Untreated
O15371	-0.13347	19.9559	-2.90303	0.0109804	0.0593449	-3.44583	EIF3D EIF3S7	Eukaryotic translation initiation factor 3 subunit D (eIF3d) (Eukaryotic translation initiation factor 3 subunit 7) (eIF-3-zeta) (eIF3 p66)	ENST00000216190.13 [O15371-1];ENST00000405442.5 [O15371-1];	EIF3D	THPS16hr_vs_Untreated
Q14558-2	-0.197463	15.5167	-2.90225	0.0109976	0.0593514	-3.44735	NA	NA	NA	NA	THPS16hr_vs_Untreated
O96000	-0.284381	17.4938	-2.9016	0.0110121	0.0593514	-3.44861	NDUFB10	NADH dehydrogenase [ubiquinone] 1 beta subcomplex subunit 10 (Complex I-PDSW) (CI-PDSW) (NADH-ubiquinone oxidoreductase PDSW subunit)	ENST00000268668.11 [O96000-1];ENST00000543683.6 [O96000-2];	NDUFB10	THPS16hr_vs_Untreated
P40429	-0.45236	20.0021	-2.90136	0.0110175	0.0593514	-3.44909	RPL13A	Large ribosomal subunit protein uL13 (23 kDa highly basic protein) (60S ribosomal protein L13a)	ENST00000391857.9;	RPL13A	THPS16hr_vs_Untreated
P61916	-0.179202	16.686	-2.90106	0.0110241	0.0593514	-3.44966	NPC2 HE1	NPC intracellular cholesterol transporter 2 (Epididymal secretory protein E1) (Human epididymis-specific protein 1) (He1) (Niemann-Pick disease type C2 protein)	ENST00000541064.5 [P61916-2];ENST00000555619.6 [P61916-1];	NPC2	THPS16hr_vs_Untreated
P63027	0.167217	16.3462	2.90022	0.011043	0.0593961	-3.45132	VAMP2 SYB2	Vesicle-associated membrane protein 2 (VAMP-2) (Synaptobrevin-2)	ENST00000316509.11;	VAMP2	THPS16hr_vs_Untreated
Q12996	-0.180906	16.7353	-2.8991	0.011068	0.0594734	-3.4535	CSTF3	Cleavage stimulation factor subunit 3 (CF-1 77 kDa subunit) (Cleavage stimulation factor 77 kDa subunit) (CSTF 77 kDa subunit) (CstF-77)	ENST00000323959.9 [Q12996-1];ENST00000431742.2 [Q12996-3];ENST00000438862.6 [Q12996-2];	CSTF3	THPS16hr_vs_Untreated
O95810	-0.123215	16.0979	-2.89588	0.0111404	0.0598048	-3.45979	CAVIN2 SDPR	Caveolae-associated protein 2 (Cavin-2) (PS-p68) (Phosphatidylserine-binding protein) (Serum deprivation-response protein)	ENST00000304141.5;	CAVIN2	THPS16hr_vs_Untreated
Q9NPJ6	-0.108531	16.3902	-2.89449	0.0111717	0.059915	-3.46249	MED4 ARC36 DRIP36 VDRIP HSPC126	Mediator of RNA polymerase II transcription subunit 4 (Activator-recruited cofactor 36 kDa component) (ARC36) (Mediator complex subunit 4) (TRAP/SMCC/PC2 subunit p36 subunit) (Vitamin D3 receptor-interacting protein complex 36 kDa component) (DRIP36)	ENST00000258648.7 [Q9NPJ6-1];ENST00000378586.5 [Q9NPJ6-2];	MED4	THPS16hr_vs_Untreated
P13995	0.350308	18.7922	2.89167	0.0112355	0.0601995	-3.46799	MTHFD2 NMDMC	Bifunctional methylenetetrahydrofolate dehydrogenase/cyclohydrolase, mitochondrial [Includes: NAD-dependent methylenetetrahydrofolate dehydrogenase (EC 1.5.1.15); Methenyltetrahydrofolate cyclohydrolase (EC 3.5.4.9)]	ENST00000394053.7 [P13995-1];ENST00000677170.1 [P13995-2];ENST00000678623.1 [P13995-2];ENST00000678684.1 [P13995-2];ENST00000678731.1 [P13995-2];ENST00000679055.1 [P13995-2];	MTHFD2	THPS16hr_vs_Untreated
P28070	0.136462	18.4846	2.89047	0.0112628	0.0602687	-3.47033	PSMB4 PROS26	Proteasome subunit beta type-4 (26 kDa prosomal protein) (HsBPROS26) (PROS-26) (Macropain beta chain) (Multicatalytic endopeptidase complex beta chain) (Proteasome beta chain) (Proteasome chain 3) (HsN3)	ENST00000290541.7;	PSMB4	THPS16hr_vs_Untreated
P08581	-0.139841	15.7506	-2.89004	0.0112727	0.0602687	-3.47117	MET	Hepatocyte growth factor receptor (HGF receptor) (EC 2.7.10.1) (HGF/SF receptor) (Proto-oncogene c-Met) (Scatter factor receptor) (SF receptor) (Tyrosine-protein kinase Met)	ENST00000318493.11 [P08581-2];ENST00000397752.8 [P08581-1];ENST00000436117.2 [P08581-3];	MET	THPS16hr_vs_Untreated
Q9P258	-0.0998726	19.7896	-2.88911	0.0112939	0.0602687	-3.47298	RCC2 KIAA1470 TD60	Protein RCC2 (RCC1-like protein TD-60) (Telophase disk protein of 60 kDa)	ENST00000375433.3;ENST00000375436.9;ENST00000628984.1;ENST00000631021.3;	RCC2	THPS16hr_vs_Untreated
P98173	-0.244617	15.4651	-2.88902	0.0112961	0.0602687	-3.47317	FAM3A 2-19 2.19	Protein FAM3A (Cytokine-like protein 2-19)	ENST00000359889.9 [P98173-1];ENST00000369643.5 [P98173-1];ENST00000393572.5 [P98173-3];ENST00000419205.5 [P98173-2];ENST00000447601.7 [P98173-1];	FAM3A	THPS16hr_vs_Untreated
P34897	-0.246247	20.748	-2.88845	0.0113091	0.0602687	-3.47428	SHMT2	Serine hydroxymethyltransferase, mitochondrial (SHMT) (EC 2.1.2.1) (Glycine hydroxymethyltransferase) (Serine methylase)	ENST00000328923.8 [P34897-1];ENST00000414700.7 [P34897-3];ENST00000449049.7 [P34897-3];ENST00000553474.5 [P34897-3];ENST00000557487.5 [P34897-2];	SHMT2	THPS16hr_vs_Untreated
Q96AT9	0.161655	16.5975	2.88827	0.0113132	0.0602687	-3.47463	RPE HUSSY-17	Ribulose-phosphate 3-epimerase (EC 5.1.3.1) (Ribulose-5-phosphate-3-epimerase)	ENST00000354506.10 [Q96AT9-4];ENST00000359429.11 [Q96AT9-1];ENST00000411934.6 [Q96AT9-5];ENST00000429921.5 [Q96AT9-3];ENST00000436630.6 [Q96AT9-3];ENST00000438204.6 [Q96AT9-5];ENST00000454822.5 [Q96AT9-3];	RPE	THPS16hr_vs_Untreated
Q9BVK6	0.114298	18.9346	2.88776	0.0113248	0.0602732	-3.47562	TMED9 GP25L2	Transmembrane emp24 domain-containing protein 9 (GMP25) (Glycoprotein 25L2) (p24 family protein alpha-2) (p24alpha2) (p25)	ENST00000332598.7;	TMED9	THPS16hr_vs_Untreated
Q13546	-0.11487	17.9838	-2.88608	0.0113633	0.0604203	-3.47889	RIPK1 RIP RIP1	Receptor-interacting serine/threonine-protein kinase 1 (EC 2.7.11.1) (Cell death protein RIP) (Receptor-interacting protein 1) (RIP-1)	ENST00000259808.9 [Q13546-1];ENST00000380409.3 [Q13546-2];	RIPK1	THPS16hr_vs_Untreated
Q13428	-0.195083	20.135	-2.88502	0.0113878	0.0604928	-3.48096	TCOF1	Treacle protein (Treacher Collins syndrome protein)	ENST00000323668.11 [Q13428-2];ENST00000377797.7 [Q13428-1];ENST00000394269.7 [Q13428-5];ENST00000427724.7 [Q13428-6];ENST00000439160.6 [Q13428-7];ENST00000445265.6 [Q13428-8];ENST00000504761.6 [Q13428-1];ENST00000643257.2 [Q13428-3];	TCOF1	THPS16hr_vs_Untreated
O75844	-0.153149	18.8441	-2.88118	0.0114765	0.0608556	-3.48844	ZMPSTE24 FACE1 STE24	CAAX prenyl protease 1 homolog (EC 3.4.24.84) (Farnesylated proteins-converting enzyme 1) (FACE-1) (Prenyl protein-specific endoprotease 1) (Zinc metalloproteinase Ste24 homolog)	ENST00000372759.4;	ZMPSTE24	THPS16hr_vs_Untreated
P15586	-0.400797	18.6151	-2.88112	0.0114779	0.0608556	-3.48856	GNS	N-acetylglucosamine-6-sulfatase (EC 3.1.6.14) (Glucosamine-6-sulfatase) (G6S)	ENST00000258145.8 [P15586-1];ENST00000542058.5 [P15586-2];	GNS	THPS16hr_vs_Untreated
P53004	-0.176601	17.7412	-2.87796	0.0115514	0.0611871	-3.49471	BLVRA BLVR BVR	Biliverdin reductase A (BVR A) (EC 1.3.1.24) (Biliverdin-IX alpha-reductase)	ENST00000265523.9;ENST00000402924.5;	BLVRA	THPS16hr_vs_Untreated
Q12765	-0.137398	19.0317	-2.87691	0.0115759	0.0612325	-3.49676	SCRN1 KIAA0193	Secernin-1	ENST00000242059.10 [Q12765-1];ENST00000409497.5 [Q12765-1];ENST00000425819.6 [Q12765-3];ENST00000426154.5 [Q12765-1];ENST00000434476.6 [Q12765-2];	SCRN1	THPS16hr_vs_Untreated
P62424	-0.281767	21.9707	-2.87666	0.0115819	0.0612325	-3.49725	RPL7A SURF-3 SURF3	Large ribosomal subunit protein eL8 (60S ribosomal protein L7a) (PLA-X polypeptide) (Surfeit locus protein 3)	ENST00000323345.11;ENST00000630979.3;	RPL7A	THPS16hr_vs_Untreated
Q8NCH0	-0.109456	16.0443	-2.87509	0.0116187	0.0613511	-3.50031	CHST14 D4ST1 UNQ1925/PRO4400	Carbohydrate sulfotransferase 14 (EC 2.8.2.35) (Dermatan 4-sulfotransferase 1) (D4ST-1) (hD4ST1)	ENST00000306243.7;	CHST14	THPS16hr_vs_Untreated
Q12907	-0.116051	18.4333	-2.8746	0.0116303	0.0613511	-3.50127	LMAN2 C5orf8	Vesicular integral-membrane protein VIP36 (Glycoprotein GP36b) (Lectin mannose-binding 2) (Vesicular integral-membrane protein 36) (VIP36)	ENST00000303127.12;	LMAN2	THPS16hr_vs_Untreated
Q9Y2Q9	-0.270929	17.1352	-2.8743	0.0116373	0.0613511	-3.50185	MRPS28 MRPS35 HSPC007	Small ribosomal subunit protein bS1m (28S ribosomal protein S28, mitochondrial) (MRP-S28) (S28mt) (28S ribosomal protein S35, mitochondrial) (MRP-S35) (S35mt)	ENST00000276585.9;	MRPS28	THPS16hr_vs_Untreated
Q9ULF5	-0.188672	16.2558	-3.03089	0.0143858	0.070333	-3.50427	SLC39A10 KIAA1265 ZIP10	Zinc transporter ZIP10 (Solute carrier family 39 member 10) (Zrt- and Irt-like protein 10) (ZIP-10)	ENST00000359634.10 [Q9ULF5-1];ENST00000409086.7 [Q9ULF5-1];	SLC39A10	THPS16hr_vs_Untreated
Q9H8Y5	-0.28548	15.7346	-2.87168	0.0116991	0.061588	-3.50695	ANKZF1 ZNF744	tRNA endonuclease ANKZF1 (EC 3.1.-.-) (Ankyrin repeat and zinc finger domain-containing protein 1) (Zinc finger protein 744)	ENST00000323348.10;ENST00000410034.7;	ANKZF1	THPS16hr_vs_Untreated
P46779	-0.500515	20.7178	-2.87146	0.0117043	0.061588	-3.50738	RPL28	Large ribosomal subunit protein eL28 (60S ribosomal protein L28)	ENST00000344063.7 [P46779-1];ENST00000428193.6 [P46779-4];ENST00000431533.6 [P46779-5];ENST00000558815.5 [P46779-3];ENST00000559463.5 [P46779-1];ENST00000560583.5 [P46779-2];	RPL28	THPS16hr_vs_Untreated
Q15398	-0.277292	16.8224	-2.86916	0.0117588	0.0618168	-3.51186	DLGAP5 DLG7 KIAA0008	Disks large-associated protein 5 (DAP-5) (Discs large homolog 7) (Disks large-associated protein DLG7) (Hepatoma up-regulated protein) (HURP)	ENST00000247191.7 [Q15398-2];ENST00000395425.6 [Q15398-3];	DLGAP5	THPS16hr_vs_Untreated
P38571	-0.170621	15.9854	-2.86737	0.0118014	0.0619822	-3.51534	LIPA	Lysosomal acid lipase/cholesteryl ester hydrolase (Acid cholesteryl ester hydrolase) (LAL) (EC 3.1.1.13) (Cholesteryl esterase) (Lipase A) (Sterol esterase)	ENST00000336233.10 [P38571-1];ENST00000371837.5 [P38571-2];	LIPA	THPS16hr_vs_Untreated
Q9Y6A4	-0.237231	17.5129	-2.86651	0.0118218	0.0619969	-3.51701	CFAP20 BUG22 C16orf80 GTL3	Cilia- and flagella-associated protein 20 (Basal body up-regulated protein 22) (Transcription factor IIB)	ENST00000262498.8;	CFAP20	THPS16hr_vs_Untreated
Q9UQE7	-0.128516	20.0374	-2.86632	0.0118264	0.0619969	-3.51738	SMC3 BAM BMH CSPG6 SMC3L1	Structural maintenance of chromosomes protein 3 (SMC protein 3) (SMC-3) (Basement membrane-associated chondroitin proteoglycan) (Bamacan) (Chondroitin sulfate proteoglycan 6) (Chromosome-associated polypeptide) (hCAP)	ENST00000361804.5;	SMC3	THPS16hr_vs_Untreated
Q6P2Q9	-0.188706	20.8235	-2.86549	0.0118463	0.0620432	-3.519	PRPF8 PRPC8	Pre-mRNA-processing-splicing factor 8 (220 kDa U5 snRNP-specific protein) (PRP8 homolog) (Splicing factor Prp8) (p220)	ENST00000304992.11;ENST00000572621.5;ENST00000614672.2;ENST00000634039.1;	PRPF8	THPS16hr_vs_Untreated
Q96PV6	-0.23556	15.4065	-2.86457	0.0118682	0.0620872	-3.52078	LENG8 KIAA1932	Leukocyte receptor cluster member 8	ENST00000326764.10 [Q96PV6-2];ENST00000610314.2 [Q96PV6-1];ENST00000611866.2 [Q96PV6-1];ENST00000616932.4 [Q96PV6-1];ENST00000617180.4 [Q96PV6-2];ENST00000617420.2 [Q96PV6-1];ENST00000621306.4 [Q96PV6-2];ENST00000622672.4 [Q96PV6-2];	LENG8	THPS16hr_vs_Untreated
Q9NR31	-0.212325	19.74	-2.86417	0.0118779	0.0620872	-3.52156	SAR1A SAR1 SARA SARA1	GTP-binding protein SAR1a (COPII-associated small GTPase)	ENST00000373238.5 [Q9NR31-1];ENST00000373241.9 [Q9NR31-1];ENST00000373242.6 [Q9NR31-1];ENST00000431664.6 [Q9NR31-1];	SAR1A	THPS16hr_vs_Untreated
Q14498	-0.363095	18.9297	-2.86374	0.0118881	0.0620872	-3.52239	RBM39 HCC1 RNPC2	RNA-binding protein 39 (CAPER alpha) (CAPERalpha) (Hepatocellular carcinoma protein 1) (RNA-binding motif protein 39) (RNA-binding region-containing protein 2) (Splicing factor HCC1)	ENST00000253363.11 [Q14498-1];ENST00000361162.10 [Q14498-2];ENST00000528062.7 [Q14498-3];	RBM39	THPS16hr_vs_Untreated
P51159	-0.142922	16.5825	-2.86269	0.0119135	0.0621618	-3.52445	RAB27A RAB27	Ras-related protein Rab-27A (Rab-27) (EC 3.6.5.2) (GTP-binding protein Ram)	ENST00000336787.6 [P51159-1];ENST00000396307.6 [P51159-1];ENST00000564609.5 [P51159-1];ENST00000569493.5 [P51159-1];ENST00000697642.1 [P51159-1];ENST00000697643.1 [P51159-1];	RAB27A	THPS16hr_vs_Untreated
P10515	-0.467541	18.6618	-2.85975	0.0119843	0.062473	-3.53015	DLAT DLTA	Dihydrolipoyllysine-residue acetyltransferase component of pyruvate dehydrogenase complex, mitochondrial (EC 2.3.1.12) (70 kDa mitochondrial autoantigen of primary biliary cirrhosis) (PBC) (Dihydrolipoamide acetyltransferase component of pyruvate dehydrogenase complex) (M2 antigen complex 70 kDa subunit) (Pyruvate dehydrogenase complex component E2) (PDC-E2) (PDCE2)	ENST00000280346.11;	DLAT	THPS16hr_vs_Untreated
Q92544	-0.125006	17.9043	-2.85658	0.0120614	0.0628163	-3.53633	TM9SF4 KIAA0255 TUCAP1	Transmembrane 9 superfamily member 4 (Tumor cannibalism associated protein 1)	ENST00000398022.7;	TM9SF4	THPS16hr_vs_Untreated
Q13619	-0.188352	16.1997	-2.85539	0.0120905	0.0628505	-3.53864	CUL4A	Cullin-4A (CUL-4A)	ENST00000375440.9 [Q13619-1];ENST00000375441.7 [Q13619-2];ENST00000451881.5 [Q13619-2];ENST00000617546.4 [Q13619-2];	CUL4A	THPS16hr_vs_Untreated
Q68CZ6	-0.12779	15.9818	-2.85538	0.0120905	0.0628505	-3.53865	HAUS3 C4orf15	HAUS augmin-like complex subunit 3	ENST00000243706.8 [Q68CZ6-1];ENST00000443786.3 [Q68CZ6-1];ENST00000506763.5 [Q68CZ6-2];	HAUS3	THPS16hr_vs_Untreated
Q15750	-0.168716	16.6849	-2.85406	0.0121228	0.0629385	-3.54121	TAB1 MAP3K7IP1	TGF-beta-activated kinase 1 and MAP3K7-binding protein 1 (Mitogen-activated protein kinase kinase kinase 7-interacting protein 1) (TGF-beta-activated kinase 1-binding protein 1) (TAK1-binding protein 1)	ENST00000216160.11 [Q15750-1];ENST00000331454.3 [Q15750-2];	TAB1	THPS16hr_vs_Untreated
Q8N9N7	-0.148095	16.4816	-2.85377	0.01213	0.0629385	-3.54178	LRRC57	Leucine-rich repeat-containing protein 57	ENST00000323443.6;ENST00000397130.8;ENST00000563454.5;	LRRC57	THPS16hr_vs_Untreated
Q03701	-0.103847	16.9554	-2.85321	0.0121438	0.0629514	-3.54287	CEBPZ CBF2	CCAAT/enhancer-binding protein zeta (CCAAT-box-binding transcription factor) (CBF) (CCAAT-binding factor)	ENST00000234170.10;	CEBPZ	THPS16hr_vs_Untreated
Q6KC79	-0.276766	16.6084	-2.85082	0.0122026	0.0631976	-3.54752	NIPBL IDN3 SCC2	Nipped-B-like protein (Delangin) (SCC2 homolog)	ENST00000282516.13 [Q6KC79-1];ENST00000448238.2 [Q6KC79-2];	NIPBL	THPS16hr_vs_Untreated
P09110	-0.142419	16.7753	-2.84863	0.0122566	0.0633999	-3.55177	ACAA1 ACAA PTHIO	3-ketoacyl-CoA thiolase, peroxisomal (EC 2.3.1.16) (Acetyl-CoA C-myristoyltransferase) (EC 2.3.1.155) (Acetyl-CoA acyltransferase) (EC 2.3.1.9) (Beta-ketothiolase) (Peroxisomal 3-oxoacyl-CoA thiolase)	ENST00000301810.11 [P09110-2];ENST00000333167.13 [P09110-1];	ACAA1	THPS16hr_vs_Untreated
Q96H20	-0.471901	16.3932	-2.84831	0.0122643	0.0633999	-3.55238	SNF8 EAP30	Vacuolar-sorting protein SNF8 (ELL-associated protein of 30 kDa) (ESCRT-II complex subunit VPS22) (hVps22)	ENST00000290330.7 [Q96H20-2];ENST00000502492.6 [Q96H20-1];	SNF8	THPS16hr_vs_Untreated
Q6UWP2	-0.131504	16.0732	-2.84661	0.0123066	0.0635491	-3.55569	DHRS11 SDR24C1 UNQ836/PRO1774	Dehydrogenase/reductase SDR family member 11 (17-beta-hydroxysteroid dehydrogenase) (3-beta-hydroxysteroid 3-dehydrogenase) (EC 1.1.1.270) (Estradiol 17-beta-dehydrogenase) (EC 1.1.1.62) (Short-chain dehydrogenase/reductase family 24C member 1)	ENST00000611337.4 [Q6UWP2-2];ENST00000618403.5 [Q6UWP2-1];ENST00000621143.2 [Q6UWP2-1];ENST00000631686.1 [Q6UWP2-2];	DHRS11	THPS16hr_vs_Untreated
Q2NL82	-0.188877	19.1693	-2.84623	0.012316	0.0635491	-3.55643	TSR1 KIAA1401	Pre-rRNA-processing protein TSR1 homolog	ENST00000301364.10;	TSR1	THPS16hr_vs_Untreated
Q96BY6	-0.0981152	16.5776	-2.84171	0.0124289	0.0640726	-3.56521	DOCK10 KIAA0694 ZIZ3	Dedicator of cytokinesis protein 10 (Zizimin-3)	ENST00000258390.12 [Q96BY6-1];ENST00000409592.7 [Q96BY6-3];	DOCK10	THPS16hr_vs_Untreated
P52926	-0.367588	18.1965	-2.84067	0.012455	0.0641479	-3.56722	HMGA2 HMGIC	High mobility group protein HMGI-C (High mobility group AT-hook protein 2)	ENST00000354636.7 [P52926-2];ENST00000393578.7 [P52926-6];ENST00000403681.7 [P52926-1];ENST00000425208.6 [P52926-4];ENST00000537275.5 [P52926-5];ENST00000537429.5 [P52926-3];	HMGA2	THPS16hr_vs_Untreated
Q9BUH6	-0.122457	16.4352	-2.83942	0.0124865	0.064251	-3.56966	PAXX C9orf142 XLS	Protein PAXX (Paralog of XRCC4 and XLF) (XRCC4-like small protein)	ENST00000371620.4 [Q9BUH6-1];	PAXX	THPS16hr_vs_Untreated
Q16643	-0.338213	20.6992	-2.8383	0.0125148	0.064337	-3.57183	DBN1 D0S117E	Drebrin (Developmentally-regulated brain protein)	ENST00000292385.9 [Q16643-2];ENST00000309007.9 [Q16643-1];ENST00000393565.6 [Q16643-3];	DBN1	THPS16hr_vs_Untreated
P61421	-0.170753	17.2728	-2.83772	0.0125294	0.0643532	-3.57296	ATP6V0D1 ATP6D VPATPD	V-type proton ATPase subunit d 1 (V-ATPase subunit d 1) (32 kDa accessory protein) (V-ATPase 40 kDa accessory protein) (V-ATPase AC39 subunit) (p39) (Vacuolar proton pump subunit d 1)	ENST00000290949.8;	ATP6V0D1	THPS16hr_vs_Untreated
O60427	-0.238345	15.4125	-2.83602	0.0125725	0.064515	-3.57626	FADS1 FADSD5	Acyl-CoA (8-3)-desaturase (EC 1.14.19.44) (Delta(5) fatty acid desaturase) (D5D) (Delta(5) desaturase) (Delta-5 desaturase) (Fatty acid desaturase 1)	ENST00000433932.5 [O60427-2];ENST00000542506.5 [O60427-2];	FADS1	THPS16hr_vs_Untreated
Q86X55	-0.11006	17.7727	-2.83422	0.0126181	0.0646896	-3.57974	CARM1 PRMT4	Histone-arginine methyltransferase CARM1 (EC 2.1.1.319) (Coactivator-associated arginine methyltransferase 1) (Protein arginine N-methyltransferase 4)	ENST00000327064.9 [Q86X55-3];ENST00000344150.8 [Q86X55-1];	CARM1	THPS16hr_vs_Untreated
P09669	-0.240224	18.1327	-2.82969	0.0127339	0.0651752	-3.58852	COX6C	Cytochrome c oxidase subunit 6C (Cytochrome c oxidase polypeptide VIc)	ENST00000297564.6;ENST00000517682.6;ENST00000518171.5;ENST00000520271.5;ENST00000520468.7;ENST00000520517.5;ENST00000522934.5;ENST00000522940.5;ENST00000523016.1;ENST00000524245.5;	COX6C	THPS16hr_vs_Untreated
Q6RFH5	0.164437	16.3659	2.82932	0.0127434	0.0651752	-3.58924	WDR74 NSA1	WD repeat-containing protein 74 (NOP seven-associated protein 1)	ENST00000278856.9 [Q6RFH5-1];ENST00000311713.11 [Q6RFH5-2];ENST00000525239.5 [Q6RFH5-1];ENST00000529106.5 [Q6RFH5-1];	WDR74	THPS16hr_vs_Untreated
P16070	-0.27121	19.6677	-2.82915	0.0127479	0.0651752	-3.58957	CD44 LHR MDU2 MDU3 MIC4	CD44 antigen (CDw44) (Epican) (Extracellular matrix receptor III) (ECMR-III) (GP90 lymphocyte homing/adhesion receptor) (HUTCH-I) (Heparan sulfate proteoglycan) (Hermes antigen) (Hyaluronate receptor) (Phagocytic glycoprotein 1) (PGP-1) (Phagocytic glycoprotein I) (PGP-I) (CD antigen CD44)	ENST00000263398.11 [P16070-12];ENST00000278386.10 [P16070-19];ENST00000352818.8 [P16070-18];ENST00000415148.6 [P16070-4];ENST00000428726.8 [P16070-1];ENST00000433892.6 [P16070-10];ENST00000434472.6 [P16070-11];	CD44	THPS16hr_vs_Untreated
Q9NZI7	0.116301	15.9249	2.82804	0.0127763	0.0652609	-3.59172	UBP1 LBP1	Upstream-binding protein 1 (Transcription factor LBP-1)	ENST00000283628.9 [Q9NZI7-1];ENST00000283629.8 [Q9NZI7-1];ENST00000447368.6 [Q9NZI7-4];	UBP1	THPS16hr_vs_Untreated
P18124	-0.321439	21.5034	-2.82694	0.0128046	0.0653458	-3.59384	RPL7	Large ribosomal subunit protein uL30 (60S ribosomal protein L7)	ENST00000352983.7;	RPL7	THPS16hr_vs_Untreated
O15228	-0.283955	16.7698	-2.82641	0.0128183	0.065356	-3.59487	GNPAT DAPAT DHAPAT	Dihydroxyacetone phosphate acyltransferase (DAP-AT) (DHAP-AT) (EC 2.3.1.42) (Acyl-CoA:dihydroxyacetonephosphateacyltransferase) (Glycerone-phosphate O-acyltransferase)	ENST00000366647.9 [O15228-1];	GNPAT	THPS16hr_vs_Untreated
O43739	0.236442	15.3581	2.82461	0.0128649	0.0655338	-3.59836	CYTH3 ARNO3 GRP1 PSCD3	Cytohesin-3 (ARF nucleotide-binding site opener 3) (Protein ARNO3) (General receptor of phosphoinositides 1) (Grp1) (PH, SEC7 and coiled-coil domain-containing protein 3)	ENST00000350796.8 [O43739-2];ENST00000396741.3 [O43739-1];	CYTH3	THPS16hr_vs_Untreated
Q70CQ2	-0.158197	15.4816	-2.82416	0.0128768	0.0655344	-3.59925	USP34 KIAA0570 KIAA0729	Ubiquitin carboxyl-terminal hydrolase 34 (EC 3.4.19.12) (Deubiquitinating enzyme 34) (Ubiquitin thioesterase 34) (Ubiquitin-specific-processing protease 34)	ENST00000398571.7 [Q70CQ2-1];	USP34	THPS16hr_vs_Untreated
Q9Y5N6	-0.413832	15.8399	-2.8229	0.0129094	0.0655852	-3.60168	ORC6 ORC6L	Origin recognition complex subunit 6	ENST00000219097.7;	ORC6	THPS16hr_vs_Untreated
Q9NQ92	-0.12112	15.7086	-2.82287	0.0129103	0.0655852	-3.60174	COPRS C17orf79 COPR5	Coordinator of PRMT5 and differentiation stimulator (Cooperator of PRMT5) (Protein TTP1)	ENST00000302362.11;	COPRS	THPS16hr_vs_Untreated
P46087	-0.173266	19.6714	-2.82119	0.0129539	0.0657215	-3.60498	NOP2 NOL1 NSUN1	Probable 28S rRNA (cytosine(4447)-C(5))-methyltransferase (EC 2.1.1.-) (Nucleolar protein 1) (Nucleolar protein 2 homolog) (Proliferating-cell nucleolar antigen p120) (Proliferation-associated nucleolar protein p120)	ENST00000322166.10 [P46087-1];ENST00000382421.7 [P46087-4];ENST00000399466.6 [P46087-2];ENST00000537442.5 [P46087-1];ENST00000541778.5 [P46087-2];ENST00000545200.5 [P46087-3];ENST00000617555.4 [P46087-3];ENST00000620535.4 [P46087-4];	NOP2	THPS16hr_vs_Untreated
Q9GZR2	-0.099649	17.0513	-2.8207	0.0129669	0.0657215	-3.60594	REXO4 PMC2 XPMC2H	RNA exonuclease 4 (EC 3.1.-.-) (Exonuclease XPMC2) (Prevents mitotic catastrophe 2 protein homolog) (hPMC2)	ENST00000371935.6 [Q9GZR2-2];ENST00000371942.8 [Q9GZR2-1];ENST00000628678.2 [Q9GZR2-2];ENST00000630460.3 [Q9GZR2-1];	REXO4	THPS16hr_vs_Untreated
Q96EY8	-0.0987227	16.6269	-2.82049	0.0129724	0.0657215	-3.60636	MMAB	Corrinoid adenosyltransferase MMAB (EC 2.5.1.-) (ATP:co(I)rrinoid adenosyltransferase MMAB) (Methylmalonic aciduria type B protein)	ENST00000545712.7;	MMAB	THPS16hr_vs_Untreated
P16402	-0.422356	21.1733	-2.82001	0.012985	0.0657253	-3.60728	H1-3 H1F3 HIST1H1D	Histone H1.3 (Histone H1c) (Histone H1s-2)	ENST00000244534.7;	H1-3	THPS16hr_vs_Untreated
Q02543	-0.277182	20.2156	-2.8183	0.0130298	0.0658927	-3.6106	RPL18A	Large ribosomal subunit protein eL20 (60S ribosomal protein L18a)	ENST00000222247.10;	RPL18A	THPS16hr_vs_Untreated
P51114	-0.0963152	19.6566	-2.81747	0.0130517	0.0659331	-3.61221	FXR1	RNA-binding protein FXR1 (FMR1 autosomal homolog 1) (hFXR1p)	ENST00000305586.11 [P51114-3];ENST00000357559.9 [P51114-1];ENST00000445140.6 [P51114-2];	FXR1	THPS16hr_vs_Untreated
Q86Y33	-0.189009	15.1594	-2.81709	0.0130614	0.0659331	-3.61293	CDC20B G6VTS76519	Cell division cycle protein 20 homolog B	ENST00000296733.5 [Q86Y33-2];ENST00000322374.10 [Q86Y33-3];ENST00000381375.7 [Q86Y33-1];ENST00000507931.1 [Q86Y33-5];ENST00000513180.5 [Q86Y33-4];	CDC20B	THPS16hr_vs_Untreated
Q86Y33	-0.189009	15.1594	-2.81709	0.0130614	0.0659331	-3.61293	CDC20B G6VTS76519	Cell division cycle protein 20 homolog B	ENST00000296733.5 [Q86Y33-2];ENST00000322374.10 [Q86Y33-3];ENST00000381375.7 [Q86Y33-1];ENST00000507931.1 [Q86Y33-5];ENST00000513180.5 [Q86Y33-4];	CDC20B	THPS16hr_vs_Untreated
Q02487	-0.34087	16.2487	-2.8156	0.0131008	0.0660721	-3.61582	DSC2 CDHF2 DSC3	Desmocollin-2 (Cadherin family member 2) (Desmocollin-3) (Desmosomal glycoprotein II) (Desmosomal glycoprotein III)	ENST00000251081.8 [Q02487-2];ENST00000280904.11 [Q02487-1];	DSC2	THPS16hr_vs_Untreated
O43148	-0.271653	18.3448	-2.81376	0.0131495	0.0662465	-3.61938	RNMT KIAA0398	mRNA cap guanine-N7 methyltransferase (EC 2.1.1.56) (RG7MT1) (mRNA (guanine-N(7))-methyltransferase) (mRNA cap methyltransferase) (hCMT1) (hMet) (hcm1p)	ENST00000262173.7 [O43148-1];ENST00000383314.7 [O43148-1];ENST00000543302.6 [O43148-1];ENST00000589866.5 [O43148-1];ENST00000592764.5 [O43148-2];	RNMT	THPS16hr_vs_Untreated
P35579	-0.136774	26.0608	-2.8134	0.0131591	0.0662465	-3.62008	MYH9	Myosin-9 (Cellular myosin heavy chain, type A) (Myosin heavy chain 9) (Myosin heavy chain, non-muscle IIa) (Non-muscle myosin heavy chain A) (NMMHC-A) (Non-muscle myosin heavy chain IIa) (NMMHC II-a) (NMMHC-IIA)	ENST00000216181.11 [P35579-1];	MYH9	THPS16hr_vs_Untreated
Q9NX70	-0.240319	16.0851	-2.81179	0.0132018	0.0664016	-3.62319	MED29 IXL	Mediator of RNA polymerase II transcription subunit 29 (Intersex-like protein) (Mediator complex subunit 29)	ENST00000315588.11 [Q9NX70-1];ENST00000594368.5 [Q9NX70-2];	MED29	THPS16hr_vs_Untreated
P43034	-0.104459	19.8233	-2.81055	0.0132349	0.066508	-3.6256	PAFAH1B1 LIS1 MDCR MDS PAFAHA	Platelet-activating factor acetylhydrolase IB subunit beta (Lissencephaly-1 protein) (LIS-1) (PAF acetylhydrolase 45 kDa subunit) (PAF-AH 45 kDa subunit) (PAF-AH alpha) (PAFAH alpha)	ENST00000397195.10 [P43034-1];ENST00000675202.1 [P43034-1];ENST00000675331.1 [P43034-1];ENST00000675390.1 [P43034-1];ENST00000676098.1 [P43034-1];ENST00000676188.1 [P43034-1];	PAFAH1B1	THPS16hr_vs_Untreated
Q99490	-0.105212	15.8687	-2.95569	0.0162421	0.0755782	-3.62697	AGAP2 CENTG1 KIAA0167	Arf-GAP with GTPase, ANK repeat and PH domain-containing protein 2 (AGAP-2) (Centaurin-gamma-1) (Cnt-g1) (GTP-binding and GTPase-activating protein 2) (GGAP2) (Phosphatidylinositol 3-kinase enhancer) (PIKE)	ENST00000257897.7 [Q99490-2];	AGAP2	THPS16hr_vs_Untreated
O95376	-0.147288	15.2481	-2.80899	0.0132763	0.0666562	-3.6286	ARIH2 ARI2 TRIAD1 HT005	E3 ubiquitin-protein ligase ARIH2 (ARI-2) (Protein ariadne-2 homolog) (EC 2.3.2.31) (RING-type E3 ubiquitin transferase ARIH2) (Triad1 protein)	ENST00000356401.9;ENST00000449376.5;	ARIH2	THPS16hr_vs_Untreated
P62995	-0.217118	19.5068	-2.80804	0.013302	0.06668	-3.63045	TRA2B SFRS10	Transformer-2 protein homolog beta (TRA-2 beta) (TRA2-beta) (hTRA2-beta) (Splicing factor, arginine/serine-rich 10) (Transformer-2 protein homolog B)	ENST00000382191.4 [P62995-3];ENST00000453386.7 [P62995-1];ENST00000456380.5 [P62995-2];	TRA2B	THPS16hr_vs_Untreated
P05787	-0.510033	18.9326	-2.80793	0.0133049	0.06668	-3.63067	KRT8 CYK8	Keratin, type II cytoskeletal 8 (Cytokeratin-8) (CK-8) (Keratin-8) (K8) (Type-II keratin Kb8)	ENST00000293308.11 [P05787-1];ENST00000546897.5 [P05787-1];ENST00000552150.5 [P05787-2];ENST00000552551.5 [P05787-1];ENST00000692008.1 [P05787-1];	KRT8	THPS16hr_vs_Untreated
A5YKK6	-0.2093	19.3551	-2.80491	0.0133861	0.0670268	-3.63651	CNOT1 CDC39 KIAA1007 NOT1 AD-005	CCR4-NOT transcription complex subunit 1 (CCR4-associated factor 1) (Negative regulator of transcription subunit 1 homolog) (NOT1H) (hNOT1)	ENST00000317147.10 [A5YKK6-1];ENST00000441024.6 [A5YKK6-4];ENST00000567188.5 [A5YKK6-3];ENST00000569240.5 [A5YKK6-2];	CNOT1	THPS16hr_vs_Untreated
P05388	-0.44826	21.6015	-2.80336	0.0134279	0.0671756	-3.6395	RPLP0	Large ribosomal subunit protein uL10 (60S acidic ribosomal protein P0) (60S ribosomal protein L10E)	ENST00000228306.8 [P05388-1];ENST00000313104.9 [P05388-2];ENST00000392514.9 [P05388-1];ENST00000551150.5 [P05388-1];	RPLP0	THPS16hr_vs_Untreated
Q9H3K2	0.308817	15.9056	2.94655	0.0164839	0.0762466	-3.64188	GHITM DERP2 MICS1 TMBIM5 My021 UNQ244/PRO281	Growth hormone-inducible transmembrane protein (Dermal papilla-derived protein 2) (Mitochondrial morphology and cristae structure 1) (MICS1) (Transmembrane BAX inhibitor motif-containing protein 5)	ENST00000372134.6;ENST00000686247.1;ENST00000686583.1;ENST00000687085.1;ENST00000688802.1;ENST00000690067.1;ENST00000690283.1;ENST00000690920.1;ENST00000691155.1;ENST00000691609.1;	GHITM	THPS16hr_vs_Untreated
Q9UIQ6	-0.156363	16.0794	-2.8003	0.0135107	0.0675295	-3.6454	LNPEP OTASE	Leucyl-cystinyl aminopeptidase (Cystinyl aminopeptidase) (EC 3.4.11.3) (Insulin-regulated membrane aminopeptidase) (Insulin-responsive aminopeptidase) (IRAP) (Oxytocinase) (OTase) (Placental leucine aminopeptidase) (P-LAP) [Cleaved into: Leucyl-cystinyl aminopeptidase, pregnancy serum form]	ENST00000231368.10 [Q9UIQ6-1];ENST00000395770.3 [Q9UIQ6-2];	LNPEP	THPS16hr_vs_Untreated
Q9NQS7	-0.135334	16.4577	-2.79829	0.0135656	0.0677428	-3.64929	INCENP	Inner centromere protein	ENST00000278849.4 [Q9NQS7-2];ENST00000394818.8 [Q9NQS7-1];	INCENP	THPS16hr_vs_Untreated
P52815	-0.177374	18.6827	-2.79753	0.0135864	0.0677865	-3.65077	MRPL12 MRPL7 RPML12	Large ribosomal subunit protein bL12m (39S ribosomal protein L12, mitochondrial) (L12mt) (MRP-L12) (5c5-2)	ENST00000333676.8;	MRPL12	THPS16hr_vs_Untreated
A6NHT5	-0.472407	18.5907	-2.79355	0.0136958	0.068265	-3.65846	HMX3 NKX-5.1 NKX5-1	Homeobox protein HMX3 (Homeobox protein H6 family member 3) (Homeobox protein Nkx-5.1)	ENST00000357878.7;	HMX3	THPS16hr_vs_Untreated
Q9NV06	0.139783	17.1375	2.79315	0.0137068	0.068265	-3.65923	DCAF13 WDSOF1 HSPC064	DDB1- and CUL4-associated factor 13 (WD repeat and SOF domain-containing protein 1)	ENST00000612750.5 [Q9NV06-1];ENST00000618975.1 [Q9NV06-2];	DCAF13	THPS16hr_vs_Untreated
Q66PJ3	0.184489	16.5405	2.79234	0.013729	0.0682796	-3.66078	ARL6IP4	ADP-ribosylation factor-like protein 6-interacting protein 4 (ARL-6-interacting protein 4) (Aip-4) (HSP-975) (HSVI-binding protein) (SR-15) (SRp25) (SR-25) (Splicing factor SRrp37)	ENST00000315580.10 [Q66PJ3-8];ENST00000357866.4 [Q66PJ3-5];ENST00000392435.7 [Q66PJ3-10];ENST00000426960.6 [Q66PJ3-9];ENST00000454885.6 [Q66PJ3-7];ENST00000456762.3 [Q66PJ3-10];ENST00000543566.6 [Q66PJ3-9];	ARL6IP4	THPS16hr_vs_Untreated
Q15102	-0.125989	17.2759	-2.79215	0.0137342	0.0682796	-3.66114	PAFAH1B3 PAFAHG	Platelet-activating factor acetylhydrolase IB subunit alpha1 (EC 3.1.1.47) (PAF acetylhydrolase 29 kDa subunit) (PAF-AH 29 kDa subunit) (PAF-AH subunit gamma) (PAFAH subunit gamma)	ENST00000262890.8;ENST00000538771.5;	PAFAH1B3	THPS16hr_vs_Untreated
Q9H4A3	-0.2013	17.3849	-2.79156	0.0137507	0.0682824	-3.6623	WNK1 HSN2 KDP KIAA0344 PRKWNK1	Serine/threonine-protein kinase WNK1 (EC 2.7.11.1) (Erythrocyte 65 kDa protein) (p65) (Kinase deficient protein) (Protein kinase lysine-deficient 1) (Protein kinase with no lysine 1) (hWNK1)	ENST00000315939.11 [Q9H4A3-1];ENST00000340908.9 [Q9H4A3-5];ENST00000530271.6 [Q9H4A3-7];ENST00000537687.5 [Q9H4A3-6];ENST00000675631.1 [Q9H4A3-4];	WNK1	THPS16hr_vs_Untreated
Q9UKN8	-0.120047	17.4087	-2.79125	0.0137592	0.0682824	-3.66289	GTF3C4	General transcription factor 3C polypeptide 4 (EC 2.3.1.48) (TF3C-delta) (Transcription factor IIIC 90 kDa subunit) (TFIIIC 90 kDa subunit) (TFIIIC90) (Transcription factor IIIC subunit delta)	ENST00000372146.5;	GTF3C4	THPS16hr_vs_Untreated
O75312	-0.149603	16.9412	-2.79065	0.0137759	0.0683047	-3.66406	ZPR1 ZNF259	Zinc finger protein ZPR1 (Zinc finger protein 259)	ENST00000227322.8;	ZPR1	THPS16hr_vs_Untreated
P42785	-0.1157	15.8927	-2.79002	0.0137933	0.0683299	-3.66526	PRCP PCP	Lysosomal Pro-X carboxypeptidase (EC 3.4.16.2) (Angiotensinase C) (Lysosomal carboxypeptidase C) (Proline carboxypeptidase) (Prolylcarboxypeptidase) (PRCP)	ENST00000313010.8 [P42785-1];ENST00000393399.6 [P42785-2];	PRCP	THPS16hr_vs_Untreated
Q13011	-0.275455	18.0084	-2.78749	0.0138636	0.0686175	-3.67014	ECH1	Delta(3,5)-Delta(2,4)-dienoyl-CoA isomerase, mitochondrial (EC 5.3.3.-)	ENST00000221418.9;ENST00000634245.2;	ECH1	THPS16hr_vs_Untreated
Q99570	-0.142171	16.6038	-2.78601	0.0139051	0.0687482	-3.67301	PIK3R4 VPS15	Phosphoinositide 3-kinase regulatory subunit 4 (PI3-kinase regulatory subunit 4) (EC 2.7.11.1) (PI3-kinase p150 subunit) (Phosphoinositide 3-kinase adaptor protein)	ENST00000356763.8;	PIK3R4	THPS16hr_vs_Untreated
Q15021	-0.157249	20.4027	-2.78566	0.0139149	0.0687482	-3.67368	NCAPD2 CAPD2 CNAP1 KIAA0159	Condensin complex subunit 1 (Chromosome condensation-related SMC-associated protein 1) (Chromosome-associated protein D2) (hCAP-D2) (Non-SMC condensin I complex subunit D2) (XCAP-D2 homolog)	ENST00000315579.10;	NCAPD2	THPS16hr_vs_Untreated
Q15555	-0.162533	18.5245	-2.78523	0.013927	0.0687482	-3.67451	MAPRE2 RP1	Microtubule-associated protein RP/EB family member 2 (APC-binding protein EB2) (End-binding protein 2) (EB2)	ENST00000300249.10 [Q15555-1];ENST00000413393.5 [Q15555-5];ENST00000436190.6 [Q15555-3];ENST00000538170.6 [Q15555-4];ENST00000588910.5 [Q15555-2];ENST00000589699.1 [Q15555-5];	MAPRE2	THPS16hr_vs_Untreated
Q9NUQ6	-0.165682	16.0353	-2.78336	0.0139795	0.0689466	-3.67813	SPATS2L DNAPTP6 SP1224	SPATS2-like protein (DNA polymerase-transactivated protein 6) (Stress granule and nucleolar protein) (SGNP)	ENST00000358677.9 [Q9NUQ6-1];ENST00000360760.9 [Q9NUQ6-2];ENST00000409140.8 [Q9NUQ6-1];ENST00000409151.5 [Q9NUQ6-4];ENST00000409718.5 [Q9NUQ6-1];ENST00000409988.7 [Q9NUQ6-1];ENST00000451764.6 [Q9NUQ6-1];ENST00000619961.4 [Q9NUQ6-3];	SPATS2L	THPS16hr_vs_Untreated
Q9NUQ6	-0.165682	16.0353	-2.78336	0.0139795	0.0689466	-3.67813	SPATS2L DNAPTP6 SP1224	SPATS2-like protein (DNA polymerase-transactivated protein 6) (Stress granule and nucleolar protein) (SGNP)	ENST00000358677.9 [Q9NUQ6-1];ENST00000360760.9 [Q9NUQ6-2];ENST00000409140.8 [Q9NUQ6-1];ENST00000409151.5 [Q9NUQ6-4];ENST00000409718.5 [Q9NUQ6-1];ENST00000409988.7 [Q9NUQ6-1];ENST00000451764.6 [Q9NUQ6-1];ENST00000619961.4 [Q9NUQ6-3];	SPATS2L	THPS16hr_vs_Untreated
Q13561	-0.148219	20.5352	-2.78123	0.0140393	0.0691805	-3.68222	DCTN2 DCTN50	Dynactin subunit 2 (50 kDa dynein-associated polypeptide) (Dynactin complex 50 kDa subunit) (DCTN-50) (p50 dynamitin)	ENST00000434715.7 [Q13561-2];ENST00000543672.6 [Q13561-3];ENST00000548249.6 [Q13561-1];	DCTN2	THPS16hr_vs_Untreated
Q75QN2	0.11981	15.7943	2.92086	0.0171834	0.0782059	-3.6838	INTS8 C8orf52	Integrator complex subunit 8 (Int8) (Protein kaonashi-1)	ENST00000523731.6 [Q75QN2-1];	INTS8	THPS16hr_vs_Untreated
Q9Y3B8	-0.161214	18.2773	-2.77832	0.0141217	0.0695252	-3.68783	REXO2 SFN SMFN CGI-114	Oligoribonuclease, mitochondrial (EC 3.1.15.-) (RNA exonuclease 2 homolog) (Small fragment nuclease)	ENST00000265881.10 [Q9Y3B8-1];	REXO2	THPS16hr_vs_Untreated
O75477	-0.467083	17.777	-2.77658	0.0141714	0.0697084	-3.6912	ERLIN1 C10orf69 KE04 KEO4 SPFH1	Erlin-1 (Endoplasmic reticulum lipid raft-associated protein 1) (Protein KE04) (Stomatin-prohibitin-flotillin-HflC/K domain-containing protein 1) (SPFH domain-containing protein 1)	ENST00000407654.7;ENST00000421367.7;	ERLIN1	THPS16hr_vs_Untreated
Q13045	-0.149047	19.0753	-2.77254	0.0142868	0.0702139	-3.69897	FLII FLIL	Protein flightless-1 homolog	ENST00000327031.9 [Q13045-1];ENST00000545457.6 [Q13045-2];ENST00000579294.5 [Q13045-3];ENST00000638207.2 [Q13045-1];ENST00000638404.1 [Q13045-2];ENST00000638812.1 [Q13045-3];	FLII	THPS16hr_vs_Untreated
P46783	-1.13401	20.8565	-2.77197	0.0143034	0.0702336	-3.70008	RPS10	Small ribosomal subunit protein eS10 (40S ribosomal protein S10)	ENST00000464218.5;ENST00000467531.5;ENST00000621356.3;ENST00000648437.1;	RPS10	THPS16hr_vs_Untreated
Q49A26	-0.108004	16.9135	-2.77033	0.0143506	0.070333	-3.70324	GLYR1 HIBDL NDF NP60 NPAC	Cytokine-like nuclear factor N-PAC (NPAC) (3-hydroxyisobutyrate dehydrogenase-like protein) (Glyoxylate reductase 1 homolog) (Nuclear protein NP60) (Nuclear protein of 60 kDa) (Nucleosome-destabilizing factor) (hNDF) (Putative oxidoreductase GLYR1)	ENST00000321919.14 [Q49A26-1];ENST00000436648.9 [Q49A26-5];ENST00000591451.5 [Q49A26-3];	GLYR1	THPS16hr_vs_Untreated
Q96FV9	-0.206815	17.5126	-2.7694	0.0143773	0.070333	-3.70503	THOC1 HPR1	THO complex subunit 1 (Tho1) (Nuclear matrix protein p84) (p84N5) (hTREX84)	ENST00000261600.11 [Q96FV9-1];	THOC1	THPS16hr_vs_Untreated
O43795	-0.126247	20.2499	-2.76858	0.0144011	0.070333	-3.70661	MYO1B	Unconventional myosin-Ib (MYH-1c) (Myosin I alpha) (MMI-alpha) (MMIa)	ENST00000304164.8 [O43795-1];ENST00000339514.8 [O43795-2];ENST00000392318.8 [O43795-1];	MYO1B	THPS16hr_vs_Untreated
P06396	-0.104759	20.7861	-2.76826	0.0144104	0.070333	-3.70722	GSN	Gelsolin (AGEL) (Actin-depolymerizing factor) (ADF) (Brevin)	ENST00000373808.8 [P06396-3];ENST00000373818.8 [P06396-1];ENST00000373823.7 [P06396-2];ENST00000432226.7 [P06396-2];ENST00000545652.6 [P06396-4];	GSN	THPS16hr_vs_Untreated
Q9NP79	-0.151967	18.5143	-2.76825	0.0144107	0.070333	-3.70725	VTA1 C6orf55 HSPC228 My012	Vacuolar protein sorting-associated protein VTA1 homolog (Dopamine-responsive gene 1 protein) (DRG-1) (LYST-interacting protein 5) (LIP5) (SKD1-binding protein 1) (SBP1)	ENST00000367630.9 [Q9NP79-1];ENST00000452973.6 [Q9NP79-2];	VTA1	THPS16hr_vs_Untreated
Q6UWU4	-0.130192	15.3293	-2.76732	0.0144376	0.070333	-3.70903	C6orf89 BRAP UNQ177/PRO203	Bombesin receptor-activated protein C6orf89 (Amfion)	ENST00000355190.7 [Q6UWU4-2];ENST00000359359.6 [Q6UWU4-3];ENST00000373685.1 [Q6UWU4-1];ENST00000480824.7 [Q6UWU4-1];	C6orf89	THPS16hr_vs_Untreated
P27694	-0.143805	20.5553	-2.76722	0.0144404	0.070333	-3.70922	RPA1 REPA1 RPA70	Replication protein A 70 kDa DNA-binding subunit (RP-A p70) (Replication factor A protein 1) (RF-A protein 1) (Single-stranded DNA-binding protein) [Cleaved into: Replication protein A 70 kDa DNA-binding subunit, N-terminally processed]	ENST00000254719.10;	RPA1	THPS16hr_vs_Untreated
Q13907	-0.153057	18.2911	-2.76722	0.0144405	0.070333	-3.70923	IDI1	Isopentenyl-diphosphate Delta-isomerase 1 (EC 5.3.3.2) (Isopentenyl pyrophosphate isomerase 1) (IPP isomerase 1) (IPPI1)	ENST00000381344.8 [Q13907-2];ENST00000429642.2 [Q13907-1];	IDI1	THPS16hr_vs_Untreated
P13807	-0.145399	16.8331	-2.76691	0.0144496	0.070333	-3.70983	GYS1 GYS	Glycogen [starch] synthase, muscle (EC 2.4.1.11)	ENST00000263276.6 [P13807-2];ENST00000323798.8 [P13807-1];	GYS1	THPS16hr_vs_Untreated
Q04446	-0.598094	18.856	-2.76581	0.0144816	0.0704275	-3.71195	GBE1	1,4-alpha-glucan-branching enzyme (EC 2.4.1.18) (Brancher enzyme) (Glycogen-branching enzyme)	ENST00000429644.7;	GBE1	THPS16hr_vs_Untreated
Q8IY31	-0.10266	16.2832	-2.90346	0.0176746	0.0795141	-3.71219	IFT20	Intraflagellar transport protein 20 homolog (hIFT20)	ENST00000357896.7 [Q8IY31-3];ENST00000395418.8 [Q8IY31-1];ENST00000579419.5 [Q8IY31-4];ENST00000585089.5 [Q8IY31-2];ENST00000585313.5 [Q8IY31-1];	IFT20	THPS16hr_vs_Untreated
P51665	-0.151197	18.9778	-2.76185	0.0145971	0.0709275	-3.71956	PSMD7 MOV34L	26S proteasome non-ATPase regulatory subunit 7 (26S proteasome regulatory subunit RPN8) (26S proteasome regulatory subunit S12) (Mov34 protein homolog) (Proteasome subunit p40)	ENST00000219313.9;	PSMD7	THPS16hr_vs_Untreated
Q9NZ01	-0.137263	18.6024	-2.76086	0.0146261	0.0710064	-3.72146	TECR GPSN2 SC2	Very-long-chain enoyl-CoA reductase (EC 1.3.1.93) (Synaptic glycoprotein SC2) (Trans-2,3-enoyl-CoA reductase) (TER)	ENST00000215567.10 [Q9NZ01-1];	TECR	THPS16hr_vs_Untreated
P35080-2	-0.229781	17.7149	-2.75875	0.0146883	0.0711939	-3.72552	NA	NA	NA	NA	THPS16hr_vs_Untreated
O75157	-0.180614	15.8126	-2.75869	0.0146902	0.0711939	-3.72565	TSC22D2 KIAA0669 TILZ4	TSC22 domain family protein 2 (TSC22-related-inducible leucine zipper protein 4)	ENST00000361875.8 [O75157-1];ENST00000688009.1 [O75157-2];	TSC22D2	THPS16hr_vs_Untreated
Q92859	-0.106189	15.8946	-2.89338	0.0179658	0.0803896	-3.72865	NEO1 IGDCC2 NGN	Neogenin (Immunoglobulin superfamily DCC subclass member 2)	ENST00000261908.11 [Q92859-1];ENST00000339362.9 [Q92859-1];ENST00000558964.5 [Q92859-4];ENST00000560262.5 [Q92859-3];	NEO1	THPS16hr_vs_Untreated
Q96BJ3	-0.10188	16.7493	-2.75686	0.0147443	0.071394	-3.72917	AIDA C1orf80	Axin interactor, dorsalization-associated protein (Axin interaction partner and dorsalization antagonist)	ENST00000340020.11 [Q96BJ3-1];ENST00000355727.3 [Q96BJ3-3];	AIDA	THPS16hr_vs_Untreated
O94829	-0.166017	15.3789	-2.75468	0.0148089	0.0716446	-3.73335	IPO13 KIAA0724 RANBP13	Importin-13 (Imp13) (Karyopherin-13) (Kap13) (Ran-binding protein 13) (RanBP13)	ENST00000372343.8;	IPO13	THPS16hr_vs_Untreated
O95757	-0.207619	16.3972	-2.75402	0.0148285	0.0716773	-3.73462	HSPA4L APG1 OSP94	Heat shock 70 kDa protein 4L (Heat shock 70-related protein APG-1) (Heat-shock protein family A member 4-like protein) (HSPA4-like protein) (Osmotic stress protein 94)	ENST00000296464.9;ENST00000508776.5;	HSPA4L	THPS16hr_vs_Untreated
Q9UNH7	-0.129722	18.6948	-2.75285	0.0148635	0.0717358	-3.73688	SNX6	Sorting nexin-6 (TRAF4-associated factor 2) [Cleaved into: Sorting nexin-6, N-terminally processed]	ENST00000362031.10 [Q9UNH7-1];ENST00000396526.7 [Q9UNH7-2];	SNX6	THPS16hr_vs_Untreated
Q15582	0.209501	16.0929	2.75275	0.0148663	0.0717358	-3.73706	TGFBI BIGH3	Transforming growth factor-beta-induced protein ig-h3 (Beta ig-h3) (Kerato-epithelin) (RGD-containing collagen-associated protein) (RGD-CAP)	ENST00000442011.7;	TGFBI	THPS16hr_vs_Untreated
P35555	0.131907	16.3886	2.75089	0.0149221	0.071871	-3.74065	FBN1 FBN	Fibrillin-1 [Cleaved into: Asprosin]	ENST00000316623.10;	FBN1	THPS16hr_vs_Untreated
Q12797	-0.137079	19.6635	-2.75084	0.0149235	0.071871	-3.74073	ASPH BAH	Aspartyl/asparaginyl beta-hydroxylase (EC 1.14.11.16) (Aspartate beta-hydroxylase) (ASP beta-hydroxylase) (Peptide-aspartate beta-dioxygenase)	ENST00000356457.9 [Q12797-2];ENST00000379449.11 [Q12797-7];ENST00000379454.9 [Q12797-1];ENST00000389204.9 [Q12797-3];ENST00000445642.6 [Q12797-11];ENST00000517847.7 [Q12797-8];ENST00000517903.5 [Q12797-5];ENST00000518068.5 [Q12797-6];ENST00000522603.5 [Q12797-4];ENST00000522835.5 [Q12797-9];ENST00000541428.5 [Q12797-10];	ASPH	THPS16hr_vs_Untreated
Q15435	-0.208398	19.0392	-2.75029	0.0149401	0.071871	-3.7418	PPP1R7 SDS22	Protein phosphatase 1 regulatory subunit 7 (Protein phosphatase 1 regulatory subunit 22)	ENST00000234038.11 [Q15435-1];ENST00000272983.12 [Q15435-2];ENST00000401987.5 [Q15435-4];ENST00000402734.5 [Q15435-5];ENST00000406106.7 [Q15435-3];ENST00000407025.5 [Q15435-1];	PPP1R7	THPS16hr_vs_Untreated
P23396	-0.408941	22.3623	-2.7501	0.0149458	0.071871	-3.74216	RPS3 OK/SW-cl.26	Small ribosomal subunit protein uS3 (40S ribosomal protein S3) (EC 4.2.99.18)	ENST00000278572.10 [P23396-2];ENST00000524851.5 [P23396-1];ENST00000527446.5 [P23396-1];ENST00000531188.6 [P23396-1];	RPS3	THPS16hr_vs_Untreated
Q9BUA3	0.135823	15.8466	2.88102	0.0183293	0.080783	-3.74881	SPINDOC C11orf84	Spindlin interactor and repressor of chromatin-binding protein (SPIN1-docking protein) (SPIN-DOC)	ENST00000294244.9;	SPINDOC	THPS16hr_vs_Untreated
Q9BSJ8	-0.11263	20.0713	-2.74599	0.0150696	0.0724039	-3.75006	ESYT1 FAM62A KIAA0747 MBC2	Extended synaptotagmin-1 (E-Syt1) (Membrane-bound C2 domain-containing protein)	ENST00000267113.4 [Q9BSJ8-2];ENST00000394048.10 [Q9BSJ8-1];	ESYT1	THPS16hr_vs_Untreated
O14818	-0.257663	20.0132	-2.74415	0.0151253	0.0726091	-3.75359	PSMA7 HSPC	Proteasome subunit alpha type-7 (Proteasome subunit RC6-1) (Proteasome subunit XAPC7)	ENST00000370858.3 [O14818-4];ENST00000370861.1 [O14818-2];ENST00000370873.9 [O14818-1];	PSMA7	THPS16hr_vs_Untreated
P21333	-0.146572	24.4205	-2.74344	0.0151469	0.0726453	-3.75495	FLNA FLN FLN1	Filamin-A (FLN-A) (Actin-binding protein 280) (ABP-280) (Alpha-filamin) (Endothelial actin-binding protein) (Filamin-1) (Non-muscle filamin)	ENST00000360319.9 [P21333-2];ENST00000369850.10 [P21333-1];	FLNA	THPS16hr_vs_Untreated
Q9UNP9	-0.23274	16.6664	-2.74288	0.0151639	0.0726453	-3.75603	PPIE CYP33	Peptidyl-prolyl cis-trans isomerase E (PPIase E) (EC 5.2.1.8) (Cyclophilin E) (Cyclophilin-33) (Rotamase E)	ENST00000324379.10 [Q9UNP9-1];ENST00000356511.6 [Q9UNP9-2];ENST00000372830.5 [Q9UNP9-3];	PPIE	THPS16hr_vs_Untreated
Q96BX8	-0.181912	15.8464	-2.74262	0.0151719	0.0726453	-3.75653	MOB3A MOBKL2A	MOB kinase activator 3A (MOB-LAK) (Mob1 homolog 2A) (Mps one binder kinase activator-like 2A)	ENST00000357066.8;ENST00000592280.1;	MOB3A	THPS16hr_vs_Untreated
O14656	-0.299037	15.6663	-2.74184	0.0151956	0.0726965	-3.75803	TOR1A DQ2 DYT1 TA TORA	Torsin-1A (Dystonia 1 protein) (Torsin ATPase-1A) (EC 3.6.4.-) (Torsin family 1 member A)	ENST00000351698.5 [O14656-1];	TOR1A	THPS16hr_vs_Untreated
Q86YD1	-0.220221	15.304	-2.74079	0.0152276	0.0727224	-3.76004	PTOV1 ACID2 PP642 UNQ6127/PRO20092	Prostate tumor-overexpressed gene 1 protein (PTOV-1) (Activator interaction domain-containing protein 2)	ENST00000391842.6 [Q86YD1-1];ENST00000599732.5 [Q86YD1-1];ENST00000601675.5 [Q86YD1-1];	PTOV1	THPS16hr_vs_Untreated
Q02539	-0.188014	17.5463	-2.74058	0.0152341	0.0727224	-3.76045	H1-1 H1F1 HIST1H1A	Histone H1.1 (Histone H1a)	ENST00000244573.5;	H1-1	THPS16hr_vs_Untreated
P49914	0.128569	15.5342	2.74038	0.0152401	0.0727224	-3.76082	MTHFS	5-formyltetrahydrofolate cyclo-ligase (EC 6.3.3.2) (5,10-methenyl-tetrahydrofolate synthetase) (MTHFS) (Methenyl-THF synthetase)	ENST00000258874.4 [P49914-1];	MTHFS	THPS16hr_vs_Untreated
Q9Y2Q5	-0.289641	15.5099	-2.73978	0.0152585	0.0727485	-3.76198	LAMTOR2 MAPBPIP ROBLD3 HSPC003	Ragulator complex protein LAMTOR2 (Endosomal adaptor protein p14) (Late endosomal/lysosomal Mp1-interacting protein) (Late endosomal/lysosomal adaptor and MAPK and MTOR activator 2) (Mitogen-activated protein-binding protein-interacting protein) (MAPBP-interacting protein) (Roadblock domain-containing protein 3)	ENST00000368302.3 [Q9Y2Q5-2];ENST00000368304.9 [Q9Y2Q5-3];ENST00000368305.9 [Q9Y2Q5-1];	LAMTOR2	THPS16hr_vs_Untreated
Q12905	-0.15949	21.2842	-2.73847	0.0152985	0.0728769	-3.76449	ILF2 NF45 PRO3063	Interleukin enhancer-binding factor 2 (Nuclear factor of activated T-cells 45 kDa)	ENST00000361891.9;	ILF2	THPS16hr_vs_Untreated
Q12788	-0.135158	18.1041	-2.73586	0.015379	0.0731675	-3.7695	TBL3 SAZD	Transducin beta-like protein 3 (WD repeat-containing protein SAZD)	ENST00000568546.6;	TBL3	THPS16hr_vs_Untreated
P07947	-0.111748	16.8783	-2.7353	0.0153961	0.0731675	-3.77057	YES1 YES	Tyrosine-protein kinase Yes (EC 2.7.10.2) (Proto-oncogene c-Yes) (p61-Yes)	ENST00000314574.5;ENST00000584307.5;	YES1	THPS16hr_vs_Untreated
Q71DI3	-0.449522	18.5349	-2.7347	0.0154147	0.0731675	-3.77172	H3C15 HIST2H3A; H3C14 H3F2 H3FM HIST2H3C; H3C13 HIST2H3D	Histone H3.2 (H3-clustered histone 13) (H3-clustered histone 14) (H3-clustered histone 15) (Histone H3/m) (Histone H3/o)	ENST00000331491.2;ENST00000369158.2;ENST00000403683.2;	H3C15	THPS16hr_vs_Untreated
P07355	-0.625397	23.5984	-2.73445	0.0154226	0.0731675	-3.77221	ANXA2 ANX2 ANX2L4 CAL1H LPC2D	Annexin A2 (Annexin II) (Annexin-2) (Calpactin I heavy chain) (Calpactin-1 heavy chain) (Chromobindin-8) (Lipocortin II) (Placental anticoagulant protein IV) (PAP-IV) (Protein I) (p36)	ENST00000332680.8 [P07355-2];ENST00000396024.7 [P07355-1];ENST00000421017.6 [P07355-1];ENST00000451270.7 [P07355-1];ENST00000557906.6 [P07355-1];ENST00000558558.6 [P07355-1];ENST00000559818.6 [P07355-1];ENST00000559956.6 [P07355-1];ENST00000560468.6 [P07355-1];ENST00000677968.1 [P07355-1];ENST00000678061.1 [P07355-1];ENST00000678450.1 [P07355-1];ENST00000678870.1 [P07355-1];ENST00000679109.1 [P07…	ANXA2	THPS16hr_vs_Untreated
P06576	-0.192402	22.8459	-2.73437	0.0154251	0.0731675	-3.77237	ATP5F1B ATP5B ATPMB ATPSB	ATP synthase subunit beta, mitochondrial (EC 7.1.2.2) (ATP synthase F1 subunit beta)	ENST00000262030.8;	ATP5F1B	THPS16hr_vs_Untreated
P15291	-0.171761	15.6722	-2.73199	0.0154987	0.0734194	-3.77692	B4GALT1 GGTB2	Beta-1,4-galactosyltransferase 1 (Beta-1,4-GalTase 1) (Beta4Gal-T1) (b4Gal-T1) (EC 2.4.1.-) (Beta-N-acetylglucosaminyl-glycolipid beta-1,4-galactosyltransferase) (Beta-N-acetylglucosaminylglycopeptide beta-1,4-galactosyltransferase) (EC 2.4.1.38) (Lactose synthase A protein) (EC 2.4.1.22) (N-acetyllactosamine synthase) (EC 2.4.1.90) (Nal synthase) (Neolactotriaosylceramide beta-1,4-galactosyltran…	ENST00000379731.5 [P15291-1];	B4GALT1	THPS16hr_vs_Untreated
P16435	-0.0989205	17.6712	-2.73181	0.0155045	0.0734194	-3.77728	POR CYPOR	NADPH--cytochrome P450 reductase (CPR) (P450R) (EC 1.6.2.4)	ENST00000461988.6;	POR	THPS16hr_vs_Untreated
P42167	-0.0962794	19.2278	-2.7307	0.015539	0.0735204	-3.7794	TMPO LAP2	Lamina-associated polypeptide 2, isoforms beta/gamma (Thymopoietin, isoforms beta/gamma) (TP beta/gamma) (Thymopoietin-related peptide isoforms beta/gamma) (TPRP isoforms beta/gamma) [Cleaved into: Thymopoietin (TP) (Splenin); Thymopentin (TP5)]	ENST00000261210.9 [P42167-3];ENST00000393053.6 [P42167-2];ENST00000556029.6 [P42167-1];	TMPO	THPS16hr_vs_Untreated
P09132	0.141092	16.4808	2.72909	0.0155891	0.0736949	-3.78248	SRP19	Signal recognition particle 19 kDa protein (SRP19)	ENST00000282999.7 [P09132-2];ENST00000505459.6 [P09132-1];ENST00000515463.1 [P09132-3];	SRP19	THPS16hr_vs_Untreated
Q9NQZ2	-0.106376	16.8763	-2.72813	0.0156191	0.0737747	-3.78432	UTP3 CRLZ1 SAS10	Something about silencing protein 10 (Charged amino acid-rich leucine zipper 1) (CRL1) (Disrupter of silencing SAS10) (UTP3 homolog)	ENST00000254803.4;	UTP3	THPS16hr_vs_Untreated
P00846	-0.236425	16.4162	-2.72748	0.0156396	0.073809	-3.78558	MT-ATP6 ATP6 ATPASE6 MTATP6	ATP synthase subunit a (F-ATPase protein 6)	ENST00000361899.2;	MT-ATP6	THPS16hr_vs_Untreated
Q9HC38	-0.145383	19.6648	-2.72351	0.0157646	0.0742878	-3.79319	GLOD4 C17orf25 CGI-150 My027	Glyoxalase domain-containing protein 4	ENST00000301328.9 [Q9HC38-1];ENST00000301329.11 [Q9HC38-2];	GLOD4	THPS16hr_vs_Untreated
Q9BXB4	-0.150591	15.5514	-2.72341	0.0157677	0.0742878	-3.79337	OSBPL11 ORP11 OSBP12	Oxysterol-binding protein-related protein 11 (ORP-11) (OSBP-related protein 11)	ENST00000296220.6;	OSBPL11	THPS16hr_vs_Untreated
Q2KHT3	-0.272889	15.5559	-2.72289	0.015784	0.074302	-3.79436	CLEC16A KIAA0350	Protein CLEC16A (C-type lectin domain family 16 member A)	ENST00000409552.4 [Q2KHT3-2];ENST00000409790.6 [Q2KHT3-1];	CLEC16A	THPS16hr_vs_Untreated
Q96ND0	-0.16857	16.5647	-2.72144	0.0158302	0.0744231	-3.79715	FAM210A C18orf19	Protein FAM210A	ENST00000322247.7;ENST00000402563.5;ENST00000651643.1;	FAM210A	THPS16hr_vs_Untreated
Q9Y6A9	-0.181057	16.6634	-2.72124	0.0158364	0.0744231	-3.79753	SPCS1 SPC12 HSPC033	Signal peptidase complex subunit 1 (Microsomal signal peptidase 12 kDa subunit) (SPase 12 kDa subunit)	ENST00000233025.11;	SPCS1	THPS16hr_vs_Untreated
P07384	-0.123399	19.4699	-2.72042	0.0158624	0.0744717	-3.7991	CAPN1 CANPL1 PIG30	Calpain-1 catalytic subunit (EC 3.4.22.52) (Calcium-activated neutral proteinase 1) (CANP 1) (Calpain mu-type) (Calpain-1 large subunit) (Cell proliferation-inducing gene 30 protein) (Micromolar-calpain) (muCANP)	ENST00000279247.11;ENST00000524773.5;ENST00000527323.5;ENST00000533129.5;ENST00000533820.5;	CAPN1	THPS16hr_vs_Untreated
Q14157	-0.257271	19.4878	-2.71977	0.0158831	0.0744717	-3.80035	UBAP2L KIAA0144 NICE4	Ubiquitin-associated protein 2-like (Protein NICE-4) (RNA polymerase II degradation factor UBAP2L)	ENST00000343815.10 [Q14157-1];ENST00000361546.6 [Q14157-2];ENST00000428931.6 [Q14157-2];ENST00000613315.4 [Q14157-4];	UBAP2L	THPS16hr_vs_Untreated
Q96FS4	-0.304575	16.379	-2.71965	0.0158868	0.0744717	-3.80056	SIPA1 SPA1	Signal-induced proliferation-associated protein 1 (Sipa-1) (GTPase-activating protein Spa-1) (p130 SPA-1)	ENST00000394224.3;ENST00000534313.6;	SIPA1	THPS16hr_vs_Untreated
Q96EV8	-0.226292	15.523	-2.71744	0.0159574	0.07474	-3.8048	DTNBP1 BLOC1S8 My031	Dysbindin (Biogenesis of lysosome-related organelles complex 1 subunit 8) (BLOC-1 subunit 8) (Dysbindin-1) (Dystrobrevin-binding protein 1) (Hermansky-Pudlak syndrome 7 protein) (HPS7 protein)	ENST00000338950.9 [Q96EV8-2];ENST00000344537.10 [Q96EV8-1];	DTNBP1	THPS16hr_vs_Untreated
Q8TEQ6	-0.256513	17.6497	-2.71683	0.0159769	0.0747685	-3.80597	GEMIN5	Gem-associated protein 5 (Gemin5)	ENST00000285873.8;	GEMIN5	THPS16hr_vs_Untreated
O76054	-0.144023	16.0951	-2.71309	0.0160971	0.0752683	-3.81313	SEC14L2 C22orf6 KIAA1186 KIAA1658	SEC14-like protein 2 (Alpha-tocopherol-associated protein) (TAP) (hTAP) (Squalene transfer protein) (Supernatant protein factor) (SPF)	ENST00000402592.7 [O76054-5];ENST00000405717.7 [O76054-4];ENST00000615189.5 [O76054-1];	SEC14L2	THPS16hr_vs_Untreated
Q9HCS7	-0.194737	17.2604	-2.71168	0.0161425	0.0754173	-3.81582	XAB2 HCNP KIAA1177 SYF1 PP3898	Pre-mRNA-splicing factor SYF1 (Protein HCNP) (XPA-binding protein 2)	ENST00000358368.5;	XAB2	THPS16hr_vs_Untreated
P26196	-0.0991495	19.8141	-2.71094	0.0161666	0.0754667	-3.81725	DDX6 HLR2 RCK	Probable ATP-dependent RNA helicase DDX6 (EC 3.6.4.13) (ATP-dependent RNA helicase p54) (DEAD box protein 6) (Oncogene RCK)	ENST00000526070.2;ENST00000534980.7;ENST00000620157.4;	DDX6	THPS16hr_vs_Untreated
Q13451	-0.109101	18.0753	-2.70884	0.0162346	0.0755782	-3.82126	FKBP5 AIG6 FKBP51	Peptidyl-prolyl cis-trans isomerase FKBP5 (PPIase FKBP5) (EC 5.2.1.8) (51 kDa FK506-binding protein) (51 kDa FKBP) (FKBP-51) (54 kDa progesterone receptor-associated immunophilin) (Androgen-regulated protein 6) (FF1 antigen) (FK506-binding protein 5) (FKBP-5) (FKBP54) (p54) (HSP90-binding immunophilin) (Rotamase)	ENST00000357266.9 [Q13451-1];ENST00000536438.5 [Q13451-1];ENST00000539068.5 [Q13451-1];ENST00000542713.1 [Q13451-2];	FKBP5	THPS16hr_vs_Untreated
P26038	-0.218698	23.083	-2.70865	0.016241	0.0755782	-3.82163	MSN	Moesin (Membrane-organizing extension spike protein)	ENST00000360270.7;	MSN	THPS16hr_vs_Untreated
Q9H0E9	-0.254021	15.7265	-2.70853	0.0162446	0.0755782	-3.82184	BRD8 SMAP SMAP2	Bromodomain-containing protein 8 (Skeletal muscle abundant protein) (Skeletal muscle abundant protein 2) (Thyroid hormone receptor coactivating protein of 120 kDa) (TrCP120) (p120)	ENST00000230901.9 [Q9H0E9-2];ENST00000254900.10 [Q9H0E9-1];ENST00000411594.6 [Q9H0E9-4];	BRD8	THPS16hr_vs_Untreated
Q96Q89	-0.15708	16.3278	-2.70773	0.0162708	0.0756367	-3.82338	KIF20B KRMP1 MPHOSPH1	Kinesin-like protein KIF20B (Cancer/testis antigen 90) (CT90) (Kinesin family member 20B) (Kinesin-related motor interacting with PIN1) (M-phase phosphoprotein 1) (MPP1)	ENST00000260753.8 [Q96Q89-3];ENST00000371728.8 [Q96Q89-1];	KIF20B	THPS16hr_vs_Untreated
Q92900	-0.0965664	20.1251	-2.70666	0.0163057	0.0757126	-3.82543	UPF1 KIAA0221 RENT1	Regulator of nonsense transcripts 1 (EC 3.6.4.12) (EC 3.6.4.13) (ATP-dependent helicase RENT1) (Nonsense mRNA reducing factor 1) (NORF1) (Up-frameshift suppressor 1 homolog) (hUpf1)	ENST00000262803.10 [Q92900-2];ENST00000599848.5 [Q92900-1];	UPF1	THPS16hr_vs_Untreated
P48444	-0.376066	20.6387	-2.7064	0.0163142	0.0757126	-3.82593	ARCN1 COPD	Coatomer subunit delta (Archain) (Delta-coat protein) (Delta-COP)	ENST00000264028.5 [P48444-1];ENST00000392859.7 [P48444-2];	ARCN1	THPS16hr_vs_Untreated
O95983	-0.692314	16.8217	-2.70548	0.0163443	0.0757892	-3.82768	MBD3	Methyl-CpG-binding domain protein 3 (Methyl-CpG-binding protein MBD3)	ENST00000156825.5 [O95983-2];ENST00000434436.8 [O95983-1];	MBD3	THPS16hr_vs_Untreated
Q01780	-0.108943	18.4115	-2.7025	0.0164422	0.0761573	-3.83339	EXOSC10 PMSCL PMSCL2 RRP6	Exosome complex component 10 (EC 3.1.13.-) (Autoantigen PM/Scl 2) (P100 polymyositis-scleroderma overlap syndrome-associated autoantigen) (Polymyositis/scleroderma autoantigen 100 kDa) (PM/Scl-100) (Polymyositis/scleroderma autoantigen 2)	ENST00000304457.11 [Q01780-2];ENST00000376936.9 [Q01780-1];	EXOSC10	THPS16hr_vs_Untreated
Q9UDY8	-0.165124	16.5562	-2.70223	0.016451	0.0761573	-3.8339	MALT1 MLT	Mucosa-associated lymphoid tissue lymphoma translocation protein 1 (EC 3.4.22.-) (MALT lymphoma-associated translocation) (Paracaspase)	ENST00000345724.7 [Q9UDY8-2];ENST00000649217.2 [Q9UDY8-1];	MALT1	THPS16hr_vs_Untreated
P08559	-0.223847	18.5301	-2.70075	0.0164998	0.076257	-3.83673	PDHA1 PHE1A	Pyruvate dehydrogenase E1 component subunit alpha, somatic form, mitochondrial (EC 1.2.4.1) (PDHE1-A type I)	ENST00000355808.10 [P08559-2];ENST00000422285.7 [P08559-1];ENST00000423505.6 [P08559-4];ENST00000540249.5 [P08559-3];	PDHA1	THPS16hr_vs_Untreated
Q8WYA6	-0.115248	17.5775	-2.69906	0.0165558	0.0763806	-3.83996	CTNNBL1 C20orf33 PP8304	Beta-catenin-like protein 1 (Nuclear-associated protein) (NAP) (Testis development protein NYD-SP19)	ENST00000361383.11 [Q8WYA6-1];ENST00000373469.1 [Q8WYA6-3];ENST00000373473.5 [Q8WYA6-2];ENST00000405275.6 [Q8WYA6-4];ENST00000628103.2 [Q8WYA6-4];	CTNNBL1	THPS16hr_vs_Untreated
P60660	-0.150044	16.0067	-2.69905	0.0165559	0.0763806	-3.83996	MYL6	Myosin light polypeptide 6 (17 kDa myosin light chain) (LC17) (Myosin light chain 3) (MLC-3) (Myosin light chain alkali 3) (Myosin light chain A3) (Smooth muscle and nonmuscle myosin light chain alkali 6)	ENST00000547649.5 [P60660-2];ENST00000548293.5 [P60660-1];ENST00000550697.6 [P60660-1];	MYL6	THPS16hr_vs_Untreated
P60660	-0.150044	16.0067	-2.69905	0.0165559	0.0763806	-3.83996	MYL6	Myosin light polypeptide 6 (17 kDa myosin light chain) (LC17) (Myosin light chain 3) (MLC-3) (Myosin light chain alkali 3) (Myosin light chain A3) (Smooth muscle and nonmuscle myosin light chain alkali 6)	ENST00000547649.5 [P60660-2];ENST00000548293.5 [P60660-1];ENST00000550697.6 [P60660-1];	MYL6	THPS16hr_vs_Untreated
Q96HH9	-0.166804	15.349	-2.6987	0.0165676	0.0763806	-3.84064	GRAMD2B GRAMD3 NS3TP2	GRAM domain-containing protein 2B (HCV NS3-transactivated protein 2)	ENST00000285689.8 [Q96HH9-1];ENST00000511134.1 [Q96HH9-4];ENST00000513040.5 [Q96HH9-3];ENST00000542322.5 [Q96HH9-2];ENST00000544396.5 [Q96HH9-5];	GRAMD2B	THPS16hr_vs_Untreated
P06703	-0.668792	19.6021	-2.69811	0.016587	0.0764069	-3.84176	S100A6 CACY	Protein S100-A6 (Calcyclin) (Growth factor-inducible protein 2A9) (MLN 4) (Prolactin receptor-associated protein) (PRA) (S100 calcium-binding protein A6)	ENST00000368719.9;ENST00000368720.6;ENST00000496817.5;	S100A6	THPS16hr_vs_Untreated
Q96AA3	-0.133787	16.1289	-2.69683	0.0166296	0.0765399	-3.8442	RFT1	Protein RFT1 homolog	ENST00000296292.8;	RFT1	THPS16hr_vs_Untreated
P25788	-0.330958	19.5108	-2.6957	0.0166672	0.0766498	-3.84636	PSMA3 HC8 PSC8	Proteasome subunit alpha type-3 (Macropain subunit C8) (Multicatalytic endopeptidase complex subunit C8) (Proteasome component C8)	ENST00000216455.9 [P25788-1];ENST00000412908.6 [P25788-2];	PSMA3	THPS16hr_vs_Untreated
Q96AG3	-0.131647	15.3343	-2.69512	0.0166866	0.076676	-3.84747	SLC25A46 TB1	Mitochondrial outer membrane protein SLC25A46 (Solute carrier family 25 member 46)	ENST00000355943.8 [Q96AG3-1];ENST00000447245.6 [Q96AG3-3];ENST00000504098.1 [Q96AG3-2];	SLC25A46	THPS16hr_vs_Untreated
P49642	-0.2136	17.1617	-2.69419	0.0167179	0.0767567	-3.84926	PRIM1	DNA primase small subunit (EC 2.7.7.102) (DNA primase 49 kDa subunit) (p49)	ENST00000338193.11;ENST00000706566.1;	PRIM1	THPS16hr_vs_Untreated
Q96QU8	-0.0934063	16.0319	-2.69371	0.0167337	0.076766	-3.85016	XPO6 KIAA0370 RANBP20	Exportin-6 (Exp6) (Ran-binding protein 20)	ENST00000304658.10 [Q96QU8-1];ENST00000565698.5 [Q96QU8-2];	XPO6	THPS16hr_vs_Untreated
Q8N9V3	-0.101771	15.4387	-2.68923	0.0168844	0.0773938	-3.85871	WDSUB1 WDSAM1	WD repeat, SAM and U-box domain-containing protein 1	ENST00000358147.8 [Q8N9V3-2];ENST00000359774.9 [Q8N9V3-1];ENST00000392796.7 [Q8N9V3-1];ENST00000409990.7 [Q8N9V3-1];	WDSUB1	THPS16hr_vs_Untreated
Q96A33	-0.107106	18.7135	-2.68722	0.0169523	0.0776411	-3.86254	CCDC47 GK001 MSTP041 PSEC0077	PAT complex subunit CCDC47 (Calumin) (Coiled-coil domain-containing protein 47)	ENST00000225726.10 [Q96A33-1];ENST00000403162.7 [Q96A33-1];ENST00000582252.1 [Q96A33-2];	CCDC47	THPS16hr_vs_Untreated
P06280	-0.157644	17.477	-2.68668	0.0169706	0.0776614	-3.86357	GLA	Alpha-galactosidase A (EC 3.2.1.22) (Alpha-D-galactosidase A) (Alpha-D-galactoside galactohydrolase) (Galactosylgalactosylglucosylceramidase GLA) (Melibiase) (Agalsidase)	ENST00000218516.4;	GLA	THPS16hr_vs_Untreated
Q9Y316	0.161934	15.573	2.68432	0.0170509	0.077965	-3.86808	MEMO1 C2orf4 MEMO NS5ATP7 CGI-27	Protein MEMO1 (C21orf19-like protein) (Hepatitis C virus NS5A-transactivated protein 7) (HCV NS5A-transactivated protein 7) (Mediator of ErbB2-driven cell motility 1) (Mediator of cell motility 1) (Memo-1)	ENST00000295065.9 [Q9Y316-1];ENST00000379383.7 [Q9Y316-3];ENST00000404530.6 [Q9Y316-1];ENST00000426310.6 [Q9Y316-2];	MEMO1	THPS16hr_vs_Untreated
Q9Y6R1	-0.342807	15.4924	-2.80668	0.0206808	0.0861648	-3.87006	SLC4A4 NBC NBC1 NBCE1	Electrogenic sodium bicarbonate cotransporter 1 (Sodium bicarbonate cotransporter) (Na(+)/HCO3(-) cotransporter) (Solute carrier family 4 member 4) (kNBC1)	ENST00000264485.11 [Q9Y6R1-1];ENST00000340595.4 [Q9Y6R1-2];ENST00000351898.10 [Q9Y6R1-4];ENST00000425175.5 [Q9Y6R1-5];ENST00000512686.5 [Q9Y6R1-3];ENST00000649996.1 [Q9Y6R1-1];	SLC4A4	THPS16hr_vs_Untreated
O15143	-0.307692	19.5314	-2.683	0.0170959	0.0781069	-3.87059	ARPC1B ARC41	Actin-related protein 2/3 complex subunit 1B (Arp2/3 complex 41 kDa subunit) (p41-ARC)	ENST00000414376.6;ENST00000427217.6;ENST00000431816.6;ENST00000451682.5;ENST00000455009.6;ENST00000458033.6;ENST00000645391.1;ENST00000646101.2;	ARPC1B	THPS16hr_vs_Untreated
P29992	-0.10555	17.0383	-2.68195	0.017132	0.0782059	-3.8726	GNA11 GA11	Guanine nucleotide-binding protein subunit alpha-11 (G alpha-11) (G-protein subunit alpha-11) (Guanine nucleotide-binding protein G(y) subunit alpha)	ENST00000078429.9;	GNA11	THPS16hr_vs_Untreated
P50914	-0.360149	20.2658	-2.68128	0.0171548	0.0782059	-3.87387	RPL14	Large ribosomal subunit protein eL14 (60S ribosomal protein L14) (CAG-ISL 7)	ENST00000338970.10;ENST00000396203.7;	RPL14	THPS16hr_vs_Untreated
Q9NPF4	-0.0965765	16.2423	-2.68053	0.0171807	0.0782059	-3.87531	OSGEP GCPL1	tRNA N6-adenosine threonylcarbamoyltransferase (EC 2.3.1.234) (N6-L-threonylcarbamoyladenine synthase) (t(6)A synthase) (O-sialoglycoprotein endopeptidase) (hOSGEP) (t(6)A37 threonylcarbamoyladenosine biosynthesis protein OSGEP) (tRNA threonylcarbamoyladenosine biosynthesis protein OSGEP)	ENST00000206542.9;	OSGEP	THPS16hr_vs_Untreated
Q9NV35	-0.248595	16.2438	-2.6803	0.0171886	0.0782059	-3.87574	NUDT15 MTH2	Nucleotide triphosphate diphosphatase NUDT15 (EC 3.6.1.9) (MutT homolog 2) (MTH2) (Nucleoside diphosphate-linked moiety X motif 15) (Nudix motif 15) (Nucleoside diphosphate-linked to another moiety X hydrolase 15) (Nudix hydrolase 15)	ENST00000258662.3;	NUDT15	THPS16hr_vs_Untreated
Q9C0B5	-0.306246	15.7325	-2.67881	0.0172398	0.0782059	-3.87858	ZDHHC5 KIAA1748 ZNF375	Palmitoyltransferase ZDHHC5 (EC 2.3.1.225) (Zinc finger DHHC domain-containing protein 5) (DHHC-5) (Zinc finger protein 375)	ENST00000287169.8 [Q9C0B5-1];ENST00000527985.5 [Q9C0B5-2];	ZDHHC5	THPS16hr_vs_Untreated
O75151	-0.259233	15.6511	-2.67865	0.0172455	0.0782059	-3.87889	PHF2 CENP-35 KIAA0662	Lysine-specific demethylase PHF2 (EC 1.14.11.-) (GRC5) (PHD finger protein 2)	ENST00000359246.9;	PHF2	THPS16hr_vs_Untreated
Q9ULV3	-0.178411	15.7689	-2.67847	0.0172515	0.0782059	-3.87923	CIZ1 LSFR1 NP94 ZNF356	Cip1-interacting zinc finger protein (CDKN1A-interacting zinc finger protein 1) (Nuclear protein NP94) (Zinc finger protein 356)	ENST00000372938.10 [Q9ULV3-1];ENST00000372948.7 [Q9ULV3-4];ENST00000372954.5 [Q9ULV3-3];ENST00000629610.2 [Q9ULV3-5];ENST00000634901.1 [Q9ULV3-1];	CIZ1	THPS16hr_vs_Untreated
O95816	-0.449212	19.5609	-2.67841	0.0172536	0.0782059	-3.87934	BAG2	BAG family molecular chaperone regulator 2 (BAG-2) (Bcl-2-associated athanogene 2)	ENST00000370693.5 [O95816-1];	BAG2	THPS16hr_vs_Untreated
Q9UKI2	-0.25226	15.6131	-2.67829	0.0172577	0.0782059	-3.87957	CDC42EP3 BORG2 CEP3	Cdc42 effector protein 3 (Binder of Rho GTPases 2) (MSE55-related Cdc42-binding protein)	ENST00000295324.4;ENST00000611976.1;	CDC42EP3	THPS16hr_vs_Untreated
O75643	-0.1253	21.2341	-2.67766	0.0172795	0.0782414	-3.88077	SNRNP200 ASCC3L1 BRR2 HELIC2 KIAA0788	U5 small nuclear ribonucleoprotein 200 kDa helicase (EC 3.6.4.13) (Activating signal cointegrator 1 complex subunit 3-like 1) (BRR2 homolog) (U5 snRNP-specific 200 kDa protein) (U5-200KD)	ENST00000323853.10 [O75643-1];	SNRNP200	THPS16hr_vs_Untreated
P53985	-0.303195	16.677	-2.67684	0.017308	0.0783066	-3.88234	SLC16A1 MCT1	Monocarboxylate transporter 1 (MCT 1) (Solute carrier family 16 member 1)	ENST00000369626.8 [P53985-1];ENST00000429288.2 [P53985-1];ENST00000443580.6 [P53985-1];ENST00000458229.6 [P53985-1];ENST00000538576.5 [P53985-1];ENST00000628110.2 [P53985-1];ENST00000630362.4 [P53985-1];ENST00000679803.1 [P53985-1];	SLC16A1	THPS16hr_vs_Untreated
Q9HAV4	-0.264914	18.7699	-2.67494	0.0173737	0.0785404	-3.88596	XPO5 KIAA1291 RANBP21	Exportin-5 (Exp5) (Ran-binding protein 21)	ENST00000265351.12;	XPO5	THPS16hr_vs_Untreated
Q13257	-0.157883	17.091	-2.67163	0.0174891	0.0789198	-3.89226	MAD2L1 MAD2	Mitotic spindle assembly checkpoint protein MAD2A (HsMAD2) (Mitotic arrest deficient 2-like protein 1) (MAD2-like protein 1)	ENST00000296509.11 [Q13257-1];ENST00000333047.9 [Q13257-2];	MAD2L1	THPS16hr_vs_Untreated
P35227	-0.202064	15.3006	-2.67132	0.0174998	0.0789198	-3.89285	PCGF2 MEL18 RNF110 ZNF144	Polycomb group RING finger protein 2 (DNA-binding protein Mel-18) (RING finger protein 110) (Zinc finger protein 144)	ENST00000610440.1;ENST00000611883.4;ENST00000616199.4;ENST00000620225.5;ENST00000631566.1;ENST00000631610.1;	PCGF2	THPS16hr_vs_Untreated
Q9UEW8	-0.201085	16.8036	-2.67131	0.0175	0.0789198	-3.89286	STK39 PASK SPAK	STE20/SPS1-related proline-alanine-rich protein kinase (Ste-20-related kinase) (EC 2.7.11.1) (DCHT) (Serine/threonine-protein kinase 39)	ENST00000355999.5 [Q9UEW8-1];	STK39	THPS16hr_vs_Untreated
O15484	-0.212512	15.8174	-2.67065	0.017523	0.0789596	-3.89411	CAPN5 NCL3	Calpain-5 (EC 3.4.22.-) (Calpain htra-3) (New calpain 3) (nCL-3)	ENST00000529629.5;ENST00000531028.2;ENST00000648180.1;	CAPN5	THPS16hr_vs_Untreated
Q6PJI9	0.193977	15.5131	2.66791	0.0176193	0.0793293	-3.89933	WDR59 KIAA1923 FP977	GATOR2 complex protein WDR59 (WD repeat-containing protein 59)	ENST00000262144.11 [Q6PJI9-1];ENST00000616369.4 [Q6PJI9-2];	WDR59	THPS16hr_vs_Untreated
P00558	-0.221881	23.8258	-2.66443	0.0177421	0.0797536	-3.90595	PGK1 PGKA MIG10 OK/SW-cl.110	Phosphoglycerate kinase 1 (EC 2.7.2.3) (Cell migration-inducing gene 10 protein) (Primer recognition protein 2) (PRP 2)	ENST00000373316.5 [P00558-1];ENST00000644362.1 [P00558-2];	PGK1	THPS16hr_vs_Untreated
Q13111	-0.0989852	16.1568	-2.66257	0.017808	0.0799856	-3.90948	CHAF1A CAF CAF1P150	Chromatin assembly factor 1 subunit A (CAF-1 subunit A) (Chromatin assembly factor I p150 subunit) (CAF-I 150 kDa subunit) (CAF-I p150) (hp150)	ENST00000301280.10 [Q13111-1];	CHAF1A	THPS16hr_vs_Untreated
Q9H8V3	0.13256	16.1787	2.66059	0.0178788	0.0802389	-3.91326	ECT2	Protein ECT2 (Epithelial cell-transforming sequence 2 oncogene)	ENST00000232458.9 [Q9H8V3-4];ENST00000392692.8 [Q9H8V3-1];ENST00000417960.5 [Q9H8V3-2];ENST00000441497.6 [Q9H8V3-4];ENST00000540509.5 [Q9H8V3-4];	ECT2	THPS16hr_vs_Untreated
Q7L311	-0.206461	16.3706	-2.65934	0.0179232	0.0803678	-3.91562	ARMCX2 ALEX2 KIAA0512	Armadillo repeat-containing X-linked protein 2 (ARM protein lost in epithelial cancers on chromosome X 2) (Protein ALEX2)	ENST00000328766.9;ENST00000330154.6;ENST00000356824.9;	ARMCX2	THPS16hr_vs_Untreated
Q8IZ41	-0.185506	15.6748	-2.65898	0.0179363	0.0803678	-3.91632	RASEF RAB45	Ras and EF-hand domain-containing protein (Ras-related protein Rab-45)	ENST00000340717.4 [Q8IZ41-2];ENST00000376447.4 [Q8IZ41-1];	RASEF	THPS16hr_vs_Untreated
Q9NXU5	-0.113952	15.6487	-2.65802	0.0179707	0.0803896	-3.91814	ARL15 ARFRP2	ADP-ribosylation factor-like protein 15 (ADP-ribosylation factor-related protein 2) (ARF-related protein 2)	ENST00000504924.6;	ARL15	THPS16hr_vs_Untreated
Q9NR56	-0.12192	15.7157	-2.65764	0.0179844	0.0803896	-3.91886	MBNL1 EXP KIAA0428 MBNL	Muscleblind-like protein 1 (Triplet-expansion RNA-binding protein)	ENST00000282486.10 [Q9NR56-1];ENST00000324196.9 [Q9NR56-7];ENST00000324210.10 [Q9NR56-5];ENST00000355460.6 [Q9NR56-2];ENST00000357472.7 [Q9NR56-6];ENST00000463374.5 [Q9NR56-1];ENST00000465907.6 [Q9NR56-4];ENST00000485509.5 [Q9NR56-7];ENST00000485910.5 [Q9NR56-3];ENST00000492948.5 [Q9NR56-6];ENST00000545754.5 [Q9NR56-4];	MBNL1	THPS16hr_vs_Untreated
Q13613	-0.30054	15.7444	-2.6571	0.0180037	0.0804119	-3.91989	MTMR1	Myotubularin-related protein 1 (Phosphatidylinositol-3,5-bisphosphate 3-phosphatase) (EC 3.1.3.95) (Phosphatidylinositol-3-phosphate phosphatase) (EC 3.1.3.64)	ENST00000370390.7 [Q13613-1];ENST00000485376.5 [Q13613-2];	MTMR1	THPS16hr_vs_Untreated
Q96GN5	-0.231407	15.3769	-2.65622	0.0180353	0.0804883	-3.92156	CDCA7L HR1 JPO2 R1	Cell division cycle-associated 7-like protein (Protein JPO2) (Transcription factor RAM2)	ENST00000356195.9 [Q96GN5-4];ENST00000373934.4 [Q96GN5-5];ENST00000406877.8 [Q96GN5-1];	CDCA7L	THPS16hr_vs_Untreated
Q9NRX2	-0.169567	16.0811	-2.6554	0.0180649	0.0805562	-3.92312	MRPL17 LIP2	Large ribosomal subunit protein bL17m (39S ribosomal protein L17, mitochondrial) (L17mt) (MRP-L17) (LYST-interacting protein 2)	ENST00000288937.7;	MRPL17	THPS16hr_vs_Untreated
Q15181	-0.147025	20.3937	-2.65384	0.0181213	0.0806998	-3.92609	PPA1 IOPPP PP	Inorganic pyrophosphatase (EC 3.6.1.1) (Pyrophosphate phospho-hydrolase) (PPase)	ENST00000373232.8;	PPA1	THPS16hr_vs_Untreated
P83436	-0.126223	16.6293	-2.6537	0.018126	0.0806998	-3.92633	COG7 UNQ3082/PRO10013	Conserved oligomeric Golgi complex subunit 7 (COG complex subunit 7) (Component of oligomeric Golgi complex 7)	ENST00000307149.10;	COG7	THPS16hr_vs_Untreated
Q969Z0	-0.0891973	18.4765	-2.65302	0.0181509	0.0807152	-3.92764	TBRG4 CPR2 FASTKD4 KIAA0948	FAST kinase domain-containing protein 4 (Cell cycle progression restoration protein 2) (Cell cycle progression protein 2) (Protein TBRG4) (Transforming growth factor beta regulator 4)	ENST00000258770.8 [Q969Z0-1];ENST00000361278.7 [Q969Z0-2];ENST00000395655.8 [Q969Z0-2];ENST00000494076.5 [Q969Z0-1];	TBRG4	THPS16hr_vs_Untreated
P11234	-0.238157	16.8399	-2.65281	0.0181584	0.0807152	-3.92803	RALB	Ras-related protein Ral-B (EC 3.6.5.2)	ENST00000272519.10 [P11234-1];ENST00000420510.5 [P11234-1];	RALB	THPS16hr_vs_Untreated
P36578	-0.14993	22.9772	-2.65181	0.0181945	0.0807261	-3.92992	RPL4 RPL1	Large ribosomal subunit protein uL4 (60S ribosomal protein L1) (60S ribosomal protein L4)	ENST00000307961.11;	RPL4	THPS16hr_vs_Untreated
P20700	-0.4646	22.2106	-2.65159	0.0182027	0.0807261	-3.93035	LMNB1 LMN2 LMNB	Lamin-B1	ENST00000261366.10;	LMNB1	THPS16hr_vs_Untreated
Q9UKL0	-0.454027	17.5941	-2.65155	0.0182042	0.0807261	-3.93043	RCOR1 KIAA0071 RCOR	REST corepressor 1 (Protein CoREST)	ENST00000262241.7;	RCOR1	THPS16hr_vs_Untreated
Q16610	-0.10124	16.3592	-2.65086	0.0182292	0.0807728	-3.93174	ECM1	Extracellular matrix protein 1 (Secretory component p85)	ENST00000346569.6 [Q16610-2];ENST00000369047.9 [Q16610-1];ENST00000369049.8 [Q16610-4];	ECM1	THPS16hr_vs_Untreated
Q9NVE7	-0.140261	16.7548	-2.65041	0.0182456	0.0807811	-3.93259	PANK4	4'-phosphopantetheine phosphatase (EC 3.1.3.-) (Inactive pantothenic acid kinase 4) (hPanK4)	ENST00000378466.9;ENST00000615291.3;	PANK4	THPS16hr_vs_Untreated
Q15149	-0.154291	15.6326	-2.64986	0.0182655	0.080783	-3.93363	PLEC PLEC1	Plectin (PCN) (PLTN) (Hemidesmosomal protein 1) (HD1) (Plectin-1)	ENST00000322810.8 [Q15149-1];ENST00000345136.8 [Q15149-4];ENST00000354589.7 [Q15149-5];ENST00000354958.6 [Q15149-8];ENST00000356346.7 [Q15149-9];ENST00000357649.6 [Q15149-6];ENST00000398774.6 [Q15149-7];ENST00000436759.6 [Q15149-2];ENST00000527096.5 [Q15149-3];	PLEC	THPS16hr_vs_Untreated
Q15149	-0.154291	15.6326	-2.64986	0.0182655	0.080783	-3.93363	PLEC PLEC1	Plectin (PCN) (PLTN) (Hemidesmosomal protein 1) (HD1) (Plectin-1)	ENST00000322810.8 [Q15149-1];ENST00000345136.8 [Q15149-4];ENST00000354589.7 [Q15149-5];ENST00000354958.6 [Q15149-8];ENST00000356346.7 [Q15149-9];ENST00000357649.6 [Q15149-6];ENST00000398774.6 [Q15149-7];ENST00000436759.6 [Q15149-2];ENST00000527096.5 [Q15149-3];	PLEC	THPS16hr_vs_Untreated
Q15149	-0.154291	15.6326	-2.64986	0.0182655	0.080783	-3.93363	PLEC PLEC1	Plectin (PCN) (PLTN) (Hemidesmosomal protein 1) (HD1) (Plectin-1)	ENST00000322810.8 [Q15149-1];ENST00000345136.8 [Q15149-4];ENST00000354589.7 [Q15149-5];ENST00000354958.6 [Q15149-8];ENST00000356346.7 [Q15149-9];ENST00000357649.6 [Q15149-6];ENST00000398774.6 [Q15149-7];ENST00000436759.6 [Q15149-2];ENST00000527096.5 [Q15149-3];	PLEC	THPS16hr_vs_Untreated
P09914	-0.210844	15.637	-2.64909	0.0182935	0.080783	-3.93509	IFIT1 G10P1 IFI56 IFNAI1 ISG56	Interferon-induced protein with tetratricopeptide repeats 1 (IFIT-1) (Interferon-induced 56 kDa protein) (IFI-56K) (P56)	ENST00000371804.4 [P09914-1];ENST00000546318.2 [P09914-2];	IFIT1	THPS16hr_vs_Untreated
O95295	-0.227255	15.798	-2.64877	0.0183054	0.080783	-3.93571	SNAPIN BLOC1S7 SNAP25BP SNAPAP	SNARE-associated protein Snapin (Biogenesis of lysosome-related organelles complex 1 subunit 7) (BLOC-1 subunit 7) (Synaptosomal-associated protein 25-binding protein) (SNAP-associated protein)	ENST00000368685.6;	SNAPIN	THPS16hr_vs_Untreated
Q13616	-0.109125	17.9758	-2.64826	0.0183239	0.080783	-3.93667	CUL1	Cullin-1 (CUL-1)	ENST00000325222.9;ENST00000409469.5;ENST00000602748.5;ENST00000662716.1;ENST00000663044.1;ENST00000665936.1;	CUL1	THPS16hr_vs_Untreated
P23229	-0.185824	16.1135	-2.64802	0.0183328	0.080783	-3.93713	ITGA6	Integrin alpha-6 (CD49 antigen-like family member F) (VLA-6) (CD antigen CD49f) [Cleaved into: Integrin alpha-6 heavy chain; Integrin alpha-6 light chain; Processed integrin alpha-6 (Alpha6p)]	ENST00000409080.6 [P23229-3];ENST00000409532.5 [P23229-7];ENST00000442250.6 [P23229-1];ENST00000458358.5 [P23229-5];ENST00000684293.1 [P23229-2];	ITGA6	THPS16hr_vs_Untreated
Q9NU22	-0.127703	17.1311	-2.64694	0.0183722	0.0808928	-3.93918	MDN1 KIAA0301	Midasin (Dynein-related AAA-ATPase MDN1) (MIDAS-containing protein)	ENST00000369393.8;ENST00000672983.1;ENST00000673332.1;	MDN1	THPS16hr_vs_Untreated
Q5VW38	-0.106113	16.1534	-2.64645	0.0183902	0.0809082	-3.94011	GPR107 KIAA1624 LUSTR1	Protein GPR107 (Lung seven transmembrane receptor 1)	ENST00000347136.11 [Q5VW38-2];ENST00000372406.5 [Q5VW38-1];ENST00000610997.1 [Q5VW38-1];	GPR107	THPS16hr_vs_Untreated
P18077	-0.252577	20.3638	-2.64482	0.0184501	0.0810272	-3.9432	RPL35A GIG33	Large ribosomal subunit protein eL33 (60S ribosomal protein L35a) (Cell growth-inhibiting gene 33 protein)	ENST00000448864.6;ENST00000647248.2;	RPL35A	THPS16hr_vs_Untreated
P62195	-0.123004	20.9306	-2.6441	0.0184765	0.0810272	-3.94456	PSMC5 SUG1	26S proteasome regulatory subunit 8 (26S proteasome AAA-ATPase subunit RPT6) (Proteasome 26S subunit ATPase 5) (Proteasome subunit p45) (Thyroid hormone receptor-interacting protein 1) (TRIP1) (p45/SUG)	ENST00000310144.11 [P62195-1];ENST00000375812.8 [P62195-2];ENST00000580864.5 [P62195-2];ENST00000581882.5 [P62195-2];	PSMC5	THPS16hr_vs_Untreated
Q9UBV2	0.111357	16.3411	2.64399	0.0184805	0.0810272	-3.94477	SEL1L TSA305 UNQ128/PRO1063	Protein sel-1 homolog 1 (Suppressor of lin-12-like protein 1) (Sel-1L)	ENST00000336735.9 [Q9UBV2-1];ENST00000555824.5 [Q9UBV2-2];	SEL1L	THPS16hr_vs_Untreated
Q86TB9	-0.144793	16.6988	-2.64373	0.0184902	0.0810272	-3.94526	PATL1 OK/KNS-cl.5	Protein PAT1 homolog 1 (PAT1-like protein 1) (Protein PAT1 homolog b) (Pat1b) (hPat1b)	ENST00000300146.10 [Q86TB9-1];	PATL1	THPS16hr_vs_Untreated
Q92945	-0.179846	20.3009	-2.64363	0.0184937	0.0810272	-3.94545	KHSRP FUBP2	Far upstream element-binding protein 2 (FUSE-binding protein 2) (KH type-splicing regulatory protein) (KSRP) (p75)	ENST00000398148.7;	KHSRP	THPS16hr_vs_Untreated
Q6GQQ9	-0.301984	15.5191	-2.64335	0.0185043	0.0810272	-3.94599	OTUD7B ZA20D1	OTU domain-containing protein 7B (EC 3.4.19.12) (Cellular zinc finger anti-NF-kappa-B protein) (Cezanne) (Zinc finger A20 domain-containing protein 1) (Zinc finger protein Cezanne)	ENST00000581312.6 [Q6GQQ9-1];	OTUD7B	THPS16hr_vs_Untreated
O75410	-0.160411	16.6821	-2.64013	0.0186233	0.0814843	-3.95209	TACC1 KIAA1103	Transforming acidic coiled-coil-containing protein 1 (Gastric cancer antigen Ga55) (Taxin-1)	ENST00000276520.12 [O75410-6];ENST00000317827.9 [O75410-1];ENST00000518415.5 [O75410-7];ENST00000520615.5 [O75410-3];	TACC1	THPS16hr_vs_Untreated
Q9NXG2	-0.108175	17.74	-2.63923	0.0186568	0.0815668	-3.9538	THUMPD1	THUMP domain-containing protein 1	ENST00000381337.6;ENST00000396083.7;ENST00000636554.1;	THUMPD1	THPS16hr_vs_Untreated
Q8IXM2	-0.170731	15.7451	-2.63777	0.0187113	0.0816804	-3.95657	BAP18 C17orf49	Chromatin complexes subunit BAP18 (BPTF-associated protein of 18 kDa)	ENST00000439424.6 [Q8IXM2-1];ENST00000546495.5 [Q8IXM2-3];ENST00000552402.5 [Q8IXM2-2];	BAP18	THPS16hr_vs_Untreated
Q06330	-0.175472	16.876	-2.63775	0.018712	0.0816804	-3.95661	RBPJ IGKJRB IGKJRB1 RBPJK RBPSUH	Recombining binding protein suppressor of hairless (CBF-1) (J kappa-recombination signal-binding protein) (RBP-J kappa) (RBP-J) (RBP-JK) (Renal carcinoma antigen NY-REN-30)	ENST00000342295.6 [Q06330-1];ENST00000342320.8 [Q06330-6];ENST00000345843.8 [Q06330-5];ENST00000348160.9 [Q06330-6];ENST00000355476.8 [Q06330-7];ENST00000361572.10 [Q06330-1];ENST00000504423.2 [Q06330-5];ENST00000505958.6 [Q06330-6];ENST00000507561.5 [Q06330-5];ENST00000512671.6 [Q06330-1];ENST00000680928.1 [Q06330-6];ENST00000681093.1 [Q06330-6];ENST00000681264.1 [Q06330-5];ENST00000681484.1 [Q0…	RBPJ	THPS16hr_vs_Untreated
Q96N67	0.69028	17.7642	2.6349	0.0188186	0.0820812	-3.96201	DOCK7 KIAA1771	Dedicator of cytokinesis protein 7	ENST00000251157.10 [Q96N67-6];ENST00000340370.10 [Q96N67-5];ENST00000404627.3 [Q96N67-7];ENST00000454575.6 [Q96N67-2];ENST00000634264.1 [Q96N67-3];ENST00000635123.1 [Q96N67-4];ENST00000635253.2 [Q96N67-1];	DOCK7	THPS16hr_vs_Untreated
O60318	-0.177989	15.7177	-2.63369	0.0188639	0.0821396	-3.96429	MCM3AP GANP KIAA0572 MAP80	Germinal-center associated nuclear protein (GANP) (EC 2.3.1.48) (80 kDa MCM3-associated protein) (MCM3 acetylating protein) (MCM3AP) (EC 2.3.1.-) (MCM3 acetyltransferase)	ENST00000291688.6 [O60318-1];ENST00000397708.1 [O60318-1];	MCM3AP	THPS16hr_vs_Untreated
O75367	-0.373579	19.7758	-2.63334	0.0188771	0.0821396	-3.96496	MACROH2A1 H2AFY	Core histone macro-H2A.1 (Histone macroH2A1) (mH2A1) (Histone H2A.y) (H2A/y) (Medulloblastoma antigen MU-MB-50.205)	ENST00000304332.8 [O75367-3];ENST00000312469.8 [O75367-2];ENST00000510038.1 [O75367-1];ENST00000511689.6 [O75367-1];	MACROH2A1	THPS16hr_vs_Untreated
Q9BUE6	-0.0895897	15.7706	-2.63265	0.0189029	0.0821396	-3.96626	ISCA1 HBLD2 GK004	Iron-sulfur cluster assembly 1 homolog, mitochondrial (HESB-like domain-containing protein 2) (Iron-sulfur assembly protein IscA) (hIscA)	ENST00000375991.9 [Q9BUE6-1];	ISCA1	THPS16hr_vs_Untreated
Q9NWW5	-0.145692	15.7765	-2.6326	0.0189049	0.0821396	-3.96636	CLN6	Ceroid-lipofuscinosis neuronal protein 6 (Protein CLN6)	ENST00000249806.11 [Q9NWW5-1];ENST00000538696.5 [Q9NWW5-2];	CLN6	THPS16hr_vs_Untreated
P51580	-0.155098	17.7581	-2.63192	0.0189305	0.0821396	-3.96765	TPMT	Thiopurine S-methyltransferase (EC 2.1.1.67) (Thiopurine methyltransferase)	ENST00000309983.5;	TPMT	THPS16hr_vs_Untreated
Q07020	-0.413138	20.7548	-2.63185	0.0189331	0.0821396	-3.96778	RPL18	Large ribosomal subunit protein eL18 (60S ribosomal protein L18)	ENST00000549920.6 [Q07020-1];ENST00000552588.5 [Q07020-2];	RPL18	THPS16hr_vs_Untreated
P61803	-0.200273	17.9513	-2.6318	0.0189349	0.0821396	-3.96787	DAD1	Dolichyl-diphosphooligosaccharide--protein glycosyltransferase subunit DAD1 (Oligosaccharyl transferase subunit DAD1) (Defender against cell death 1) (DAD-1)	ENST00000250498.9;	DAD1	THPS16hr_vs_Untreated
P48723	-0.112578	16.8159	-2.62995	0.0190048	0.0823789	-3.97137	HSPA13 STCH	Heat shock 70 kDa protein 13 (Microsomal stress-70 protein ATPase core) (Stress-70 protein chaperone microsome-associated 60 kDa protein)	ENST00000285667.4;	HSPA13	THPS16hr_vs_Untreated
Q8N3J2	-0.280148	15.8816	-2.74371	0.0229122	0.0915014	-3.97266	METTL4	N(6)-adenine-specific methyltransferase METTL4 (Methyltransferase-like protein 4) (N(6)-adenine-specific DNA methyltransferase METTL4) (EC 2.1.1.72) (snRNA (2'-O-methyladenosine-N(6)-)-methyltransferase METTL4) (EC 2.1.1.-)	ENST00000574538.2;	METTL4	THPS16hr_vs_Untreated
Q9H0I9	-0.18198	15.2278	-2.7419	0.0229798	0.0916401	-3.9756	TKTL2	Transketolase-like protein 2 (EC 2.2.1.1)	ENST00000280605.5;	TKTL2	THPS16hr_vs_Untreated
Q14978	-0.24494	19.8468	-2.62726	0.0191068	0.0827568	-3.97646	NOLC1 KIAA0035 NS5ATP13	Nucleolar and coiled-body phosphoprotein 1 (140 kDa nucleolar phosphoprotein) (Nopp140) (Hepatitis C virus NS5A-transactivated protein 13) (HCV NS5A-transactivated protein 13) (Nucleolar 130 kDa protein) (Nucleolar phosphoprotein p130)	ENST00000405356.5 [Q14978-2];ENST00000488254.6 [Q14978-3];ENST00000605788.6 [Q14978-1];	NOLC1	THPS16hr_vs_Untreated
P19525	-0.216195	18.6427	-2.62684	0.019123	0.0827626	-3.97726	EIF2AK2 PKR PRKR	Interferon-induced, double-stranded RNA-activated protein kinase (EC 2.7.11.1) (Eukaryotic translation initiation factor 2-alpha kinase 2) (eIF-2A protein kinase 2) (Interferon-inducible RNA-dependent protein kinase) (P1/eIF-2A protein kinase) (Protein kinase RNA-activated) (PKR) (Protein kinase R) (Tyrosine-protein kinase EIF2AK2) (EC 2.7.10.2) (p68 kinase)	ENST00000233057.9 [P19525-1];ENST00000395127.6 [P19525-1];ENST00000405334.5 [P19525-2];ENST00000647926.1 [P19525-1];ENST00000679507.1 [P19525-1];ENST00000681463.1 [P19525-1];ENST00000681507.1 [P19525-1];	EIF2AK2	THPS16hr_vs_Untreated
P12814	-0.0987679	23.0558	-2.62605	0.0191529	0.0827691	-3.97875	ACTN1	Alpha-actinin-1 (Alpha-actinin cytoskeletal isoform) (F-actin cross-linking protein) (Non-muscle alpha-actinin-1)	ENST00000193403.10 [P12814-1];ENST00000394419.9 [P12814-3];ENST00000438964.6 [P12814-2];ENST00000538545.6 [P12814-4];	ACTN1	THPS16hr_vs_Untreated
P62873	-0.112178	18.3581	-2.62602	0.0191542	0.0827691	-3.97881	GNB1	Guanine nucleotide-binding protein G(I)/G(S)/G(T) subunit beta-1 (Transducin beta chain 1)	ENST00000378609.9 [P62873-1];ENST00000610897.4 [P62873-1];ENST00000703692.1 [P62873-1];ENST00000703693.1 [P62873-1];ENST00000703694.1 [P62873-1];ENST00000703696.1 [P62873-1];ENST00000703697.1 [P62873-1];ENST00000703699.1 [P62873-1];ENST00000703700.1 [P62873-1];ENST00000703701.1 [P62873-1];ENST00000703702.1 [P62873-1];ENST00000703703.1 [P62873-1];ENST00000703704.1 [P62873-1];ENST00000703706.1 [P62…	GNB1	THPS16hr_vs_Untreated
Q13596	-0.12155	18.1405	-2.62514	0.0191878	0.0828502	-3.98048	SNX1	Sorting nexin-1	ENST00000261889.9 [Q13596-3];ENST00000559844.6 [Q13596-1];ENST00000561026.5 [Q13596-2];	SNX1	THPS16hr_vs_Untreated
Q9Y4X5	-0.203442	16.4267	-2.62421	0.0192233	0.0828582	-3.98223	ARIH1 ARI MOP6 UBCH7BP HUSSY-27	E3 ubiquitin-protein ligase ARIH1 (EC 2.3.2.31) (H7-AP2) (HHARI) (Monocyte protein 6) (MOP-6) (Protein ariadne-1 homolog) (ARI-1) (UbcH7-binding protein) (UbcM4-interacting protein) (Ubiquitin-conjugating enzyme E2-binding protein 1)	ENST00000379887.9;	ARIH1	THPS16hr_vs_Untreated
Q9BQC6	-0.162113	16.978	-2.62374	0.0192411	0.0828582	-3.98311	MRPL57 MRP63	Large ribosomal subunit protein mL63 (Mitochondrial ribosomal protein 63) (Mitochondrial ribosomal protein L57) (Ribosomal protein 63, mitochondrial) (hMRP63)	ENST00000309594.5;	MRPL57	THPS16hr_vs_Untreated
Q86WN1	-0.323996	15.7313	-2.62356	0.0192481	0.0828582	-3.98346	FCHSD1 UNQ737/PRO1431	F-BAR and double SH3 domains protein 1 (Protein nervous wreck 2) (NWK2)	ENST00000435817.7 [Q86WN1-1];ENST00000522126.5 [Q86WN1-3];	FCHSD1	THPS16hr_vs_Untreated
Q9Y2H6	-0.193838	17.3132	-2.62354	0.019249	0.0828582	-3.9835	FNDC3A FNDC3 HUGO KIAA0970	Fibronectin type-III domain-containing protein 3A (Human gene expressed in odontoblasts)	ENST00000398316.7 [Q9Y2H6-2];ENST00000492622.6 [Q9Y2H6-1];ENST00000541916.5 [Q9Y2H6-1];	FNDC3A	THPS16hr_vs_Untreated
O75600	-0.274547	15.8527	-2.62299	0.0192702	0.0828641	-3.98455	GCAT KBL	2-amino-3-ketobutyrate coenzyme A ligase, mitochondrial (AKB ligase) (EC 2.3.1.29) (Aminoacetone synthase) (Glycine acetyltransferase)	ENST00000248924.11 [O75600-1];ENST00000323205.10 [O75600-2];	GCAT	THPS16hr_vs_Untreated
Q8N5K1	0.203005	18.0823	2.62273	0.01928	0.0828641	-3.98504	CISD2 CDGSH2 ERIS ZCD2	CDGSH iron-sulfur domain-containing protein 2 (Endoplasmic reticulum intermembrane small protein) (MitoNEET-related 1 protein) (Miner1) (Nutrient-deprivation autophagy factor-1) (NAF-1)	ENST00000273986.10;	CISD2	THPS16hr_vs_Untreated
Q8NG68	0.150565	15.2286	2.73515	0.0232335	0.092162	-3.98658	TTL	Tubulin--tyrosine ligase (TTL) (EC 6.3.2.25)	ENST00000233336.7;	TTL	THPS16hr_vs_Untreated
P05141	-0.46132	20.2615	-2.62166	0.0193212	0.0829366	-3.98706	SLC25A5 AAC2 ANT2	ADP/ATP translocase 2 (ADP,ATP carrier protein 2) (ADP,ATP carrier protein, fibroblast isoform) (Adenine nucleotide translocator 2) (ANT 2) (Solute carrier family 25 member 5) [Cleaved into: ADP/ATP translocase 2, N-terminally processed]	ENST00000317881.9;	SLC25A5	THPS16hr_vs_Untreated
A8CG34	-0.226949	15.4334	-2.62104	0.0193451	0.0829366	-3.98824	POM121C	Nuclear envelope pore membrane protein POM 121C (Nuclear pore membrane protein 121-2) (POM121-2) (Pore membrane protein of 121 kDa C)	ENST00000607367.5 [A8CG34-1];ENST00000615331.5 [A8CG34-2];	POM121C	THPS16hr_vs_Untreated
P49916	-0.166825	16.4544	-2.62086	0.0193518	0.0829366	-3.98857	LIG3	DNA ligase 3 (EC 6.5.1.1) (DNA ligase III) (Polydeoxyribonucleotide synthase [ATP] 3)	ENST00000262327.9 [P49916-2];ENST00000378526.9 [P49916-1];	LIG3	THPS16hr_vs_Untreated
P41227	-0.1835	17.8194	-2.6207	0.0193581	0.0829366	-3.98887	NAA10 ARD1 ARD1A TE2	N-alpha-acetyltransferase 10 (EC 2.3.1.255) (N-terminal acetyltransferase complex ARD1 subunit homolog A) (hARD1) (NatA catalytic subunit Naa10)	ENST00000370009.5 [P41227-2];ENST00000464845.6 [P41227-1];	NAA10	THPS16hr_vs_Untreated
O43823	-0.152956	16.4539	-2.62036	0.0193712	0.0829366	-3.98952	AKAP8 AKAP95	A-kinase anchor protein 8 (AKAP-8) (A-kinase anchor protein 95 kDa) (AKAP 95)	ENST00000269701.7;	AKAP8	THPS16hr_vs_Untreated
Q16531	-0.123953	20.8582	-2.61908	0.0194205	0.0830842	-3.99193	DDB1 XAP1	DNA damage-binding protein 1 (DDB p127 subunit) (DNA damage-binding protein a) (DDBa) (Damage-specific DNA-binding protein 1) (HBV X-associated protein 1) (XAP-1) (UV-damaged DNA-binding factor) (UV-damaged DNA-binding protein 1) (UV-DDB 1) (XPE-binding factor) (XPE-BF) (Xeroderma pigmentosum group E-complementing protein) (XPCe)	ENST00000301764.12 [Q16531-1];ENST00000680367.1 [Q16531-1];ENST00000681803.1 [Q16531-1];	DDB1	THPS16hr_vs_Untreated
[truncated: 24,123 more rows]

## Sheet: Col_Desc
Column	Description
Entry	Uniprot Accession Number
[truncated: 11 more rows]
