# Supplementary material for: Simultaneous proteome localization and turnover analysis reveals spatiotemporal features of protein homeostasis disruptions
Source: Nat Commun. 2024 Mar 11;15:2207. doi: 10.1038/s41467-024-46600-5 (PMC10928085; doi:10.1038/s41467-024-46600-5)
Supplement: Supplementary file 6 — Supplementary Data 3 [file 41467_2024_46600_MOESM6_ESM.xlsx]

## Sheet: SuppDataS3_48_EXPORT_Thapsigarg
Uniprot	Gene.Names	Protein.Names	Untreated.Location	Untreated.k	Untreated.dk	Thapsigargin.k	Thapsigargin.dk	Ratio.k	Wilcox.p	BH.Adjusted.p
A0AVT1	UBA6 MOP4 UBE1L2	Ubiquitin-like modifier-activating enzyme 6 (Ubiquitin-activating enzyme 6) (EC 6.2.1.45) (Monocyte protein 4) (MOP-4) (Ubiquitin-activating enzyme E1-like protein 2) (E1-L2)	CYTOSOL	0.0245993	0.0193475	0.0159581	0.0153034	0.64872	0.462387	0.520057
A1L0T0	ILVBL AHAS HACL2	2-hydroxyacyl-CoA lyase 2 (EC 4.1.2.-) (Acetolactate synthase-like protein) (IlvB-like protein)	ER	0.035087	0.00308117	0.0195921	0.00318542	0.558385	0.000143069	0.00126433
A2RRP1	NBAS NAG	NBAS subunit of NRZ tethering complex (Neuroblastoma-amplified gene protein) (Neuroblastoma-amplified sequence)	ER	0.0245924	0.024188	0.0181455	0.00875085	0.737848	0.615951	0.670009
A5PLN9	TRAPPC13 C5orf44	Trafficking protein particle complex subunit 13	unknown	0.0235696	0.0230488	0.0185158	0.00254178	0.785578	0.420635	0.476934
A5YKK6	CNOT1 CDC39 KIAA1007 NOT1 AD-005	CCR4-NOT transcription complex subunit 1 (CCR4-associated factor 1) (Negative regulator of transcription subunit 1 homolog) (NOT1H) (hNOT1)	ER	0.0427403	0.0077421	0.0246791	0.00401577	0.57742	0.000215063	0.00165981
A6NDG6	PGP	Glycerol-3-phosphate phosphatase (G3PP) (EC 3.1.3.21) (Aspartate-based ubiquitous Mg(2+)-dependent phosphatase) (AUM) (EC 3.1.3.48) (Phosphoglycolate phosphatase) (PGP)	unknown	0.0368673	0.012454	0.0106142	0.00562695	0.287904	0.042624	0.0760582
A6NHT5	HMX3 NKX-5.1 NKX5-1	Homeobox protein HMX3 (Homeobox protein H6 family member 3) (Homeobox protein Nkx-5.1)	unknown	0.019048	0.00347723	0.00891607	0.00634255	0.468085	0.342857	0.401711
E9PRG8	C11orf98	Uncharacterized protein C11orf98	NUCLEUS	0.0616741	0.0107748	0.0304951	0.0109445	0.494455	0.0952381	0.140787
O00116	AGPS AAG5	Alkyldihydroxyacetonephosphate synthase, peroxisomal (Alkyl-DHAP synthase) (EC 2.5.1.26) (Aging-associated gene 5 protein) (Alkylglycerone-phosphate synthase)	PEROXISOME	0.0359208	0.00548179	0.0155598	0.00705168	0.433171	0.00196295	0.0082521
O00148	DDX39A DDX39	ATP-dependent RNA helicase DDX39A (EC 3.6.4.13) (DEAD box protein 39) (Nuclear RNA helicase URH49)	unknown	0.0260407	0.00575047	0.0129491	0.00457263	0.497262	0.00205831	0.00857403
O00151	PDLIM1 CLIM1 CLP36	PDZ and LIM domain protein 1 (C-terminal LIM domain protein 1) (Elfin) (LIM domain protein CLP-36)	xCYTOSKELETON	0.0328452	0.0129918	0.0092392	0.00482997	0.281295	0.000241556	0.00184169
O00154	ACOT7 BACH	Cytosolic acyl coenzyme A thioester hydrolase (EC 3.1.2.2) (Acyl-CoA thioesterase 7) (Brain acyl-CoA hydrolase) (BACH) (hBACH) (CTE-IIa) (CTE-II) (Long chain acyl-CoA thioester hydrolase)	CYTOSOL	0.0328255	0.0108568	0.0123301	0.0069324	0.375625	0.00797954	0.0220481
O00161	SNAP23	Synaptosomal-associated protein 23 (SNAP-23) (Vesicle-membrane fusion protein SNAP-23)	PM	0.0464472	0.0083474	0.0203383	0.00808497	0.437879	0.00021278	0.00165744
O00170	AIP XAP2	AH receptor-interacting protein (AIP) (Aryl-hydrocarbon receptor-interacting protein) (HBV X-associated protein 2) (XAP-2) (Immunophilin homolog ARA9)	CYTOSOL	0.0444444	0.00892063	0.0202338	0.0105205	0.45526	0.00210007	0.00871909
O00178	GTPBP1	GTP-binding protein 1 (G-protein 1) (GP-1) (GP1)	unknown	0.0491268	0.0100036	0.0198047	0.012071	0.403134	0.0630128	0.10235
O00186	STXBP3	Syntaxin-binding protein 3 (Platelet Sec1 protein) (PSP) (Protein unc-18 homolog 3) (Unc18-3) (Protein unc-18 homolog C) (Unc-18C)	LYSOSOME	0.0576707	0.0130241	0.0294032	0.0132989	0.509845	0.203542	0.259823
O00193	SMAP C11orf58	Small acidic protein	xCYTOSKELETON	0.021863	0.0303095	0.0157717	0.0177965	0.721386	1	1
O00203	AP3B1 ADTB3A	AP-3 complex subunit beta-1 (Adaptor protein complex AP-3 subunit beta-1) (Adaptor-related protein complex 3 subunit beta-1) (Beta-3A-adaptin) (Clathrin assembly protein complex 3 beta-1 large chain)	unknown	0.0340096	0.0116205	0.0126056	0.00728922	0.370648	0.000130819	0.00122813
O00231	PSMD11	26S proteasome non-ATPase regulatory subunit 11 (26S proteasome regulatory subunit RPN6) (26S proteasome regulatory subunit S9) (26S proteasome regulatory subunit p44.5)	PROTEASOME	0.0300249	0.00603616	0.00862469	0.00330739	0.287251	1.28935e-08	5.58106e-06
O00232	PSMD12	26S proteasome non-ATPase regulatory subunit 12 (26S proteasome regulatory subunit RPN5) (26S proteasome regulatory subunit p55)	PROTEASOME	0.026025	0.00485822	0.00878222	0.00429523	0.337453	0.000252851	0.00189903
O00233	PSMD9	26S proteasome non-ATPase regulatory subunit 9 (26S proteasome regulatory subunit p27)	xCYTOSKELETON	0.0373525	0.00821996	0.0179184	0.0053853	0.47971	0.0357001	0.0662175
O00264	PGRMC1 HPR6.6 PGRMC	Membrane-associated progesterone receptor component 1 (mPR) (Dap1) (IZA)	ER	0.041892	0.00641126	0.0211566	0.00846514	0.505026	0.000242993	0.00184704
O00267	SUPT5H SPT5 SPT5H	Transcription elongation factor SPT5 (hSPT5) (DRB sensitivity-inducing factor 160 kDa subunit) (DSIF p160) (DRB sensitivity-inducing factor large subunit) (DSIF large subunit) (Tat-cotransactivator 1 protein) (Tat-CT1 protein)	CYTOSOL	0.0555662	0.0245821	0.0267376	0.0152266	0.481184	0.0519481	0.088852
O00273	DFFA DFF1 DFF45 H13	DNA fragmentation factor subunit alpha (DNA fragmentation factor 45 kDa subunit) (DFF-45) (Inhibitor of CAD) (ICAD)	unknown	0.0243198	0.0163547	0.00859053	0	0.353232	0.666667	0.713759
O00291	HIP1	Huntingtin-interacting protein 1 (HIP-1) (Huntingtin-interacting protein I) (HIP-I)	LYSOSOME	0.0404405	0.00900318	0.00845576	0.0063911	0.209091	0.00410245	0.0138172
O00299	CLIC1 G6 NCC27	Chloride intracellular channel protein 1 (Chloride channel ABP) (Nuclear chloride ion channel 27) (NCC27) (Regulatory nuclear chloride ion channel protein) (hRNCC)	xCYTOSKELETON	0.0346625	0.00239267	0.0112795	0.0031531	0.325409	9.97093e-08	1.79192e-05
O00303	EIF3F EIF3S5	Eukaryotic translation initiation factor 3 subunit F (eIF3f) (Deubiquitinating enzyme eIF3f) (EC 3.4.19.12) (Eukaryotic translation initiation factor 3 subunit 5) (eIF-3-epsilon) (eIF3 p47)	NUCLEUS	0.0297725	0.00274892	0.0160513	0.00338647	0.539131	0.0010405	0.00528867
O00399	DCTN6 WS3	Dynactin subunit 6 (Dynactin subunit p27) (Protein WS-3)	unknown	0.0338843	0.00195532	0.0102117	0.00139718	0.301371	0.0357143	0.0662175
O00401	WASL	Actin nucleation-promoting factor WASL (Neural Wiskott-Aldrich syndrome protein) (N-WASP)	unknown	0.0529117	0.0117663	0.0198183	0.00378678	0.374554	0.0652681	0.104595
O00410	IPO5 KPNB3 RANBP5	Importin-5 (Imp5) (Importin subunit beta-3) (Karyopherin beta-3) (Ran-binding protein 5) (RanBP5)	CYTOSOL	0.0230174	0.0085875	0.0103101	0.00798179	0.447927	0.00433723	0.0142647
O00425	IGF2BP3 IMP3 KOC1 VICKZ3	Insulin-like growth factor 2 mRNA-binding protein 3 (IGF2 mRNA-binding protein 3) (IMP-3) (IGF-II mRNA-binding protein 3) (KH domain-containing protein overexpressed in cancer) (hKOC) (VICKZ family member 3)	NUCLEUS	0.0323988	0.0117365	0.0165994	0.0117978	0.512345	0.000951289	0.00495537
O00429	DNM1L DLP1 DRP1	Dynamin-1-like protein (EC 3.6.5.5) (Dnm1p/Vps1p-like protein) (DVLP) (Dynamin family member proline-rich carboxyl-terminal domain less) (Dymple) (Dynamin-like protein) (Dynamin-like protein 4) (Dynamin-like protein IV) (HdynIV) (Dynamin-related protein 1)	unknown	0.0374026	0.00533143	0.013342	0.00446655	0.356712	1.30997e-05	0.000240576
O00442	RTCA RPC RPC1 RTC1 RTCD1	RNA 3'-terminal phosphate cyclase (RNA cyclase) (RNA-3'-phosphate cyclase) (EC 6.5.1.4) (RNA terminal phosphate cyclase domain-containing protein 1) (RTC domain-containing protein 1)	unknown	0.015042	0.0162828	0.00671044	0.00475908	0.446115	0.309524	0.370134
O00443	PIK3C2A	Phosphatidylinositol 4-phosphate 3-kinase C2 domain-containing subunit alpha (PI3K-C2-alpha) (PtdIns-3-kinase C2 subunit alpha) (EC 2.7.1.137) (EC 2.7.1.153) (EC 2.7.1.154) (Phosphoinositide 3-kinase-C2-alpha)	unknown	0.0330839	0.0195839	0.0196942	0.0126304	0.59528	0.00273651	0.010511
O00461	GOLIM4 GIMPC GOLPH4 GPP130	Golgi integral membrane protein 4 (Golgi integral membrane protein, cis) (GIMPc) (Golgi phosphoprotein 4) (Golgi-localized phosphoprotein of 130 kDa) (Golgi phosphoprotein of 130 kDa)	GA	0.052022	0.00296833	0.0216677	0.00451114	0.416511	9.91067e-05	0.00101363
O00469	PLOD2	Procollagen-lysine,2-oxoglutarate 5-dioxygenase 2 (EC 1.14.11.4) (Lysyl hydroxylase 2) (LH2)	GA	0.0429517	0.00628528	0.0408495	0.00536913	0.951056	0.338947	0.398128
O00471	EXOC5 SEC10 SEC10L1	Exocyst complex component 5 (Exocyst complex component Sec10) (hSec10)	PM	0.0166988	0.0194246	0.0119181	0.0118952	0.713709	0.382284	0.440397
O00479	HMGN4 HMG17L3 NHC	High mobility group nucleosome-binding domain-containing protein 4 (Non-histone chromosomal protein HMG-17-like 3) (Non-histone chromosomal protein)	NUCLEUS	0.00733861	0.00655375	0.00682815	0.0064636	0.930442	1	1
O00483	NDUFA4	Cytochrome c oxidase subunit NDUFA4 (Complex I-MLRQ) (CI-MLRQ) (NADH-ubiquinone oxidoreductase MLRQ subunit)	MITOCHONDRION	0.00345245	0.00411765	0.00837628	0.0115913	2.42619	0.606394	0.660184
O00487	PSMD14 POH1	26S proteasome non-ATPase regulatory subunit 14 (EC 3.4.19.-) (26S proteasome regulatory subunit RPN11) (26S proteasome-associated PAD1 homolog 1)	PROTEASOME	0.0121638	0.00798803	0.00809459	0.00584208	0.665464	0.267086	0.326367
O00505	KPNA3 QIP2	Importin subunit alpha-4 (Importin alpha Q2) (Qip2) (Karyopherin subunit alpha-3) (SRP1-gamma)	CYTOSOL	0.0329289	0.0166489	0.0119757	0.00712427	0.363682	0.00663423	0.0194542
O00541	PES1	Pescadillo homolog	NUCLEUS	0.051791	0.00880531	0.0305209	0.00741947	0.589309	0.00911418	0.0242659
O00566	MPHOSPH10 MPP10	U3 small nucleolar ribonucleoprotein protein MPP10 (M phase phosphoprotein 10)	NUCLEUS	0.0354008	0.0110324	0.019591	0.00928959	0.553405	0.0249163	0.0513847
O00567	NOP56 NOL5A	Nucleolar protein 56 (Nucleolar protein 5A)	NUCLEUS	0.0321041	0.0113744	0.0204641	0.0171423	0.637429	0.217355	0.274669
O00571	DDX3X DBX DDX3	ATP-dependent RNA helicase DDX3X (EC 3.6.4.13) (CAP-Rf) (DEAD box protein 3, X-chromosomal) (DEAD box, X isoform) (DBX) (Helicase-like protein 2) (HLP2)	NUCLEUS	0.03996	0.00886733	0.0112596	0.00715218	0.281772	0.00111492	0.00551109
O00629	KPNA4 QIP1	Importin subunit alpha-3 (Importin alpha Q1) (Qip1) (Karyopherin subunit alpha-4)	unknown	0.0369026	0.0128624	0.0177859	0.00742119	0.48197	0.0241843	0.0500803
O00743	PPP6C PPP6	Serine/threonine-protein phosphatase 6 catalytic subunit (PP6C) (EC 3.1.3.16) [Cleaved into: Serine/threonine-protein phosphatase 6 catalytic subunit, N-terminally processed]	CYTOSOL	0.0299199	0.0120707	0.010208	0.0070139	0.341179	0.0666667	0.10616
O00754	MAN2B1 LAMAN MANB	Lysosomal alpha-mannosidase (Laman) (EC 3.2.1.24) (Lysosomal acid alpha-mannosidase) (Mannosidase alpha class 2B member 1) (Mannosidase alpha-B) [Cleaved into: Lysosomal alpha-mannosidase A peptide; Lysosomal alpha-mannosidase B peptide; Lysosomal alpha-mannosidase C peptide; Lysosomal alpha-mannosidase D peptide; Lysosomal alpha-mannosidase E peptide]	LYSOSOME	0.024021	0.016426	0.0104266	0.00488709	0.434063	0.0187948	0.0418105
O00764	PDXK C21orf124 C21orf97 PKH PNK PRED79	Pyridoxal kinase (EC 2.7.1.35) (Pyridoxine kinase)	CYTOSOL	0.034303	0.00463153	0.0255334	0.00772737	0.74435	0.0513444	0.0882395
O14561	NDUFAB1	Acyl carrier protein, mitochondrial (ACP) (CI-SDAP) (NADH-ubiquinone oxidoreductase 9.6 kDa subunit)	MITOCHONDRION	0.0276969	0.00753914	0.00909401	0.00603567	0.328341	0.0232306	0.0487475
O14562	UBFD1 UBPH	Ubiquitin domain-containing protein UBFD1 (Ubiquitin-binding protein homolog)	unknown	0.00983257	0.013093	0.0147581	0.00334756	1.50094	0.648162	0.701107
O14579	COPE	Coatomer subunit epsilon (Epsilon-coat protein) (Epsilon-COP)	unknown	0.0373558	0.0143134	0.0268832	0.00688713	0.719654	0.0351951	0.0658371
O14617	AP3D1 PRO0039	AP-3 complex subunit delta-1 (AP-3 complex subunit delta) (Adaptor-related protein complex 3 subunit delta-1) (Delta-adaptin)	unknown	0.0304747	0.010041	0.0220261	0.00980213	0.722765	0.203542	0.259823
O14653	GOSR2 GS27	Golgi SNAP receptor complex member 2 (27 kDa Golgi SNARE protein) (Membrin)	ER	0.0413204	0.0188064	0.0324788	0.00434314	0.786022	0.327672	0.388513
O14656	TOR1A DQ2 DYT1 TA TORA	Torsin-1A (Dystonia 1 protein) (Torsin ATPase-1A) (EC 3.6.4.-) (Torsin family 1 member A)	ER	0.0294502	0.00812741	0.0175833	0.00288626	0.597051	0.0484848	0.084304
O14657	TOR1B DQ1 FKSG18	Torsin-1B (Torsin ATPase-1B) (EC 3.6.4.-) (Torsin family 1 member B)	ER	0.0465301	0.0101081	0.0125301	0.00953682	0.269291	0.000980713	0.00504596
O14734	ACOT8 ACTEIII PTE1	Acyl-coenzyme A thioesterase 8 (Acyl-CoA thioesterase 8) (EC 3.1.2.1) (EC 3.1.2.11) (EC 3.1.2.2) (EC 3.1.2.3) (EC 3.1.2.5) (Choloyl-coenzyme A thioesterase) (EC 3.1.2.27) (HIV-Nef-associated acyl-CoA thioesterase) (Peroxisomal acyl-CoA thioesterase 2) (PTE-2) (Peroxisomal acyl-coenzyme A thioester hydrolase 1) (PTE-1) (Peroxisomal long-chain acyl-CoA thioesterase 1) (Thioesterase II) (hACTE-III) …	PEROXISOME	0.0403188	0.00289467	0.0193938	0.0143507	0.481011	0.343434	0.401711
O14735	CDIPT PIS PIS1	CDP-diacylglycerol--inositol 3-phosphatidyltransferase (EC 2.7.8.11) (Phosphatidylinositol synthase) (PI synthase) (PtdIns synthase)	ER	0.0384033	0.000776909	0.0101552	0.00412988	0.264434	0.0285714	0.0565584
O14737	PDCD5 TFAR19	Programmed cell death protein 5 (TF-1 cell apoptosis-related protein 19) (Protein TFAR19)	xCYTOSKELETON	0.043161	0.00624447	0.0106043	0.00762799	0.245691	0.00279866	0.0105568
O14744	PRMT5 HRMT1L5 IBP72 JBP1 SKB1	Protein arginine N-methyltransferase 5 (PRMT5) (EC 2.1.1.320) (72 kDa ICln-binding protein) (Histone-arginine N-methyltransferase PRMT5) (Jak-binding protein 1) (Shk1 kinase-binding protein 1 homolog) (SKB1 homolog) (SKB1Hs) [Cleaved into: Protein arginine N-methyltransferase 5, N-terminally processed]	unknown	0.0289292	0.0195266	0.0104761	0.0106356	0.362129	0.0286741	0.056717
O14745	NHERF1 NHERF SLC9A3R1	Na(+)/H(+) exchange regulatory cofactor NHE-RF1 (NHERF-1) (Ezrin-radixin-moesin-binding phosphoprotein 50) (EBP50) (Regulatory cofactor of Na(+)/H(+) exchanger) (Sodium-hydrogen exchanger regulatory factor 1) (Solute carrier family 9 isoform A3 regulatory factor 1)	LYSOSOME	0.0633611	0.0122238	0.027874	0.00543354	0.439924	0.0168995	0.0385487
O14773	TPP1 CLN2 GIG1 UNQ267/PRO304	Tripeptidyl-peptidase 1 (TPP-1) (EC 3.4.14.9) (Cell growth-inhibiting gene 1 protein) (Lysosomal pepstatin-insensitive protease) (LPIC) (Tripeptidyl aminopeptidase) (Tripeptidyl-peptidase I) (TPP-I)	PM	0.013488	0.00122783	0.0219396	0.0064373	1.6266	0.329004	0.388809
O14776	TCERG1 CA150 TAF2S	Transcription elongation regulator 1 (TATA box-binding protein-associated factor 2S) (Transcription factor CA150)	NUCLEUS	0.0326551	0.00513222	0.0134975	0.00662013	0.413334	2.95841e-06	8.97996e-05
O14777	NDC80 HEC HEC1 KNTC2	Kinetochore protein NDC80 homolog (Highly expressed in cancer protein) (Kinetochore protein Hec1) (HsHec1) (Kinetochore-associated protein 2) (Retinoblastoma-associated protein HEC)	unknown	0.0882665	0.0367364	0.0608078	0.0443007	0.688911	0.0417832	0.0748232
O14787	TNPO2	Transportin-2 (Karyopherin beta-2b)	unknown	0.0378497	0.00944663	0.0153415	0	0.405326	0.5	0.558863
O14818	PSMA7 HSPC	Proteasome subunit alpha type-7 (Proteasome subunit RC6-1) (Proteasome subunit XAPC7)	PROTEASOME	0.0314022	0.00939432	0.0111759	0.00326594	0.355895	0.000751617	0.004138
O14828	SCAMP3 C1orf3 PROPIN1	Secretory carrier-associated membrane protein 3 (Secretory carrier membrane protein 3)	unknown	0.062864	0.00636489	0.0421302	0.00434834	0.670181	0.0285714	0.0565584
O14907	TAX1BP3 TIP1	Tax1-binding protein 3 (Glutaminase-interacting protein 3) (Tax interaction protein 1) (TIP-1) (Tax-interacting protein 1)	unknown	0.0444206	0.00642904	0.0136515	0.00500275	0.307323	0.0571429	0.0944002
O14908	GIPC1 C19orf3 GIPC RGS19IP1	PDZ domain-containing protein GIPC1 (GAIP C-terminus-interacting protein) (RGS-GAIP-interacting protein) (RGS19-interacting protein 1) (Synectin) (Tax interaction protein 2) (TIP-2)	unknown	0.0590139	0.00901561	0.020476	0.00497587	0.346969	0.000379909	0.00255575
O14929	HAT1 KAT1	Histone acetyltransferase type B catalytic subunit (EC 2.3.1.48) (Histone acetyltransferase 1)	CYTOSOL	0.0599274	0.00856331	0.0224334	0.0128006	0.374343	2.83514e-06	8.97996e-05
O14936	CASK LIN2	Peripheral plasma membrane protein CASK (hCASK) (EC 2.7.11.1) (Calcium/calmodulin-dependent serine protein kinase) (Protein lin-2 homolog)	LYSOSOME	0.0255307	0.0217187	0.0149494	0.00655111	0.585548	0.247451	0.305489
O14949	UQCRQ	Cytochrome b-c1 complex subunit 8 (Complex III subunit 8) (Complex III subunit VIII) (Ubiquinol-cytochrome c reductase complex 9.5 kDa protein) (Ubiquinol-cytochrome c reductase complex ubiquinone-binding protein QP-C)	MITOCHONDRION	0.0240056	0.0194159	0.00852886	0.0125244	0.355286	0.163636	0.219227
O14964	HGS HRS	Hepatocyte growth factor-regulated tyrosine kinase substrate (Hrs) (Protein pp110)	unknown	0.037476	0.0147626	0.0166787	0.0105849	0.445051	0.0651686	0.104595
O14972	VPS26C DCRA DSCR3 DSCRA	Vacuolar protein sorting-associated protein 26C (Down syndrome critical region protein 3) (Down syndrome critical region protein A)	ER	0.0468451	0.0197403	0.0138535	0.0174635	0.295729	0.208625	0.265101
O14974	PPP1R12A MBS MYPT1	Protein phosphatase 1 regulatory subunit 12A (Myosin phosphatase-targeting subunit 1) (Myosin phosphatase target subunit 1) (Protein phosphatase myosin-binding subunit)	PM	0.0387395	0.00599193	0.0188772	0.00942964	0.487286	0.0448569	0.0792
O14976	GAK	Cyclin-G-associated kinase (EC 2.7.11.1)	unknown	0.0310175	0.0281236	0.0241138	0.0219974	0.777425	0.373626	0.431411
O14979	HNRNPDL HNRPDL JKTBP	Heterogeneous nuclear ribonucleoprotein D-like (hnRNP D-like) (hnRNP DL) (AU-rich element RNA-binding factor) (JKT41-binding protein) (Protein laAUF1)	NUCLEUS	0.0301151	0.0213878	0.00704823	0.00700774	0.234043	0.260448	0.319341
O14980	XPO1 CRM1	Exportin-1 (Exp1) (Chromosome region maintenance 1 protein homolog)	CYTOSOL	0.0358194	0.00795688	0.0139176	0.00453563	0.388548	0.00125524	0.00589214
O15031	PLXNB2 KIAA0315	Plexin-B2 (MM1)	PM	0.0744018	0.0142274	0.0329369	0.0175207	0.442689	0.000671796	0.00374776
O15042	U2SURP KIAA0332 SR140	U2 snRNP-associated SURP motif-containing protein (140 kDa Ser/Arg-rich domain protein) (U2-associated protein SR140)	NUCLEUS	0.0423571	0.0126315	0.0227872	0.0100326	0.537977	0.0273929	0.0549232
O15067	PFAS KIAA0361	Phosphoribosylformylglycinamidine synthase (FGAM synthase) (FGAMS) (EC 6.3.5.3) (Formylglycinamide ribonucleotide amidotransferase) (FGAR amidotransferase) (FGAR-AT) (Formylglycinamide ribotide amidotransferase) (Phosphoribosylformylglycineamide amidotransferase)	CYTOSOL	0.0309583	0.00673861	0.0122993	0.00357597	0.397287	1.0561e-05	0.000214286
O15116	LSM1 CASM	U6 snRNA-associated Sm-like protein LSm1 (Cancer-associated Sm-like) (Small nuclear ribonuclear CaSm)	unknown	0.0169311	0.00626512	0.00198687	0.000205833	0.117351	0.2	0.256081
O15126	SCAMP1 SCAMP	Secretory carrier-associated membrane protein 1 (Secretory carrier membrane protein 1)	ER	0.0318112	0.0295576	0.0170897	0.0110528	0.537224	0.0591359	0.0971822
O15127	SCAMP2	Secretory carrier-associated membrane protein 2 (Secretory carrier membrane protein 2)	unknown	0.0290618	0.0363469	0.0265354	0.00516848	0.913068	1	1
O15143	ARPC1B ARC41	Actin-related protein 2/3 complex subunit 1B (Arp2/3 complex 41 kDa subunit) (p41-ARC)	unknown	0.0320914	0.00612912	0.00904108	0.00437245	0.281729	0.00309436	0.0113325
O15144	ARPC2 ARC34 PRO2446	Actin-related protein 2/3 complex subunit 2 (Arp2/3 complex 34 kDa subunit) (p34-ARC)	unknown	0.0212641	0.0153244	0.00787996	0.00578431	0.370576	0.0682643	0.108225
O15145	ARPC3 ARC21	Actin-related protein 2/3 complex subunit 3 (Arp2/3 complex 21 kDa subunit) (p21-ARC)	PM	0.0391127	0.0043507	0.0155727	0.00379913	0.398151	0.000450743	0.0028281
O15155	BET1	BET1 homolog (hBET1) (Golgi vesicular membrane-trafficking protein p18)	ER	0.0222057	0.0109588	0.0265887	0.00837951	1.19738	1	1
O15160	POLR1C POLR1E	DNA-directed RNA polymerases I and III subunit RPAC1 (DNA-directed RNA polymerase I subunit C) (RNA polymerases I and III subunit AC1) (AC40) (DNA-directed RNA polymerases I and III 40 kDa polypeptide) (RPA40) (RPA39) (RPC40)	unknown	0.0309101	0.00600299	0.0202434	0.00554007	0.654912	0.343434	0.401711
O15173	PGRMC2 DG6 PMBP	Membrane-associated progesterone receptor component 2 (Progesterone membrane-binding protein) (Steroid receptor protein DG6)	ER	0.0391892	0.0119215	0.0243818	0.0117894	0.622155	0.01554	0.0363371
O15212	PFDN6 HKE2 PFD6	Prefoldin subunit 6 (Protein Ke2)	CYTOSOL	0.0507982	0.0251433	0.0317033	0.00827698	0.624103	0.177489	0.234786
O15226	NKRF ITBA4 NRF	NF-kappa-B-repressing factor (NFkB-repressing factor) (NRF) (Protein ITBA4)	NUCLEUS	0.0272885	0.011551	0.00491073	0.00309377	0.179956	0.025641	0.0522039
O15228	GNPAT DAPAT DHAPAT	Dihydroxyacetone phosphate acyltransferase (DAP-AT) (DHAP-AT) (EC 2.3.1.42) (Acyl-CoA:dihydroxyacetonephosphateacyltransferase) (Glycerone-phosphate O-acyltransferase)	PEROXISOME	0.044963	0.00650223	0.0220755	0.0309606	0.490971	0.945221	0.965561
O15258	RER1	Protein RER1	ER	0.0315075	0.00915457	0.0161145	0.00860887	0.511449	0.0845213	0.12857
O15260	SURF4 SURF-4	Surfeit locus protein 4	ER	0.0344116	0.00188502	0.0172395	0.00269834	0.500981	5.67028e-06	0.000145145
O15269	SPTLC1 LCB1	Serine palmitoyltransferase 1 (EC 2.3.1.50) (Long chain base biosynthesis protein 1) (LCB 1) (Serine-palmitoyl-CoA transferase 1) (SPT 1) (SPT1)	ER	0.0534474	0.0115359	0.0348366	0.00469676	0.651793	0.0335964	0.0636511
O15270	SPTLC2 KIAA0526 LCB2	Serine palmitoyltransferase 2 (EC 2.3.1.50) (Long chain base biosynthesis protein 2) (LCB 2) (Long chain base biosynthesis protein 2a) (LCB2a) (Serine-palmitoyl-CoA transferase 2) (SPT 2)	ER	0.069772	0.0128351	0.0318041	0.00751521	0.455829	0.0232306	0.0487475
O15294	OGT	UDP-N-acetylglucosamine--peptide N-acetylglucosaminyltransferase 110 kDa subunit (EC 2.4.1.255) (O-GlcNAc transferase subunit p110) (O-linked N-acetylglucosamine transferase 110 kDa subunit) (OGT)	unknown	0.0402237	0.0140064	0.0149531	0.0165419	0.371748	0.0330111	0.0629878
O15305	PMM2	Phosphomannomutase 2 (PMM 2) (EC 5.4.2.8)	CYTOSOL	0.014	0.0165839	0.0112475	0.00782311	0.803394	0.792458	0.827656
O15344	MID1 FXY RNF59 TRIM18 XPRF	E3 ubiquitin-protein ligase Midline-1 (EC 2.3.2.27) (Midin) (Putative transcription factor XPRF) (RING finger protein 59) (RING finger protein Midline-1) (RING-type E3 ubiquitin transferase Midline-1) (Tripartite motif-containing protein 18)	NUCLEUS	0.0406696	0.0135578	0.0160981	0.0062953	0.395827	0.0176768	0.0398519
O15355	PPM1G PPM1C	Protein phosphatase 1G (EC 3.1.3.16) (Protein phosphatase 1C) (Protein phosphatase 2C isoform gamma) (PP2C-gamma) (Protein phosphatase magnesium-dependent 1 gamma)	CYTOSOL	0.042562	0.0156181	0.0112166	0.0127418	0.263537	0.00662808	0.0194542
O15371	EIF3D EIF3S7	Eukaryotic translation initiation factor 3 subunit D (eIF3d) (Eukaryotic translation initiation factor 3 subunit 7) (eIF-3-zeta) (eIF3 p66)	NUCLEUS	0.031101	0.00548387	0.0161283	0.00447309	0.518578	0.00296311	0.0109474
O15372	EIF3H EIF3S3	Eukaryotic translation initiation factor 3 subunit H (eIF3h) (Eukaryotic translation initiation factor 3 subunit 3) (eIF-3-gamma) (eIF3 p40 subunit)	unknown	0.0250378	0.00991486	0.0128027	0.00510049	0.511336	0.00105978	0.00537581
O15400	STX7	Syntaxin-7	PEROXISOME	0.0391766	0.0115244	0.00979769	0.00470597	0.25009	0.0256548	0.0522039
O15427	SLC16A3 MCT3 MCT4	Monocarboxylate transporter 4 (MCT 4) (Solute carrier family 16 member 3)	LYSOSOME	0.0320425	0.00955009	0.00140121	0.00080077	0.0437297	1.13406e-05	0.000217808
O15446	POLR1G ASE1 CAST CD3EAP PAF49	DNA-directed RNA polymerase I subunit RPA34 (A34.5) (Antisense to ERCC-1 protein) (ASE-1) (CD3-epsilon-associated protein) (CD3E-associated protein) (DNA-directed RNA polymerase I subunit G) (RNA polymerase I-associated factor PAF49)	NUCLEUS	0.0216185	0.0101514	0.00683433	0.00390994	0.316133	0.0476729	0.083411
O15484	CAPN5 NCL3	Calpain-5 (EC 3.4.22.-) (Calpain htra-3) (New calpain 3) (nCL-3)	unknown	0.0511562	0.0136486	0.015702	0.0211102	0.306942	0.015873	0.0366726
O15498	YKT6	Synaptobrevin homolog YKT6 (EC 2.3.1.-)	unknown	0.00982624	0.00868742	0.020036	0.00408892	2.03903	0.796174	0.830848
O15511	ARPC5 ARC16	Actin-related protein 2/3 complex subunit 5 (Arp2/3 complex 16 kDa subunit) (p16-ARC)	unknown	0.0271546	0.0107576	0.00729574	0.00684151	0.268675	0.000384016	0.00256283
O43143	DHX15 DBP1 DDX15	ATP-dependent RNA helicase DHX15 (EC 3.6.4.13) (ATP-dependent RNA helicase #46) (DEAH box protein 15) (Splicing factor Prp43) (hPrp43)	unknown	0.0340526	0.00742034	0.0144351	0.00619302	0.423905	2.51095e-05	0.000383859
O43148	RNMT KIAA0398	mRNA cap guanine-N7 methyltransferase (EC 2.1.1.56) (RG7MT1) (mRNA (guanine-N(7))-methyltransferase) (mRNA cap methyltransferase) (hCMT1) (hMet) (hcm1p)	unknown	0.0201124	0.0146323	0.00719745	0.00755521	0.357861	0.0882939	0.133582
O43169	CYB5B CYB5M OMB5	Cytochrome b5 type B (Cytochrome b5 outer mitochondrial membrane isoform)	ER	0.0413343	0.00533625	0.0140648	0.00250442	0.34027	0.00246812	0.00974383
O43175	PHGDH PGDH3	D-3-phosphoglycerate dehydrogenase (3-PGDH) (EC 1.1.1.95) (2-oxoglutarate reductase) (EC 1.1.1.399) (Malate dehydrogenase) (EC 1.1.1.37)	CYTOSOL	0.0418143	0.00402998	0.031095	0.00572196	0.743645	0.0310252	0.0599426
O43237	DYNC1LI2 DNCLI2 LIC2	Cytoplasmic dynein 1 light intermediate chain 2 (Dynein light intermediate chain 2, cytosolic) (LIC-2) (LIC53/55)	unknown	0.0362143	0.01232	0.0200108	0.00158831	0.552566	0.00821269	0.0225088
O43242	PSMD3	26S proteasome non-ATPase regulatory subunit 3 (26S proteasome regulatory subunit RPN3) (26S proteasome regulatory subunit S3) (Proteasome subunit p58)	PROTEASOME	0.030597	0.00762906	0.0116935	0.00429527	0.382179	5.55998e-05	0.000679073
O43252	PAPSS1 ATPSK1 PAPSS	Bifunctional 3'-phosphoadenosine 5'-phosphosulfate synthase 1 (PAPS synthase 1) (PAPSS 1) (Sulfurylase kinase 1) (SK 1) (SK1) [Includes: Sulfate adenylyltransferase (EC 2.7.7.4) (ATP-sulfurylase) (Sulfate adenylate transferase) (SAT); Adenylyl-sulfate kinase (EC 2.7.1.25) (3'-phosphoadenosine-5'-phosphosulfate synthase) (APS kinase) (Adenosine-5'-phosphosulfate 3'-phosphotransferase) (Adenylylsul…	CYTOSOL	0.0054419	0.0074268	0.00524574	0.00179436	0.963952	1	1
O43264	ZW10	Centromere/kinetochore protein zw10 homolog	ER	0.0250477	0.012899	0.0091671	0.00492617	0.365986	0.014847	0.0349767
O43290	SART1	U4/U6.U5 tri-snRNP-associated protein 1 (SNU66 homolog) (hSnu66) (Squamous cell carcinoma antigen recognized by T-cells 1) (SART-1) (hSART-1) (U4/U6.U5 tri-snRNP-associated 110 kDa protein) (allergen Hom s 1)	NUCLEUS	0.0657101	0.010951	0.0422094	0.00721633	0.642358	0.00363662	0.0126728
O43293	DAPK3 ZIPK	Death-associated protein kinase 3 (DAP kinase 3) (EC 2.7.11.1) (DAP-like kinase) (Dlk) (MYPT1 kinase) (Zipper-interacting protein kinase) (ZIP-kinase)	PM	0.0549447	0.0156689	0.0231095	0.00534762	0.420596	0.0172119	0.039179
O43310	CTIF KIAA0427	CBP80/20-dependent translation initiation factor	NUCLEUS	0.0526744	0.0131999	0.0139149	0.0041262	0.264169	0.0021645	0.00894234
O43324	EEF1E1 AIMP3 P18	Eukaryotic translation elongation factor 1 epsilon-1 (Aminoacyl tRNA synthetase complex-interacting multifunctional protein 3) (Elongation factor p18) (Multisynthase complex auxiliary component p18)	PROTEASOME	0.0217392	0.00757945	0.0124969	0.00891033	0.574856	0.190251	0.24831
O43390	HNRNPR HNRPR	Heterogeneous nuclear ribonucleoprotein R (hnRNP R)	NUCLEUS	0.0329032	0.00482152	0.0139336	0.00116259	0.423472	0.00312322	0.011405
O43395	PRPF3 HPRP3 PRP3	U4/U6 small nuclear ribonucleoprotein Prp3 (Pre-mRNA-splicing factor 3) (hPrp3) (U4/U6 snRNP 90 kDa protein)	NUCLEUS	0.0451815	0.00869807	0.0190935	0.0075225	0.422596	0.00106713	0.00539135
O43396	TXNL1 TRP32 TXL TXNL	Thioredoxin-like protein 1 (32 kDa thioredoxin-related protein)	unknown	0.0390037	0.00538902	0.0187105	0.0124775	0.479711	0.000268667	0.00198813
O43399	TPD52L2	Tumor protein D54 (hD54) (Tumor protein D52-like 2)	unknown	0.0395968	0.00428535	0.0213475	0.00420301	0.539121	0.00416177	0.0138873
O43402	EMC8 C16orf2 C16orf4 COX4AL COX4NB FAM158B NOC4	ER membrane protein complex subunit 8 (Neighbor of COX4) (Protein FAM158B)	ER	0.00719068	0.01048	0.0082792	0.00545931	1.15138	0.968239	0.987471
O43427	FIBP	Acidic fibroblast growth factor intracellular-binding protein (aFGF intracellular-binding protein) (FGF-1 intracellular-binding protein)	PM	0.0369409	0.054017	0.021723	0.00956061	0.588046	1	1
O43432	EIF4G3	Eukaryotic translation initiation factor 4 gamma 3 (eIF-4-gamma 3) (eIF-4G 3) (eIF4G 3) (eIF-4-gamma II) (eIF4GII)	NUCLEUS	0.0455361	0.0128143	0.0224433	0.00523152	0.492869	6.71707e-08	1.53638e-05
O43447	PPIH CYP20 CYPH	Peptidyl-prolyl cis-trans isomerase H (PPIase H) (EC 5.2.1.8) (Rotamase H) (Small nuclear ribonucleoprotein particle-specific cyclophilin H) (CypH) (U-snRNP-associated cyclophilin SnuCyp-20) (USA-CYP)	NUCLEUS	0.0254071	0.0182473	0.0148069	0.0104981	0.582787	0.246753	0.305227
O43491	EPB41L2	Band 4.1-like protein 2 (Erythrocyte membrane protein band 4.1-like 2) (Generally expressed protein 4.1) (4.1G)	LYSOSOME	0.0428024	0.0206412	0.0196804	0.00900145	0.459797	0.00176048	0.00767657
O43493	TGOLN2 TGN46 TGN51	Trans-Golgi network integral membrane protein 2 (Trans-Golgi network glycoprotein 46) (TGN38 homolog) (hTGN46) (Trans-Golgi network glycoprotein 48) (hTGN48) (Trans-Golgi network glycoprotein 51) (hTGN51) (Trans-Golgi network protein 2)	unknown	0.0677737	0.052392	0.0189789	0.0228578	0.280034	0.0159427	0.0367322
O43504	LAMTOR5 HBXIP XIP	Ragulator complex protein LAMTOR5 (Hepatitis B virus X-interacting protein) (HBV X-interacting protein) (HBX-interacting protein) (Late endosomal/lysosomal adaptor and MAPK and MTOR activator 5)	LYSOSOME	0.0511039	0.0061968	0.0171089	0.0143508	0.334787	0.0151515	0.035594
O43583	DENR DRP1 H14	Density-regulated protein (DRP) (Protein DRP1) (Smooth muscle cell-associated protein 3) (SMAP-3)	unknown	0.0126327	0.0160408	0.0101557	0.00829449	0.803926	0.144784	0.19744
O43592	XPOT	Exportin-T (Exportin(tRNA)) (tRNA exportin)	CYTOSOL	0.0218087	0.01281	0.0167331	0.0122021	0.767266	0.21049	0.267201
O43615	TIMM44 MIMT44 TIM44	Mitochondrial import inner membrane translocase subunit TIM44	MITOCHONDRION	0.0256855	0.0124049	0.0149474	0.0088356	0.581941	0.0107053	0.0269885
O43617	TRAPPC3 BET3 CDABP0066	Trafficking protein particle complex subunit 3 (BET3 homolog)	unknown	0.0382028	0.00943492	0.0107703	0.0114089	0.281925	0.0266466	0.0538496
O43660	PLRG1	Pleiotropic regulator 1	NUCLEUS	0.0462732	0.0199541	0.0303716	0.0242346	0.656354	0.562188	0.616324
O43665	RGS10	Regulator of G-protein signaling 10 (RGS10)	unknown	0.0386787	0.00160536	0.0100902	0.0110768	0.260873	0.00793651	0.0220481
O43670	ZNF207 BUGZ	BUB3-interacting and GLEBS motif-containing protein ZNF207 (BuGZ) (hBuGZ) (Zinc finger protein 207)	NUCLEUS	0.0369515	0.00965291	0.0264711	0.00758402	0.716374	0.0400932	0.0725195
O43678	NDUFA2	NADH dehydrogenase [ubiquinone] 1 alpha subcomplex subunit 2 (Complex I-B8) (CI-B8) (NADH-ubiquinone oxidoreductase B8 subunit)	MITOCHONDRION	0.030003	0.0208065	0.0215043	0.0192089	0.716738	0.266667	0.326012
O43681	GET3 ARSA ASNA1 TRC40	ATPase GET3 (EC 3.6.-.-) (Arsenical pump-driving ATPase) (Arsenite-stimulated ATPase) (Guided entry of tail-anchored proteins factor 3, ATPase) (Transmembrane domain recognition complex 40 kDa ATPase subunit) (hARSA-I) (hASNA-I)	unknown	0.0285875	0.0191899	0.0174123	0.011674	0.60909	0.0972623	0.143526
O43707	ACTN4	Alpha-actinin-4 (Non-muscle alpha-actinin 4)	LYSOSOME	0.0308953	0.00577402	0.0118924	0.00420098	0.384926	0.00552313	0.0170088
O43719	HTATSF1	HIV Tat-specific factor 1 (Tat-SF1)	PROTEASOME	0.0514517	0.00413035	0.0158614	0.0155097	0.308277	0.0128375	0.0313579
O43747	AP1G1 ADTG CLAPG1	AP-1 complex subunit gamma-1 (Adaptor protein complex AP-1 subunit gamma-1) (Adaptor-related protein complex 1 subunit gamma-1) (Clathrin assembly protein complex 1 gamma-1 large chain) (Gamma1-adaptin) (Golgi adaptor HA1/AP1 adaptin subunit gamma-1)	ER	0.0298293	0.0139542	0.0177237	0.00488187	0.59417	0.00356045	0.0124938
O43765	SGTA SGT SGT1	Small glutamine-rich tetratricopeptide repeat-containing protein alpha (Alpha-SGT) (Vpu-binding protein) (UBP)	CYTOSOL	0.0243205	0.0205744	0.0121114	0.00914842	0.497993	0.0128868	0.0313579
O43776	NARS1 NARS NRS	Asparagine--tRNA ligase, cytoplasmic (EC 6.1.1.22) (Asparaginyl-tRNA synthetase) (AsnRS) (Asparaginyl-tRNA synthetase 1)	CYTOSOL	0.0270956	0.00929462	0.0192966	0.0138593	0.712168	0.137068	0.188039
O43809	NUDT21 CFIM25 CPSF25 CPSF5	Cleavage and polyadenylation specificity factor subunit 5 (Cleavage and polyadenylation specificity factor 25 kDa subunit) (CPSF 25 kDa subunit) (Cleavage factor Im complex 25 kDa subunit) (CFIm25) (Nucleoside diphosphate-linked moiety X motif 21) (Nudix motif 21) (Nudix hydrolase 21) (Pre-mRNA cleavage factor Im 68 kDa subunit)	NUCLEUS	0.0570925	0.0111499	0.0293291	0.0192164	0.513712	0.314999	0.374865
O43813	LANCL1 GPR69A	Glutathione S-transferase LANCL1 (EC 2.5.1.18) (40 kDa erythrocyte membrane protein) (p40) (LanC-like protein 1)	unknown	0.0450553	0.0122914	0.01727	0.00578257	0.383308	0.0152201	0.0356884
O43815	STRN	Striatin	unknown	0.0361556	0.0177634	0.0149746	0.00855031	0.414171	0.00988754	0.0256729
O43837	IDH3B	Isocitrate dehydrogenase [NAD] subunit beta, mitochondrial (Isocitric dehydrogenase subunit beta) (NAD(+)-specific ICDH subunit beta)	MITOCHONDRION	0.0634664	0.00666898	0.038053	0.0132925	0.599577	0.343434	0.401711
O43847	NRDC NRD1	Nardilysin (EC 3.4.24.61) (N-arginine dibasic convertase) (NRD convertase) (NRD-C) (Nardilysin convertase)	CYTOSOL	0.0376433	0.0212214	0.0197075	0.0134734	0.523532	0.0358441	0.0662412
O43852	CALU	Calumenin (Crocalbin) (IEF SSP 9302)	GA	0.0336732	0.00676903	0.0179622	0.00430617	0.533428	0.0804211	0.123679
O43896	KIF1C KIAA0706	Kinesin-like protein KIF1C	NUCLEUS	0.0508752	0.0145832	0.00819267	0.00858571	0.161035	0.00365166	0.0127076
O60220	TIMM8A DDP DDP1 TIM8A	Mitochondrial import inner membrane translocase subunit Tim8 A (Deafness dystonia protein 1) (X-linked deafness dystonia protein)	MITOCHONDRION	0.0230987	0.0125961	0.00606197	0.0032866	0.262438	0.0012432	0.00589214
O60231	DHX16 DBP2 DDX16 KIAA0577 PRP2	Pre-mRNA-splicing factor ATP-dependent RNA helicase DHX16 (EC 3.6.4.13) (ATP-dependent RNA helicase #3) (DEAH-box protein 16)	NUCLEUS	0.0528395	0.00966318	0.0323973	0.00536797	0.613127	0.00779588	0.0220139
O60256	PRPSAP2	Phosphoribosyl pyrophosphate synthase-associated protein 2 (PRPP synthase-associated protein 2) (41 kDa phosphoribosypyrophosphate synthetase-associated protein) (PAP41)	unknown	0.0327449	0.00945705	0.0143069	0.0105749	0.436921	0.0831391	0.126775
O60271	SPAG9 HSS KIAA0516 MAPK8IP4 SYD1 HLC6	C-Jun-amino-terminal kinase-interacting protein 4 (JIP-4) (JNK-interacting protein 4) (Cancer/testis antigen 89) (CT89) (Human lung cancer oncogene 6 protein) (HLC-6) (JNK-associated leucine-zipper protein) (JLP) (Mitogen-activated protein kinase 8-interacting protein 4) (Proliferation-inducing protein 6) (Protein highly expressed in testis) (PHET) (Sperm surface protein) (Sperm-associated antige…	CYTOSOL	0.0365451	0.00697576	0.0223092	0.0125072	0.610455	0.0332597	0.0632956
O60306	AQR KIAA0560	RNA helicase aquarius (EC 3.6.4.13) (Intron-binding protein of 160 kDa) (IBP160)	NUCLEUS	0.0453375	0.00698726	0.0253186	0.00503247	0.558448	0.00413518	0.0138353
O60313	OPA1 KIAA0567	Dynamin-like 120 kDa protein, mitochondrial (EC 3.6.5.5) (Optic atrophy protein 1) [Cleaved into: Dynamin-like 120 kDa protein, form S1]	MITOCHONDRION	0.0337485	0.0242539	0.0161521	0.00985629	0.478603	0.0195961	0.0432482
O60488	ACSL4 ACS4 FACL4 LACS4	Long-chain-fatty-acid--CoA ligase 4 (EC 6.2.1.3) (Arachidonate--CoA ligase) (EC 6.2.1.15) (Long-chain acyl-CoA synthetase 4) (LACS 4)	unknown	0.0570012	0.0142941	0.0216658	0.00415448	0.380094	4.62501e-07	3.75371e-05
O60493	SNX3	Sorting nexin-3 (Protein SDP3)	PEROXISOME	0.0539281	0.0246113	0.0202936	0.00756717	0.376308	0.0168995	0.0385487
O60502	OGA HEXC KIAA0679 MEA5 MGEA5	Protein O-GlcNAcase (OGA) (EC 3.2.1.169) (Beta-N-acetylglucosaminidase) (Beta-N-acetylhexosaminidase) (Beta-hexosaminidase) (Meningioma-expressed antigen 5) (N-acetyl-beta-D-glucosaminidase) (N-acetyl-beta-glucosaminidase) (Nuclear cytoplasmic O-GlcNAcase and acetyltransferase) (NCOAT)	CYTOSOL	0.0235053	0.0297753	0.029879	0.0197051	1.27116	0.600884	0.655037
O60506	SYNCRIP HNRPQ NSAP1	Heterogeneous nuclear ribonucleoprotein Q (hnRNP Q) (Glycine- and tyrosine-rich RNA-binding protein) (GRY-RBP) (NS1-associated protein 1) (Synaptotagmin-binding, cytoplasmic RNA-interacting protein)	NUCLEUS	0.0296875	0.00369258	0.0152275	0.00177309	0.512925	7.69186e-07	4.20712e-05
O60524	NEMF SDCCAG1	Ribosome quality control complex subunit NEMF (Antigen NY-CO-1) (Nuclear export mediator factor) (Serologically defined colon cancer antigen 1)	NUCLEUS	0.0146978	0.0165376	0.00723876	0.00869645	0.492505	0.655632	0.707667
O60551	NMT2	Glycylpeptide N-tetradecanoyltransferase 2 (EC 2.3.1.97) (Myristoyl-CoA:protein N-myristoyltransferase 2) (NMT 2) (Peptide N-myristoyltransferase 2) (Protein-lysine myristoyltransferase NMT2) (EC 2.3.1.-) (Type II N-myristoyltransferase)	unknown	0.0213796	0.030453	0.0156509	0.00925968	0.732051	0.792208	0.827656
O60568	PLOD3	Multifunctional procollagen lysine hydroxylase and glycosyltransferase LH3 [Includes: Procollagen-lysine,2-oxoglutarate 5-dioxygenase 3 (EC 1.14.11.4) (Lysyl hydroxylase 3) (LH3); Procollagen glycosyltransferase (EC 2.4.1.50) (EC 2.4.1.66) (Galactosylhydroxylysine-glucosyltransferase) (Procollagen galactosyltransferase) (Procollagen glucosyltransferase)]	GA	0.0367553	0.00991281	0.0157865	0.00946044	0.429502	0.00291403	0.0108137
O60573	EIF4E2 EIF4EL3	Eukaryotic translation initiation factor 4E type 2 (eIF-4E type 2) (eIF4E type 2) (Eukaryotic translation initiation factor 4E homologous protein) (Eukaryotic translation initiation factor 4E-like 3) (eIF4E-like protein 4E-LP) (mRNA cap-binding protein 4EHP) (h4EHP) (mRNA cap-binding protein type 3)	ER	0.0367922	0.00364364	0.00939048	0.00634044	0.25523	0.00786713	0.0220481
O60610	DIAPH1 DIAP1	Protein diaphanous homolog 1 (Diaphanous-related formin-1) (DRF1)	unknown	0.0324841	0.00557491	0.0161418	0.00897971	0.496914	0.00490555	0.0155055
O60613	SELENOF SEP15	Selenoprotein F (15 kDa selenoprotein)	GA	0.0236542	0.0123013	0.0126221	0.0110776	0.533612	0.181152	0.237756
O60645	EXOC3 SEC6 SEC6L1	Exocyst complex component 3 (Exocyst complex component Sec6)	PM	0.0336308	0.0109924	0.0138007	0.00720394	0.41036	0.003415	0.0122221
O60664	PLIN3 M6PRBP1 TIP47	Perilipin-3 (47 kDa mannose 6-phosphate receptor-binding protein) (47 kDa MPR-binding protein) (Cargo selection protein TIP47) (Mannose-6-phosphate receptor-binding protein 1) (Placental protein 17) (PP17)	CYTOSOL	0.0392003	0.00384474	0.0128789	0.00623236	0.328541	0.00330337	0.0118733
O60684	KPNA6 IPOA7	Importin subunit alpha-7 (Karyopherin subunit alpha-6)	CYTOSOL	0.0502506	0.0117488	0.020879	0.00465324	0.415498	0.00793651	0.0220481
O60701	UGDH	UDP-glucose 6-dehydrogenase (UDP-Glc dehydrogenase) (UDP-GlcDH) (UDPGDH) (EC 1.1.1.22)	CYTOSOL	0.0333152	0.00774819	0.018755	0.00253114	0.562957	0.000323458	0.00228601
O60716	CTNND1 KIAA0384	Catenin delta-1 (Cadherin-associated Src substrate) (CAS) (p120 catenin) (p120(ctn)) (p120(cas))	LYSOSOME	0.0597838	0.0122552	0.0315357	0.0127935	0.527497	0.00865801	0.023273
O60749	SNX2 TRG9	Sorting nexin-2 (Transformation-related gene 9 protein) (TRG-9)	ER	0.0419999	0.0105148	0.0259112	0.0040561	0.616935	0.0523235	0.0893727
O60762	DPM1	Dolichol-phosphate mannosyltransferase subunit 1 (EC 2.4.1.83) (Dolichol-phosphate mannose synthase subunit 1) (DPM synthase subunit 1) (Dolichyl-phosphate beta-D-mannosyltransferase subunit 1) (Mannose-P-dolichol synthase subunit 1) (MPD synthase subunit 1)	ER	0.0268536	0.0197647	0.0140572	0.00484266	0.523473	0.0630128	0.10235
O60763	USO1 VDP	General vesicular transport factor p115 (Protein USO1 homolog) (Transcytosis-associated protein) (TAP) (Vesicle-docking protein)	unknown	0.0324795	0.00741008	0.0292269	0.0118173	0.899855	0.129384	0.179553
O60784	TOM1	Target of Myb1 membrane trafficking protein (Target of Myb protein 1)	CYTOSOL	0.0393019	0.019335	0.0310204	0.00831185	0.789284	0.426167	0.482772
O60826	CCDC22 CXorf37 JM1	Coiled-coil domain-containing protein 22	ER	0.0353358	0.00489393	0.0125553	0.00635509	0.355313	0.000418879	0.00270388
O60828	PQBP1 NPW38 JM26	Polyglutamine-binding protein 1 (PQBP-1) (38 kDa nuclear protein containing a WW domain) (Npw38) (Polyglutamine tract-binding protein 1)	NUCLEUS	0.0425093	0.0213177	0.00818283	0.0112716	0.192495	0.0089307	0.0238531
O60831	PRAF2 JM4	PRA1 family protein 2	ER	0.0449661	0.00356817	0.0287705	0.000362667	0.639827	0.2	0.256081
O60832	DKC1 NOLA4	H/ACA ribonucleoprotein complex subunit DKC1 (EC 5.4.99.-) (CBF5 homolog) (Dyskerin) (Nopp140-associated protein of 57 kDa) (Nucleolar protein NAP57) (Nucleolar protein family A member 4) (snoRNP protein DKC1)	NUCLEUS	0.0272282	0.0187806	0.00901577	0.0108412	0.331118	0.0256548	0.0522039
O60841	EIF5B IF2 KIAA0741	Eukaryotic translation initiation factor 5B (eIF-5B) (EC 3.6.5.3) (Translation initiation factor IF-2)	NUCLEUS	0.0302999	0.0106441	0.018665	0.00605615	0.616007	0.0310252	0.0599426
O60869	EDF1	Endothelial differentiation-related factor 1 (EDF-1) (Multiprotein-bridging factor 1) (MBF1)	unknown	0.0575093	0.0196845	0.0108146	0.0145303	0.18805	0.00711054	0.0204057
O60870	KIN BTCD KIN17	DNA/RNA-binding protein KIN17 (Binding to curved DNA) (KIN, antigenic determinant of recA protein homolog)	RIBOSOME	0.0547492	0.0175609	0.0197183	0.0096919	0.360156	8.66007e-05	0.000922041
O60884	DNAJA2 CPR3 HIRIP4	DnaJ homolog subfamily A member 2 (Cell cycle progression restoration gene 3 protein) (Dnj3) (Dj3) (HIRA-interacting protein 4) (Renal carcinoma antigen NY-REN-14)	unknown	0.0396399	0.0135547	0.01728	0.00448924	0.435925	0.00562246	0.0171676
O60888	CUTA ACHAP C6orf82	Protein CutA (Acetylcholinesterase-associated protein) (Brain acetylcholinesterase putative membrane anchor)	CYTOSOL	0.032209	0.011689	0.0158364	0.002327	0.491678	0.785714	0.823347
O60925	PFDN1 PFD1	Prefoldin subunit 1	CYTOSOL	0.01373	0.0178495	0.0165828	0.0114707	1.20778	0.943279	0.96436
O75044	SRGAP2 ARHGAP34 FNBP2 KIAA0456 SRGAP2A	SLIT-ROBO Rho GTPase-activating protein 2 (srGAP2) (Formin-binding protein 2) (Rho GTPase-activating protein 34)	PM	0.0529917	0.0134334	0.025102	0.0130625	0.473697	0.0539461	0.0917083
O75083	WDR1	WD repeat-containing protein 1 (Actin-interacting protein 1) (AIP1) (NORI-1)	xCYTOSKELETON	0.026366	0.0130764	0.00760355	0.00660434	0.288385	0.0273955	0.0549232
O75116	ROCK2 KIAA0619	Rho-associated protein kinase 2 (EC 2.7.11.1) (Rho kinase 2) (Rho-associated, coiled-coil-containing protein kinase 2) (Rho-associated, coiled-coil-containing protein kinase II) (ROCK-II) (p164 ROCK-2)	unknown	0.0354124	0.0134936	0.0123917	0.00625772	0.349924	9.0237e-05	0.000945984
O75131	CPNE3 CPN3 KIAA0636	Copine-3 (Copine III)	CYTOSOL	0.0262368	0.0212308	0.00822557	0.003284	0.313513	0.000255163	0.00191068
O75150	RNF40 BRE1B KIAA0661	E3 ubiquitin-protein ligase BRE1B (BRE1-B) (EC 2.3.2.27) (95 kDa retinoblastoma-associated protein) (RBP95) (RING finger protein 40) (RING-type E3 ubiquitin transferase BRE1B)	NUCLEUS	0.0383505	0.0229976	0.0186046	0.00988714	0.485121	0.197808	0.256081
O75152	ZC3H11A KIAA0663 ZC3HDC11A	Zinc finger CCCH domain-containing protein 11A	NUCLEUS	0.0498469	0.01042	0.0308248	0.00774741	0.61839	0.0714286	0.112321
O75153	CLUH KIAA0664	Clustered mitochondria protein homolog	NUCLEUS	0.0461763	0.00801687	0.0235613	0.00763892	0.510247	3.7391e-07	3.22545e-05
O75165	DNAJC13 KIAA0678 RME8	DnaJ homolog subfamily C member 13 (Required for receptor-mediated endocytosis 8) (RME-8)	PEROXISOME	0.0376615	0.00639725	0.0121193	0.00397867	0.321795	6.54987e-06	0.000152588
O75175	CNOT3 KIAA0691 LENG2 NOT3	CCR4-NOT transcription complex subunit 3 (CCR4-associated factor 3) (Leukocyte receptor cluster member 2)	ER	0.0397618	0.0172539	0.020868	0.021835	0.524825	0.0387211	0.0703411
O75179	ANKRD17 GTAR KIAA0697	Ankyrin repeat domain-containing protein 17 (Gene trap ankyrin repeat protein) (Serologically defined breast cancer antigen NY-BR-16)	NUCLEUS	0.0957026	0.0139677	0.0561879	0.00245995	0.58711	0.0221445	0.0471796
O75223	GGCT C7orf24 CRF21	Gamma-glutamylcyclotransferase (EC 4.3.2.9) (Cytochrome c-releasing factor 21)	xCYTOSKELETON	0.0133555	0.0174616	0.00406581	0.0054235	0.304429	0.116408	0.163896
O75306	NDUFS2	NADH dehydrogenase [ubiquinone] iron-sulfur protein 2, mitochondrial (EC 7.1.1.2) (Complex I-49kD) (CI-49kD) (NADH-ubiquinone oxidoreductase 49 kDa subunit)	MITOCHONDRION	0.0273621	0.0298635	0.027803	0.00938477	1.01611	0.953047	0.972765
O75312	ZPR1 ZNF259	Zinc finger protein ZPR1 (Zinc finger protein 259)	CYTOSOL	0.0321547	0.0147323	0.0194796	0.00794657	0.60581	0.638889	0.691374
O75323	NIPSNAP2 GBAS	Protein NipSnap homolog 2 (NipSnap2) (Glioblastoma-amplified sequence)	unknown	0.0308751	0	0.0148683	0	0.481563	1	1
O75347	TBCA	Tubulin-specific chaperone A (TCP1-chaperonin cofactor A) (Tubulin-folding cofactor A) (CFA)	xCYTOSKELETON	0.0293728	0.0169644	0.0121385	0.00967517	0.413258	0.0930896	0.139745
O75348	ATP6V1G1 ATP6G ATP6G1 ATP6J	V-type proton ATPase subunit G 1 (V-ATPase subunit G 1) (V-ATPase 13 kDa subunit 1) (Vacuolar proton pump subunit G 1) (Vacuolar proton pump subunit M16)	unknown	0.0563301	0.0245897	0.0423836	0.00805111	0.752414	0.792208	0.827656
O75351	VPS4B SKD1 VPS42 MIG1	Vacuolar protein sorting-associated protein 4B (EC 3.6.4.6) (Cell migration-inducing gene 1 protein) (Suppressor of K(+) transport growth defect 1) (Protein SKD1)	CYTOSOL	0.0570143	0.0104855	0.0291316	0.0062139	0.510952	0.0952381	0.140787
O75368	SH3BGRL	Adapter SH3BGRL (SH3 domain-binding glutamic acid-rich-like protein 1)	xCYTOSKELETON	0.0403969	0.00597031	0.0110903	0.00652236	0.274532	0.001255	0.00589214
O75381	PEX14	Peroxisomal membrane protein PEX14 (PTS1 receptor-docking protein) (Peroxin-14) (Peroxisomal membrane anchor protein PEX14)	PEROXISOME	0.0324771	0.0196562	0.0132545	0.00723664	0.408119	0.00276143	0.010511
O75390	CS	Citrate synthase, mitochondrial (EC 2.3.3.1) (Citrate (Si)-synthase)	MITOCHONDRION	0.0267621	0.00704158	0.00816316	0.00485377	0.305027	0.000756495	0.00415577
O75396	SEC22B SEC22L1	Vesicle-trafficking protein SEC22b (ER-Golgi SNARE of 24 kDa) (ERS-24) (ERS24) (SEC22 vesicle-trafficking protein homolog B) (SEC22 vesicle-trafficking protein-like 1)	ER	0.0344306	0.00333973	0.0210064	0.00192172	0.610108	0.000215063	0.00165981
O75427	LRCH4 LRN LRRN1 LRRN4	Leucine-rich repeat and calponin homology domain-containing protein 4 (Leucine-rich repeat neuronal protein 4) (Leucine-rich neuronal protein)	ER	0.0126351	0.0138833	0.0259311	0.0129598	2.05231	0.4	0.455591
O75436	VPS26A VPS26	Vacuolar protein sorting-associated protein 26A (Vesicle protein sorting 26A) (hVPS26)	ER	0.0422133	0.0117662	0.0195008	0.00533421	0.461958	8.65335e-06	0.000187648
O75439	PMPCB MPPB	Mitochondrial-processing peptidase subunit beta (EC 3.4.24.64) (Beta-MPP) (P-52)	MITOCHONDRION	0.0509348	0.0107469	0.0244544	0.0268918	0.480111	0.00276143	0.010511
O75475	PSIP1 DFS70 LEDGF PSIP2	PC4 and SFRS1-interacting protein (CLL-associated antigen KW-7) (Dense fine speckles 70 kDa protein) (DFS 70) (Lens epithelium-derived growth factor) (Transcriptional coactivator p75/p52)	xCHROMATIN	0.0514117	0.0291647	0.022714	0.0208983	0.441806	0.699174	0.74375
O75477	ERLIN1 C10orf69 KE04 KEO4 SPFH1	Erlin-1 (Endoplasmic reticulum lipid raft-associated protein 1) (Protein KE04) (Stomatin-prohibitin-flotillin-HflC/K domain-containing protein 1) (SPFH domain-containing protein 1)	ER	0.0351447	0.0155981	0.00569977	0.00519596	0.16218	0.0144765	0.0343288
O75489	NDUFS3	NADH dehydrogenase [ubiquinone] iron-sulfur protein 3, mitochondrial (EC 7.1.1.2) (Complex I-30kD) (CI-30kD) (NADH-ubiquinone oxidoreductase 30 kDa subunit)	MITOCHONDRION	0.0409812	0.00300312	0.0159408	0.00374483	0.388977	0.029304	0.0574213
O75494	SRSF10 FUSIP1 FUSIP2 SFRS13A TASR	Serine/arginine-rich splicing factor 10 (40 kDa SR-repressor protein) (SRrp40) (FUS-interacting serine-arginine-rich protein 1) (Splicing factor SRp38) (Splicing factor, arginine/serine-rich 13A) (TLS-associated protein with Ser-Arg repeats) (TASR) (TLS-associated protein with SR repeats) (TLS-associated serine-arginine protein) (TLS-associated SR protein)	NUCLEUS	0.0440088	0.00588132	0.0217763	0.00273603	0.494817	0.0519481	0.088852
O75521	ECI2 DRS1 HCA88 PECI	Enoyl-CoA delta isomerase 2 (EC 5.3.3.8) (DRS-1) (Delta(3),delta(2)-enoyl-CoA isomerase) (D3,D2-enoyl-CoA isomerase) (Diazepam-binding inhibitor-related protein 1) (DBI-related protein 1) (Dodecenoyl-CoA isomerase) (Hepatocellular carcinoma-associated antigen 88) (Peroxisomal 3,2-trans-enoyl-CoA isomerase) (pECI) (Renal carcinoma antigen NY-REN-1)	PEROXISOME	0.0391604	0.0227618	0.0147241	0.0120484	0.375994	0.00227517	0.00924769
O75531	BANF1 BAF BCRG1	Barrier-to-autointegration factor (Breakpoint cluster region protein 1) [Cleaved into: Barrier-to-autointegration factor, N-terminally processed]	unknown	0.0236423	0.0171601	0.00964973	0.0074791	0.408155	0.0768398	0.11868
O75533	SF3B1 SAP155	Splicing factor 3B subunit 1 (Pre-mRNA-splicing factor SF3b 155 kDa subunit) (SF3b155) (Spliceosome-associated protein 155) (SAP 155)	NUCLEUS	0.0474235	0.00758763	0.0225595	0.0102515	0.475703	0.000274392	0.00202225
O75534	CSDE1 D1S155E KIAA0885 NRU UNR	Cold shock domain-containing protein E1 (N-ras upstream gene protein) (Protein UNR)	NUCLEUS	0.0670703	0.00972177	0.0275607	0.00394614	0.410922	0.00162481	0.00717198
O75569	PRKRA PACT RAX HSD-14 HSD14	Interferon-inducible double-stranded RNA-dependent protein kinase activator A (PKR-associated protein X) (PKR-associating protein X) (Protein activator of the interferon-induced protein kinase) (Protein kinase, interferon-inducible double-stranded RNA-dependent activator)	NUCLEUS	0.0358195	0.0270105	0.0102535	0.00570803	0.286255	0.0788932	0.121553
O75608	LYPLA1 APT1 LPL1	Acyl-protein thioesterase 1 (APT-1) (hAPT1) (EC 3.1.2.-) (Lysophospholipase 1) (Lysophospholipase I) (LPL-I) (LysoPLA I) (Palmitoyl-protein hydrolase) (EC 3.1.2.22)	CYTOSOL	0.0132214	0.00774419	0.00838114	0.00949316	0.633907	0.17094	0.227318
O75643	SNRNP200 ASCC3L1 BRR2 HELIC2 KIAA0788	U5 small nuclear ribonucleoprotein 200 kDa helicase (EC 3.6.4.13) (Activating signal cointegrator 1 complex subunit 3-like 1) (BRR2 homolog) (U5 snRNP-specific 200 kDa protein) (U5-200KD)	NUCLEUS	0.0467414	0.0113016	0.0282321	0.00262111	0.604006	0.0239775	0.0498985
O75663	TIPRL	TIP41-like protein (Putative MAPK-activating protein PM10) (Type 2A-interacting protein) (TIP)	CYTOSOL	0.0313874	0.0150919	0.00925115	0.00742141	0.294741	0.00932401	0.0246939
O75694	NUP155 KIAA0791	Nuclear pore complex protein Nup155 (155 kDa nucleoporin) (Nucleoporin Nup155)	unknown	0.0558192	0.00526236	0.0334725	0.00776464	0.59966	0.000534424	0.00326362
O75695	RP2	Protein XRP2	LYSOSOME	0.0187756	0.0190725	0.00461803	0.0027304	0.245959	0.0379176	0.069332
O75718	CRTAP CASP	Cartilage-associated protein	GA	0.0323933	0.00617082	0.0128476	0.00386718	0.396611	0.00478572	0.0152609
O75746	SLC25A12 AGC1 ARALAR1	Electrogenic aspartate/glutamate antiporter SLC25A12, mitochondrial (Araceli hiperlarga) (Aralar) (Aralar1) (Mitochondrial aspartate glutamate carrier 1) (Solute carrier family 25 member 12)	unknown	0.038743	0.000238327	0.0154276	0	0.398203	0.5	0.558863
O75821	EIF3G EIF3S4	Eukaryotic translation initiation factor 3 subunit G (eIF3g) (Eukaryotic translation initiation factor 3 RNA-binding subunit) (eIF-3 RNA-binding subunit) (Eukaryotic translation initiation factor 3 subunit 4) (eIF-3-delta) (eIF3 p42) (eIF3 p44)	NUCLEUS	0.0305643	0.00819779	0.0142732	0.00816178	0.46699	0.000450743	0.0028281
O75822	EIF3J EIF3S1 PRO0391	Eukaryotic translation initiation factor 3 subunit J (eIF3j) (Eukaryotic translation initiation factor 3 subunit 1) (eIF-3-alpha) (eIF3 p35)	unknown	0.0248348	0.0119957	0.0101479	0.00644186	0.408615	0.0690475	0.109191
O75828	CBR3 SDR21C2	Carbonyl reductase [NADPH] 3 (EC 1.1.1.184) (NADPH-dependent carbonyl reductase 3) (Quinone reductase CBR3) (EC 1.6.5.10) (Short chain dehydrogenase/reductase family 21C member 2)	CYTOSOL	0.0340282	0.00938724	0.00774222	0.00474347	0.227523	0.020522	0.0445606
O75832	PSMD10	26S proteasome non-ATPase regulatory subunit 10 (26S proteasome regulatory subunit p28) (Gankyrin) (p28(GANK))	CYTOSOL	0.0373519	0.0210451	0.0101571	0.0129909	0.27193	0.0209723	0.0452153
O75844	ZMPSTE24 FACE1 STE24	CAAX prenyl protease 1 homolog (EC 3.4.24.84) (Farnesylated proteins-converting enzyme 1) (FACE-1) (Prenyl protein-specific endoprotease 1) (Zinc metalloproteinase Ste24 homolog)	ER	0.029323	0.0138023	0.0129242	0.00579492	0.440753	0.000794384	0.00426176
O75874	IDH1 PICD	Isocitrate dehydrogenase [NADP] cytoplasmic (IDH) (IDH1) (EC 1.1.1.42) (Cytosolic NADP-isocitrate dehydrogenase) (IDPc) (NADP(+)-specific ICDH) (Oxalosuccinate decarboxylase)	unknown	0.030694	0.0222708	0.0126673	0.0114559	0.412697	0.00370442	0.0128309
O75886	STAM2 HBP	Signal transducing adapter molecule 2 (STAM-2) (Hrs-binding protein)	PM	0.0390075	0.00425267	0.0118861	0.00580117	0.304714	0.000575895	0.00339333
O75915	ARL6IP5 DERP11 JWA PRA2 PRAF3 HSPC127	PRA1 family protein 3 (ADP-ribosylation factor-like protein 6-interacting protein 5) (ARL-6-interacting protein 5) (Aip-5) (Cytoskeleton-related vitamin A-responsive protein) (Dermal papilla-derived protein 11) (GTRAP3-18) (Glutamate transporter EAAC1-interacting protein) (JM5) (Prenylated Rab acceptor protein 2) (Protein JWa) (Putative MAPK-activating protein PM27)	ER	0.0398273	0.0206117	0.0146219	0.0162179	0.367133	0.23587	0.293206
O75934	BCAS2 DAM1	Pre-mRNA-splicing factor SPF27 (Breast carcinoma-amplified sequence 2) (DNA amplified in mammary carcinoma 1 protein) (Spliceosome-associated protein SPF 27)	NUCLEUS	0.0333864	0.0122828	0.0194381	0.00814697	0.582216	0.00681174	0.0198308
O75935	DCTN3 DCTN22	Dynactin subunit 3 (Dynactin complex subunit 22 kDa subunit) (p22)	NUCLEUS	0.021178	0.0262967	0.0128904	0.00616235	0.608667	0.538659	0.594415
O75937	DNAJC8 SPF31 HSPC315 HSPC331	DnaJ homolog subfamily C member 8 (Splicing protein spf31)	NUCLEUS	0.0181013	0.0178206	0.00676029	0.00808419	0.373469	0.0630128	0.10235
O75940	SMNDC1 SMNR SPF30	Survival of motor neuron-related-splicing factor 30 (30 kDa splicing factor SMNrp) (SMN-related protein) (Survival motor neuron domain-containing protein 1)	NUCLEUS	0.0574826	0.0330535	0.0291599	0.0258572	0.507283	0.280963	0.340841
O75947	ATP5PD ATP5H My032	ATP synthase subunit d, mitochondrial (ATPase subunit d) (ATP synthase peripheral stalk subunit d)	MITOCHONDRION	0.0201982	0.0170897	0.00696073	0.00597823	0.344621	0.00860104	0.023273
O75955	FLOT1	Flotillin-1	LYSOSOME	0.0603731	0.00900263	0.0244803	0.00237103	0.405484	3.63761e-05	0.000503086
O75964	ATP5MG ATP5L	ATP synthase subunit g, mitochondrial (ATPase subunit g) (ATP synthase membrane subunit g)	MITOCHONDRION	0.0283188	0.00661586	0.00835687	0.00212088	0.295099	0.004329	0.0142647
O76003	GLRX3 PICOT TXNL2 HUSSY-22	Glutaredoxin-3 (PKC-interacting cousin of thioredoxin) (PICOT) (PKC-theta-interacting protein) (PKCq-interacting protein) (Thioredoxin-like protein 2)	CYTOSOL	0.0259607	0.015833	0.00771636	0.0095506	0.297232	0.0128375	0.0313579
O76021	RSL1D1 CATX11 CSIG PBK1 L12	Ribosomal L1 domain-containing protein 1 (CATX-11) (Cellular senescence-inhibited gene protein) (Protein PBK1)	NUCLEUS	0.0234932	0.0170743	0.012716	0.00346624	0.541263	0.109548	0.157589
O76024	WFS1	Wolframin	ER	0.0448277	0.019743	0.0281751	0.00657138	0.628521	0.0481729	0.0839356
O76031	CLPX	ATP-dependent Clp protease ATP-binding subunit clpX-like, mitochondrial	MITOCHONDRION	0.0350624	0.0064683	0.0250795	0.01311	0.715282	0.573427	0.626734
O76094	SRP72	Signal recognition particle subunit SRP72 (SRP72) (Signal recognition particle 72 kDa protein)	ER	0.0189616	0.0156102	0.0132753	0.0111432	0.700115	0.287088	0.345826
O94760	DDAH1 DDAH	N(G),N(G)-dimethylarginine dimethylaminohydrolase 1 (DDAH-1) (Dimethylarginine dimethylaminohydrolase 1) (EC 3.5.3.18) (DDAHI) (Dimethylargininase-1)	unknown	0.0341277	0.00727187	0.0158804	0.0130171	0.465322	0.112754	0.161462
O94776	MTA2 MTA1L1 PID	Metastasis-associated protein MTA2 (Metastasis-associated 1-like 1) (MTA1-L1 protein) (p53 target protein in deacetylase complex)	unknown	0.0441318	0.0098334	0.0194315	0.00602115	0.440307	0.00119407	0.00577745
O94804	STK10 LOK	Serine/threonine-protein kinase 10 (EC 2.7.11.1) (Lymphocyte-oriented kinase)	PM	0.0331167	0.0217812	0.0134872	0.0109871	0.407263	0.0075637	0.0215274
O94808	GFPT2	Glutamine--fructose-6-phosphate aminotransferase [isomerizing] 2 (EC 2.6.1.16) (D-fructose-6-phosphate amidotransferase 2) (Glutamine:fructose-6-phosphate amidotransferase 2) (GFAT 2) (GFAT2) (Hexosephosphate aminotransferase 2)	unknown	0.0338819	0.0142163	0.00583241	0.00196078	0.17214	0.00815851	0.0223847
O94822	LTN1 C21orf10 C21orf98 KIAA0714 RNF160 ZNF294 HSPC087	E3 ubiquitin-protein ligase listerin (EC 2.3.2.27) (RING finger protein 160) (RING-type E3 ubiquitin transferase listerin) (Zinc finger protein 294)	NUCLEUS	0.0468128	0.0224838	0.0104087	0.0143929	0.222348	0.216945	0.274288
O94826	TOMM70 KIAA0719 TOM70 TOMM70A	Mitochondrial import receptor subunit TOM70 (Mitochondrial precursor proteins import receptor) (Translocase of outer membrane 70 kDa subunit) (Translocase of outer mitochondrial membrane protein 70)	MITOCHONDRION	0.0183019	0.00673225	0.0113121	0.0143918	0.618082	0.216429	0.273929
O94854	MACF1 KIAA0754	Microtubule-actin cross-linking factor 1, isoforms 6/7 (Uncharacterized protein KIAA0754)	PM	0.0303546	0.0315864	0.0165275	0.0136536	0.544481	0.492258	0.551188
O94855	SEC24D KIAA0755	Protein transport protein Sec24D (SEC24-related protein D)	ER	0.0430482	0.00473459	0.0461661	0.00530253	1.07243	0.105614	0.153067
O94874	UFL1 KIAA0776 MAXER NLBP RCAD	E3 UFM1-protein ligase 1 (EC 2.3.2.-) (E3 UFM1-protein transferase 1) (Multiple alpha-helix protein located at ER) (Novel LZAP-binding protein) (Regulator of C53/LZAP and DDRGK1)	ER	0.0366803	0.0147436	0.0327969	0.0151134	0.894128	0.208161	0.26478
O94905	ERLIN2 C8orf2 SPFH2 UNQ2441/PRO5003/PRO9924	Erlin-2 (Endoplasmic reticulum lipid raft-associated protein 2) (Stomatin-prohibitin-flotillin-HflC/K domain-containing protein 2) (SPFH domain-containing protein 2)	ER	0.0285562	0.0103076	0.00747183	0.00656462	0.261653	0.117926	0.165573
O94906	PRPF6 C20orf14	Pre-mRNA-processing factor 6 (Androgen receptor N-terminal domain-transactivating protein 1) (ANT-1) (PRP6 homolog) (U5 snRNP-associated 102 kDa protein) (U5-102 kDa protein)	NUCLEUS	0.064657	0.0104413	0.0392081	0.00822059	0.606402	0.000215063	0.00165981
O94915	FRYL AF4P12 KIAA0826	Protein furry homolog-like (ALL1-fused gene from chromosome 4p12 protein)	NUCLEUS	0.0446519	0.0120981	0.00833968	0.00500533	0.186771	9.72166e-06	0.000198859
O94925-3	NA	NA	MITOCHONDRION	0.0455423	0.0126459	0.0224285	0.0120425	0.492477	0.041958	0.0750294
O94973	AP2A2 ADTAB CLAPA2 HIP9 HYPJ KIAA0899	AP-2 complex subunit alpha-2 (100 kDa coated vesicle protein C) (Adaptor protein complex AP-2 subunit alpha-2) (Adaptor-related protein complex 2 subunit alpha-2) (Alpha-adaptin C) (Alpha2-adaptin) (Clathrin assembly protein complex 2 alpha-C large chain) (Huntingtin yeast partner J) (Huntingtin-interacting protein 9) (HIP-9) (Huntingtin-interacting protein J) (Plasma membrane adaptor HA2/AP2 ada…	unknown	0.0266854	0.012654	0.00824352	0.00330036	0.308915	0.000831985	0.0044069
O94979	SEC31A KIAA0905 SEC31L1 HSPC275 HSPC334	Protein transport protein Sec31A (ABP125) (ABP130) (SEC31-like protein 1) (SEC31-related protein A) (Web1-like protein)	NUCLEUS	0.0277518	0.0169865	0.0284574	0.0192874	1.02543	0.627738	0.681381
O95104	SCAF4 KIAA1172 SFRS15	SR-related and CTD-associated factor 4 (CTD-binding SR-like protein RA4) (Splicing factor, arginine/serine-rich 15)	NUCLEUS	0.025563	0.0183807	0.0120401	0.00533049	0.470996	0.141858	0.193976
O95155	UBE4B HDNB1 KIAA0684 UFD2	Ubiquitin conjugation factor E4 B (EC 2.3.2.27) (Homozygously deleted in neuroblastoma 1) (RING-type E3 ubiquitin transferase E4 B) (Ubiquitin fusion degradation protein 2)	CYTOSOL	0.0671597	0.0254457	0.0207726	0.0120406	0.309302	0.145455	0.198247
O95163	ELP1 IKAP IKBKAP	Elongator complex protein 1 (ELP1) (IkappaB kinase complex-associated protein) (IKK complex-associated protein) (p150)	unknown	0.0261518	0.019143	0.0169247	0.0101166	0.647174	0.0867615	0.13166
O95168	NDUFB4	NADH dehydrogenase [ubiquinone] 1 beta subcomplex subunit 4 (Complex I-B15) (CI-B15) (NADH-ubiquinone oxidoreductase B15 subunit)	GA	0.041988	0.00401181	0.00454262	0.00482644	0.108188	0.0571429	0.0944002
O95197	RTN3 ASYIP NSPL2	Reticulon-3 (Homolog of ASY protein) (HAP) (Neuroendocrine-specific protein-like 2) (NSP-like protein 2) (Neuroendocrine-specific protein-like II) (NSP-like protein II) (NSPLII)	ER	0.0481878	0.0116918	0.0231583	0.0136175	0.480584	0.114286	0.161614
O95202	LETM1	Mitochondrial proton/calcium exchanger protein (Electroneutral mitochondrial K(+)/H(+)exchanger) (KHE) (Leucine zipper-EF-hand-containing transmembrane protein 1)	MITOCHONDRION	0.0275449	0.00873357	0.0099961	0.00465401	0.362903	6.54987e-06	0.000152588
O95218	ZRANB2 ZIS ZNF265	Zinc finger Ran-binding domain-containing protein 2 (Zinc finger protein 265) (Zinc finger, splicing)	unknown	0.0340777	0.0179309	0.0191924	0.0199463	0.563195	0.0429637	0.0765016
O95219	SNX4	Sorting nexin-4	ER	0.0370564	0.0118339	0.0156324	0.00669467	0.421855	0.00854701	0.0232479
O95232	LUC7L3 CREAP1 CROP O48	Luc7-like protein 3 (Cisplatin resistance-associated-overexpressed protein) (Luc7A) (Okadaic acid-inducible phosphoprotein OA48-18) (cAMP regulatory element-associated protein 1) (CRE-associated protein 1) (CREAP-1)	NUCLEUS	0.0281317	0.0158333	0.0136369	0.00844778	0.48475	0.010699	0.0269885
O95249	GOSR1 GS28	Golgi SNAP receptor complex member 1 (28 kDa Golgi SNARE protein) (28 kDa cis-Golgi SNARE p28) (GOS-28)	GA	0.0357538	0.0127523	0.0200323	0.0130542	0.560284	0.163636	0.219227
O95292	VAPB UNQ484/PRO983	Vesicle-associated membrane protein-associated protein B/C (VAMP-B/VAMP-C) (VAMP-associated protein B/C) (VAP-B/VAP-C)	ER	0.03139	0.0134962	0.00319261	0.0035656	0.101708	0.0365311	0.0672365
O95295	SNAPIN BLOC1S7 SNAP25BP SNAPAP	SNARE-associated protein Snapin (Biogenesis of lysosome-related organelles complex 1 subunit 7) (BLOC-1 subunit 7) (Synaptosomal-associated protein 25-binding protein) (SNAP-associated protein)	unknown	0.0294451	0.0268773	0.0106197	0.00483544	0.360659	0.5338	0.590607
O95299	NDUFA10	NADH dehydrogenase [ubiquinone] 1 alpha subcomplex subunit 10, mitochondrial (Complex I-42kD) (CI-42kD) (NADH-ubiquinone oxidoreductase 42 kDa subunit)	MITOCHONDRION	0.0346346	0.00432693	0.0161179	0.0110202	0.465371	0.030303	0.0586932
O95302	FKBP9 FKBP60 FKBP63	Peptidyl-prolyl cis-trans isomerase FKBP9 (PPIase FKBP9) (EC 5.2.1.8) (63 kDa FK506-binding protein) (63 kDa FKBP) (FKBP-63) (FK506-binding protein 9) (FKBP-9) (Rotamase)	GA	0.0349377	0.0191165	0.00850914	0.00543923	0.243552	0.0702386	0.110727
O95336	PGLS	6-phosphogluconolactonase (6PGL) (EC 3.1.1.31)	CYTOSOL	0.0212797	0.0131385	0.0150304	0.00607666	0.706326	0.208288	0.264806
O95340	PAPSS2 ATPSK2	Bifunctional 3'-phosphoadenosine 5'-phosphosulfate synthase 2 (PAPS synthase 2) (PAPSS 2) (Sulfurylase kinase 2) (SK 2) (SK2) [Includes: Sulfate adenylyltransferase (EC 2.7.7.4) (ATP-sulfurylase) (Sulfate adenylate transferase) (SAT); Adenylyl-sulfate kinase (EC 2.7.1.25) (3'-phosphoadenosine-5'-phosphosulfate synthase) (APS kinase) (Adenosine-5'-phosphosulfate 3'-phosphotransferase) (Adenylylsul…	CYTOSOL	0.0333555	0.0168643	0.0220542	0.00745233	0.661186	0.169736	0.225836
O95347	SMC2 CAPE SMC2L1 PRO0324	Structural maintenance of chromosomes protein 2 (SMC protein 2) (SMC-2) (Chromosome-associated protein E) (hCAP-E) (XCAP-E homolog)	NUCLEUS	0.0341225	0.0168031	0.0230591	0.0107228	0.675773	0.0717352	0.112555
O95372	LYPLA2 APT2	Acyl-protein thioesterase 2 (APT-2) (EC 3.1.2.-) (Lysophospholipase II) (LPL-II) (LysoPLA II) (Palmitoyl-protein hydrolase) (EC 3.1.2.22)	unknown	0.0270835	0.00684639	0.00324973	0	0.119989	0.666667	0.713759
O95373	IPO7 RANBP7	Importin-7 (Imp7) (Ran-binding protein 7) (RanBP7)	CYTOSOL	0.0157291	0.0153541	0.00780151	0.00668652	0.495993	0.0291029	0.0572948
O95394	PGM3 AGM1	Phosphoacetylglucosamine mutase (PAGM) (EC 5.4.2.3) (Acetylglucosamine phosphomutase) (N-acetylglucosamine-phosphate mutase) (Phosphoglucomutase-3) (PGM 3)	CYTOSOL	0.0216017	0.0172042	0.0203336	0.0108846	0.941293	0.650036	0.702228
O95433	AHSA1 C14orf3 HSPC322	Activator of 90 kDa heat shock protein ATPase homolog 1 (AHA1) (p38)	CYTOSOL	0.0353489	0.0085936	0.0147787	0.00927299	0.41808	0.000545826	0.00327396
O95470	SGPL1 KIAA1252	Sphingosine-1-phosphate lyase 1 (S1PL) (SP-lyase 1) (SPL 1) (hSPL) (EC 4.1.2.27) (Sphingosine-1-phosphate aldolase)	ER	0.0239614	0.020301	0.00984321	0.0129949	0.410794	0.117928	0.165573
O95486	SEC24A	Protein transport protein Sec24A (SEC24-related protein A)	ER	0.0397309	0.0121003	0.0230174	0.00679113	0.579332	0.000764607	0.00419118
O95487	SEC24B	Protein transport protein Sec24B (SEC24-related protein B)	unknown	0.0328573	0.0151048	0.0206222	0.0171849	0.627628	0.148998	0.202419
O95571	ETHE1 HSCO	Persulfide dioxygenase ETHE1, mitochondrial (EC 1.13.11.18) (Ethylmalonic encephalopathy protein 1) (Hepatoma subtracted clone one protein) (Sulfur dioxygenase ETHE1)	MITOCHONDRION	0.0278289	0.0113275	0.0140366	0.00773505	0.50439	0.029304	0.0574213
O95573	ACSL3 ACS3 FACL3 LACS3	Fatty acid CoA ligase Acsl3 (Arachidonate--CoA ligase) (EC 6.2.1.15) (Long-chain acyl-CoA synthetase 3) (LACS 3) (Long-chain-fatty-acid--CoA ligase 3) (EC 6.2.1.3) (Medium-chain acyl-CoA ligase Acsl3) (EC 6.2.1.2)	ER	0.0539425	0.00600532	0.0260422	0.00578161	0.482776	2.36175e-05	0.000371385
O95674	CDS2	Phosphatidate cytidylyltransferase 2 (EC 2.7.7.41) (CDP-DAG synthase 2) (CDP-DG synthase 2) (CDP-diacylglycerol synthase 2) (CDS 2) (CDP-diglyceride pyrophosphorylase 2) (CDP-diglyceride synthase 2) (CTP:phosphatidate cytidylyltransferase 2)	ER	0.0307469	0.0216759	0.00686578	3.13909e-05	0.2233	0.2	0.256081
O95714	HERC2	E3 ubiquitin-protein ligase HERC2 (EC 2.3.2.26) (HECT domain and RCC1-like domain-containing protein 2) (HECT-type E3 ubiquitin transferase HERC2)	unknown	0.00494083	0.0025697	0.0351605	0.00746167	7.11632	0.661172	0.713069
O95721	SNAP29	Synaptosomal-associated protein 29 (SNAP-29) (Soluble 29 kDa NSF attachment protein) (Vesicle-membrane fusion protein SNAP-29)	PM	0.0742356	0.0161921	0.0188015	0.0235305	0.253269	0.00759241	0.0215604
O95747	OXSR1 KIAA1101 OSR1	Serine/threonine-protein kinase OSR1 (EC 2.7.11.1) (Oxidative stress-responsive 1 protein)	CYTOSOL	0.0297144	0.0106134	0.0126694	0.00561667	0.426372	0.00955637	0.0249974
O95758	PTBP3 ROD1	Polypyrimidine tract-binding protein 3 (Regulator of differentiation 1) (Rod1)	NUCLEUS	0.0411503	0.00590082	0.012619	0.00596797	0.306658	0.000487129	0.00301876
O95777	LSM8	U6 snRNA-associated Sm-like protein LSm8	NUCLEUS	0.0344284	0.00200172	0.00873585	0.00806438	0.253739	0.0357143	0.0662175
O95782	AP2A1 ADTAA CLAPA1	AP-2 complex subunit alpha-1 (100 kDa coated vesicle protein A) (Adaptor protein complex AP-2 subunit alpha-1) (Adaptor-related protein complex 2 subunit alpha-1) (Alpha-adaptin A) (Alpha1-adaptin) (Clathrin assembly protein complex 2 alpha-A large chain) (Plasma membrane adaptor HA2/AP2 adaptin alpha A subunit)	PM	0.0371413	0.00599431	0.0133038	0.00468894	0.358194	2.73054e-06	8.97996e-05
O95810	CAVIN2 SDPR	Caveolae-associated protein 2 (Cavin-2) (PS-p68) (Phosphatidylserine-binding protein) (Serum deprivation-response protein)	unknown	0.0300466	0.0166937	0.00938386	0.00427992	0.31231	0.000611088	0.00352637
O95816	BAG2	BAG family molecular chaperone regulator 2 (BAG-2) (Bcl-2-associated athanogene 2)	unknown	0.0190396	0.0123389	0.00878615	0.00410686	0.461468	0.00914993	0.024284
O95817	BAG3 BIS	BAG family molecular chaperone regulator 3 (BAG-3) (Bcl-2-associated athanogene 3) (Bcl-2-binding protein Bis) (Docking protein CAIR-1)	unknown	0.0496288	0.0488323	0.034009	0.0082832	0.685268	0.562188	0.616324
O95819	MAP4K4 HGK KIAA0687 NIK	Mitogen-activated protein kinase kinase kinase kinase 4 (EC 2.7.11.1) (HPK/GCK-like kinase HGK) (MAPK/ERK kinase kinase kinase 4) (MEK kinase kinase 4) (MEKKK 4) (Nck-interacting kinase)	unknown	0.0436379	0.0386783	0.0182368	0.000591351	0.417911	1	1
O95825	CRYZL1 4P11	Quinone oxidoreductase-like protein 1 (EC 1.-.-.-) (Protein 4P11) (Quinone oxidoreductase homolog 1) (QOH-1) (Zeta-crystallin homolog)	unknown	0.0114761	0.0100601	0.00865283	0.00976582	0.753985	0.757692	0.798306
O95831	AIFM1 AIF PDCD8	Apoptosis-inducing factor 1, mitochondrial (EC 1.6.99.-) (Programmed cell death protein 8)	MITOCHONDRION	0.0292634	0.00899014	0.0163228	0.00445233	0.557789	1.99241e-05	0.000336436
O95861	BPNT1	3'(2'),5'-bisphosphate nucleotidase 1 (EC 3.1.3.7) (Bisphosphate 3'-nucleotidase 1) (PAP-inositol 1,4-phosphatase) (PIP)	CYTOSOL	0.029668	0.00442884	0.0146933	0.00818852	0.495255	0.0089307	0.0238531
O95865	DDAH2 DDAH G6A NG30	N(G),N(G)-dimethylarginine dimethylaminohydrolase 2 (DDAH-2) (Dimethylarginine dimethylaminohydrolase 2) (EC 3.5.3.18) (DDAHII) (Dimethylargininase-2) (Protein G6a) (S-phase protein)	unknown	0.029745	0.0194641	0.0101823	0.00838171	0.342321	0.00607503	0.0181704
O95870	ABHD16A BAT5 G5 NG26 PP199	Phosphatidylserine lipase ABHD16A (EC 3.1.-.-) (Alpha/beta hydrolase domain-containing protein 16A) (Abhydrolase domain-containing protein 16A) (HLA-B-associated transcript 5) (hBAT5) (Monoacylglycerol lipase ABHD16A) (EC 3.1.1.23) (Protein G5)	ER	0.0616836	0.0162195	0.0369733	0.00411044	0.599403	0.0519481	0.088852
O95881	TXNDC12 TLP19 UNQ713/PRO1376	Thioredoxin domain-containing protein 12 (EC 1.8.4.2) (Endoplasmic reticulum resident protein 18) (ER protein 18) (ERp18) (Endoplasmic reticulum resident protein 19) (ER protein 19) (ERp19) (Thioredoxin-like protein p19) (hTLP19)	GA	0.0368064	0.00468002	0.0142984	0.00939883	0.388475	0.00451305	0.0146703
O96000	NDUFB10	NADH dehydrogenase [ubiquinone] 1 beta subcomplex subunit 10 (Complex I-PDSW) (CI-PDSW) (NADH-ubiquinone oxidoreductase PDSW subunit)	MITOCHONDRION	0.0334064	0.0207698	0.00973087	0.0105967	0.291287	0.106061	0.153449
O96005	CLPTM1	Putative lipid scramblase CLPTM1 (Cleft lip and palate transmembrane protein 1)	ER	0.0636631	0.0043321	0.0327088	0.00693799	0.51378	0.0376598	0.0690613
O96008	TOMM40 C19orf1 PEREC1 TOM40	Mitochondrial import receptor subunit TOM40 homolog (Protein Haymaker) (Translocase of outer membrane 40 kDa subunit homolog) (p38.5)	MITOCHONDRION	0.0223302	0.00981695	0.00879093	0.00611497	0.393679	0.285176	0.344445
O96011	PEX11B	Peroxisomal membrane protein 11B (Peroxin-11B) (Peroxisomal biogenesis factor 11B) (Protein PEX11 homolog beta) (PEX11-beta)	unknown	0.023342	0.020404	0.0166071	0.00271408	0.711469	0.53582	0.592581
O96013	PAK4 KIAA1142	Serine/threonine-protein kinase PAK 4 (EC 2.7.11.1) (p21-activated kinase 4) (PAK-4)	PM	0.0437958	0.0103051	0.0131323	0.0124118	0.299853	0.010101	0.0259593
O96019	ACTL6A BAF53 BAF53A INO80K	Actin-like protein 6A (53 kDa BRG1-associated factor A) (Actin-related protein Baf53a) (ArpNbeta) (BRG1-associated factor 53A) (BAF53A) (INO80 complex subunit K)	unknown	0.0513291	0.0259983	0.0307208	0.0018115	0.598507	0.116667	0.164169
P00167	CYB5A CYB5	Cytochrome b5 (Microsomal cytochrome b5 type A) (MCB5)	ER	0.0407758	0.00133368	0.00475008	0.000992701	0.116493	0.031746	0.0608325
P00367	GLUD1 GLUD	Glutamate dehydrogenase 1, mitochondrial (GDH 1) (EC 1.4.1.3)	MITOCHONDRION	0.034578	0.00903529	0.0115801	0.00776438	0.3349	2.21881e-05	0.000357854
P00374	DHFR	Dihydrofolate reductase (EC 1.5.1.3)	unknown	0.0889312	0.031194	0.0752492	0.0429125	0.84615	0.8	0.832079
P00387	CYB5R3 DIA1	NADH-cytochrome b5 reductase 3 (B5R) (Cytochrome b5 reductase) (EC 1.6.2.2) (Diaphorase-1)	ER	0.0352551	0.0072976	0.0163033	0.00437594	0.462437	0.000629304	0.00360667
P00403	MT-CO2 COII COX2 COXII MTCO2	Cytochrome c oxidase subunit 2 (EC 7.1.1.9) (Cytochrome c oxidase polypeptide II)	MITOCHONDRION	0.0268585	0.0176279	0.0181126	0.00396673	0.674371	0.166064	0.222243
P00441	SOD1	Superoxide dismutase [Cu-Zn] (EC 1.15.1.1) (Superoxide dismutase 1) (hSod1)	CYTOSOL	0.0263744	0.0206349	0.00126839	5.51382e-05	0.0480916	0.0238095	0.0496311
P00491	PNP NP	Purine nucleoside phosphorylase (PNP) (EC 2.4.2.1) (Inosine phosphorylase) (Inosine-guanosine phosphorylase)	CYTOSOL	0.0238889	0.0114454	0.00731834	0.00555857	0.306349	0.0288056	0.0567539
P00492	HPRT1 HPRT	Hypoxanthine-guanine phosphoribosyltransferase (HGPRT) (HGPRTase) (EC 2.4.2.8)	CYTOSOL	0.0314229	0.00562563	0.00967388	0.00307744	0.307861	0.000296457	0.00212963
P00505	GOT2 KYAT4	Aspartate aminotransferase, mitochondrial (mAspAT) (EC 2.6.1.1) (EC 2.6.1.7) (Fatty acid-binding protein) (FABP-1) (Glutamate oxaloacetate transaminase 2) (Kynurenine aminotransferase 4) (Kynurenine aminotransferase IV) (Kynurenine--oxoglutarate transaminase 4) (Kynurenine--oxoglutarate transaminase IV) (Plasma membrane-associated fatty acid-binding protein) (FABPpm) (Transaminase A)	MITOCHONDRION	0.0311246	0.0106291	0.012261	0.00896794	0.393933	0.000297098	0.00212963
P00533	EGFR ERBB ERBB1 HER1	Epidermal growth factor receptor (EC 2.7.10.1) (Proto-oncogene c-ErbB-1) (Receptor tyrosine-protein kinase erbB-1)	LYSOSOME	0.0642384	0.00747182	0.0229853	0.00617357	0.357812	6.45504e-07	4.20712e-05
P00558	PGK1 PGKA MIG10 OK/SW-cl.110	Phosphoglycerate kinase 1 (EC 2.7.2.3) (Cell migration-inducing gene 10 protein) (Primer recognition protein 2) (PRP 2)	xCYTOSKELETON	0.0327312	0.00521395	0.0128102	0.00484138	0.391376	8.68536e-05	0.000922041
P00568	AK1	Adenylate kinase isoenzyme 1 (AK 1) (EC 2.7.4.10) (EC 2.7.4.3) (EC 2.7.4.6) (ATP-AMP transphosphorylase 1) (ATP:AMP phosphotransferase) (Adenylate monophosphate kinase) (Myokinase)	xCYTOSKELETON	0.0363404	0.00714197	0.016663	0.0133445	0.458525	0.551167	0.606887
P00761	NA	Trypsin (EC 3.4.21.4)	unknown	0.000513309	0.000729163	0.000169534	0.000231336	0.330277	0.801042	0.832819
P01111	NRAS HRAS1	GTPase NRas (EC 3.6.5.2) (Transforming protein N-Ras)	PM	0.0326476	0.000954915	0.00837589	0.00580479	0.256554	0.0357143	0.0662175
P01889	HLA-B HLAB	HLA class I histocompatibility antigen, B alpha chain (Human leukocyte antigen B) (HLA-B)	LYSOSOME	0.084142	0.00435814	0.0479284	0.00391063	0.569614	0.00606061	0.0181704
P01893	HLA-H HLAH	Putative HLA class I histocompatibility antigen, alpha chain H (HLA-12.4) (HLA-AR) (MHC class I antigen H)	LYSOSOME	0.0704911	0.00292799	0.0381819	0.00509048	0.541656	0.333333	0.392084
P02452	COL1A1	Collagen alpha-1(I) chain (Alpha-1 type I collagen)	GA	0.195896	0.0234602	0.148692	0.00736179	0.759033	0.000205609	0.00163597
P02533	KRT14	Keratin, type I cytoskeletal 14 (Cytokeratin-14) (CK-14) (Keratin-14) (K14)	unknown	0.0666339	0.0850209	0.00167427	0.000158382	0.0251264	0.190476	0.24831
P02545	LMNA LMN1	Prelamin-A/C [Cleaved into: Lamin-A/C (70 kDa lamin) (Renal carcinoma antigen NY-REN-32)]	xCHROMATIN	0.0428607	0.00403549	0.0146422	0.00149131	0.341623	0.0333333	0.0632956
P02751	FN1 FN	Fibronectin (FN) (Cold-insoluble globulin) (CIG) [Cleaved into: Anastellin; Ugl-Y1; Ugl-Y2; Ugl-Y3]	GA	0.121999	0.0346075	0.0950043	0.0298014	0.77873	0.260979	0.319836
P02769	ALB	Albumin (BSA) (allergen Bos d 6)	unknown	0.00781249	0.0102952	0.000390636	0.000531915	0.0500014	0.0041169	0.0138172
P02786	TFRC	Transferrin receptor protein 1 (TR) (TfR) (TfR1) (Trfr) (T9) (p90) (CD antigen CD71) [Cleaved into: Transferrin receptor protein 1, serum form (sTfR)]	PEROXISOME	0.0200931	0.00759519	0.00416618	0.00132778	0.207344	0.000556538	0.00328697
P04040	CAT	Catalase (EC 1.11.1.6)	PEROXISOME	0.0510235	0.00735732	0.0204342	0.00244447	0.400487	0.000411278	0.00266744
P04062	GBA1 GBA GC GLUC	Lysosomal acid glucosylceramidase (Lysosomal acid GCase) (EC 3.2.1.45) (Acid beta-glucosidase) (Alglucerase) (Beta-glucocerebrosidase) (Beta-GC) (Beta-glucosylceramidase 1) (Cholesterol glucosyltransferase) (SGTase) (EC 2.4.1.-) (Cholesteryl-beta-glucosidase) (EC 3.2.1.-) (D-glucosyl-N-acylsphingosine glucohydrolase) (Glucosylceramidase beta 1) (Imiglucerase) (Lysosomal cholesterol glycosyltransf…	LYSOSOME	0.0619937	0.0357432	0.0193496	0.01989	0.312122	0.103709	0.150566
P04075	ALDOA ALDA	Fructose-bisphosphate aldolase A (EC 4.1.2.13) (Lung cancer antigen NY-LU-1) (Muscle-type aldolase)	CYTOSOL	0.0385482	0.00731481	0.0145565	0.00248613	0.377619	0.00021278	0.00165744
P04080	CSTB CST6 STFB	Cystatin-B (CPI-B) (Liver thiol proteinase inhibitor) (Stefin-B)	xCYTOSKELETON	0.0331316	0.011441	0.012139	0.00916595	0.366386	0.351049	0.408529
P04083	ANXA1 ANX1 LPC1	Annexin A1 (Annexin I) (Annexin-1) (Calpactin II) (Calpactin-2) (Chromobindin-9) (Lipocortin I) (Phospholipase A2 inhibitory protein) (p35) [Cleaved into: Annexin Ac2-26]	xCYTOSKELETON	0.0366037	0.00182618	0.0172751	0.000803986	0.47195	2.83514e-06	8.97996e-05
P04179	SOD2	Superoxide dismutase [Mn], mitochondrial (EC 1.15.1.1)	MITOCHONDRION	0.0166558	0.0148037	0.0135516	0.00536732	0.813631	0.329004	0.388809
P04181	OAT	Ornithine aminotransferase, mitochondrial (EC 2.6.1.13) (Ornithine delta-aminotransferase) (Ornithine--oxo-acid aminotransferase) [Cleaved into: Ornithine aminotransferase, hepatic form; Ornithine aminotransferase, renal form]	MITOCHONDRION	0.0619442	0.014522	0.0336612	0.00306477	0.54341	8.22707e-05	0.000896074
P04183	TK1	Thymidine kinase, cytosolic (EC 2.7.1.21)	unknown	0.128048	0.0431015	0.0752416	0.0172982	0.587607	0.180569	0.237472
P04216	THY1	Thy-1 membrane glycoprotein (CDw90) (Thy-1 antigen) (CD antigen CD90)	PM	0.044668	0.00400258	0.0115032	0.00452433	0.257527	0.0166667	0.0380866
P04264	KRT1 KRTA	Keratin, type II cytoskeletal 1 (67 kDa cytokeratin) (Cytokeratin-1) (CK-1) (Hair alpha protein) (Keratin-1) (K1) (Type-II keratin Kb1)	unknown	0.00101884	0.00118834	0.0003754	0.000527014	0.368457	0.1337	0.183919
P04406	GAPDH GAPD CDABP0047 OK/SW-cl.12	Glyceraldehyde-3-phosphate dehydrogenase (GAPDH) (EC 1.2.1.12) (Peptidyl-cysteine S-nitrosylase GAPDH) (EC 2.6.99.-)	xCYTOSKELETON	0.0250896	0.00973649	0.00801566	0.00364146	0.319482	0.216945	0.274288
P04424	ASL	Argininosuccinate lyase (ASAL) (EC 4.3.2.1) (Arginosuccinase)	unknown	0.0146781	0	0.0142787	0.0166854	0.97279	1	1
P04439	HLA-A HLAA	HLA class I histocompatibility antigen, A alpha chain (Human leukocyte antigen A) (HLA-A)	PM	0.0796078	0.0110327	0.0466761	0.00172369	0.586325	0.004662	0.0149995
P04632	CAPNS1 CAPN4 CAPNS	Calpain small subunit 1 (CSS1) (Calcium-activated neutral proteinase small subunit) (CANP small subunit) (Calcium-dependent protease small subunit) (CDPS) (Calcium-dependent protease small subunit 1) (Calpain regulatory subunit)	CYTOSOL	0.0362031	0.00725779	0.0135296	0.00367896	0.373713	1.40524e-05	0.000252542
P04637	TP53 P53	Cellular tumor antigen p53 (Antigen NY-CO-13) (Phosphoprotein p53) (Tumor suppressor p53)	PROTEASOME	0.0485691	0.00730033	0.0346743	0.0078243	0.713918	0.0156836	0.0365032
P04792	HSPB1 HSP27 HSP28	Heat shock protein beta-1 (HspB1) (28 kDa heat shock protein) (Estrogen-regulated 24 kDa protein) (Heat shock 27 kDa protein) (HSP 27) (Stress-responsive protein 27) (SRP27)	xCYTOSKELETON	0.0396773	0.00443752	0.0111378	0.00354938	0.28071	0.0069848	0.0201079
P04843	RPN1	Dolichyl-diphosphooligosaccharide--protein glycosyltransferase subunit 1 (Dolichyl-diphosphooligosaccharide--protein glycosyltransferase 67 kDa subunit) (Ribophorin I) (RPN-I) (Ribophorin-1)	ER	0.0335759	0.00342095	0.0255723	0.00162738	0.761625	0.000553034	0.00327396
P04899	GNAI2 GNAI2B	Guanine nucleotide-binding protein G(i) subunit alpha-2 (Adenylate cyclase-inhibiting G alpha protein)	unknown	0.0618372	0.00781055	0.032446	0.00246569	0.5247	5.7689e-06	0.000145145
P05023	ATP1A1	Sodium/potassium-transporting ATPase subunit alpha-1 (Na(+)/K(+) ATPase alpha-1 subunit) (EC 7.2.2.13) (Sodium pump subunit alpha-1)	PM	0.0408277	0.00693008	0.0119004	0.00473673	0.291479	4.4044e-05	0.000580182
P05026	ATP1B1 ATP1B	Sodium/potassium-transporting ATPase subunit beta-1 (Sodium/potassium-dependent ATPase subunit beta-1)	LYSOSOME	0.037358	0.00877605	0.0126697	0.00201818	0.339143	0.0355979	0.0662175
P05120	SERPINB2 PAI2 PLANH2	Plasminogen activator inhibitor 2 (PAI-2) (Monocyte Arg-serpin) (Placental plasminogen activator inhibitor) (Serpin B2) (Urokinase inhibitor)	CYTOSOL	0.0116773	0.00765967	0.00349876	0.00447479	0.29962	0.0332597	0.0632956
P05141	SLC25A5 AAC2 ANT2	ADP/ATP translocase 2 (ADP,ATP carrier protein 2) (ADP,ATP carrier protein, fibroblast isoform) (Adenine nucleotide translocator 2) (ANT 2) (Solute carrier family 25 member 5) [Cleaved into: ADP/ATP translocase 2, N-terminally processed]	MITOCHONDRION	0.0293297	0.0074734	0.00578311	0.00179436	0.197176	0.000205609	0.00163597
P05161	ISG15 G1P2 UCRP	Ubiquitin-like protein ISG15 (Interferon-induced 15 kDa protein) (Interferon-induced 17 kDa protein) (IP17) (Ubiquitin cross-reactive protein) (hUCRP)	unknown	0.0220676	0.0122124	0.00757895	0.00328873	0.343443	0.0571429	0.0944002
P05198	EIF2S1 EIF2A	Eukaryotic translation initiation factor 2 subunit 1 (Eukaryotic translation initiation factor 2 subunit alpha) (eIF-2-alpha) (eIF-2A) (eIF-2alpha) (eIF2-alpha)	RIBOSOME	0.0301391	0.00865801	0.0165711	0.00436929	0.549822	0.089433	0.1349
P05204	HMGN2 HMG17	Non-histone chromosomal protein HMG-17 (High mobility group nucleosome-binding domain-containing protein 2)	xCHROMATIN	0.0234279	0.0344555	0.00474867	0.00637969	0.202692	0.638889	0.691374
P05362	ICAM1	Intercellular adhesion molecule 1 (ICAM-1) (Major group rhinovirus receptor) (CD antigen CD54)	unknown	0.0282204	0.0201825	0.017173	0.00435351	0.60853	0.0409536	0.0737047
P05386	RPLP1 RRP1	Large ribosomal subunit protein P1 (60S acidic ribosomal protein P1)	RIBOSOME	0.0245502	0.00399448	0.00690953	0.00204225	0.281445	3.84593e-07	3.22545e-05
P05387	RPLP2 D11S2243E RPP2	Large ribosomal subunit protein P2 (60S acidic ribosomal protein P2) (Renal carcinoma antigen NY-REN-44)	RIBOSOME	0.022835	0.00140008	0.00661133	0.000443082	0.289526	1.13406e-05	0.000217808
P05388	RPLP0	Large ribosomal subunit protein uL10 (60S acidic ribosomal protein P0) (60S ribosomal protein L10E)	RIBOSOME	0.0197124	0.00416837	0.00711241	0.00243276	0.36081	0.00363662	0.0126728
P05455	SSB	Lupus La protein (La autoantigen) (La ribonucleoprotein) (Sjoegren syndrome type B antigen) (SS-B)	xCYTOSKELETON	0.0305344	0.00866899	0.0117087	0.00875306	0.38346	0.06438	0.103967
P05556	ITGB1 FNRB MDF2 MSK12	Integrin beta-1 (Fibronectin receptor subunit beta) (Glycoprotein IIa) (GPIIA) (VLA-4 subunit beta) (CD antigen CD29)	PM	0.0546747	0.0136768	0.0187774	0.00576502	0.343438	0.0001554	0.0013529
P05783	KRT18 CYK18 PIG46	Keratin, type I cytoskeletal 18 (Cell proliferation-inducing gene 46 protein) (Cytokeratin-18) (CK-18) (Keratin-18) (K18)	unknown	0.0481357	0.011003	0.0129592	0.0023442	0.269221	2.7506e-08	8.65065e-06
P05787	KRT8 CYK8	Keratin, type II cytoskeletal 8 (Cytokeratin-8) (CK-8) (Keratin-8) (K8) (Type-II keratin Kb8)	unknown	0.0373023	0.00860099	0.0114286	0.00976163	0.306377	0.0954269	0.140936
P06132	UROD	Uroporphyrinogen decarboxylase (UPD) (URO-D) (EC 4.1.1.37)	CYTOSOL	0.0418148	0.00535011	0.0128598	0.00664817	0.307542	0.00137118	0.00633006
P06280	GLA	Alpha-galactosidase A (EC 3.2.1.22) (Alpha-D-galactosidase A) (Alpha-D-galactoside galactohydrolase) (Galactosylgalactosylglucosylceramidase GLA) (Melibiase) (Agalsidase)	LYSOSOME	0.035351	0.0170078	0.00653975	0.00420236	0.184995	2.26811e-05	0.000361176
P06396	GSN	Gelsolin (AGEL) (Actin-depolymerizing factor) (ADF) (Brevin)	CYTOSOL	0.0395451	0.0115594	0.010085	0.00672988	0.255027	0.00790307	0.0220481
P06454	PTMA TMSA	Prothymosin alpha [Cleaved into: Prothymosin alpha, N-terminally processed; Thymosin alpha-1]	xCYTOSKELETON	0.022952	0.0310664	0.00812875	0.0108845	0.354163	0.719695	0.762101
P06493	CDK1 CDC2 CDC28A CDKN1 P34CDC2	Cyclin-dependent kinase 1 (CDK1) (EC 2.7.11.22) (EC 2.7.11.23) (Cell division control protein 2 homolog) (Cell division protein kinase 1) (p34 protein kinase)	unknown	0.0609379	0.00932601	0.0252354	0.00531443	0.414117	0.00356045	0.0124938
P06576	ATP5F1B ATP5B ATPMB ATPSB	ATP synthase subunit beta, mitochondrial (EC 7.1.2.2) (ATP synthase F1 subunit beta)	MITOCHONDRION	0.0334526	0.00199324	0.0137196	0.00249901	0.410119	7.69186e-07	4.20712e-05
P06703	S100A6 CACY	Protein S100-A6 (Calcyclin) (Growth factor-inducible protein 2A9) (MLN 4) (Prolactin receptor-associated protein) (PRA) (S100 calcium-binding protein A6)	xCYTOSKELETON	0.0280822	0.0171327	0.011788	0.000538643	0.419768	0.4	0.455591
P06733	ENO1 ENO1L1 MBPB1 MPB1	Alpha-enolase (EC 4.2.1.11) (2-phospho-D-glycerate hydro-lyase) (C-myc promoter-binding protein) (Enolase 1) (MBP-1) (MPB-1) (Non-neural enolase) (NNE) (Phosphopyruvate hydratase) (Plasminogen-binding protein)	xCYTOSKELETON	0.0295034	0.00609456	0.011718	0.00430982	0.397175	9.05037e-07	4.55415e-05
P06737	PYGL	Glycogen phosphorylase, liver form (EC 2.4.1.1)	CYTOSOL	0.0272193	0.0142129	0.0121216	0.00571354	0.44533	0.0106002	0.0267771
P06744	GPI	Glucose-6-phosphate isomerase (GPI) (EC 5.3.1.9) (Autocrine motility factor) (AMF) (Neuroleukin) (NLK) (Phosphoglucose isomerase) (PGI) (Phosphohexose isomerase) (PHI) (Sperm antigen 36) (SA-36)	CYTOSOL	0.03109	0.00531786	0.0109882	0.00406735	0.353431	2.50133e-06	8.97996e-05
P06748	NPM1 NPM	Nucleophosmin (NPM) (Nucleolar phosphoprotein B23) (Nucleolar protein NO38) (Numatrin)	NUCLEUS	0.0175363	0.0178622	0.00545224	0.00787292	0.310911	0.158309	0.213112
P06753	TPM3	Tropomyosin alpha-3 chain (Gamma-tropomyosin) (Tropomyosin-3) (Tropomyosin-5) (hTM5)	unknown	0.0376712	0.000121162	0.0133335	0.00165318	0.353943	0.0571429	0.0944002
P06756	ITGAV MSK8 VNRA VTNR	Integrin alpha-V (Vitronectin receptor) (Vitronectin receptor subunit alpha) (CD antigen CD51) [Cleaved into: Integrin alpha-V heavy chain; Integrin alpha-V light chain]	LYSOSOME	0.0535633	0.0344965	0.0231328	0.012565	0.431878	0.101431	0.147685
P06865	HEXA	Beta-hexosaminidase subunit alpha (EC 3.2.1.52) (Beta-N-acetylhexosaminidase subunit alpha) (Hexosaminidase subunit A) (N-acetyl-beta-glucosaminidase subunit alpha)	LYSOSOME	0.0450379	0.0165929	0.0114333	0.0110055	0.25386	0.00279866	0.0105568
P07099	EPHX1 EPHX EPOX	Epoxide hydrolase 1 (EC 3.3.2.9) (Epoxide hydratase) (Microsomal epoxide hydrolase) (mEH)	ER	0.0285426	0.0232889	0.0159507	0.00905974	0.558839	0.712535	0.75643
P07108	DBI	Acyl-CoA-binding protein (ACBP) (Diazepam-binding inhibitor) (DBI) (Endozepine) (EP)	xCYTOSKELETON	0.0366274	0.013752	0.00606413	0.00780359	0.165563	0.114161	0.161614
P07195	LDHB	L-lactate dehydrogenase B chain (LDH-B) (EC 1.1.1.27) (LDH heart subunit) (LDH-H) (Renal carcinoma antigen NY-REN-46)	CYTOSOL	0.0236748	0.0117838	0.00815268	0.00484532	0.344362	0.0141079	0.033741
P07203	GPX1	Glutathione peroxidase 1 (GPx-1) (GSHPx-1) (EC 1.11.1.9) (Cellular glutathione peroxidase)	unknown	0.0119812	0.00746381	0.00676626	0.00366126	0.564738	0.309524	0.370134
P07237	P4HB ERBA2L PDI PDIA1 PO4DB	Protein disulfide-isomerase (PDI) (EC 5.3.4.1) (Cellular thyroid hormone-binding protein) (Prolyl 4-hydroxylase subunit beta) (p55)	ER	0.0299429	0.00838371	0.0261234	0.00472286	0.872442	0.113919	0.161614
P07305	H1-0 H1F0 H1FV	Histone H1.0 (Histone H1') (Histone H1(0)) [Cleaved into: Histone H1.0, N-terminally processed]	xCHROMATIN	0.0336168	0.0193786	0.00394839	0.00508756	0.117453	0.0907343	0.136624
P07339	CTSD CPSD	Cathepsin D (EC 3.4.23.5) [Cleaved into: Cathepsin D light chain; Cathepsin D heavy chain]	LYSOSOME	0.0353405	0.0236158	0.0121025	0.00963577	0.342453	0.00395407	0.0134803
P07355	ANXA2 ANX2 ANX2L4 CAL1H LPC2D	Annexin A2 (Annexin II) (Annexin-2) (Calpactin I heavy chain) (Calpactin-1 heavy chain) (Chromobindin-8) (Lipocortin II) (Placental anticoagulant protein IV) (PAP-IV) (Protein I) (p36)	LYSOSOME	0.0405448	0.000705947	0.0152316	0.00103353	0.375674	1.08251e-05	0.000214456
P07384	CAPN1 CANPL1 PIG30	Calpain-1 catalytic subunit (EC 3.4.22.52) (Calcium-activated neutral proteinase 1) (CANP 1) (Calpain mu-type) (Calpain-1 large subunit) (Cell proliferation-inducing gene 30 protein) (Micromolar-calpain) (muCANP)	CYTOSOL	0.038246	0.0133563	0.0106392	0.00426639	0.278177	0.00253657	0.00984877
P07437	TUBB TUBB5 OK/SW-cl.56	Tubulin beta chain (Tubulin beta-5 chain)	xCYTOSKELETON	0.0275487	0.00585665	0.00942863	0.000431164	0.342253	7.39602e-07	4.20712e-05
P07602	PSAP GLBA SAP1	Prosaposin (Proactivator polypeptide) [Cleaved into: Saposin-A (Protein A); Saposin-B-Val; Saposin-B (Cerebroside sulfate activator) (CSAct) (Dispersin) (Sphingolipid activator protein 1) (SAP-1) (Sulfatide/GM1 activator); Saposin-C (A1 activator) (Co-beta-glucosidase) (Glucosylceramidase activator) (Sphingolipid activator protein 2) (SAP-2); Saposin-D (Component C) (Protein C)]	LYSOSOME	0.0477615	0.0522457	0.0175128	0.016235	0.366673	0.406863	0.462779
P07686	HEXB HCC7	Beta-hexosaminidase subunit beta (EC 3.2.1.52) (Beta-N-acetylhexosaminidase subunit beta) (Hexosaminidase subunit B) (Cervical cancer proto-oncogene 7 protein) (HCC-7) (N-acetyl-beta-glucosaminidase subunit beta) [Cleaved into: Beta-hexosaminidase subunit beta chain B; Beta-hexosaminidase subunit beta chain A]	LYSOSOME	0.0381558	0.0074571	0.0159337	0.00433289	0.417594	5.80999e-05	0.000696092
P07711	CTSL CTSL1	Procathepsin L (EC 3.4.22.15) (Cathepsin L1) (Major excreted protein) (MEP) [Cleaved into: Cathepsin L; Cathepsin L heavy chain; Cathepsin L light chain]	unknown	0.0435691	0.0134581	0.0156782	0	0.359847	0.666667	0.713759
P07737	PFN1	Profilin-1 (Epididymis tissue protein Li 184a) (Profilin I)	xCYTOSKELETON	0.0322997	0.00161964	0.0125952	0.00127042	0.389948	2.71209e-05	0.000389922
P07741	APRT	Adenine phosphoribosyltransferase (APRT) (EC 2.4.2.7)	xCYTOSKELETON	0.0311981	0.00589954	0.0114505	0.00402587	0.367027	0.00815851	0.0223847
P07814	EPRS1 EPRS GLNS PARS QARS QPRS PIG32	Bifunctional glutamate/proline--tRNA ligase (Bifunctional aminoacyl-tRNA synthetase) (Cell proliferation-inducing gene 32 protein) (Glutamatyl-prolyl-tRNA synthetase) [Includes: Glutamate--tRNA ligase (EC 6.1.1.17) (Glutamyl-tRNA synthetase) (GluRS); Proline--tRNA ligase (EC 6.1.1.15) (Prolyl-tRNA synthetase)]	PROTEASOME	0.0269814	0.00200336	0.0180174	0.00579717	0.667772	0.00123816	0.00589214
P07858	CTSB CPSB	Cathepsin B (EC 3.4.22.1) (APP secretase) (APPS) (Cathepsin B1) [Cleaved into: Cathepsin B light chain; Cathepsin B heavy chain]	LYSOSOME	0.0441503	0.0236423	0.011763	0.00900365	0.266431	0.000980713	0.00504596
P07900	HSP90AA1 HSP90A HSPC1 HSPCA	Heat shock protein HSP 90-alpha (EC 3.6.4.10) (Heat shock 86 kDa) (HSP 86) (HSP86) (Lipopolysaccharide-associated protein 2) (LAP-2) (LPS-associated protein 2) (Renal carcinoma antigen NY-REN-38)	unknown	0.0314776	0.00304462	0.010123	0.00114865	0.321592	7.39602e-07	4.20712e-05
P07910	HNRNPC HNRPC	Heterogeneous nuclear ribonucleoproteins C1/C2 (hnRNP C1/C2)	NUCLEUS	0.0330323	0.00516528	0.0137272	0.00627318	0.415569	0.00231643	0.00932504
P07919	UQCRH	Cytochrome b-c1 complex subunit 6, mitochondrial (Complex III subunit 6) (Complex III subunit VIII) (Cytochrome c1 non-heme 11 kDa protein) (Mitochondrial hinge protein) (Ubiquinol-cytochrome c reductase complex 11 kDa protein)	MITOCHONDRION	0.0383348	0.00200702	0.0150527	0.0019501	0.392664	0.0285714	0.0565584
P07942	LAMB1	Laminin subunit beta-1 (Laminin B1 chain) (Laminin-1 subunit beta) (Laminin-10 subunit beta) (Laminin-12 subunit beta) (Laminin-2 subunit beta) (Laminin-6 subunit beta) (Laminin-8 subunit beta)	GA	0.0814886	0.0233357	0.0334073	0.0329828	0.409963	0.00436108	0.0143244
P07947	YES1 YES	Tyrosine-protein kinase Yes (EC 2.7.10.2) (Proto-oncogene c-Yes) (p61-Yes)	LYSOSOME	0.021568	0.0180036	0.0119337	0.0157558	0.553306	0.84127	0.871043
P07951	TPM2 TMSB	Tropomyosin beta chain (Beta-tropomyosin) (Tropomyosin-2)	unknown	0.0314698	0.0450154	0.0223449	0.0112456	0.710042	0.911797	0.936742
P07954	FH	Fumarate hydratase, mitochondrial (Fumarase) (HsFH) (EC 4.2.1.2)	MITOCHONDRION	0.0293178	0.0071739	0.0100865	0.0038723	0.344042	0.000140358	0.00126433
P08123	COL1A2	Collagen alpha-2(I) chain (Alpha-2 type I collagen)	GA	0.177575	0.0280967	0.158321	0.0523611	0.89157	0.343434	0.401711
P08133	ANXA6 ANX6	Annexin A6 (67 kDa calelectrin) (Annexin VI) (Annexin-6) (Calphobindin-II) (CPB-II) (Chromobindin-20) (Lipocortin VI) (Protein III) (p68) (p70)	unknown	0.0331058	0.00239621	0.0173226	0.00225006	0.523251	0.00860104	0.023273
P08134	RHOC ARH9 ARHC	Rho-related GTP-binding protein RhoC (Rho cDNA clone 9) (h9)	unknown	0.0424476	0.00893872	0.0111363	0.00637634	0.262355	0.00793651	0.0220481
P08195	SLC3A2 MDU1	Amino acid transporter heavy chain SLC3A2 (4F2 cell-surface antigen heavy chain) (4F2hc) (4F2 heavy chain antigen) (Lymphocyte activation antigen 4F2 large subunit) (Solute carrier family 3 member 2) (CD antigen CD98)	LYSOSOME	0.0432088	0.00451107	0.0262217	0.00222863	0.606859	3.48983e-07	3.22545e-05
P08237	PFKM PFKX	ATP-dependent 6-phosphofructokinase, muscle type (ATP-PFK) (PFK-M) (EC 2.7.1.11) (6-phosphofructokinase type A) (Phosphofructo-1-kinase isozyme A) (PFK-A) (Phosphohexokinase)	unknown	0.030867	0.011541	0.00595741	0.00327924	0.193002	1.45291e-05	0.00025563
P08238	HSP90AB1 HSP90B HSPC2 HSPCB	Heat shock protein HSP 90-beta (HSP 90) (Heat shock 84 kDa) (HSP 84) (HSP84)	CYTOSOL	0.0313578	0.00245933	0.00956557	0.00088557	0.305046	7.17266e-05	0.000809423
P08240	SRPRA SRPR	Signal recognition particle receptor subunit alpha (SR-alpha) (Docking protein alpha) (DP-alpha)	ER	0.0457694	0.0125325	0.0229909	0.00641487	0.502322	0.000843915	0.00444203
P08243	ASNS TS11	Asparagine synthetase [glutamine-hydrolyzing] (EC 6.3.5.4) (Cell cycle control protein TS11) (Glutamine-dependent asparagine synthetase)	CYTOSOL	0.0253844	0.0200093	0.0675812	0.0169016	2.66231	0.0204892	0.0445606
P08559	PDHA1 PHE1A	Pyruvate dehydrogenase E1 component subunit alpha, somatic form, mitochondrial (EC 1.2.4.1) (PDHE1-A type I)	MITOCHONDRION	0.0462357	0.0176288	0.0283606	0.00830917	0.613391	0.114466	0.161614
P08574	CYC1	Cytochrome c1, heme protein, mitochondrial (EC 7.1.1.8) (Complex III subunit 4) (Complex III subunit IV) (Cytochrome b-c1 complex subunit 4) (Ubiquinol-cytochrome-c reductase complex cytochrome c1 subunit) (Cytochrome c-1)	MITOCHONDRION	0.0287015	0.00924999	0.0139093	0.00370813	0.48462	0.113487	0.161614
P08579	SNRPB2	U2 small nuclear ribonucleoprotein B'' (U2 snRNP B'')	NUCLEUS	0.0199553	0.0210052	0.0144739	0.00649638	0.725313	0.352681	0.409293
P08621	SNRNP70 RNPU1Z RPU1 SNRP70 U1AP1	U1 small nuclear ribonucleoprotein 70 kDa (U1 snRNP 70 kDa) (U1-70K) (snRNP70)	unknown	0.0392828	0.00408082	0.0159948	0.00277537	0.407171	0.000337516	0.00233775
P08648	ITGA5 FNRA	Integrin alpha-5 (CD49 antigen-like family member E) (Fibronectin receptor subunit alpha) (Integrin alpha-F) (VLA-5) (CD antigen CD49e) [Cleaved into: Integrin alpha-5 heavy chain; Integrin alpha-5 light chain]	PM	0.0634344	0.0115463	0.0137523	0.00342123	0.216796	0.00191374	0.00811966
P08670	VIM	Vimentin	unknown	0.0252198	0.00340611	0.00783222	0.000930436	0.310559	7.39602e-07	4.20712e-05
P08708	RPS17 RPS17L	Small ribosomal subunit protein eS17 (40S ribosomal protein S17)	RIBOSOME	0.0199101	0.0046726	0.00711095	0.00279507	0.357154	0.00576106	0.0175058
P08754	GNAI3	Guanine nucleotide-binding protein G(i) subunit alpha-3 (G(i) alpha-3)	PM	0.0850654	0.0105711	0.0543264	0.0155166	0.638644	0.000107735	0.00105884
P08758	ANXA5 ANX5 ENX2 PP4	Annexin A5 (Anchorin CII) (Annexin V) (Annexin-5) (Calphobindin I) (CPB-I) (Endonexin II) (Lipocortin V) (Placental anticoagulant protein 4) (PP4) (Placental anticoagulant protein I) (PAP-I) (Thromboplastin inhibitor) (Vascular anticoagulant-alpha) (VAC-alpha)	xCYTOSKELETON	0.0319224	0.00396664	0.0154759	0.000877653	0.484799	0.169317	0.225536
P08779	KRT16 KRT16A	Keratin, type I cytoskeletal 16 (Cytokeratin-16) (CK-16) (Keratin-16) (K16)	unknown	0.0177068	0.00933158	0.0202376	0	1.14293	1	1
P08865	RPSA LAMBR LAMR1	Small ribosomal subunit protein uS2 (37 kDa laminin receptor precursor) (37LRP) (37/67 kDa laminin receptor) (LRP/LR) (40S ribosomal protein SA) (67 kDa laminin receptor) (67LR) (Colon carcinoma laminin-binding protein) (Laminin receptor 1) (LamR) (Laminin-binding protein precursor p40) (LBP/p40) (Multidrug resistance-associated protein MGr1-Ag) (NEM/1CHD4)	RIBOSOME	0.0199494	0.00151321	0.00522064	0.000451993	0.261694	0.000144222	0.00126433
P09012	SNRPA	U1 small nuclear ribonucleoprotein A (U1 snRNP A) (U1-A) (U1A)	NUCLEUS	0.0231754	0.0198385	0.00902675	0.0114919	0.389498	0.0512189	0.0881925
P09104	ENO2	Gamma-enolase (EC 4.2.1.11) (2-phospho-D-glycerate hydro-lyase) (Enolase 2) (Neural enolase) (Neuron-specific enolase) (NSE)	unknown	0.0349572	0.00632318	0.00646969	0.00420602	0.185075	0.00291403	0.0108137
P09110	ACAA1 ACAA PTHIO	3-ketoacyl-CoA thiolase, peroxisomal (EC 2.3.1.16) (Acetyl-CoA C-myristoyltransferase) (EC 2.3.1.155) (Acetyl-CoA acyltransferase) (EC 2.3.1.9) (Beta-ketothiolase) (Peroxisomal 3-oxoacyl-CoA thiolase)	PEROXISOME	0.0406176	0.0126284	0.0143469	0.00733967	0.353219	0.000725281	0.0040194
P09132	SRP19	Signal recognition particle 19 kDa protein (SRP19)	ER	0.0198512	0.0136619	0.0116441	0.00155242	0.586567	0.714286	0.757649
P09211	GSTP1 FAEES3 GST3	Glutathione S-transferase P (EC 2.5.1.18) (GST class-pi) (GSTP1-1)	CYTOSOL	0.0359891	0.00283497	0.0120002	0.00679406	0.333442	0.000656027	0.00370082
P09382	LGALS1	Galectin-1 (Gal-1) (14 kDa laminin-binding protein) (HLBP14) (14 kDa lectin) (Beta-galactoside-binding lectin L-14-I) (Galaptin) (HBL) (HPL) (Lactose-binding lectin 1) (Lectin galactoside-binding soluble 1) (Putative MAPK-activating protein PM12) (S-Lac lectin 1)	xCYTOSKELETON	0.0316092	0.0122705	0.010852	0.00238631	0.343317	0.00410245	0.0138172
P09429	HMGB1 HMG1	High mobility group protein B1 (High mobility group protein 1) (HMG-1)	unknown	0.0225685	0.00867385	0.0156993	0.00987017	0.69563	0.272128	0.331561
P09493	TPM1 C15orf13 TMSA	Tropomyosin alpha-1 chain (Alpha-tropomyosin) (Tropomyosin-1)	unknown	0.0384696	0.00336018	0.0139288	0.00229642	0.362071	0.00793651	0.0220481
P09496	CLTA	Clathrin light chain A (Lca)	unknown	0.0370326	0.00676309	0.0145776	0.00466958	0.393643	0.00663423	0.0194542
P09497	CLTB	Clathrin light chain B (Lcb)	unknown	0.0105495	0.00869831	0.00694355	0.00637382	0.658187	0.178182	0.235208
P09525	ANXA4 ANX4	Annexin A4 (35-beta calcimedin) (Annexin IV) (Annexin-4) (Carbohydrate-binding protein p33/p41) (Chromobindin-4) (Endonexin I) (Lipocortin IV) (P32.5) (PP4-X) (Placental anticoagulant protein II) (PAP-II) (Protein II)	CYTOSOL	0.0420184	0.00345095	0.0178258	0.00637927	0.424237	5.67028e-06	0.000145145
P09543	CNP	2',3'-cyclic-nucleotide 3'-phosphodiesterase (CNP) (CNPase) (EC 3.1.4.37)	LYSOSOME	0.0529234	0.00483982	0.014445	0.00984545	0.272942	0.00191374	0.00811966
P09619	PDGFRB PDGFR PDGFR1	Platelet-derived growth factor receptor beta (PDGF-R-beta) (PDGFR-beta) (EC 2.7.10.1) (Beta platelet-derived growth factor receptor) (Beta-type platelet-derived growth factor receptor) (CD140 antigen-like family member B) (Platelet-derived growth factor receptor 1) (PDGFR-1) (CD antigen CD140b)	PM	0.138858	0.00917105	0.0317134	0.0283995	0.228388	0.133333	0.183616
P09622	DLD GCSL LAD PHE3	Dihydrolipoyl dehydrogenase, mitochondrial (EC 1.8.1.4) (Dihydrolipoamide dehydrogenase) (Glycine cleavage system L protein)	MITOCHONDRION	0.0193415	0.0142198	0.00952267	0.00545619	0.492343	0.115874	0.163327
P09651	HNRNPA1 HNRPA1	Heterogeneous nuclear ribonucleoprotein A1 (hnRNP A1) (Helix-destabilizing protein) (Single-strand RNA-binding protein) (hnRNP core protein A1) [Cleaved into: Heterogeneous nuclear ribonucleoprotein A1, N-terminally processed]	NUCLEUS	0.0300144	0.00131325	0.0101721	0.000269877	0.338906	0.00606061	0.0181704
P09661	SNRPA1	U2 small nuclear ribonucleoprotein A' (U2 snRNP A')	NUCLEUS	0.0328888	0.00425323	0.014109	0.00432647	0.428989	1.28839e-05	0.000238352
P09669	COX6C	Cytochrome c oxidase subunit 6C (Cytochrome c oxidase polypeptide VIc)	MITOCHONDRION	0.0352984	0.00340233	0.0148128	0.00603634	0.419645	0.0666667	0.10616
P09874	PARP1 ADPRT PPOL	Poly [ADP-ribose] polymerase 1 (PARP-1) (EC 2.4.2.30) (ADP-ribosyltransferase diphtheria toxin-like 1) (ARTD1) (DNA ADP-ribosyltransferase PARP1) (EC 2.4.2.-) (NAD(+) ADP-ribosyltransferase 1) (ADPRT 1) (Poly[ADP-ribose] synthase 1) (Protein poly-ADP-ribosyltransferase PARP1) (EC 2.4.2.-) [Cleaved into: Poly [ADP-ribose] polymerase 1, processed C-terminus (Poly [ADP-ribose] polymerase 1, 89-kDa f…	xCHROMATIN	0.040267	0.0186044	0.0150922	0.010873	0.374804	0.186083	0.243758
P09936	UCHL1	Ubiquitin carboxyl-terminal hydrolase isozyme L1 (UCH-L1) (EC 3.4.19.12) (Neuron cytoplasmic protein 9.5) (PGP 9.5) (PGP9.5) (Ubiquitin thioesterase L1)	CYTOSOL	0.0350675	0.0184709	0.0116824	0.0137518	0.333142	0.00684146	0.0198308
P09960	LTA4H LTA4	Leukotriene A-4 hydrolase (LTA-4 hydrolase) (EC 3.3.2.6) (Leukotriene A(4) hydrolase) (Tripeptide aminopeptidase LTA4H) (EC 3.4.11.4)	CYTOSOL	0.0223598	0.0215817	0.00633722	0.00652282	0.28342	0.0218438	0.0469333
P09972	ALDOC ALDC	Fructose-bisphosphate aldolase C (EC 4.1.2.13) (Brain-type aldolase)	CYTOSOL	0.0442689	0.00561048	0.0166537	0.00408649	0.376194	2.16502e-05	0.000351431
P0CG38	POTEI	POTE ankyrin domain family member I	unknown	0.0446779	0.0304156	0.0393457	0.0368447	0.880651	0.310863	0.371206
P10155	RO60 SSA2 TROVE2	RNA-binding protein RO60 (60 kDa SS-A/Ro ribonucleoprotein) (60 kDa Ro protein) (60 kDa ribonucleoprotein Ro) (RoRNP) (Ro 60 kDa autoantigen) (Ro60 autoantigen) (Sjoegren syndrome antigen A2) (Sjoegren syndrome type A antigen) (SS-A) (TROVE domain family member 2)	CYTOSOL	0.0367645	0.0163529	0.0145773	0.0107369	0.396504	0.000400618	0.00261968
P10253	GAA	Lysosomal alpha-glucosidase (EC 3.2.1.20) (Acid maltase) (Aglucosidase alfa) [Cleaved into: 76 kDa lysosomal alpha-glucosidase; 70 kDa lysosomal alpha-glucosidase]	LYSOSOME	0.0385227	0.00432066	0.0183753	0.00727924	0.477	0.0187948	0.0418105
P10301	RRAS	Ras-related protein R-Ras (EC 3.6.5.-) (p23)	PM	0.0450262	0.0158585	0.0237889	0.00786264	0.528335	0.00399013	0.0135681
P10412	H1-4 H1F4 HIST1H1E	Histone H1.4 (Histone H1b) (Histone H1s-4)	xCHROMATIN	0.0272824	0.0226092	0.00233111	0.00325192	0.0854435	0.0432571	0.0768065
P10515	DLAT DLTA	Dihydrolipoyllysine-residue acetyltransferase component of pyruvate dehydrogenase complex, mitochondrial (EC 2.3.1.12) (70 kDa mitochondrial autoantigen of primary biliary cirrhosis) (PBC) (Dihydrolipoamide acetyltransferase component of pyruvate dehydrogenase complex) (M2 antigen complex 70 kDa subunit) (Pyruvate dehydrogenase complex component E2) (PDC-E2) (PDCE2)	MITOCHONDRION	0.01461	0.0103195	0.00917247	0.00566225	0.62782	0.0933071	0.139804
P10599	TXN TRDX TRX TRX1	Thioredoxin (Trx) (ATL-derived factor) (ADF) (Surface-associated sulphydryl protein) (SASP) (allergen Hom s Trx)	xCYTOSKELETON	0.0314927	0.00356368	0.00770427	0.00155931	0.244637	0.000144222	0.00126433
P10606	COX5B	Cytochrome c oxidase subunit 5B, mitochondrial (Cytochrome c oxidase polypeptide Vb)	MITOCHONDRION	0.0355253	0.0192942	0.0170422	0.00659298	0.479721	0.0294798	0.0574536
P10619	CTSA PPGB	Lysosomal protective protein (EC 3.4.16.5) (Carboxypeptidase C) (Carboxypeptidase L) (Cathepsin A) (Protective protein cathepsin A) (PPCA) (Protective protein for beta-galactosidase) [Cleaved into: Lysosomal protective protein 32 kDa chain; Lysosomal protective protein 20 kDa chain]	LYSOSOME	0.0530744	0.00409273	0.0232026	0.00734954	0.437171	1.28839e-05	0.000238352
P10620	MGST1 GST12 MGST	Microsomal glutathione S-transferase 1 (Microsomal GST-1) (EC 2.5.1.18) (Microsomal GST-I)	ER	0.0251288	0.0111298	0.00527595	0.00536757	0.209956	0.133333	0.183616
P10644	PRKAR1A PKR1 PRKAR1 TSE1	cAMP-dependent protein kinase type I-alpha regulatory subunit (Tissue-specific extinguisher 1) (TSE1)	unknown	0.0667817	0.0331558	0.0405772	0.0254635	0.607609	0.034513	0.0649961
P10768	ESD	S-formylglutathione hydrolase (FGH) (EC 3.1.2.12) (Esterase D) (Methylumbelliferyl-acetate deacetylase) (EC 3.1.1.56)	xCYTOSKELETON	0.0153887	0.0118281	0.00549669	0.00277648	0.357191	0.344988	0.402913
P10809	HSPD1 HSP60	60 kDa heat shock protein, mitochondrial (EC 5.6.1.7) (60 kDa chaperonin) (Chaperonin 60) (CPN60) (Heat shock protein 60) (HSP-60) (Hsp60) (HuCHA60) (Mitochondrial matrix protein P1) (P60 lymphocyte protein)	MITOCHONDRION	0.0228276	0.00501763	0.00926703	0.00287323	0.405958	0.0294965	0.0574536
P11021	HSPA5 GRP78	Endoplasmic reticulum chaperone BiP (EC 3.6.4.10) (78 kDa glucose-regulated protein) (GRP-78) (Binding-immunoglobulin protein) (BiP) (Heat shock protein 70 family protein 5) (HSP70 family protein 5) (Heat shock protein family A member 5) (Immunoglobulin heavy chain-binding protein)	unknown	0.0329434	0.00308087	0.094975	0.0126494	2.88298	8.57043e-10	1.07816e-06
P11117	ACP2	Lysosomal acid phosphatase (LAP) (EC 3.1.3.2)	LYSOSOME	0.0437207	0.019808	0.0358851	0.0276804	0.820779	0.530303	0.58933
P11142	HSPA8 HSC70 HSP73 HSPA10	Heat shock cognate 71 kDa protein (EC 3.6.4.10) (Heat shock 70 kDa protein 8) (Lipopolysaccharide-associated protein 1) (LAP-1) (LPS-associated protein 1)	CYTOSOL	0.0262507	0.00660894	0.00336781	0.00385682	0.128294	0.0128871	0.0313579
P11166	SLC2A1 GLUT1	Solute carrier family 2, facilitated glucose transporter member 1 (Glucose transporter type 1, erythrocyte/brain) (GLUT-1) (HepG2 glucose transporter)	PEROXISOME	0.0615985	0.00656033	0.0230891	0.00797949	0.374833	0.0250536	0.051499
P11172	UMPS OK/SW-cl.21	Uridine 5'-monophosphate synthase (UMP synthase) [Includes: Orotate phosphoribosyltransferase (OPRT) (OPRTase) (EC 2.4.2.10); Orotidine 5'-phosphate decarboxylase (ODC) (OMPD) (EC 4.1.1.23) (OMPdecase)]	CYTOSOL	0.031939	0.00799596	0.0132222	0.00380007	0.413983	0.114466	0.161614
P11177	PDHB PHE1B	Pyruvate dehydrogenase E1 component subunit beta, mitochondrial (PDHE1-B) (EC 1.2.4.1)	MITOCHONDRION	0.0400776	0.0164055	0.015648	0.00889483	0.390442	0.000553034	0.00327396
P11216	PYGB	Glycogen phosphorylase, brain form (EC 2.4.1.1)	unknown	0.0368467	0.0136124	0.0187619	0.00798357	0.509188	0.000208073	0.00163597
P11233	RALA RAL	Ras-related protein Ral-A (EC 3.6.5.2)	LYSOSOME	0.0265556	0.0188821	0.00931871	0.00934298	0.350913	0.0986176	0.144931
P11234	RALB	Ras-related protein Ral-B (EC 3.6.5.2)	LYSOSOME	0.0320044	0.0223545	0.0161511	0.00912474	0.504651	0.352381	0.409293
P11279	LAMP1	Lysosome-associated membrane glycoprotein 1 (LAMP-1) (Lysosome-associated membrane protein 1) (CD107 antigen-like family member A) (CD antigen CD107a)	LYSOSOME	0.0246682	0.0325763	0.00487698	0.00227846	0.197703	0.163636	0.219227
P11310	ACADM	Medium-chain specific acyl-CoA dehydrogenase, mitochondrial (MCAD) (EC 1.3.8.7) (Medium chain acyl-CoA dehydrogenase) (MCADH)	MITOCHONDRION	0.020415	0.0210138	0.0100854	0.00956078	0.494021	0.400182	0.455592
P11387	TOP1	DNA topoisomerase 1 (EC 5.6.2.1) (DNA topoisomerase I)	xCHROMATIN	0.0331995	0.0111089	0.0110277	0.0131294	0.332164	0.0137695	0.0331522
P11413	G6PD	Glucose-6-phosphate 1-dehydrogenase (G6PD) (EC 1.1.1.49)	CYTOSOL	0.038295	0.00353651	0.0164711	0.00678888	0.430111	3.71916e-05	0.000503086
P11441	UBL4A DXS254E GDX UBL4	Ubiquitin-like protein 4A (Ubiquitin-like protein GDX)	CYTOSOL	0.0317972	0.0340235	0.00804363	0.00323609	0.252966	0.4	0.455591
P11586	MTHFD1 MTHFC MTHFD	C-1-tetrahydrofolate synthase, cytoplasmic (C1-THF synthase) (Epididymis secretory sperm binding protein) [Cleaved into: C-1-tetrahydrofolate synthase, cytoplasmic, N-terminally processed] [Includes: Methylenetetrahydrofolate dehydrogenase (EC 1.5.1.5); Methenyltetrahydrofolate cyclohydrolase (EC 3.5.4.9); Formyltetrahydrofolate synthetase (EC 6.3.4.3)]	unknown	0.0339273	0.00185542	0.0140867	0.00445258	0.415202	3.74978e-05	0.000504516
P11717	IGF2R MPRI	Cation-independent mannose-6-phosphate receptor (CI Man-6-P receptor) (CI-MPR) (M6PR) (300 kDa mannose 6-phosphate receptor) (MPR 300) (Insulin-like growth factor 2 receptor) (Insulin-like growth factor II receptor) (IGF-II receptor) (M6P/IGF2 receptor) (M6P/IGF2R) (CD antigen CD222)	ER	0.0645235	0.00784427	0.0281231	0.00297311	0.435859	9.61851e-06	0.000198859
P11766	ADH5 ADHX FDH	Alcohol dehydrogenase class-3 (EC 1.1.1.1) (Alcohol dehydrogenase 5) (Alcohol dehydrogenase class chi chain) (Alcohol dehydrogenase class-III) (Glutathione-dependent formaldehyde dehydrogenase) (FALDH) (FDH) (GSH-FDH) (EC 1.1.1.-) (S-(hydroxymethyl)glutathione dehydrogenase) (EC 1.1.1.284)	CYTOSOL	0.0095265	0.0140001	0.00649084	0.00754296	0.681346	0.649511	0.701962
P11802	CDK4	Cyclin-dependent kinase 4 (EC 2.7.11.22) (Cell division protein kinase 4) (PSK-J3)	unknown	0.0666142	0.00661188	0.0239006	0.0049103	0.358791	0.2	0.256081
P11908	PRPS2	Ribose-phosphate pyrophosphokinase 2 (EC 2.7.6.1) (PPRibP) (Phosphoribosyl pyrophosphate synthase II) (PRS-II)	unknown	0.0182201	0.0188717	0.00734847	0.00403546	0.403317	0.315417	0.374865
P11940	PABPC1 PAB1 PABP PABP1 PABPC2	Polyadenylate-binding protein 1 (PABP-1) (Poly(A)-binding protein 1)	NUCLEUS	0.0262582	0.00457966	0.00420396	0.00239958	0.160101	0.00111458	0.00551109
P12004	PCNA	Proliferating cell nuclear antigen (PCNA) (Cyclin)	xCYTOSKELETON	0.0415062	0.00564087	0.0168963	0.00644178	0.407079	0.012248	0.0301823
P12081	HARS1 HARS HRS	Histidine--tRNA ligase, cytoplasmic (EC 6.1.1.21) (Histidyl-tRNA synthetase) (HisRS)	CYTOSOL	0.0283699	0.00920862	0.00890685	0.00641583	0.313955	0.000515506	0.00317118
P12268	IMPDH2 IMPD2	Inosine-5'-monophosphate dehydrogenase 2 (IMP dehydrogenase 2) (IMPD 2) (IMPDH 2) (EC 1.1.1.205) (Inosine-5'-monophosphate dehydrogenase type II) (IMP dehydrogenase II) (IMPDH-II)	CYTOSOL	0.0307618	0.0047846	0.0110223	0.0017643	0.358311	0.00315335	0.0114065
P12270	TPR	Nucleoprotein TPR (Megator) (NPC-associated intranuclear protein) (Translocated promoter region protein)	unknown	0.0527697	0.00831004	0.0330504	0.0102119	0.626315	0.000470253	0.00293587
P12814	ACTN1	Alpha-actinin-1 (Alpha-actinin cytoskeletal isoform) (F-actin cross-linking protein) (Non-muscle alpha-actinin-1)	LYSOSOME	0.0260256	0.00407951	0.0101589	0.00283916	0.390343	0.000421272	0.00270388
P12931	SRC SRC1	Proto-oncogene tyrosine-protein kinase Src (EC 2.7.10.2) (Proto-oncogene c-Src) (pp60c-src) (p60-Src)	LYSOSOME	0.0303898	0.013777	0.00894841	0.000677602	0.294455	0.2	0.256081
P12955	PEPD PRD	Xaa-Pro dipeptidase (X-Pro dipeptidase) (EC 3.4.13.9) (Imidodipeptidase) (Peptidase D) (Proline dipeptidase) (Prolidase)	CYTOSOL	0.0376988	0.00680432	0.0158713	0.00903851	0.421004	0.00282805	0.0106518
P12956	XRCC6 G22P1	X-ray repair cross-complementing protein 6 (EC 3.6.4.-) (EC 4.2.99.-) (5'-deoxyribose-5-phosphate lyase Ku70) (5'-dRP lyase Ku70) (70 kDa subunit of Ku antigen) (ATP-dependent DNA helicase 2 subunit 1) (ATP-dependent DNA helicase II 70 kDa subunit) (CTC box-binding factor 75 kDa subunit) (CTC75) (CTCBF) (DNA repair protein XRCC6) (Lupus Ku autoantigen protein p70) (Ku70) (Thyroid-lupus autoantige…	RIBOSOME	0.0314028	0.00585785	0.0130494	0.00487725	0.41555	4.53179e-05	0.000584717
P13010	XRCC5 G22P2	X-ray repair cross-complementing protein 5 (EC 3.6.4.-) (86 kDa subunit of Ku antigen) (ATP-dependent DNA helicase 2 subunit 2) (ATP-dependent DNA helicase II 80 kDa subunit) (CTC box-binding factor 85 kDa subunit) (CTC85) (CTCBF) (DNA repair protein XRCC5) (Ku80) (Ku86) (Lupus Ku autoantigen protein p86) (Nuclear factor IV) (Thyroid-lupus autoantigen) (TLAA) (X-ray repair complementing defective…	RIBOSOME	0.0308375	0.00371328	0.0133052	0.00210963	0.43146	0.000656027	0.00370082
P13073	COX4I1 COX4	Cytochrome c oxidase subunit 4 isoform 1, mitochondrial (Cytochrome c oxidase polypeptide IV) (Cytochrome c oxidase subunit IV isoform 1) (COX IV-1)	MITOCHONDRION	0.0243165	0.0286404	0.0127252	0.00727087	0.523316	0.320322	0.379976
P13489	RNH1 PRI RNH	Ribonuclease inhibitor (Placental ribonuclease inhibitor) (Placental RNase inhibitor) (Ribonuclease/angiogenin inhibitor 1) (RAI)	CYTOSOL	0.0422065	0.00561217	0.0239859	0.00283845	0.568299	0.000106239	0.00105651
P13612	ITGA4 CD49D	Integrin alpha-4 (CD49 antigen-like family member D) (Integrin alpha-IV) (VLA-4 subunit alpha) (CD antigen CD49d)	unknown	0.0745349	0.0106237	0.00699951	0.00243962	0.0939092	0.000999001	0.00510871
P13639	EEF2 EF2	Elongation factor 2 (EF-2) (EC 3.6.5.-)	unknown	0.0259572	0.00137369	0.0115833	0.00173367	0.446247	0.00607503	0.0181704
P13645	KRT10 KPP	Keratin, type I cytoskeletal 10 (Cytokeratin-10) (CK-10) (Keratin-10) (K10)	unknown	0.000607659	0.000779701	0.000417372	0.0003623	0.686852	0.524956	0.585456
P13647	KRT5	Keratin, type II cytoskeletal 5 (58 kDa cytokeratin) (Cytokeratin-5) (CK-5) (Keratin-5) (K5) (Type-II keratin Kb5)	unknown	0.00133468	0.00129869	0.0010945	0.00143397	0.820046	0.901802	0.92761
P13667	PDIA4 ERP70 ERP72	Protein disulfide-isomerase A4 (EC 5.3.4.1) (Endoplasmic reticulum resident protein 70) (ER protein 70) (ERp70) (Endoplasmic reticulum resident protein 72) (ER protein 72) (ERp-72) (ERp72)	ER	0.0287171	0.00965906	0.049232	0.00956569	1.71438	0.00332102	0.0119197
P13674	P4HA1 P4HA	Prolyl 4-hydroxylase subunit alpha-1 (4-PH alpha-1) (EC 1.14.11.2) (Procollagen-proline,2-oxoglutarate-4-dioxygenase subunit alpha-1)	GA	0.0341989	0.00753814	0.0149519	0.00607165	0.437203	0.00226213	0.00923948
P13693	TPT1	Translationally-controlled tumor protein (TCTP) (Fortilin) (Histamine-releasing factor) (HRF) (p23)	NUCLEUS	0.0204721	0.00672484	0.00700544	0.00162957	0.342194	0.00287947	0.0107809
P13726	F3	Tissue factor (TF) (Coagulation factor III) (Thromboplastin) (CD antigen CD142)	LYSOSOME	0.0380162	0.00266423	0.00538551	0.00322091	0.141664	0.004329	0.0142647
P13797	PLS3	Plastin-3 (T-plastin)	CYTOSOL	0.0320448	0.0171733	0.0088202	0.00777085	0.275246	0.00339958	0.0121842
P13798	APEH D3F15S2 D3S48E DNF15S2	Acylamino-acid-releasing enzyme (AARE) (EC 3.4.19.1) (Acyl-peptide hydrolase) (APH) (Acylaminoacyl-peptidase) (Oxidized protein hydrolase) (OPH)	CYTOSOL	0.0325322	0.0151878	0.0136563	0.00582999	0.419777	0.00143261	0.0065081
P13804	ETFA	Electron transfer flavoprotein subunit alpha, mitochondrial (Alpha-ETF)	MITOCHONDRION	0.0305766	0.00818564	0.0162299	0.00379862	0.530796	6.68053e-06	0.000154204
P13807	GYS1 GYS	Glycogen [starch] synthase, muscle (EC 2.4.1.11)	NUCLEUS	0.0347947	0.00965012	0.0124304	0.00692544	0.35725	0.0268002	0.0539435
P13861	PRKAR2A PKR2 PRKAR2	cAMP-dependent protein kinase type II-alpha regulatory subunit	unknown	0.0342364	0.0049532	0.0115469	0.00266605	0.33727	0.000140693	0.00126433
P13984	GTF2F2 RAP30	General transcription factor IIF subunit 2 (General transcription factor IIF 30 kDa subunit) (Transcription initiation factor IIF subunit beta) (TFIIF-beta) (Transcription initiation factor RAP30)	unknown	0.0202435	0.0262901	0.00843859	0.00888987	0.416855	0.685714	0.731972
P13987	CD59 MIC11 MIN1 MIN2 MIN3 MSK21	CD59 glycoprotein (1F5 antigen) (20 kDa homologous restriction factor) (HRF-20) (HRF20) (MAC-inhibitory protein) (MAC-IP) (MEM43 antigen) (Membrane attack complex inhibition factor) (MACIF) (Membrane inhibitor of reactive lysis) (MIRL) (Protectin) (CD antigen CD59)	LYSOSOME	0.0362893	0.00561559	0.00509266	0.00279005	0.140335	4.43761e-05	0.000581512
P13995	MTHFD2 NMDMC	Bifunctional methylenetetrahydrofolate dehydrogenase/cyclohydrolase, mitochondrial [Includes: NAD-dependent methylenetetrahydrofolate dehydrogenase (EC 1.5.1.15); Methenyltetrahydrofolate cyclohydrolase (EC 3.5.4.9)]	MITOCHONDRION	0.060975	0.0161214	0.0489457	0.0205239	0.802717	0.246292	0.305227
P14174	MIF GLIF MMIF	Macrophage migration inhibitory factor (MIF) (EC 5.3.2.1) (Glycosylation-inhibiting factor) (GIF) (L-dopachrome isomerase) (L-dopachrome tautomerase) (EC 5.3.3.12) (Phenylpyruvate tautomerase)	CYTOSOL	0.0348388	0.00838344	0.00876249	0.00344504	0.251515	0.2	0.256081
P14314	PRKCSH G19P1	Glucosidase 2 subunit beta (80K-H protein) (Glucosidase II subunit beta) (Protein kinase C substrate 60.1 kDa protein heavy chain) (PKCSH)	GA	0.0302295	0.01451	0.0116648	0.00758234	0.385873	0.00315538	0.0114065
P14324	FDPS FPS KIAA1293	Farnesyl pyrophosphate synthase (FPP synthase) (FPS) (EC 2.5.1.10) ((2E,6E)-farnesyl diphosphate synthase) (Dimethylallyltranstransferase) (EC 2.5.1.1) (Farnesyl diphosphate synthase) (Geranyltranstransferase)	CYTOSOL	0.0322185	0.0220305	0.0113208	0.00671657	0.351376	0.449137	0.506058
P14406	COX7A2 COX7AL	Cytochrome c oxidase subunit 7A2, mitochondrial (Cytochrome c oxidase subunit VIIa-liver/heart) (Cytochrome c oxidase subunit VIIa-L) (Cytochrome c oxidase subunit VIIaL)	MITOCHONDRION	0.0375056	0.00595821	0.0198243	0.0102632	0.528568	0.0555556	0.0936235
P14550	AKR1A1 ALDR1 ALR	Aldo-keto reductase family 1 member A1 (EC 1.1.1.2) (EC 1.1.1.372) (EC 1.1.1.54) (Alcohol dehydrogenase [NADP(+)]) (Aldehyde reductase) (Glucuronate reductase) (EC 1.1.1.19) (Glucuronolactone reductase) (EC 1.1.1.20)	CYTOSOL	0.0206436	0.0134534	0.0184779	0.0047253	0.895089	0.792208	0.827656
P14618	PKM OIP3 PK2 PK3 PKM2	Pyruvate kinase PKM (EC 2.7.1.40) (Cytosolic thyroid hormone-binding protein) (CTHBP) (Opa-interacting protein 3) (OIP-3) (Pyruvate kinase 2/3) (Pyruvate kinase muscle isozyme) (Threonine-protein kinase PKM2) (EC 2.7.11.1) (Thyroid hormone-binding protein 1) (THBP1) (Tumor M2-PK) (Tyrosine-protein kinase PKM2) (EC 2.7.10.2) (p58)	xCYTOSKELETON	0.0354478	0.00405309	0.0138051	0.00315117	0.389447	0.000205609	0.00163597
P14625	HSP90B1 GRP94 TRA1	Endoplasmin (94 kDa glucose-regulated protein) (GRP-94) (Heat shock protein 90 kDa beta member 1) (Tumor rejection antigen 1) (gp96 homolog)	GA	0.034846	0.00252681	0.0514029	0.00714694	1.47515	0.0338277	0.0639928
P14649	MYL6B MLC1SA	Myosin light chain 6B (Myosin light chain 1 slow-twitch muscle A isoform) (MLC1sa) (Smooth muscle and nonmuscle myosin light chain alkali 6B)	unknown	0.0355469	0.00992623	0.0139554	0.0123643	0.392591	0.380952	0.439064
P14735	IDE	Insulin-degrading enzyme (EC 3.4.24.56) (Abeta-degrading protease) (Insulin protease) (Insulinase) (Insulysin)	CYTOSOL	0.0383139	0.00402103	0.016406	0.0117376	0.428199	0.055327	0.0934874
P14854	COX6B1 COX6B	Cytochrome c oxidase subunit 6B1 (Cytochrome c oxidase subunit VIb isoform 1) (COX VIb-1)	unknown	0.0420147	0.00662837	0.00985619	0.0104786	0.234589	0.0333333	0.0632956
P14866	HNRNPL HNRPL P/OKcl.14	Heterogeneous nuclear ribonucleoprotein L (hnRNP L)	NUCLEUS	0.0373458	0.00674016	0.0201332	0.00278878	0.539103	0.0141079	0.033741
P14868	DARS1 DARS PIG40	Aspartate--tRNA ligase, cytoplasmic (EC 6.1.1.12) (Aspartyl-tRNA synthetase) (AspRS) (Cell proliferation-inducing gene 40 protein)	PROTEASOME	0.0296646	0.00180304	0.0145917	0.00171251	0.49189	2.71209e-05	0.000389922
P14927	UQCRB UQBP	Cytochrome b-c1 complex subunit 7 (Complex III subunit 7) (Complex III subunit VII) (QP-C) (Ubiquinol-cytochrome c reductase complex 14 kDa protein)	MITOCHONDRION	0.0359187	0.0160406	0.0113408	0.0125841	0.315735	0.0464515	0.0814439
P15121	AKR1B1 ALDR1 ALR2	Aldo-keto reductase family 1 member B1 (EC 1.1.1.300) (EC 1.1.1.372) (EC 1.1.1.54) (Aldehyde reductase) (Aldose reductase) (AR) (EC 1.1.1.21)	xCYTOSKELETON	0.0142668	0.00482588	0.0170953	0.0084262	1.19826	0.780186	0.818577
P15144	ANPEP APN CD13 PEPN	Aminopeptidase N (AP-N) (hAPN) (EC 3.4.11.2) (Alanyl aminopeptidase) (Aminopeptidase M) (AP-M) (Microsomal aminopeptidase) (Myeloid plasma membrane glycoprotein CD13) (gp150) (CD antigen CD13)	unknown	0.0356703	0.00666287	0.0090703	0.00381452	0.254282	1.25427e-05	0.000237275
P15151	PVR PVS	Poliovirus receptor (Nectin-like protein 5) (NECL-5) (CD antigen CD155)	LYSOSOME	0.0165846	0.0234712	0.0204457	0.00839564	1.23282	1	1
P15153	RAC2	Ras-related C3 botulinum toxin substrate 2 (GX) (Small G protein) (p21-Rac2)	unknown	0.0600386	0.0569678	0.017114	0.0160262	0.285051	0.7	0.74375
P15170	GSPT1 ERF3A	Eukaryotic peptide chain release factor GTP-binding subunit ERF3A (Eukaryotic peptide chain release factor subunit 3a) (eRF3a) (EC 3.6.5.-) (G1 to S phase transition protein 1 homolog)	CYTOSOL	0.0270402	0.0138187	0.00672069	0.00829124	0.248544	0.00124839	0.00589214
P15311	EZR VIL2	Ezrin (Cytovillin) (Villin-2) (p81)	unknown	0.0344871	0.00556004	0.0119781	0.00405654	0.347322	0.0015526	0.00690789
P15374	UCHL3	Ubiquitin carboxyl-terminal hydrolase isozyme L3 (UCH-L3) (EC 3.4.19.12) (Ubiquitin thioesterase L3)	CYTOSOL	0.0314869	0.0105961	0.0081797	0.00391724	0.259781	0.00865801	0.023273
P15531	NME1 NDPKA NM23	Nucleoside diphosphate kinase A (NDK A) (NDP kinase A) (EC 2.7.4.6) (Granzyme A-activated DNase) (GAAD) (Metastasis inhibition factor nm23) (NM23-H1) (Tumor metastatic process-associated protein)	xCYTOSKELETON	0.022897	0.00630285	0.00484162	0.00553019	0.211452	0.266667	0.326012
P15559	NQO1 DIA4 NMOR1	NAD(P)H dehydrogenase [quinone] 1 (EC 1.6.5.2) (Azoreductase) (DT-diaphorase) (DTD) (Menadione reductase) (NAD(P)H:quinone oxidoreductase 1) (Phylloquinone reductase) (Quinone reductase 1) (QR1)	CYTOSOL	0.0274025	0.0147379	0.00498057	0.0038557	0.181756	0.00123031	0.00589214
P15586	GNS	N-acetylglucosamine-6-sulfatase (EC 3.1.6.14) (Glucosamine-6-sulfatase) (G6S)	LYSOSOME	0.0511986	0.0144583	0.033289	0.0111765	0.650193	0.034513	0.0649961
P15880	RPS2 RPS4	Small ribosomal subunit protein uS5 (40S ribosomal protein S2) (40S ribosomal protein S4) (Protein LLRep3)	RIBOSOME	0.0172663	0.00482926	0.00574328	0.000911752	0.332629	4.33004e-05	0.000573388
P15927	RPA2 REPA2 RPA32 RPA34	Replication protein A 32 kDa subunit (RP-A p32) (Replication factor A protein 2) (RF-A protein 2) (Replication protein A 34 kDa subunit) (RP-A p34)	CYTOSOL	0.0406618	0.0137435	0.0196866	0.00549087	0.484154	0.000107735	0.00105884
P15954	COX7C	Cytochrome c oxidase subunit 7C, mitochondrial (Cytochrome c oxidase polypeptide VIIc)	MITOCHONDRION	0.0233769	0.0158796	0.00619305	0.000885839	0.264921	0.2	0.256081
P16070	CD44 LHR MDU2 MDU3 MIC4	CD44 antigen (CDw44) (Epican) (Extracellular matrix receptor III) (ECMR-III) (GP90 lymphocyte homing/adhesion receptor) (HUTCH-I) (Heparan sulfate proteoglycan) (Hermes antigen) (Hyaluronate receptor) (Phagocytic glycoprotein 1) (PGP-1) (Phagocytic glycoprotein I) (PGP-I) (CD antigen CD44)	LYSOSOME	0.0257128	0.0121768	0.00982774	0.00447993	0.382212	0.219882	0.277305
P16104	H2AX H2AFX	Histone H2AX (H2a/x) (Histone H2A.X)	xCHROMATIN	0.0339235	0.00644676	0.00339564	0.00311165	0.100097	0.0634921	0.102929
P16152	CBR1 CBR CRN SDR21C1	Carbonyl reductase [NADPH] 1 (EC 1.1.1.184) (15-hydroxyprostaglandin dehydrogenase [NADP(+)]) (EC 1.1.1.196, EC 1.1.1.197) (20-beta-hydroxysteroid dehydrogenase) (Alcohol dehydrogenase [NAD(P)+] CBR1) (EC 1.1.1.71) (NADPH-dependent carbonyl reductase 1) (Prostaglandin 9-ketoreductase) (PG-9-KR) (Prostaglandin-E(2) 9-reductase) (EC 1.1.1.189) (Short chain dehydrogenase/reductase family 21C member …	CYTOSOL	0.0317461	0.00865744	0.00824638	0.00274779	0.25976	0.000646216	0.00367846
P16278	GLB1 ELNR1	Beta-galactosidase (EC 3.2.1.23) (Acid beta-galactosidase) (Lactase) (Elastin receptor 1)	LYSOSOME	0.0410179	0.0118406	0.0114732	0.00698232	0.279713	0.000107735	0.00105884
P16401	H1-5 H1F5 HIST1H1B	Histone H1.5 (Histone H1a) (Histone H1b) (Histone H1s-3)	xCHROMATIN	0.0168708	0.0120817	0.00564581	0.00799223	0.33465	0.0908424	0.136624
P16402	H1-3 H1F3 HIST1H1D	Histone H1.3 (Histone H1c) (Histone H1s-2)	xCHROMATIN	0.0118959	0.0174085	0.00115116	0.00078049	0.0967691	0.428571	0.484405
P16435	POR CYPOR	NADPH--cytochrome P450 reductase (CPR) (P450R) (EC 1.6.2.4)	ER	0.0375786	0.0115535	0.0175805	0.00773477	0.467832	0.0287176	0.0567539
P16615	ATP2A2 ATP2B	Sarcoplasmic/endoplasmic reticulum calcium ATPase 2 (SERCA2) (SR Ca(2+)-ATPase 2) (EC 7.2.2.10) (Calcium pump 2) (Calcium-transporting ATPase sarcoplasmic reticulum type, slow twitch skeletal muscle isoform) (Endoplasmic reticulum class 1/2 Ca(2+) ATPase)	ER	0.0446153	0.00632195	0.0329937	0.00516358	0.739515	0.0229225	0.0481813
P16949	STMN1 C1orf215 LAP18 OP18	Stathmin (Leukemia-associated phosphoprotein p18) (Metablastin) (Oncoprotein 18) (Op18) (Phosphoprotein p19) (pp19) (Prosolin) (Protein Pr22) (pp17)	xCYTOSKELETON	0.0367776	0.0212671	0.00830781	0.00832476	0.225893	0.029159	0.0573575
P16989	YBX3 CSDA DBPA	Y-box-binding protein 3 (Cold shock domain-containing protein A) (DNA-binding protein A) (Single-strand DNA-binding protein NF-GMB)	unknown	0.04218	0.0142135	0.0171716	0.0218025	0.407104	0.247923	0.305922
P17096	HMGA1 HMGIY	High mobility group protein HMG-I/HMG-Y (HMG-I(Y)) (High mobility group AT-hook protein 1) (High mobility group protein A1) (High mobility group protein R)	xCHROMATIN	0.0205293	0.0102121	0.00859048	0.00119055	0.418449	0.4	0.455591
P17174	GOT1	Aspartate aminotransferase, cytoplasmic (cAspAT) (EC 2.6.1.1) (EC 2.6.1.3) (Cysteine aminotransferase, cytoplasmic) (Cysteine transaminase, cytoplasmic) (cCAT) (Glutamate oxaloacetate transaminase 1) (Transaminase A)	CYTOSOL	0.0270627	0.00919387	0.0230469	0.0211881	0.851612	0.423188	0.479613
P17252	PRKCA PKCA PRKACA	Protein kinase C alpha type (PKC-A) (PKC-alpha) (EC 2.7.11.13)	unknown	0.0334845	0.0143799	0.010927	0.0116109	0.326329	0.004662	0.0149995
P17301	ITGA2 CD49B	Integrin alpha-2 (CD49 antigen-like family member B) (Collagen receptor) (Platelet membrane glycoprotein Ia) (GPIa) (VLA-2 subunit alpha) (CD antigen CD49b)	PM	0.0280271	0.0120191	0.00354359	0.00425868	0.126435	0.00482745	0.0153163
P17612	PRKACA PKACA	cAMP-dependent protein kinase catalytic subunit alpha (PKA C-alpha) (EC 2.7.11.11)	unknown	0.0515182	0.00917328	0.00717326	0.00988343	0.139237	0.017316	0.039179
P17655	CAPN2 CANPL2	Calpain-2 catalytic subunit (EC 3.4.22.53) (Calcium-activated neutral proteinase 2) (CANP 2) (Calpain M-type) (Calpain large polypeptide L2) (Calpain-2 large subunit) (Millimolar-calpain) (M-calpain)	CYTOSOL	0.0273436	0.00871066	0.0103965	0.0080515	0.380218	0.0867615	0.13166
P17706	PTPN2 PTPT	Tyrosine-protein phosphatase non-receptor type 2 (EC 3.1.3.48) (T-cell protein-tyrosine phosphatase) (TCPTP)	ER	0.0286425	0.0213064	0.0200718	0.0147266	0.700771	0.203071	0.259486
P17812	CTPS1 CTPS	CTP synthase 1 (EC 6.3.4.2) (CTP synthetase 1) (UTP--ammonia ligase 1)	CYTOSOL	0.0258407	0.00356699	0.0101887	0.00525394	0.39429	0.000143483	0.00126433
P17813	ENG END	Endoglin (CD antigen CD105)	PM	0.118321	0.0395187	0.0376477	0.0146704	0.318183	0.000125691	0.00120243
P17844	DDX5 G17P1 HELR HLR1	Probable ATP-dependent RNA helicase DDX5 (EC 3.6.4.13) (DEAD box protein 5) (RNA helicase p68)	NUCLEUS	0.0565512	0.00875293	0.024124	0.00616526	0.426587	0.00143261	0.0065081
P17931	LGALS3 MAC2	Galectin-3 (Gal-3) (35 kDa lectin) (Carbohydrate-binding protein 35) (CBP 35) (Galactose-specific lectin 3) (Galactoside-binding protein) (GALBP) (IgE-binding protein) (L-31) (Laminin-binding protein) (Lectin L-29) (Mac-2 antigen)	GA	0.039444	0.0112197	0.0202067	0.0018826	0.512288	0.0907343	0.136624
P17980	PSMC3 TBP1	26S proteasome regulatory subunit 6A (26S proteasome AAA-ATPase subunit RPT5) (Proteasome 26S subunit ATPase 3) (Proteasome subunit P50) (Tat-binding protein 1) (TBP-1)	PROTEASOME	0.0345515	0.00654338	0.0111485	0.010918	0.322663	0.00143302	0.0065081
P17987	TCP1 CCT1 CCTA	T-complex protein 1 subunit alpha (TCP-1-alpha) (CCT-alpha)	PROTEASOME	0.0206139	0.0139403	0.0101121	0.00644449	0.490551	0.041102	0.0739191
P18031	PTPN1 PTP1B	Tyrosine-protein phosphatase non-receptor type 1 (EC 3.1.3.48) (Protein-tyrosine phosphatase 1B) (PTP-1B)	ER	0.0351045	0.00376379	0.0165586	0.00262441	0.471694	0.00140812	0.00645324
P18077	RPL35A GIG33	Large ribosomal subunit protein eL33 (60S ribosomal protein L35a) (Cell growth-inhibiting gene 33 protein)	RIBOSOME	0.00706158	0.0101238	0.0042141	0.00402125	0.596764	0.589876	0.643594
P18085	ARF4 ARF2	ADP-ribosylation factor 4	ER	0.0352032	0.0101727	0.0155562	0.0123107	0.441897	0.347358	0.404897
P18124	RPL7	Large ribosomal subunit protein uL30 (60S ribosomal protein L7)	RIBOSOME	0.0216083	0.00446712	0.0070642	0.00356941	0.326921	0.0241554	0.0500803
P18206	VCL	Vinculin (Metavinculin) (MV)	CYTOSOL	0.0269077	0.00382761	0.00981944	0.00254731	0.364931	0.00370442	0.0128309
P18615	NELFE RD RDBP	Negative elongation factor E (NELF-E) (RNA-binding protein RD)	NUCLEUS	0.0664258	0.00537863	0.0402195	0.00489755	0.605479	0.00024975	0.00188135
P18621	RPL17	Large ribosomal subunit protein uL22 (60S ribosomal protein L17) (60S ribosomal protein L23) (PD-1)	RIBOSOME	0.0175675	0.00751772	0.00615322	0.00183835	0.350261	0.0280651	0.0560856
P18669	PGAM1 PGAMA CDABP0006	Phosphoglycerate mutase 1 (EC 5.4.2.11) (EC 5.4.2.4) (BPG-dependent PGAM 1) (Phosphoglycerate mutase isozyme B) (PGAM-B)	CYTOSOL	0.0328923	0.0012838	0.0111664	0.00133411	0.339484	7.39602e-07	4.20712e-05
P18754	RCC1 CHC1	Regulator of chromosome condensation (Cell cycle regulatory protein) (Chromosome condensation protein 1)	xCHROMATIN	0.0126126	0.00276155	0.00481811	0.0036304	0.382008	0.0822511	0.125802
P18859	ATP5PF ATP5A ATP5J ATPM	ATP synthase-coupling factor 6, mitochondrial (ATPase subunit F6) (ATP synthase peripheral stalk subunit F6)	xCHROMATIN	0.0324542	0.0031267	0.0137854	0.014093	0.424764	0.628205	0.681381
P19022	CDH2 CDHN NCAD	Cadherin-2 (CDw325) (Neural cadherin) (N-cadherin) (CD antigen CD325)	PM	0.0712865	0.00934574	0.0287212	0.00958357	0.402898	0.00343253	0.0122457
P19338	NCL	Nucleolin (Protein C23)	unknown	0.0260329	0.013746	0.0150401	0.00570295	0.577734	0.0156836	0.0365032
P19367	HK1	Hexokinase-1 (EC 2.7.1.1) (Brain form hexokinase) (Hexokinase type I) (HK I) (Hexokinase-A)	MITOCHONDRION	0.0256691	0.0115609	0.0112152	0.00394652	0.436913	0.0343916	0.0649131
P19404	NDUFV2	NADH dehydrogenase [ubiquinone] flavoprotein 2, mitochondrial (EC 7.1.1.2) (NADH-ubiquinone oxidoreductase 24 kDa subunit)	MITOCHONDRION	0.0409572	0.00937682	0.0127022	0.00906017	0.310134	0.0202004	0.0442719
P19447	ERCC3 XPB XPBC	General transcription and DNA repair factor IIH helicase subunit XPB (TFIIH subunit XPB) (EC 3.6.4.12) (Basic transcription factor 2 89 kDa subunit) (BTF2 p89) (DNA excision repair protein ERCC-3) (DNA repair protein complementing XP-B cells) (TFIIH basal transcription factor complex 89 kDa subunit) (TFIIH 89 kDa subunit) (TFIIH p89) (Xeroderma pigmentosum group B-complementing protein)	unknown	0.0401306	0.0232552	0.0117389	0.0116504	0.292518	0.0221445	0.0471796
P19525	EIF2AK2 PKR PRKR	Interferon-induced, double-stranded RNA-activated protein kinase (EC 2.7.11.1) (Eukaryotic translation initiation factor 2-alpha kinase 2) (eIF-2A protein kinase 2) (Interferon-inducible RNA-dependent protein kinase) (P1/eIF-2A protein kinase) (Protein kinase RNA-activated) (PKR) (Protein kinase R) (Tyrosine-protein kinase EIF2AK2) (EC 2.7.10.2) (p68 kinase)	RIBOSOME	0.0478102	0.00598076	0.0142176	0.00712928	0.297377	0.000258646	0.00192386
P19623	SRM SPS1 SRML1	Spermidine synthase (SPDSY) (EC 2.5.1.16) (Putrescine aminopropyltransferase)	CYTOSOL	0.0278581	0.00697224	0.017154	0.00535819	0.615762	0.000586889	0.00341809
P19784	CSNK2A2 CK2A2	Casein kinase II subunit alpha' (CK II alpha') (EC 2.7.11.1)	unknown	0.0324083	0.00243403	0.0146472	0.0083054	0.451959	0.000127581	0.00121589
P20020	ATP2B1 PMCA1	Plasma membrane calcium-transporting ATPase 1 (EC 7.2.2.10) (Plasma membrane calcium ATPase isoform 1) (PMCA1) (Plasma membrane calcium pump isoform 1)	LYSOSOME	0.0367636	0.00837749	0.0138412	0.0031069	0.376493	1.4792e-06	6.41669e-05
P20042	EIF2S2 EIF2B	Eukaryotic translation initiation factor 2 subunit 2 (Eukaryotic translation initiation factor 2 subunit beta) (eIF-2-beta)	RIBOSOME	0.0410535	0.00574068	0.0390896	0.00456049	0.952163	0.138083	0.189225
P20073	ANXA7 ANX7 SNX OK/SW-cl.95	Annexin A7 (Annexin VII) (Annexin-7) (Synexin)	CYTOSOL	0.0427192	0.00273888	0.0181611	0.00232064	0.425128	0.000656027	0.00370082
P20290	BTF3 NACB OK/SW-cl.8	Transcription factor BTF3 (Nascent polypeptide-associated complex subunit beta) (NAC-beta) (RNA polymerase B transcription factor 3)	NUCLEUS	0.0533054	0.0195761	0.0260919	0.00975848	0.48948	0.000112534	0.00109166
P20337	RAB3B	Ras-related protein Rab-3B	unknown	0.0329505	0.00851161	0.0110132	0.00530229	0.334235	8.50543e-05	0.00091844
P20339	RAB5A RAB5	Ras-related protein Rab-5A (EC 3.6.5.2)	unknown	0.050558	0.0148719	0.0271501	0.0103622	0.53701	0.00684146	0.0198308
P20340	RAB6A RAB6	Ras-related protein Rab-6A (Rab-6)	PM	0.0444901	0.00932114	0.0224907	0.00256829	0.505521	0.0096668	0.0251777
P20618	PSMB1 PSC5	Proteasome subunit beta type-1 (Macropain subunit C5) (Multicatalytic endopeptidase complex subunit C5) (Proteasome component C5) (Proteasome gamma chain)	PROTEASOME	0.0349719	0.00347842	0.0121705	0.00400787	0.348007	0.000400864	0.00261968
P20645	M6PR MPR46 MPRD	Cation-dependent mannose-6-phosphate receptor (CD Man-6-P receptor) (CD-MPR) (46 kDa mannose 6-phosphate receptor) (MPR 46)	ER	0.0362023	0.00304125	0.010903	0.00315966	0.301167	0.00021278	0.00165744
P20674	COX5A	Cytochrome c oxidase subunit 5A, mitochondrial (Cytochrome c oxidase polypeptide Va)	MITOCHONDRION	0.0283915	0.00902816	0.0125777	0.0106478	0.443009	0.247451	0.305489
P20700	LMNB1 LMN2 LMNB	Lamin-B1	xCHROMATIN	0.0411053	0.00491645	0.0144568	0.00550613	0.351701	3.74082e-06	0.000103427
P20810	CAST	Calpastatin (Calpain inhibitor) (Sperm BS-17 component)	unknown	0.0396347	0.00938609	0.0163086	0.00497494	0.411473	0.106	0.153449
P20962	PTMS	Parathymosin	xCYTOSKELETON	0.0314671	0.00603373	0.0115392	0.00607938	0.366708	0.0734266	0.114249
P21266	GSTM3 GST5	Glutathione S-transferase Mu 3 (EC 2.5.1.18) (GST class-mu 3) (GSTM3-3) (hGSTM3-3)	CYTOSOL	0.0408546	0.0146907	0.00878824	0.00702414	0.21511	0.00413518	0.0138353
P21281	ATP6V1B2 ATP6B2 VPP3	V-type proton ATPase subunit B, brain isoform (V-ATPase subunit B 2) (Endomembrane proton pump 58 kDa subunit) (HO57) (Vacuolar proton pump subunit B 2)	unknown	0.0398225	0.0163415	0.0188111	0.00891451	0.472372	0.0221499	0.0471796
P21283	ATP6V1C1 ATP6C ATP6D VATC	V-type proton ATPase subunit C 1 (V-ATPase subunit C 1) (Vacuolar proton pump subunit C 1)	unknown	0.0232974	0.0162451	0.00771737	0.00652966	0.331255	0.00451305	0.0146703
P21291	CSRP1 CSRP CYRP	Cysteine and glycine-rich protein 1 (Cysteine-rich protein 1) (CRP) (CRP1) (Epididymis luminal protein 141) (HEL-141)	unknown	0.0283253	0.0101893	0.0132159	0.005378	0.466576	0.115063	0.162275
P21333	FLNA FLN FLN1	Filamin-A (FLN-A) (Actin-binding protein 280) (ABP-280) (Alpha-filamin) (Endothelial actin-binding protein) (Filamin-1) (Non-muscle filamin)	unknown	0.0259586	0.0047814	0.0123639	0.00170563	0.476292	5.61897e-05	0.000681353
P21399	ACO1 IREB1	Cytoplasmic aconitate hydratase (Aconitase) (EC 4.2.1.3) (Citrate hydro-lyase) (Ferritin repressor protein) (Iron regulatory protein 1) (IRP1) (Iron-responsive element-binding protein 1) (IRE-BP 1)	CYTOSOL	0.0419123	0.0103881	0.0205064	0.00943426	0.489268	0.00039405	0.00259559
P21589	NT5E NT5 NTE	5'-nucleotidase (5'-NT) (EC 3.1.3.35) (EC 3.1.3.5) (EC 3.1.3.89) (EC 3.1.3.91) (EC 3.1.3.99) (5'-deoxynucleotidase) (Ecto-5'-nucleotidase) (IMP-specific 5'-nucleotidase) (Thymidylate 5'-phosphatase) (CD antigen CD73)	PM	0.0200899	0.010077	0.00271922	0.00240892	0.135352	0.00451305	0.0146703
P21796	VDAC1 VDAC	Voltage-dependent anion-selective channel protein 1 (VDAC-1) (hVDAC1) (Outer mitochondrial membrane protein porin 1) (Plasmalemmal porin) (Porin 31HL) (Porin 31HM)	MITOCHONDRION	0.0254788	0.00486622	0.00585524	0.00392382	0.229808	6.81548e-05	0.000790219
P21912	SDHB SDH SDH1	Succinate dehydrogenase [ubiquinone] iron-sulfur subunit, mitochondrial (EC 1.3.5.1) (Iron-sulfur subunit of complex II) (Ip)	MITOCHONDRION	0.0374752	0.0066117	0.0201285	0.00152591	0.537114	0.0229021	0.0481787
P21964	COMT	Catechol O-methyltransferase (EC 2.1.1.6)	ER	0.0353102	0.0051695	0.0181269	0.00483709	0.513361	0.00143302	0.0065081
P22033	MMUT MUT	Methylmalonyl-CoA mutase, mitochondrial (MCM) (EC 5.4.99.2) (Methylmalonyl-CoA isomerase)	MITOCHONDRION	0.0338399	0.0297826	0.0180522	0.0176486	0.533458	0.270271	0.329458
P22059	OSBP OSBP1	Oxysterol-binding protein 1	unknown	0.040378	0.00575921	0.0369559	0.00533994	0.915248	0.718896	0.761897
P22061	PCMT1	Protein-L-isoaspartate(D-aspartate) O-methyltransferase (PIMT) (EC 2.1.1.77) (L-isoaspartyl protein carboxyl methyltransferase) (Protein L-isoaspartyl/D-aspartyl methyltransferase) (Protein-beta-aspartate methyltransferase)	CYTOSOL	0.033775	0.0116428	0.0174461	0.0118685	0.51654	0.00115232	0.00566486
P22087	FBL FIB1 FLRN	rRNA 2'-O-methyltransferase fibrillarin (EC 2.1.1.-) (34 kDa nucleolar scleroderma antigen) (Histone-glutamine methyltransferase) (U6 snRNA 2'-O-methyltransferase fibrillarin)	NUCLEUS	0.0196014	0.0241414	0.0103346	0.0052102	0.527235	0.0584833	0.0962984
P22102	GART PGFT PRGS	Trifunctional purine biosynthetic protein adenosine-3 [Includes: Phosphoribosylamine--glycine ligase (EC 6.3.4.13) (Glycinamide ribonucleotide synthetase) (GARS) (Phosphoribosylglycinamide synthetase); Phosphoribosylformylglycinamidine cyclo-ligase (EC 6.3.3.1) (AIR synthase) (AIRS) (Phosphoribosyl-aminoimidazole synthetase); Phosphoribosylglycinamide formyltransferase (EC 2.1.2.2) (5'-phosphorib…	CYTOSOL	0.0289947	0.00803452	0.0105048	0.00723762	0.362301	5.87276e-05	0.000697416
P22234	PAICS ADE2 AIRC PAIS	Bifunctional phosphoribosylaminoimidazole carboxylase/phosphoribosylaminoimidazole succinocarboxamide synthetase (PAICS) [Includes: Phosphoribosylaminoimidazole carboxylase (EC 4.1.1.21) (AIR carboxylase) (AIRC); Phosphoribosylaminoimidazole succinocarboxamide synthetase (EC 6.3.2.6) (SAICAR synthetase)]	CYTOSOL	0.0218272	0.0193334	0.0125104	0.00543522	0.573156	0.0164317	0.0376223
P22307	SCP2	Sterol carrier protein 2 (SCP-2) (Acetyl-CoA C-myristoyltransferase) (EC 2.3.1.155) (Non-specific lipid-transfer protein) (NSL-TP) (Propanoyl-CoA C-acyltransferase) (EC 2.3.1.176) (SCP-2/3-oxoacyl-CoA thiolase) (SCP-2/thiolase) (EC 2.3.1.16) (SCP-chi) (SCPX) (Sterol carrier protein X) (SCP-X)	unknown	0.0470718	0.0143595	0.00789941	0.00782863	0.167816	0.000736644	0.00406446
P22314	UBA1 A1S9T UBE1	Ubiquitin-like modifier-activating enzyme 1 (EC 6.2.1.45) (Protein A1S9) (Ubiquitin-activating enzyme E1)	CYTOSOL	0.0373423	0.00310045	0.0189845	0.00355251	0.508393	0.00507163	0.0158907
P22392	NME2 NM23B	Nucleoside diphosphate kinase B (NDK B) (NDP kinase B) (EC 2.7.4.6) (C-myc purine-binding transcription factor PUF) (Histidine protein kinase NDKB) (EC 2.7.13.3) (nm23-H2)	xCYTOSKELETON	0.0215396	0.0156108	0.0132415	0.00964916	0.614754	0.352381	0.409293
P22626	HNRNPA2B1 HNRPA2B1	Heterogeneous nuclear ribonucleoproteins A2/B1 (hnRNP A2/B1)	NUCLEUS	0.0369595	0.00260603	0.0153215	0.00204402	0.414549	2.53262e-05	0.000383859
P22695	UQCRC2	Cytochrome b-c1 complex subunit 2, mitochondrial (Complex III subunit 2) (Core protein II) (Ubiquinol-cytochrome-c reductase complex core protein 2)	MITOCHONDRION	0.0269859	0.0146012	0.0102367	0.00696966	0.379334	0.154582	0.208429
P23193	TCEA1 GTF2S TFIIS	Transcription elongation factor A protein 1 (Transcription elongation factor S-II protein 1) (Transcription elongation factor TFIIS.o)	NUCLEUS	0.0468499	0.0105813	0.0430572	0.00387744	0.919045	0.076919	0.118729
P23229	ITGA6	Integrin alpha-6 (CD49 antigen-like family member F) (VLA-6) (CD antigen CD49f) [Cleaved into: Integrin alpha-6 heavy chain; Integrin alpha-6 light chain; Processed integrin alpha-6 (Alpha6p)]	PM	0.0529875	0.0116779	0.00640716	0.00262755	0.120918	0.000170109	0.00144778
P23246	SFPQ PSF	Splicing factor, proline- and glutamine-rich (100 kDa DNA-pairing protein) (hPOMp100) (DNA-binding p52/p100 complex, 100 kDa subunit) (Polypyrimidine tract-binding protein-associated-splicing factor) (PSF) (PTB-associated-splicing factor)	NUCLEUS	0.033131	0.00318935	0.0117069	0.00285478	0.353353	0.000323458	0.00228601
P23258	TUBG1 TUBG	Tubulin gamma-1 chain (Gamma-1-tubulin) (Gamma-tubulin complex component 1) (GCP-1)	NUCLEUS	0.0358895	0.00421327	0.0133278	0.00334266	0.371356	0.0285714	0.0565584
P23284	PPIB CYPB	Peptidyl-prolyl cis-trans isomerase B (PPIase B) (EC 5.2.1.8) (CYP-S1) (Cyclophilin B) (Rotamase B) (S-cyclophilin) (SCYLP)	ER	0.0322097	0.00382456	0.0293662	0.00376893	0.911719	0.331649	0.391751
P23368	ME2	NAD-dependent malic enzyme, mitochondrial (NAD-ME) (EC 1.1.1.38) (Malic enzyme 2)	MITOCHONDRION	0.0269073	0.0151468	0.014258	0.00899117	0.529893	0.0555556	0.0936235
P23381	WARS1 IFI53 WARS WRS	Tryptophan--tRNA ligase, cytoplasmic (EC 6.1.1.2) (Interferon-induced protein 53) (IFP53) (Tryptophanyl-tRNA synthetase) (TrpRS) (hWRS) [Cleaved into: T1-TrpRS; T2-TrpRS]	CYTOSOL	0.0361842	0.00843124	0.0482798	0.0134867	1.33428	0.0135188	0.0327367
P23396	RPS3 OK/SW-cl.26	Small ribosomal subunit protein uS3 (40S ribosomal protein S3) (EC 4.2.99.18)	RIBOSOME	0.0201368	0.00354994	0.00767084	0.00392461	0.380936	0.000628041	0.00360667
P23526	AHCY SAHH	Adenosylhomocysteinase (AdoHcyase) (EC 3.13.2.1) (S-adenosyl-L-homocysteine hydrolase)	CYTOSOL	0.0260541	0.0112795	0.00854777	0.00514368	0.328078	0.000208073	0.00163597
P23528	CFL1 CFL	Cofilin-1 (18 kDa phosphoprotein) (p18) (Cofilin, non-muscle isoform)	xCYTOSKELETON	0.032983	0.00802061	0.00814087	0.00746013	0.24682	0.00296311	0.0109474
P23588	EIF4B	Eukaryotic translation initiation factor 4B (eIF-4B)	NUCLEUS	0.0303321	0.00323668	0.0129375	0.00168309	0.426527	1.92297e-07	2.48112e-05
P23634	ATP2B4 ATP2B2 MXRA1	Plasma membrane calcium-transporting ATPase 4 (PMCA4) (EC 7.2.2.10) (Matrix-remodeling-associated protein 1) (Plasma membrane calcium ATPase isoform 4) (Plasma membrane calcium pump isoform 4)	LYSOSOME	0.0389362	0.0107208	0.00448035	0.00258764	0.115069	0.000104609	0.00104443
P23786	CPT2 CPT1	Carnitine O-palmitoyltransferase 2, mitochondrial (EC 2.3.1.21) (Carnitine palmitoyltransferase II) (CPT II)	MITOCHONDRION	0.0231854	0.0152098	0.0178061	0.0141767	0.767985	0.690476	0.736155
P23919	DTYMK CDC8 TMPK TYMK	Thymidylate kinase (EC 2.7.4.9) (dTMP kinase)	CYTOSOL	0.0228383	0.00288506	0.00424785	0.00291753	0.185996	0.333333	0.392084
P23921	RRM1 RR1	Ribonucleoside-diphosphate reductase large subunit (EC 1.17.4.1) (Ribonucleoside-diphosphate reductase subunit M1) (Ribonucleotide reductase large subunit)	CYTOSOL	0.0663545	0.0119726	0.0295476	0.0106777	0.4453	9.0237e-05	0.000945984
P24534	EEF1B2 EEF1B EF1B	Elongation factor 1-beta (EF-1-beta)	NUCLEUS	0.0198301	0.004179	0.00839109	0.00344307	0.423148	0.0596571	0.0975924
P24539	ATP5PB ATP5F1	ATP synthase F(0) complex subunit B1, mitochondrial (ATP synthase peripheral stalk-membrane subunit b) (ATP synthase proton-transporting mitochondrial F(0) complex subunit B1) (ATP synthase subunit b) (ATPase subunit b)	MITOCHONDRION	0.0276845	0.00574793	0.0106749	0.00299001	0.385591	0.0596571	0.0975924
P24666	ACP1	Low molecular weight phosphotyrosine protein phosphatase (LMW-PTP) (LMW-PTPase) (EC 3.1.3.48) (Adipocyte acid phosphatase) (Low molecular weight cytosolic acid phosphatase) (EC 3.1.3.2) (Red cell acid phosphatase 1)	CYTOSOL	0.0315338	0.0100981	0.0188081	0.00520679	0.596443	0.114466	0.161614
P24752	ACAT1 ACAT MAT	Acetyl-CoA acetyltransferase, mitochondrial (EC 2.3.1.9) (Acetoacetyl-CoA thiolase) (T2)	MITOCHONDRION	0.0338664	0.0138134	0.00559506	0.00531318	0.16521	0.0124674	0.0306028
P24844	MYL9 MLC2 MRLC1 MYRL2	Myosin regulatory light polypeptide 9 (20 kDa myosin light chain) (LC20) (MLC-2C) (Myosin RLC) (Myosin regulatory light chain 2, smooth muscle isoform) (Myosin regulatory light chain 9) (Myosin regulatory light chain MRLC1)	unknown	0.0462863	0.0152512	0.0220947	0.00440016	0.477348	0.1	0.146194
P24941	CDK2 CDKN2	Cyclin-dependent kinase 2 (EC 2.7.11.22) (Cell division protein kinase 2) (p33 protein kinase)	unknown	0.0635923	0.0529344	0.0180927	0.0219089	0.28451	0.533333	0.590607
P25205	MCM3	DNA replication licensing factor MCM3 (EC 3.6.4.12) (DNA polymerase alpha holoenzyme-associated protein P1) (P1-MCM3) (RLF subunit beta) (p102)	unknown	0.0477284	0.0114044	0.0189608	0.00697801	0.397264	0.000337516	0.00233775
P25325	MPST TST2	3-mercaptopyruvate sulfurtransferase (MST) (EC 2.8.1.2)	unknown	0.0422146	0.00337237	0.0189384	0.00259534	0.448622	0.0040404	0.0137003
P25398	RPS12	Small ribosomal subunit protein eS12 (40S ribosomal protein S12)	RIBOSOME	0.017693	0.00338876	0.00379854	0.00169633	0.214691	9.91067e-05	0.00101363
P25685	DNAJB1 DNAJ1 HDJ1 HSPF1	DnaJ homolog subfamily B member 1 (DnaJ protein homolog 1) (Heat shock 40 kDa protein 1) (HSP40) (Heat shock protein 40) (Human DnaJ protein 1) (hDj-1)	NUCLEUS	0.0405324	0.0127146	0.011998	0.00302595	0.29601	0.00661821	0.0194542
P25705	ATP5F1A ATP5A ATP5A1 ATP5AL2 ATPM	ATP synthase subunit alpha, mitochondrial (ATP synthase F1 subunit alpha)	MITOCHONDRION	0.0325098	0.00649469	0.0119858	0.00676796	0.368682	0.0629534	0.10235
P25786	PSMA1 HC2 NU PROS30 PSC2	Proteasome subunit alpha type-1 (30 kDa prosomal protein) (PROS-30) (Macropain subunit C2) (Multicatalytic endopeptidase complex subunit C2) (Proteasome component C2) (Proteasome nu chain)	PROTEASOME	0.0190791	0.0138742	0.00834316	0.00308297	0.437293	0.00101943	0.00519207
P25787	PSMA2 HC3 PSC3	Proteasome subunit alpha type-2 (Macropain subunit C3) (Multicatalytic endopeptidase complex subunit C3) (Proteasome component C3)	PROTEASOME	0.0290631	0.00365969	0.011483	0.00197532	0.395106	1.4792e-06	6.41669e-05
P25788	PSMA3 HC8 PSC8	Proteasome subunit alpha type-3 (Macropain subunit C8) (Multicatalytic endopeptidase complex subunit C8) (Proteasome component C8)	PROTEASOME	0.0249059	0.00886106	0.00933419	0.00182275	0.374778	7.39602e-07	4.20712e-05
P25789	PSMA4 HC9 PSC9	Proteasome subunit alpha type-4 (Macropain subunit C9) (Multicatalytic endopeptidase complex subunit C9) (Proteasome component C9) (Proteasome subunit L)	PROTEASOME	0.029365	0.00916884	0.00756708	0.00616472	0.257691	0.00662808	0.0194542
P26006	ITGA3 MSK18	Integrin alpha-3 (CD49 antigen-like family member C) (FRP-2) (Galactoprotein B3) (GAPB3) (VLA-3 subunit alpha) (CD antigen CD49c) [Cleaved into: Integrin alpha-3 heavy chain; Integrin alpha-3 light chain]	PM	0.0348569	0.0113554	0.00322829	0.00141659	0.0926155	9.31899e-06	0.000195388
P26038	MSN	Moesin (Membrane-organizing extension spike protein)	PM	0.0300327	0.00284558	0.0126781	0.00160133	0.422144	0.000140358	0.00126433
P26196	DDX6 HLR2 RCK	Probable ATP-dependent RNA helicase DDX6 (EC 3.6.4.13) (ATP-dependent RNA helicase p54) (DEAD box protein 6) (Oncogene RCK)	unknown	0.039909	0.00564453	0.0197596	0.00291222	0.495117	7.12105e-05	0.000809423
P26368	U2AF2 U2AF65	Splicing factor U2AF 65 kDa subunit (U2 auxiliary factor 65 kDa subunit) (hU2AF(65)) (hU2AF65) (U2 snRNP auxiliary factor large subunit)	NUCLEUS	0.0353697	0.00949069	0.0150728	0.0048798	0.426149	0.00448418	0.0146703
P26373	RPL13 BBC1 OK/SW-cl.46	Large ribosomal subunit protein eL13 (60S ribosomal protein L13) (Breast basic conserved protein 1)	RIBOSOME	0.0214409	0.00399118	0.00984742	0.00138455	0.459282	0.0172712	0.039179
P26440	IVD	Isovaleryl-CoA dehydrogenase, mitochondrial (IVD) (EC 1.3.8.4) (Butyryl-CoA dehydrogenase) (EC 1.3.8.1)	MITOCHONDRION	0.0223699	0.0178542	0.0124618	0.00457687	0.557081	0.335664	0.394457
P26583	HMGB2 HMG2	High mobility group protein B2 (High mobility group protein 2) (HMG-2)	unknown	0.042665	0.0249014	0.0125516	0.0104493	0.29419	0.0501402	0.0868222
P26599	PTBP1 PTB	Polypyrimidine tract-binding protein 1 (PTB) (57 kDa RNA-binding protein PPTB-1) (Heterogeneous nuclear ribonucleoprotein I) (hnRNP I)	NUCLEUS	0.0355908	0.00179293	0.0161182	0.00357732	0.452875	7.39602e-07	4.20712e-05
P26639	TARS1 TARS	Threonine--tRNA ligase 1, cytoplasmic (EC 6.1.1.3) (Threonyl-tRNA synthetase) (ThrRS) (Threonyl-tRNA synthetase 1)	CYTOSOL	0.0327804	0.00701538	0.0199994	0.00832848	0.610103	0.025885	0.0525215
P26640	VARS1 G7A VARS VARS2	Valine--tRNA ligase (EC 6.1.1.9) (Protein G7a) (Valyl-tRNA synthetase) (ValRS)	NUCLEUS	0.0307375	0.00391207	0.0169973	0.00159858	0.552983	5.23047e-05	0.000651478
P26641	EEF1G EF1G PRO1608	Elongation factor 1-gamma (EF-1-gamma) (eEF-1B gamma)	NUCLEUS	0.0200222	0.00307858	0.00609781	0.000898798	0.304552	0.0376598	0.0690613
P26885	FKBP2 FKBP13	Peptidyl-prolyl cis-trans isomerase FKBP2 (PPIase FKBP2) (EC 5.2.1.8) (13 kDa FK506-binding protein) (13 kDa FKBP) (FKBP-13) (FK506-binding protein 2) (FKBP-2) (Immunophilin FKBP13) (Rotamase)	ER	0.0351351	0.00127958	0.0279187	0.00844461	0.79461	0.257143	0.315442
P27105	STOM BND7 EPB72	Stomatin (Erythrocyte band 7 integral membrane protein) (Erythrocyte membrane protein band 7.2) (Protein 7.2b)	LYSOSOME	0.0520743	0.0071368	0.0153052	0.00585069	0.29391	1.4792e-06	6.41669e-05
P27144	AK4 AK3 AK3L1	Adenylate kinase 4, mitochondrial (AK 4) (EC 2.7.4.10) (EC 2.7.4.6) (Adenylate kinase 3-like) (GTP:AMP phosphotransferase AK4)	MITOCHONDRION	0.00646856	0.0082957	0.00800743	0.00904031	1.2379	0.680594	0.728051
P27348	YWHAQ	14-3-3 protein theta (14-3-3 protein T-cell) (14-3-3 protein tau) (Protein HS1)	CYTOSOL	0.0391506	0.0028734	0.0154278	0.0039278	0.394062	0.00143261	0.0065081
P27361	MAPK3 ERK1 PRKM3	Mitogen-activated protein kinase 3 (MAP kinase 3) (MAPK 3) (EC 2.7.11.24) (ERT2) (Extracellular signal-regulated kinase 1) (ERK-1) (Insulin-stimulated MAP2 kinase) (MAP kinase isoform p44) (p44-MAPK) (Microtubule-associated protein 2 kinase) (p44-ERK1)	unknown	0.0543694	0.0118572	0.018359	0.00477387	0.337671	0.0571429	0.0944002
P27635	RPL10 DXS648E QM	Large ribosomal subunit protein uL16 (60S ribosomal protein L10) (Laminin receptor homolog) (Protein QM) (Ribosomal protein L10) (Tumor suppressor QM)	RIBOSOME	0.033669	0.00960595	0.02024	0.00502952	0.601147	0.0187847	0.0418105
P27694	RPA1 REPA1 RPA70	Replication protein A 70 kDa DNA-binding subunit (RP-A p70) (Replication factor A protein 1) (RF-A protein 1) (Single-stranded DNA-binding protein) [Cleaved into: Replication protein A 70 kDa DNA-binding subunit, N-terminally processed]	CYTOSOL	0.0512978	0.00446071	0.0251978	0.00960931	0.491206	0.00955637	0.0249974
P27695	APEX1 APE APE1 APEX APX HAP1 REF1	DNA-(apurinic or apyrimidinic site) endonuclease (EC 3.1.11.2) (APEX nuclease) (APEN) (Apurinic-apyrimidinic endonuclease 1) (AP endonuclease 1) (APE-1) (REF-1) (Redox factor-1) [Cleaved into: DNA-(apurinic or apyrimidinic site) endonuclease, mitochondrial]	NUCLEUS	0.0312763	0.00556374	0.0133723	0.00509676	0.427553	7.17266e-05	0.000809423
P27707	DCK	Deoxycytidine kinase (dCK) (EC 2.7.1.74) (Deoxyadenosine kinase) (EC 2.7.1.76) (Deoxyguanosine kinase) (EC 2.7.1.113)	unknown	0.0237	0.0220524	0.00360984	0.00462753	0.152314	0.285714	0.344445
P27708	CAD	CAD protein [Includes: Glutamine-dependent carbamoyl-phosphate synthase (EC 6.3.5.5); Aspartate carbamoyltransferase (EC 2.1.3.2); Dihydroorotase (EC 3.5.2.3)]	unknown	0.0319511	0.00560328	0.0162541	0.00333497	0.508719	3.32734e-09	2.79053e-06
P27797	CALR CRTC	Calreticulin (CRP55) (Calregulin) (Endoplasmic reticulum resident protein 60) (ERp60) (HACBP) (grp60)	unknown	0.031663	0.00415396	0.0322974	0.0042573	1.02003	0.482401	0.540874
P27816	MAP4	Microtubule-associated protein 4 (MAP-4)	NUCLEUS	0.0358339	0.00991025	0.0201117	0.00746146	0.561248	0.000794954	0.00426176
P27816	MAP4	Microtubule-associated protein 4 (MAP-4)	NUCLEUS	0.0358339	0.00991025	0.0201117	0.00746146	0.561248	0.000794954	0.00426176
P27816-4	NA	NA	NUCLEUS	0.0228852	0.00891199	0.0123069	0.00460895	0.537766	0.108558	0.156702
P27824	CANX	Calnexin (IP90) (Major histocompatibility complex class I antigen-binding protein p88) (p90)	ER	0.0330805	0.00191086	0.0242122	0.00208094	0.731918	0.00123031	0.00589214
P28062	PSMB8 LMP7 PSMB5i RING10 Y2	Proteasome subunit beta type-8 (EC 3.4.25.1) (Low molecular mass protein 7) (Macropain subunit C13) (Multicatalytic endopeptidase complex subunit C13) (Proteasome component C13) (Proteasome subunit beta-5i) (Really interesting new gene 10 protein)	unknown	0.0473385	0.00505755	0.019387	0.0112681	0.409539	0.114286	0.161614
P28066	PSMA5	Proteasome subunit alpha type-5 (Macropain zeta chain) (Multicatalytic endopeptidase complex zeta chain) (Proteasome zeta chain)	PROTEASOME	0.0260522	0.00172592	0.0101901	0.00277312	0.391141	1.92297e-07	2.48112e-05
P28070	PSMB4 PROS26	Proteasome subunit beta type-4 (26 kDa prosomal protein) (HsBPROS26) (PROS-26) (Macropain beta chain) (Multicatalytic endopeptidase complex beta chain) (Proteasome beta chain) (Proteasome chain 3) (HsN3)	PROTEASOME	0.026904	0.0118493	0.00899212	0.00518239	0.33423	3.7391e-07	3.22545e-05
P28072	PSMB6 LMPY Y	Proteasome subunit beta type-6 (EC 3.4.25.1) (Macropain delta chain) (Multicatalytic endopeptidase complex delta chain) (Proteasome delta chain) (Proteasome subunit Y)	PROTEASOME	0.0310092	0.00480778	0.00952867	0.00555094	0.307285	3.09288e-06	8.97996e-05
P28074	PSMB5 LMPX MB1 X	Proteasome subunit beta type-5 (EC 3.4.25.1) (Macropain epsilon chain) (Multicatalytic endopeptidase complex epsilon chain) (Proteasome chain 6) (Proteasome epsilon chain) (Proteasome subunit MB1) (Proteasome subunit X)	PROTEASOME	0.0298168	0.00409763	0.00772155	0.00388409	0.258966	0.00168777	0.00738511
P28288	ABCD3 PMP70 PXMP1	ATP-binding cassette sub-family D member 3 (EC 3.1.2.-) (EC 7.6.2.-) (70 kDa peroxisomal membrane protein) (PMP70)	PEROXISOME	0.032046	0.0147154	0.0132106	0.00545481	0.412238	0.034513	0.0649961
P28331	NDUFS1	NADH-ubiquinone oxidoreductase 75 kDa subunit, mitochondrial (EC 7.1.1.2) (Complex I-75kD) (CI-75kD)	GA	0.0585437	0.00895019	0.0330856	0.00659768	0.565143	4.84481e-05	0.000621915
P28482	MAPK1 ERK2 PRKM1 PRKM2	Mitogen-activated protein kinase 1 (MAP kinase 1) (MAPK 1) (EC 2.7.11.24) (ERT1) (Extracellular signal-regulated kinase 2) (ERK-2) (MAP kinase isoform p42) (p42-MAPK) (Mitogen-activated protein kinase 2) (MAP kinase 2) (MAPK 2)	CYTOSOL	0.039262	0.00451646	0.0123342	0.00894087	0.31415	0.00276143	0.010511
P28838	LAP3 LAPEP PEPS	Cytosol aminopeptidase (EC 3.4.11.1) (Cysteinylglycine-S-conjugate dipeptidase) (EC 3.4.13.23) (Leucine aminopeptidase 3) (LAP-3) (Leucyl aminopeptidase) (Peptidase S) (Proline aminopeptidase) (EC 3.4.11.5) (Prolyl aminopeptidase)	CYTOSOL	0.0311934	0.00504529	0.00904375	0.00946064	0.289925	0.000823101	0.00438755
P29144	TPP2	Tripeptidyl-peptidase 2 (TPP-2) (EC 3.4.14.10) (Tripeptidyl aminopeptidase) (Tripeptidyl-peptidase II) (TPP-II)	unknown	0.0258495	0.0123804	0.0128917	0.00409085	0.498722	0.00235795	0.00944681
P29218	IMPA1 IMPA	Inositol monophosphatase 1 (IMP 1) (IMPase 1) (EC 3.1.3.25) (D-galactose 1-phosphate phosphatase) (EC 3.1.3.94) (Inositol-1(or 4)-monophosphatase 1) (Lithium-sensitive myo-inositol monophosphatase A1)	CYTOSOL	0.034846	0.0138146	0.00572646	0.00579223	0.164336	0.0110723	0.02783
P29317	EPHA2 ECK	Ephrin type-A receptor 2 (EC 2.7.10.1) (Epithelial cell kinase) (Tyrosine-protein kinase receptor ECK)	LYSOSOME	0.0249923	0.00753923	0.0112453	0.0038813	0.44995	2.30756e-06	8.82131e-05
P29353	SHC1 SHC SHCA	SHC-transforming protein 1 (SHC-transforming protein 3) (SHC-transforming protein A) (Src homology 2 domain-containing-transforming protein C1) (SH2 domain protein C1)	unknown	0.0394802	0.00584116	0.0278219	0.0130864	0.704703	1	1
P29401	TKT	Transketolase (TK) (EC 2.2.1.1)	CYTOSOL	0.0337234	0.00752462	0.0104046	0.00530461	0.308528	0.000140693	0.00126433
P29590	PML MYL PP8675 RNF71 TRIM19	Protein PML (E3 SUMO-protein ligase PML) (EC 2.3.2.-) (Promyelocytic leukemia protein) (RING finger protein 71) (RING-type E3 SUMO transferase PML) (Tripartite motif-containing protein 19) (TRIM19)	CYTOSOL	0.0427467	0.0179724	0.0174165	0.0137538	0.407435	0.0249897	0.0514518
P29692-3	NA	NA	NUCLEUS	0.0265629	0.00185779	0.0052389	0	0.197226	0.666667	0.713759
P29966	MARCKS MACS PRKCSL	Myristoylated alanine-rich C-kinase substrate (MARCKS) (Protein kinase C substrate, 80 kDa protein, light chain) (80K-L protein) (PKCSL)	LYSOSOME	0.046885	0.00403227	0.0161492	0.00223099	0.344443	0.00291403	0.0108137
P29992	GNA11 GA11	Guanine nucleotide-binding protein subunit alpha-11 (G alpha-11) (G-protein subunit alpha-11) (Guanine nucleotide-binding protein G(y) subunit alpha)	LYSOSOME	0.0511803	0.0084011	0.020475	0.000903219	0.400056	0.113945	0.161614
P30040	ERP29 C12orf8 ERP28	Endoplasmic reticulum resident protein 29 (ERp29) (Endoplasmic reticulum resident protein 28) (ERp28) (Endoplasmic reticulum resident protein 31) (ERp31)	ER	0.032677	0.00668949	0.0128513	0.00540952	0.393284	0.0241244	0.0500803
P30041	PRDX6 AOP2 KIAA0106	Peroxiredoxin-6 (EC 1.11.1.27) (1-Cys peroxiredoxin) (1-Cys PRX) (24 kDa protein) (Acidic calcium-independent phospholipase A2) (aiPLA2) (EC 3.1.1.4) (Antioxidant protein 2) (Glutathione-dependent peroxiredoxin) (Liver 2D page spot 40) (Lysophosphatidylcholine acyltransferase 5) (LPC acyltransferase 5) (LPCAT-5) (Lyso-PC acyltransferase 5) (EC 2.3.1.23) (Non-selenium glutathione peroxidase) (NSGP…	xCYTOSKELETON	0.0317799	0.00509641	0.0118867	0.00813395	0.374033	0.00490555	0.0155055
P30043	BLVRB FLR	Flavin reductase (NADPH) (FR) (EC 1.5.1.30) (Biliverdin reductase B) (BVR-B) (EC 1.3.1.24) (Biliverdin-IX beta-reductase) (Green heme-binding protein) (GHBP) (NADPH-dependent diaphorase) (NADPH-flavin reductase) (FLR)	CYTOSOL	0.0405167	0.00503608	0.0180113	0.00358247	0.444541	0.0012432	0.00589214
P30044	PRDX5 ACR1 SBBI10	Peroxiredoxin-5, mitochondrial (EC 1.11.1.24) (Alu corepressor 1) (Antioxidant enzyme B166) (AOEB166) (Liver tissue 2D-page spot 71B) (PLP) (Peroxiredoxin V) (Prx-V) (Peroxisomal antioxidant enzyme) (TPx type VI) (Thioredoxin peroxidase PMP20) (Thioredoxin-dependent peroxiredoxin 5)	unknown	0.0320523	0.0111598	0.0143573	0.0089786	0.447934	0.0019445	0.00820867
P30048	PRDX3 AOP1	Thioredoxin-dependent peroxide reductase, mitochondrial (EC 1.11.1.24) (Antioxidant protein 1) (AOP-1) (HBC189) (Peroxiredoxin III) (Prx-III) (Peroxiredoxin-3) (Protein MER5 homolog) (Thioredoxin-dependent peroxiredoxin 3)	MITOCHONDRION	0.030431	0.00748597	0.0103002	0.00488116	0.338478	0.000646216	0.00367846
P30049	ATP5F1D ATP5D	ATP synthase subunit delta, mitochondrial (ATP synthase F1 subunit delta) (F-ATPase delta subunit)	xCHROMATIN	0.0218499	0.0161007	0.0110847	0.00720975	0.507312	0.518008	0.57822
P30050	RPL12	Large ribosomal subunit protein uL11 (60S ribosomal protein L12)	RIBOSOME	0.0180602	0.00338922	0.00626808	0.00114973	0.347066	0.055668	0.0936235
P30084	ECHS1	Enoyl-CoA hydratase, mitochondrial (mECH) (mECH1) (EC 4.2.1.17) (EC 5.3.3.8) (Enoyl-CoA hydratase 1) (ECHS1) (Short-chain enoyl-CoA hydratase) (SCEH)	MITOCHONDRION	0.0251286	0.0186707	0.00929381	0.00877444	0.36985	0.0106002	0.0267771
P30085	CMPK1 CMK CMPK UCK UMK UMPK	UMP-CMP kinase (EC 2.7.4.14) (Deoxycytidylate kinase) (CK) (dCMP kinase) (Nucleoside-diphosphate kinase) (EC 2.7.4.6) (Uridine monophosphate/cytidine monophosphate kinase) (UMP/CMP kinase) (UMP/CMPK)	unknown	0.0291071	0.0107077	0.00905408	0.00518758	0.311061	0.0254686	0.0521815
P30086	PEBP1 PBP PEBP	Phosphatidylethanolamine-binding protein 1 (PEBP-1) (HCNPpp) (Neuropolypeptide h3) (Prostatic-binding protein) (Raf kinase inhibitor protein) (RKIP) [Cleaved into: Hippocampal cholinergic neurostimulating peptide (HCNP)]	xCYTOSKELETON	0.0332988	0.0095512	0.0103597	0.00800281	0.311114	0.000384016	0.00256283
P30101	PDIA3 ERP57 ERP60 GRP58	Protein disulfide-isomerase A3 (EC 5.3.4.1) (58 kDa glucose-regulated protein) (58 kDa microsomal protein) (p58) (Disulfide isomerase ER-60) (Endoplasmic reticulum resident protein 57) (ER protein 57) (ERp57) (Endoplasmic reticulum resident protein 60) (ER protein 60) (ERp60)	ER	0.0337321	0.00161122	0.0314396	0.0021273	0.932036	0.0443691	0.0783937
P30153	PPP2R1A	Serine/threonine-protein phosphatase 2A 65 kDa regulatory subunit A alpha isoform (Medium tumor antigen-associated 61 kDa protein) (PP2A subunit A isoform PR65-alpha) (PP2A subunit A isoform R1-alpha)	CYTOSOL	0.0372428	0.00940937	0.0104156	0.00828563	0.279668	0.0317437	0.0608325
P30154	PPP2R1B	Serine/threonine-protein phosphatase 2A 65 kDa regulatory subunit A beta isoform (PP2A subunit A isoform PR65-beta) (PP2A subunit A isoform R1-beta)	unknown	0.0368834	0.0181423	0.0156659	0.00797082	0.424742	0.267677	0.326454
P30405	PPIF CYP3	Peptidyl-prolyl cis-trans isomerase F, mitochondrial (PPIase F) (EC 5.2.1.8) (Cyclophilin D) (CyP-D) (CypD) (Cyclophilin F) (Mitochondrial cyclophilin) (CyP-M) (Rotamase F)	MITOCHONDRION	0.0265122	0.0191103	0.00533056	0.00770649	0.201061	0.101416	0.147685
P30419	NMT1 NMT	Glycylpeptide N-tetradecanoyltransferase 1 (EC 2.3.1.97) (Myristoyl-CoA:protein N-myristoyltransferase 1) (HsNMT1) (NMT 1) (Type I N-myristoyltransferase) (Peptide N-myristoyltransferase 1) (Protein-lysine myristoyltransferase NMT1) (EC 2.3.1.-)	NUCLEUS	0.0350096	0.00374482	0.0152773	0.00971447	0.436376	1.52235e-05	0.000265988
P30519	HMOX2 HO2	Heme oxygenase 2 (HO-2) (EC 1.14.14.18) [Cleaved into: Heme oxygenase 2 soluble form]	ER	0.0239156	0.0191368	0.0115296	0.00459699	0.482095	0.0294758	0.0574536
P30520	ADSS2 ADSS	Adenylosuccinate synthetase isozyme 2 (AMPSase 2) (AdSS 2) (EC 6.3.4.4) (Adenylosuccinate synthetase, acidic isozyme) (Adenylosuccinate synthetase, liver isozyme) (L-type adenylosuccinate synthetase) (IMP--aspartate ligase 2)	CYTOSOL	0.0344776	0.0104685	0.0136003	0.0122961	0.394468	0.0069848	0.0201079
P30533	LRPAP1 A2MRAP	Alpha-2-macroglobulin receptor-associated protein (Alpha-2-MRAP) (Low density lipoprotein receptor-related protein-associated protein 1) (RAP)	ER	0.0534552	0.0266346	0.0692374	0.0273467	1.29524	0.267399	0.326454
P30566	ADSL AMPS	Adenylosuccinate lyase (ADSL) (ASL) (EC 4.3.2.2) (Adenylosuccinase) (ASase)	CYTOSOL	0.0127975	0.0158905	0.00801042	0.00308633	0.625936	0.118445	0.166114
P30825	SLC7A1 ATRC1 ERR REC1L	High affinity cationic amino acid transporter 1 (CAT-1) (CAT1) (Ecotropic retroviral leukemia receptor homolog) (Ecotropic retrovirus receptor homolog) (Solute carrier family 7 member 1) (System Y+ basic amino acid transporter)	unknown	0.0558621	0.00885464	0.0319495	0.00763596	0.571935	0.0714286	0.112321
P30837	ALDH1B1 ALDH5 ALDHX	Aldehyde dehydrogenase X, mitochondrial (EC 1.2.1.3) (Aldehyde dehydrogenase 5) (Aldehyde dehydrogenase family 1 member B1)	MITOCHONDRION	0.0169303	0.010949	0.00866132	0.0065716	0.511588	0.230303	0.287564
P30876	POLR2B	DNA-directed RNA polymerase II subunit RPB2 (EC 2.7.7.6) (DNA-directed RNA polymerase II 140 kDa polypeptide) (DNA-directed RNA polymerase II subunit B) (RNA polymerase II subunit 2) (RNA polymerase II subunit B2)	unknown	0.0290617	0.0294795	0.0173375	0.015411	0.596574	0.315417	0.374865
P31040	SDHA SDH2 SDHF	Succinate dehydrogenase [ubiquinone] flavoprotein subunit, mitochondrial (EC 1.3.5.1) (Flavoprotein subunit of complex II) (Fp)	MITOCHONDRION	0.0357221	0.0145614	0.0123072	0.0061161	0.344525	0.180194	0.237242
P31146	CORO1A CORO1	Coronin-1A (Coronin-like protein A) (Clipin-A) (Coronin-like protein p57) (Tryptophan aspartate-containing coat protein) (TACO)	unknown	0.0281665	0.00190529	0.0070559	0.00212332	0.250507	0.4	0.455591
P31150	GDI1 GDIL OPHN2 RABGDIA XAP4	Rab GDP dissociation inhibitor alpha (Rab GDI alpha) (Guanosine diphosphate dissociation inhibitor 1) (GDI-1) (Oligophrenin-2) (Protein XAP-4)	CYTOSOL	0.0324216	0.00792077	0.015021	0.00879322	0.463302	0.0241244	0.0500803
P31153	MAT2A AMS2 MATA2	S-adenosylmethionine synthase isoform type-2 (AdoMet synthase 2) (EC 2.5.1.6) (Methionine adenosyltransferase 2) (MAT 2) (Methionine adenosyltransferase II) (MAT-II)	CYTOSOL	0.0348757	0.0112058	0.00500142	0.00499208	0.143407	0.0012943	0.00605292
P31483	TIA1	Cytotoxic granule associated RNA binding protein TIA1 (Nucleolysin TIA-1 isoform p40) (RNA-binding protein TIA-1) (T-cell-restricted intracellular antigen-1) (TIA-1) (p40-TIA-1)	NUCLEUS	0.0109495	0.00621853	0.0133016	0.00986727	1.21481	0.8	0.832079
P31689	DNAJA1 DNAJ2 HDJ2 HSJ2 HSPF4	DnaJ homolog subfamily A member 1 (DnaJ protein homolog 2) (HSDJ) (Heat shock 40 kDa protein 4) (Heat shock protein J2) (HSJ-2) (Human DnaJ protein 2) (hDj-2)	unknown	0.0679356	0.015114	0.0184661	0.0102546	0.271818	0.00305435	0.0112314
P31930	UQCRC1	Cytochrome b-c1 complex subunit 1, mitochondrial (Complex III subunit 1) (Core protein I) (Ubiquinol-cytochrome-c reductase complex core protein 1)	MITOCHONDRION	0.03267	0.00289656	0.0125793	0.00407958	0.385041	8.03886e-06	0.000175876
P31937	HIBADH	3-hydroxyisobutyrate dehydrogenase, mitochondrial (HIBADH) (EC 1.1.1.31)	MITOCHONDRION	0.0376204	0.00565595	0.0144899	0.0107673	0.385162	0.0952381	0.140787
P31939	ATIC PURH OK/SW-cl.86	Bifunctional purine biosynthesis protein ATIC (AICAR transformylase/inosine monophosphate cyclohydrolase) (ATIC) [Cleaved into: Bifunctional purine biosynthesis protein ATIC, N-terminally processed] [Includes: Phosphoribosylaminoimidazolecarboxamide formyltransferase (EC 2.1.2.3) (5-aminoimidazole-4-carboxamide ribonucleotide formyltransferase) (AICAR formyltransferase) (AICAR transformylase); In…	CYTOSOL	0.0285376	0.00587484	0.0110019	0.00523337	0.385522	0.000130377	0.00122813
P31943	HNRNPH1 HNRPH HNRPH1	Heterogeneous nuclear ribonucleoprotein H (hnRNP H) [Cleaved into: Heterogeneous nuclear ribonucleoprotein H, N-terminally processed]	NUCLEUS	0.0342624	0.00836738	0.012992	0.0047743	0.37919	0.000736644	0.00406446
P31946	YWHAB	14-3-3 protein beta/alpha (Protein 1054) (Protein kinase C inhibitor protein 1) (KCIP-1) [Cleaved into: 14-3-3 protein beta/alpha, N-terminally processed]	CYTOSOL	0.0338924	0.00407329	0.0137795	0.00376386	0.406565	7.39602e-07	4.20712e-05
P31948	STIP1	Stress-induced-phosphoprotein 1 (STI1) (Hsc70/Hsp90-organizing protein) (Hop) (Renal carcinoma antigen NY-REN-11) (Transformation-sensitive protein IEF SSP 3521)	xCYTOSKELETON	0.0294498	0.00870164	0.0103709	0.00763845	0.352157	0.00475274	0.015233
P31949	S100A11 MLN70 S100C	Protein S100-A11 (Calgizzarin) (Metastatic lymph node gene 70 protein) (MLN 70) (Protein S100-C) (S100 calcium-binding protein A11) [Cleaved into: Protein S100-A11, N-terminally processed]	xCYTOSKELETON	0.031421	0.00425534	0.0135475	0.00179322	0.43116	0.00196463	0.0082521
P32119	PRDX2 NKEFB TDPX1	Peroxiredoxin-2 (EC 1.11.1.24) (Natural killer cell-enhancing factor B) (NKEF-B) (PRP) (Thiol-specific antioxidant protein) (TSA) (Thioredoxin peroxidase 1) (Thioredoxin-dependent peroxide reductase 1) (Thioredoxin-dependent peroxiredoxin 2)	CYTOSOL	0.0218011	0.0225631	0.00297147	0.00367557	0.136299	0.0317437	0.0608325
P32322	PYCR1	Pyrroline-5-carboxylate reductase 1, mitochondrial (P5C reductase 1) (P5CR 1) (EC 1.5.1.2)	MITOCHONDRION	0.0403107	0.00813301	0.0449574	0.0178231	1.11527	0.594073	0.647892
P32455	GBP1	Guanylate-binding protein 1 (EC 3.6.1.-) (EC 3.6.5.-) (GTP-binding protein 1) (GBP-1) (HuGBP-1) (hGBP1) (Guanine nucleotide-binding protein 1) (Interferon-induced guanylate-binding protein 1)	CYTOSOL	0.0247927	0.0214246	0.00619284	0.00630889	0.249785	0.0204248	0.0445606
P32969	RPL9 OK/SW-cl.103; RPL9P7; RPL9P8; RPL9P9	Large ribosomal subunit protein uL6 (60S ribosomal protein L9)	RIBOSOME	0.0215918	0.00256314	0.00830936	0.00149689	0.384838	7.17266e-05	0.000809423
P33176	KIF5B KNS KNS1	Kinesin-1 heavy chain (Conventional kinesin heavy chain) (Ubiquitous kinesin heavy chain) (UKHC)	unknown	0.0424953	0.00792159	0.0192936	0.00872273	0.454017	2.11061e-08	7.58613e-06
P33240	CSTF2	Cleavage stimulation factor subunit 2 (CF-1 64 kDa subunit) (Cleavage stimulation factor 64 kDa subunit) (CSTF 64 kDa subunit) (CstF-64)	NUCLEUS	0.042713	0.00664132	0.013806	0.0050103	0.323227	1.08251e-05	0.000214456
P33527	ABCC1 MRP MRP1	Multidrug resistance-associated protein 1 (EC 7.6.2.2) (ATP-binding cassette sub-family C member 1) (Glutathione-S-conjugate-translocating ATPase ABCC1) (EC 7.6.2.3) (Leukotriene C(4) transporter) (LTC4 transporter)	LYSOSOME	0.0229012	0.0198919	0.00937414	0.0106952	0.40933	0.123005	0.171458
P33991	MCM4 CDC21	DNA replication licensing factor MCM4 (EC 3.6.4.12) (CDC21 homolog) (P1-CDC21)	unknown	0.0595475	0.0082823	0.0300177	0.00611901	0.504097	0.000323458	0.00228601
P33992	MCM5 CDC46	DNA replication licensing factor MCM5 (EC 3.6.4.12) (CDC46 homolog) (P1-CDC46)	unknown	0.0672212	0.00420932	0.0348212	0.00544047	0.518009	2.57677e-05	0.000385903
P33993	MCM7 CDC47 MCM2	DNA replication licensing factor MCM7 (EC 3.6.4.12) (CDC47 homolog) (P1.1-MCM3)	unknown	0.0708229	0.00664578	0.0402816	0.00773499	0.568765	0.0111605	0.0279679
P34896	SHMT1	Serine hydroxymethyltransferase, cytosolic (SHMT) (EC 2.1.2.1) (Glycine hydroxymethyltransferase) (Serine methylase)	unknown	0.0449854	0.00690731	0.0197574	0.0106053	0.439196	0.0128375	0.0313579
P34897	SHMT2	Serine hydroxymethyltransferase, mitochondrial (SHMT) (EC 2.1.2.1) (Glycine hydroxymethyltransferase) (Serine methylase)	MITOCHONDRION	0.0369295	0.0045583	0.0223974	0.00609175	0.60649	0.00786587	0.0220481
P34932	HSPA4 APG2	Heat shock 70 kDa protein 4 (HSP70RY) (Heat shock 70-related protein APG-2)	CYTOSOL	0.0249046	0.0151763	0.00938842	0.00645183	0.376975	0.0058183	0.0176584
P35221	CTNNA1	Catenin alpha-1 (Alpha E-catenin) (Cadherin-associated protein) (Renal carcinoma antigen NY-REN-13)	PM	0.100339	0.0172916	0.0618063	0.00455492	0.615976	0.00111492	0.00551109
P35222	CTNNB1 CTNNB OK/SW-cl.35 PRO2286	Catenin beta-1 (Beta-catenin)	PM	0.0569567	0.0222956	0.0139144	0.00662486	0.244298	0.00153822	0.00688202
P35232	PHB1 PHB	Prohibitin 1	MITOCHONDRION	0.031153	0.00591273	0.015217	0.0055331	0.48846	0.00111458	0.00551109
P35237	SERPINB6 PI6 PTI	Serpin B6 (Cytoplasmic antiproteinase) (CAP) (Peptidase inhibitor 6) (PI-6) (Placental thrombin inhibitor)	CYTOSOL	0.0336394	0.0131695	0.0165676	0.00522049	0.492507	0.00125524	0.00589214
P35240	NF2 SCH	Merlin (Moesin-ezrin-radixin-like protein) (Neurofibromin-2) (Schwannomerlin) (Schwannomin)	LYSOSOME	0.0354021	0.0160727	0.0107008	0.00887966	0.302265	0.0107665	0.0270886
P35241	RDX	Radixin	PM	0.0359729	0.00534808	0.0145539	0.00257283	0.40458	0.00291403	0.0108137
P35244	RPA3 REPA3 RPA14	Replication protein A 14 kDa subunit (RP-A p14) (Replication factor A protein 3) (RF-A protein 3)	CYTOSOL	0.0381983	0.00410006	0.00910854	0.00654273	0.238454	0.010101	0.0259593
P35249	RFC4	Replication factor C subunit 4 (Activator 1 37 kDa subunit) (A1 37 kDa subunit) (Activator 1 subunit 4) (Replication factor C 37 kDa subunit) (RF-C 37 kDa subunit) (RFC37)	unknown	0.0459446	0.00855302	0.0271816	0.0204249	0.591616	0.147519	0.200735
P35250	RFC2	Replication factor C subunit 2 (Activator 1 40 kDa subunit) (A1 40 kDa subunit) (Activator 1 subunit 2) (Replication factor C 40 kDa subunit) (RF-C 40 kDa subunit) (RFC40)	unknown	0.0360986	0.0110606	0.0154002	0.00883161	0.426616	0.00523651	0.016251
P35268	RPL22	Large ribosomal subunit protein eL22 (60S ribosomal protein L22) (EBER-associated protein) (EAP) (Epstein-Barr virus small RNA-associated protein) (Heparin-binding protein HBp15)	RIBOSOME	0.0238919	0.00591183	0.00648662	0.00531848	0.271498	0.000550018	0.00327396
P35269	GTF2F1 RAP74	General transcription factor IIF subunit 1 (General transcription factor IIF 74 kDa subunit) (Transcription initiation factor IIF subunit alpha) (TFIIF-alpha) (Transcription initiation factor RAP74)	unknown	0.0404053	0.00263734	0.0148217	0.0062386	0.366826	0.0829171	0.126614
P35527	KRT9	Keratin, type I cytoskeletal 9 (Cytokeratin-9) (CK-9) (Keratin-9) (K9)	unknown	0.000733776	0.000851151	0.0016677	0.00194003	2.27276	0.185689	0.243456
P35573	AGL GDE	Glycogen debranching enzyme (Glycogen debrancher) [Includes: 4-alpha-glucanotransferase (EC 2.4.1.25) (Oligo-1,4-1,4-glucantransferase); Amylo-alpha-1,6-glucosidase (Amylo-1,6-glucosidase) (EC 3.2.1.33) (Dextrin 6-alpha-D-glucosidase)]	NUCLEUS	0.0297452	0.0166854	0.0115122	0.00794742	0.387026	0.0490729	0.0852676
P35579	MYH9	Myosin-9 (Cellular myosin heavy chain, type A) (Myosin heavy chain 9) (Myosin heavy chain, non-muscle IIa) (Non-muscle myosin heavy chain A) (NMMHC-A) (Non-muscle myosin heavy chain IIa) (NMMHC II-a) (NMMHC-IIA)	unknown	0.0301994	0.00219859	0.0125481	0.00102766	0.415508	5.23047e-05	0.000651478
P35580	MYH10	Myosin-10 (Cellular myosin heavy chain, type B) (Myosin heavy chain 10) (Myosin heavy chain, non-muscle IIb) (Non-muscle myosin heavy chain B) (NMMHC-B) (Non-muscle myosin heavy chain IIb) (NMMHC II-b) (NMMHC-IIB)	unknown	0.038708	0.00776413	0.0169699	0.00535128	0.438409	0.00640223	0.0190177
P35606	COPB2	Coatomer subunit beta' (Beta'-coat protein) (Beta'-COP) (p102)	unknown	0.0361462	0.010115	0.0170959	0.00992021	0.472965	0.00873825	0.0234637
P35610	SOAT1 ACACT ACACT1 ACAT ACAT1 SOAT STAT	Sterol O-acyltransferase 1 (EC 2.3.1.26) (Acyl-coenzyme A:cholesterol acyltransferase 1) (ACAT-1) (Cholesterol acyltransferase 1)	ER	0.0428011	0.0130624	0.015549	0.00569795	0.363286	0.035008	0.0656824
P35611	ADD1 ADDA	Alpha-adducin (Erythrocyte adducin subunit alpha)	PM	0.051566	0.0238973	0.0280224	0.0143419	0.543428	0.0162759	0.0373974
P35613-2	NA	NA	LYSOSOME	0.0384349	0.00324668	0.0103965	0.000989423	0.270496	0.0571429	0.0944002
P35637	FUS TLS	RNA-binding protein FUS (75 kDa DNA-pairing protein) (Oncogene FUS) (Oncogene TLS) (POMp75) (Translocated in liposarcoma protein)	unknown	0.0344207	0.0114162	0.0101814	0.00928817	0.295791	0.0976424	0.143918
P35658	NUP214 CAIN CAN KIAA0023	Nuclear pore complex protein Nup214 (214 kDa nucleoporin) (Nucleoporin Nup214) (Protein CAN)	unknown	0.0360887	0.0182144	0.0180114	0.00974036	0.499088	0.00190609	0.00811966
P35659	DEK	Protein DEK	xCHROMATIN	0.0605198	0.0245293	0.025887	0.0121211	0.427745	0.0202004	0.0442719
P35754	GLRX GRX	Glutaredoxin-1 (Thioltransferase-1) (TTase-1)	CYTOSOL	0.0231031	0.0155359	0.00955443	0.0125117	0.413556	0.485714	0.544104
P35908	KRT2 KRT2A KRT2E	Keratin, type II cytoskeletal 2 epidermal (Cytokeratin-2e) (CK-2e) (Epithelial keratin-2e) (Keratin-2 epidermis) (Keratin-2e) (K2e) (Type-II keratin Kb2)	unknown	0.00174468	0.00239059	0.00109556	0.00139361	0.62794	0.17334	0.229675
P35914	HMGCL	Hydroxymethylglutaryl-CoA lyase, mitochondrial (HL) (HMG-CoA lyase) (EC 4.1.3.4) (3-hydroxy-3-methylglutarate-CoA lyase)	MITOCHONDRION	0.0468386	0.00215269	0.0182985	0.0200488	0.390671	1	1
P35998	PSMC2 MSS1	26S proteasome regulatory subunit 7 (26S proteasome AAA-ATPase subunit RPT1) (Proteasome 26S subunit ATPase 2)	PROTEASOME	0.0275885	0.00407676	0.00791877	0.00482123	0.287031	0.0187847	0.0418105
P36405	ARL3 ARFL3	ADP-ribosylation factor-like protein 3	CYTOSOL	0.0464555	0.0144543	0.0146256	0.0115391	0.314829	0.0720013	0.112555
P36507	MAP2K2 MEK2 MKK2 PRKMK2	Dual specificity mitogen-activated protein kinase kinase 2 (MAP kinase kinase 2) (MAPKK 2) (EC 2.7.12.2) (ERK activator kinase 2) (MAPK/ERK kinase 2) (MEK 2)	CYTOSOL	0.0325825	0.0101665	0.012069	0.00375939	0.370414	0.00836037	0.0228142
P36542	ATP5F1C ATP5C ATP5C1 ATP5CL1	ATP synthase subunit gamma, mitochondrial (ATP synthase F1 subunit gamma) (F-ATPase gamma subunit)	MITOCHONDRION	0.0250086	0.00980682	0.00479445	0.00484222	0.191712	0.0024863	0.00974383
P36543	ATP6V1E1 ATP6E ATP6E2	V-type proton ATPase subunit E 1 (V-ATPase subunit E 1) (V-ATPase 31 kDa subunit) (p31) (Vacuolar proton pump subunit E 1)	unknown	0.0892776	0.0094257	0.0479466	0.00540178	0.537051	0.0822511	0.125802
P36551	CPOX CPO CPX	Oxygen-dependent coproporphyrinogen-III oxidase, mitochondrial (COX) (Coprogen oxidase) (Coproporphyrinogenase) (EC 1.3.3.3)	MITOCHONDRION	0.0373886	0.0111288	0.00891946	0.00834776	0.238561	0.0196645	0.0432482
P36578	RPL4 RPL1	Large ribosomal subunit protein uL4 (60S ribosomal protein L1) (60S ribosomal protein L4)	RIBOSOME	0.0176844	0.00725023	0.00837566	0.00435007	0.473617	0.0100445	0.0259593
P36639	NUDT1 MTH1	Oxidized purine nucleoside triphosphate hydrolase (EC 3.6.1.56) (2-hydroxy-dATP diphosphatase) (7,8-dihydro-8-oxoguanine triphosphatase) (8-oxo-dGTPase) (Methylated purine nucleoside triphosphate hydrolase) (EC 3.6.1.-) (Nucleoside diphosphate-linked moiety X motif 1) (Nudix motif 1)	CYTOSOL	0.0449146	0.0039941	0.0141477	0.0161378	0.314992	0.2	0.256081
P36776	LONP1 PRSS15	Lon protease homolog, mitochondrial (EC 3.4.21.53) (LONHs) (Lon protease-like protein) (LONP) (Mitochondrial ATP-dependent protease Lon) (Serine protease 15)	MITOCHONDRION	0.0291415	0.0165364	0.02513	0.00374484	0.862343	0.264211	0.323482
P36871	PGM1	Phosphoglucomutase-1 (PGM 1) (EC 5.4.2.2) (Glucose phosphomutase 1)	CYTOSOL	0.0341194	0.000873693	0.0134883	0.000943266	0.395327	0.1	0.146194
P36915	GNL1 HSR1	Guanine nucleotide-binding protein-like 1 (GTP-binding protein HSR1)	unknown	0.0389179	0.00481761	0.0161566	0.00258823	0.415146	0.00228626	0.00927779
P36957	DLST DLTS	Dihydrolipoyllysine-residue succinyltransferase component of 2-oxoglutarate dehydrogenase complex, mitochondrial (EC 2.3.1.61) (2-oxoglutarate dehydrogenase complex component E2) (OGDC-E2) (Dihydrolipoamide succinyltransferase component of 2-oxoglutarate dehydrogenase complex) (E2K)	MITOCHONDRION	0.0320364	0.0103861	0.0134759	0.00539644	0.420643	0.0156056	0.0364227
P37108	SRP14	Signal recognition particle 14 kDa protein (SRP14) (18 kDa Alu RNA-binding protein)	NUCLEUS	0.0343278	0.0342302	0.00435388	0.00601135	0.126832	0.00884805	0.0237079
P37198	NUP62	Nuclear pore glycoprotein p62 (62 kDa nucleoporin) (Nucleoporin Nup62)	unknown	0.0363264	0.00389284	0.0161944	0.00726628	0.445802	0.0649573	0.10443
P37235	HPCAL1 BDR1	Hippocalcin-like protein 1 (Calcium-binding protein BDR-1) (HLP2) (Visinin-like protein 3) (VILIP-3)	CYTOSOL	0.0256893	0.00268291	0.00707255	0.00219426	0.275311	0.2	0.256081
P37802	TAGLN2 KIAA0120 CDABP0035	Transgelin-2 (Epididymis tissue protein Li 7e) (SM22-alpha homolog)	xCYTOSKELETON	0.0324442	0.0035059	0.00686966	0.00135084	0.211737	9.97093e-08	1.79192e-05
P37837	TALDO1 TAL TALDO TALDOR	Transaldolase (EC 2.2.1.2)	CYTOSOL	0.0216615	0.0173766	0.00880802	0.00597424	0.406622	0.0394817	0.0716709
P38117	ETFB FP585	Electron transfer flavoprotein subunit beta (Beta-ETF)	MITOCHONDRION	0.0325324	0.0139009	0.0131961	0.00812917	0.405629	0.0024863	0.00974383
P38159	RBMX HNRPG RBMXP1	RNA-binding motif protein, X chromosome (Glycoprotein p43) (Heterogeneous nuclear ribonucleoprotein G) (hnRNP G) [Cleaved into: RNA-binding motif protein, X chromosome, N-terminally processed]	NUCLEUS	0.0250531	0.0102633	0.00143195	0.00158184	0.0571568	0.017316	0.039179
P38432	COIL CLN80	Coilin (p80-coilin)	NUCLEUS	0.0329671	0.0209173	0.0150685	0.00208412	0.457076	0.285714	0.344445
P38571	LIPA	Lysosomal acid lipase/cholesteryl ester hydrolase (Acid cholesteryl ester hydrolase) (LAL) (EC 3.1.1.13) (Cholesteryl esterase) (Lipase A) (Sterol esterase)	LYSOSOME	0.0539339	0.0561226	0.0403931	0.00517194	0.748937	0.7	0.74375
P38606	ATP6V1A ATP6A1 ATP6V1A1 VPP2	V-type proton ATPase catalytic subunit A (V-ATPase subunit A) (EC 7.1.2.2) (V-ATPase 69 kDa subunit) (Vacuolar ATPase isoform VA68) (Vacuolar proton pump subunit alpha)	unknown	0.0307546	0.0156511	0.0109063	0.00455272	0.354622	0.0255178	0.0522039
P38646	HSPA9 GRP75 HSPA9B mt-HSP70	Stress-70 protein, mitochondrial (75 kDa glucose-regulated protein) (GRP-75) (Heat shock 70 kDa protein 9) (Mortalin) (MOT) (Peptide-binding protein 74) (PBP74)	MITOCHONDRION	0.0309096	0.00457821	0.022929	0.00118297	0.741809	0.0159718	0.0367322
P38919	EIF4A3 DDX48 KIAA0111	Eukaryotic initiation factor 4A-III (eIF-4A-III) (eIF4A-III) (EC 3.6.4.13) (ATP-dependent RNA helicase DDX48) (ATP-dependent RNA helicase eIF4A-3) (DEAD box protein 48) (Eukaryotic initiation factor 4A-like NUK-34) (Eukaryotic translation initiation factor 4A isoform 3) (Nuclear matrix protein 265) (NMP 265) (hNMP 265) [Cleaved into: Eukaryotic initiation factor 4A-III, N-terminally processed]	NUCLEUS	0.0438612	0.00386435	0.0194075	0.00447047	0.442475	0.000144222	0.00126433
P39019	RPS19	Small ribosomal subunit protein eS19 (40S ribosomal protein S19)	RIBOSOME	0.0193596	0.0051758	0.00623324	0.00216481	0.321972	0.00191374	0.00811966
P39023	RPL3 OK/SW-cl.32	Large ribosomal subunit protein uL3 (60S ribosomal protein L3) (HIV-1 TAR RNA-binding protein B) (TARBP-B)	RIBOSOME	0.0145328	0.00958559	0.00538053	0.00375189	0.370235	0.00315538	0.0114065
P39656	DDOST KIAA0115 OST48 OK/SW-cl.45	Dolichyl-diphosphooligosaccharide--protein glycosyltransferase 48 kDa subunit (DDOST 48 kDa subunit) (Oligosaccharyl transferase 48 kDa subunit)	ER	0.0391672	0.00332374	0.0198664	0.0070881	0.50722	0.000143069	0.00126433
P39687	ANP32A C15orf1 LANP MAPM PHAP1	Acidic leucine-rich nuclear phosphoprotein 32 family member A (Acidic nuclear phosphoprotein pp32) (pp32) (Leucine-rich acidic nuclear protein) (LANP) (Mapmodulin) (Potent heat-stable protein phosphatase 2A inhibitor I1PP2A) (Putative HLA-DR-associated protein I) (PHAPI)	xCYTOSKELETON	0.0299109	0.00915447	0.00507974	0.00452118	0.169829	0.0812521	0.124805
P39748	FEN1 RAD2	Flap endonuclease 1 (FEN-1) (EC 3.1.-.-) (DNase IV) (Flap structure-specific endonuclease 1) (Maturation factor 1) (MF1) (hFEN-1)	NUCLEUS	0.0397174	0.00707742	0.0169384	0.00293031	0.426474	0.0101686	0.0260533
P40121	CAPG AFCP MCP	Macrophage-capping protein (Actin regulatory protein CAP-G)	CYTOSOL	0.0363415	0.0146203	0.00903333	0.00632001	0.248568	0.000896073	0.00469692
P40123	CAP2	Adenylyl cyclase-associated protein 2 (CAP 2)	CYTOSOL	0.0240563	0.00698528	0.00833947	0.00676387	0.346665	0.00243211	0.00969444
P40222	TXLNA TXLN	Alpha-taxilin	NUCLEUS	0.0588707	0.0102541	0.0352932	0.00392615	0.599504	0.00421514	0.0140282
P40227	CCT6A CCT6 CCTZ	T-complex protein 1 subunit zeta (TCP-1-zeta) (Acute morphine dependence-related protein 2) (CCT-zeta-1) (HTR3) (Tcp20)	PROTEASOME	0.0239868	0.0116004	0.00716221	0.00714818	0.29859	0.00315335	0.0114065
P40261	NNMT	Nicotinamide N-methyltransferase (EC 2.1.1.1)	CYTOSOL	0.0368677	0.0121541	0.0152038	0.0044224	0.412387	0.0288056	0.0567539
P40429	RPL13A	Large ribosomal subunit protein uL13 (23 kDa highly basic protein) (60S ribosomal protein L13a)	RIBOSOME	0.0135903	0.00859438	0.00387916	0.00456906	0.285437	0.0317437	0.0608325
P40616	ARL1	ADP-ribosylation factor-like protein 1	unknown	0.0342371	0.0153481	0.0241948	0.0113712	0.706682	0.123005	0.171458
P40763	STAT3 APRF	Signal transducer and activator of transcription 3 (Acute-phase response factor)	CYTOSOL	0.0372186	0.0289935	0.0208691	0.0197637	0.560718	0.310733	0.371206
P40818	USP8 KIAA0055 UBPY	Ubiquitin carboxyl-terminal hydrolase 8 (EC 3.4.19.12) (Deubiquitinating enzyme 8) (Ubiquitin isopeptidase Y) (hUBPy) (Ubiquitin thioesterase 8) (Ubiquitin-specific-processing protease 8)	NUCLEUS	0.0611807	0.0104231	0.0373589	0.00837497	0.610632	0.0417832	0.0748232
P40925	MDH1 MDHA	Malate dehydrogenase, cytoplasmic (EC 1.1.1.37) (Aromatic alpha-keto acid reductase) (KAR) (EC 1.1.1.96) (Cytosolic malate dehydrogenase)	CYTOSOL	0.0360168	0.00237638	0.0143159	0.00255204	0.397478	2.71209e-05	0.000389922
P40926	MDH2	Malate dehydrogenase, mitochondrial (EC 1.1.1.37)	MITOCHONDRION	0.0245105	0.0120478	0.0117695	0.00511974	0.480181	0.045875	0.0806579
P40937	RFC5	Replication factor C subunit 5 (Activator 1 36 kDa subunit) (A1 36 kDa subunit) (Activator 1 subunit 5) (Replication factor C 36 kDa subunit) (RF-C 36 kDa subunit) (RFC36)	unknown	0.0281167	0.0207117	0.0108911	0.0123611	0.387354	0.0934066	0.139804
P40938	RFC3	Replication factor C subunit 3 (Activator 1 38 kDa subunit) (A1 38 kDa subunit) (Activator 1 subunit 3) (Replication factor C 38 kDa subunit) (RF-C 38 kDa subunit) (RFC38)	NUCLEUS	0.029343	0.0173846	0.0148693	0.0113014	0.506741	0.179703	0.236842
P40939	HADHA HADH	Trifunctional enzyme subunit alpha, mitochondrial (78 kDa gastrin-binding protein) (Monolysocardiolipin acyltransferase) (EC 2.3.1.-) (TP-alpha) [Includes: Long-chain enoyl-CoA hydratase (EC 4.2.1.17); Long chain 3-hydroxyacyl-CoA dehydrogenase (EC 1.1.1.211)]	MITOCHONDRION	0.0397043	0.0105601	0.0142966	0.00808541	0.360078	0.00479216	0.0152621
P41091	EIF2S3 EIF2G	Eukaryotic translation initiation factor 2 subunit 3 (EC 3.6.5.3) (Eukaryotic translation initiation factor 2 subunit gamma X) (eIF-2-gamma X) (eIF-2gX)	NUCLEUS	0.0320378	0.00825982	0.00972397	0.00759566	0.303516	0.00699301	0.0201079
P41214	EIF2D HCA56 LGTN	Eukaryotic translation initiation factor 2D (eIF2d) (Hepatocellular carcinoma-associated antigen 56) (Ligatin)	NUCLEUS	0.0293469	0.0171574	0.0133947	0.00714188	0.456428	0.237211	0.294728
P41227	NAA10 ARD1 ARD1A TE2	N-alpha-acetyltransferase 10 (EC 2.3.1.255) (N-terminal acetyltransferase complex ARD1 subunit homolog A) (hARD1) (NatA catalytic subunit Naa10)	NUCLEUS	0.0316425	0.0105545	0.0141151	0.00855925	0.446079	0.00244673	0.00969444
P41240	CSK	Tyrosine-protein kinase CSK (EC 2.7.10.2) (C-Src kinase) (Protein-tyrosine kinase CYL)	unknown	0.0317557	0.00757454	0.00639697	0.00433387	0.201443	0.0114962	0.0286666
P41250	GARS1 GARS	Glycine--tRNA ligase (EC 6.1.1.14) (Diadenosine tetraphosphate synthetase) (Ap4A synthetase) (EC 2.7.7.-) (Glycyl-tRNA synthetase) (GlyRS) (Glycyl-tRNA synthetase 1)	CYTOSOL	0.0243809	0.0144007	0.030794	0.0119343	1.26304	0.400494	0.455741
P41252	IARS1 IARS	Isoleucine--tRNA ligase, cytoplasmic (EC 6.1.1.5) (Isoleucyl-tRNA synthetase) (IRS) (IleRS)	PROTEASOME	0.0304567	0.00855505	0.0200481	0.00663601	0.65825	0.00187493	0.00803635
P42025	ACTR1B CTRN2	Beta-centractin (Actin-related protein 1B) (ARP1B)	unknown	0.0353138	0.00303417	0.0145174	0.00398037	0.411098	0.015873	0.0366726
P42126	ECI1 DCI	Enoyl-CoA delta isomerase 1, mitochondrial (EC 5.3.3.8) (3,2-trans-enoyl-CoA isomerase) (Delta(3),Delta(2)-enoyl-CoA isomerase) (D3,D2-enoyl-CoA isomerase) (Dodecenoyl-CoA isomerase)	MITOCHONDRION	0.0291854	0.0117466	0.0377123	0.01307	1.29217	1	1
P42166	TMPO LAP2	Lamina-associated polypeptide 2, isoform alpha (Thymopoietin isoform alpha) (TP alpha) (Thymopoietin-related peptide isoform alpha) (TPRP isoform alpha) [Cleaved into: Thymopoietin (TP) (Splenin); Thymopentin (TP5)]	unknown	0.0467033	0.0116592	0.021742	0.00739165	0.465534	0.000714456	0.00397693
P42167	TMPO LAP2	Lamina-associated polypeptide 2, isoforms beta/gamma (Thymopoietin, isoforms beta/gamma) (TP beta/gamma) (Thymopoietin-related peptide isoforms beta/gamma) (TPRP isoforms beta/gamma) [Cleaved into: Thymopoietin (TP) (Splenin); Thymopentin (TP5)]	unknown	0.0530624	0.00508101	0.0382056	0.00993702	0.720012	0.0429637	0.0765016
P42224	STAT1	Signal transducer and activator of transcription 1-alpha/beta (Transcription factor ISGF-3 components p91/p84)	CYTOSOL	0.0454562	0.0084985	0.0235604	0.00586634	0.518309	0.00224768	0.00919537
P42285	MTREX DOB1 KIAA0052 MTR4 SKIV2L2	Exosome RNA helicase MTR4 (EC 3.6.4.13) (ATP-dependent RNA helicase DOB1) (ATP-dependent RNA helicase SKIV2L2) (Superkiller viralicidic activity 2-like 2) (TRAMP-like complex helicase)	NUCLEUS	0.03733	0.0136125	0.0182367	0.00948566	0.488528	0.145619	0.198364
P42345	MTOR FRAP FRAP1 FRAP2 RAFT1 RAPT1	Serine/threonine-protein kinase mTOR (EC 2.7.11.1) (FK506-binding protein 12-rapamycin complex-associated protein 1) (FKBP12-rapamycin complex-associated protein) (Mammalian target of rapamycin) (mTOR) (Mechanistic target of rapamycin) (Rapamycin and FKBP12 target 1) (Rapamycin target protein 1)	NUCLEUS	0.0379534	0.0114854	0.0183721	0.00802193	0.484069	0.0024863	0.00974383
P42356	PI4KA PIK4 PIK4CA	Phosphatidylinositol 4-kinase alpha (PI4-kinase alpha) (PI4K-alpha) (PtdIns-4-kinase alpha) (EC 2.7.1.67) (Phosphatidylinositol 4-Kinase III alpha)	unknown	0.0381706	0.0196189	0.0179443	0.0104784	0.470106	0.230303	0.287564
P42677	RPS27 MPS1	Small ribosomal subunit protein eS27 (40S ribosomal protein S27) (Metallopan-stimulin 1) (MPS-1)	unknown	0.0192739	0.000322608	0.00667594	0.00124944	0.346372	0.0479798	0.0837732
P42694	HELZ DRHC KIAA0054	Probable helicase with zinc finger domain (EC 3.6.4.-) (Down-regulated in human cancers protein)	NUCLEUS	0.0485822	0.0606289	0.0322377	0.0271955	0.663571	0.363636	0.421229
P42704	LRPPRC LRP130	Leucine-rich PPR motif-containing protein, mitochondrial (130 kDa leucine-rich protein) (LRP 130) (GP130)	MITOCHONDRION	0.0280296	0.00681701	0.0124742	0.00505591	0.445038	0.00160003	0.00707498
P42765	ACAA2	3-ketoacyl-CoA thiolase, mitochondrial (EC 2.3.1.16) (Acetyl-CoA acetyltransferase) (EC 2.3.1.9) (Acetyl-CoA acyltransferase) (Acyl-CoA hydrolase, mitochondrial) (EC 3.1.2.-, EC 3.1.2.1, EC 3.1.2.2) (Beta-ketothiolase) (Mitochondrial 3-oxoacyl-CoA thiolase) (T1)	MITOCHONDRION	0.024836	0.0177499	0.0142441	0.0104055	0.573524	0.412698	0.468569
P42766	RPL35	Large ribosomal subunit protein uL29 (60S ribosomal protein L35)	RIBOSOME	0.0158706	0.0110716	0.00550109	0.00736443	0.346623	0.511562	0.571278
P42771	CDKN2A CDKN2 MTS1	Cyclin-dependent kinase inhibitor 2A (Cyclin-dependent kinase 4 inhibitor A) (CDK4I) (Multiple tumor suppressor 1) (MTS-1) (p16-INK4a) (p16-INK4) (p16INK4A)	CYTOSOL	0.0952952	0.00638507	0.0513698	0.00707158	0.539059	0.0285714	0.0565584
P42785	PRCP PCP	Lysosomal Pro-X carboxypeptidase (EC 3.4.16.2) (Angiotensinase C) (Lysosomal carboxypeptidase C) (Proline carboxypeptidase) (Prolylcarboxypeptidase) (PRCP)	LYSOSOME	0.0492156	0.0159496	0.0141506	0.00407831	0.287522	0.114286	0.161614
P42892	ECE1	Endothelin-converting enzyme 1 (ECE-1) (EC 3.4.24.71)	PEROXISOME	0.0572335	0.00813874	0.0111086	0.00687544	0.194092	0.000143069	0.00126433
P43007	SLC1A4 ASCT1 SATT	Neutral amino acid transporter A (Alanine/serine/cysteine/threonine transporter 1) (ASCT-1) (Solute carrier family 1 member 4)	LYSOSOME	0.0480437	0.0343821	0.0406698	0.00776179	0.846517	0.254412	0.312549
P43034	PAFAH1B1 LIS1 MDCR MDS PAFAHA	Platelet-activating factor acetylhydrolase IB subunit beta (Lissencephaly-1 protein) (LIS-1) (PAF acetylhydrolase 45 kDa subunit) (PAF-AH 45 kDa subunit) (PAF-AH alpha) (PAFAH alpha)	unknown	0.0329083	0.0250704	0.0126143	0.00874479	0.383318	0.0315559	0.0608325
P43121	MCAM MUC18	Cell surface glycoprotein MUC18 (Cell surface glycoprotein P1H12) (Melanoma cell adhesion molecule) (Melanoma-associated antigen A32) (Melanoma-associated antigen MUC18) (S-endo 1 endothelial-associated antigen) (CD antigen CD146)	LYSOSOME	0.0455936	0.0183634	0.00968286	0.00573524	0.212373	0.0249897	0.0514518
P43243	MATR3 KIAA0723	Matrin-3	NUCLEUS	0.0372977	0.00383789	0.0152141	0.0016919	0.407911	1.2411e-06	6.12275e-05
P43246	MSH2	DNA mismatch repair protein Msh2 (hMSH2) (MutS protein homolog 2)	unknown	0.0431801	0.0148721	0.0176815	0.00947808	0.409482	0.0643292	0.103951
P43304	GPD2	Glycerol-3-phosphate dehydrogenase, mitochondrial (GPD-M) (GPDH-M) (EC 1.1.5.3) (mitohondrial glycerophosphate dehydrogenase gene) (mGDH) (mtGPD)	MITOCHONDRION	0.0341862	0.00796984	0.0161072	0.00497577	0.47116	2.70818e-05	0.000389922
P43307	SSR1 TRAPA PSEC0262	Translocon-associated protein subunit alpha (TRAP-alpha) (Signal sequence receptor subunit alpha) (SSR-alpha)	ER	0.0316777	0.00727194	0.0267194	0.015451	0.843476	0.615951	0.670009
P43378	PTPN9	Tyrosine-protein phosphatase non-receptor type 9 (EC 3.1.3.48) (Protein-tyrosine phosphatase MEG2) (PTPase MEG2)	ER	0.0415068	0.0321422	0.00897555	0.0109819	0.216243	0.25	0.30773
P43490	NAMPT PBEF PBEF1	Nicotinamide phosphoribosyltransferase (NAmPRTase) (Nampt) (EC 2.4.2.12) (Pre-B-cell colony-enhancing factor 1) (Pre-B cell-enhancing factor) (Visfatin)	CYTOSOL	0.0215296	0.0116855	0.0101114	0.00779587	0.469652	0.0591359	0.0971822
P43686	PSMC4 MIP224 TBP7	26S proteasome regulatory subunit 6B (26S proteasome AAA-ATPase subunit RPT3) (MB67-interacting protein) (MIP224) (Proteasome 26S subunit ATPase 4) (Tat-binding protein 7) (TBP-7)	PROTEASOME	0.0309158	0.0061888	0.0110995	0.00698092	0.359024	0.0159718	0.0367322
P43897	TSFM	Elongation factor Ts, mitochondrial (EF-Ts) (EF-TsMt)	MITOCHONDRION	0.0310274	0.0158827	0.00486622	0.00428856	0.156836	0.00955637	0.0249974
P45877	PPIC CYPC	Peptidyl-prolyl cis-trans isomerase C (PPIase C) (EC 5.2.1.8) (Cyclophilin C) (Rotamase C)	GA	0.0367135	0.0166351	0.0148068	0.0199852	0.403307	0.25	0.30773
P45880	VDAC2	Voltage-dependent anion-selective channel protein 2 (VDAC-2) (hVDAC2) (Outer mitochondrial membrane protein porin 2)	MITOCHONDRION	0.0204921	0.013982	0.00838679	0.00312877	0.409269	0.0101686	0.0260533
P45974	USP5 ISOT	Ubiquitin carboxyl-terminal hydrolase 5 (EC 3.4.19.12) (Deubiquitinating enzyme 5) (Isopeptidase T) (Ubiquitin thioesterase 5) (Ubiquitin-specific-processing protease 5)	CYTOSOL	0.0377943	0.00532062	0.0147054	0.00534656	0.389091	5.05526e-05	0.000642376
P46060	RANGAP1 KIAA1835 SD	Ran GTPase-activating protein 1 (RanGAP1)	CYTOSOL	0.0401601	0.00805308	0.0159235	0.00363193	0.396499	0.000341961	0.00233802
P46063	RECQL RECQ1 RECQL1	ATP-dependent DNA helicase Q1 (EC 3.6.4.12) (DNA helicase, RecQ-like type 1) (RecQ1) (DNA-dependent ATPase Q1) (RecQ protein-like 1)	NUCLEUS	0.0283443	0.0110552	0.0162253	0.0100681	0.572437	0.0135615	0.0328067
P46087	NOP2 NOL1 NSUN1	Probable 28S rRNA (cytosine(4447)-C(5))-methyltransferase (EC 2.1.1.-) (Nucleolar protein 1) (Nucleolar protein 2 homolog) (Proliferating-cell nucleolar antigen p120) (Proliferation-associated nucleolar protein p120)	NUCLEUS	0.0195779	0.0145187	0.0106864	0.00782904	0.545839	0.143679	0.196252
P46108	CRK	Adapter molecule crk (Proto-oncogene c-Crk) (p38)	xCYTOSKELETON	0.00693579	0.00464408	0.00621007	0.0015178	0.895366	1	1
P46109	CRKL	Crk-like protein	unknown	0.0285095	0.0164044	0.0134343	0.00423793	0.471224	0.106061	0.153449
P46379	BAG6 BAT3 G3	Large proline-rich protein BAG6 (BAG family molecular chaperone regulator 6) (BCL2-associated athanogene 6) (BAG-6) (HLA-B-associated transcript 3) (Protein G3) (Protein Scythe)	CYTOSOL	0.0681149	0.00779934	0.0365317	0.0122001	0.536324	0.00204003	0.00852611
P46459	NSF	Vesicle-fusing ATPase (EC 3.6.4.6) (N-ethylmaleimide-sensitive fusion protein) (NEM-sensitive fusion protein) (Vesicular-fusion protein NSF)	ER	0.0347729	0.00506833	0.0150223	0.00622291	0.432012	0.000101454	0.00102898
P46734	MAP2K3 MEK3 MKK3 PRKMK3 SKK2	Dual specificity mitogen-activated protein kinase kinase 3 (MAP kinase kinase 3) (MAPKK 3) (EC 2.7.12.2) (MAPK/ERK kinase 3) (MEK 3) (Stress-activated protein kinase kinase 2) (SAPK kinase 2) (SAPKK-2) (SAPKK2)	unknown	0.0250451	0.0102846	0.00260239	0.00140842	0.103908	0.029304	0.0574213
P46776	RPL27A	Large ribosomal subunit protein uL15 (60S ribosomal protein L27a)	unknown	0.0183475	0.0048571	0.00664844	0.000925708	0.362361	0.000923825	0.00482229
P46777	RPL5 MSTP030	Large ribosomal subunit protein uL18 (60S ribosomal protein L5)	RIBOSOME	0.0180309	0.00563762	0.00728817	0.00159819	0.404204	0.438463	0.494697
P46778	RPL21	Large ribosomal subunit protein eL21 (60S ribosomal protein L21)	RIBOSOME	0.00449649	0.00662133	0.00585533	0.00802063	1.3022	0.530912	0.589746
P46779	RPL28	Large ribosomal subunit protein eL28 (60S ribosomal protein L28)	RIBOSOME	0.0193198	0.010472	0.00230107	0.00311794	0.119104	0.0457112	0.0805388
P46781	RPS9	Small ribosomal subunit protein uS4 (40S ribosomal protein S9)	RIBOSOME	0.0215452	0.00135484	0.0067678	0.00163679	0.314121	9.73021e-05	0.00100333
P46782	RPS5	Small ribosomal subunit protein uS7 (40S ribosomal protein S5) [Cleaved into: Small ribosomal subunit protein uS7, N-terminally processed (40S ribosomal protein S5, N-terminally processed)]	RIBOSOME	0.02137	0.00304568	0.00655077	0.00110589	0.306541	0.000144222	0.00126433
P46783	RPS10	Small ribosomal subunit protein eS10 (40S ribosomal protein S10)	RIBOSOME	0.022206	0.0058561	0.0082832	0.003892	0.373016	0.0100931	0.0259593
P46821	MAP1B	Microtubule-associated protein 1B (MAP-1B) [Cleaved into: MAP1B heavy chain; MAP1 light chain LC1]	unknown	0.0368196	0.0170064	0.0217772	0.0115711	0.591457	0.203901	0.26015
P46937	YAP1 YAP65	Transcriptional coactivator YAP1 (Yes-associated protein 1) (Protein yorkie homolog) (Yes-associated protein YAP65 homolog)	unknown	0.0386681	0.0143232	0.0150473	0.00625227	0.38914	0.230303	0.287564
P46939	UTRN DMDL DRP1	Utrophin (Dystrophin-related protein 1) (DRP-1)	LYSOSOME	0.0494313	0.00890503	0.0284501	0.00899039	0.575549	0.00110613	0.00551109
P46940	IQGAP1 KIAA0051	Ras GTPase-activating-like protein IQGAP1 (p195)	LYSOSOME	0.0385958	0.00404541	0.0210364	0.00378339	0.545042	0.00296311	0.0109474
P46977	STT3A ITM1 TMC	Dolichyl-diphosphooligosaccharide--protein glycosyltransferase subunit STT3A (Oligosaccharyl transferase subunit STT3A) (STT3-A) (EC 2.4.99.18) (B5) (Integral membrane protein 1) (Transmembrane protein TMC)	unknown	0.0216805	0.0123123	0.0162665	0.00857637	0.750283	0.159973	0.215006
P47755	CAPZA2	F-actin-capping protein subunit alpha-2 (CapZ alpha-2)	unknown	0.0329161	0.00433683	0.0113126	0.0072253	0.343679	0.000552853	0.00327396
P47756	CAPZB	F-actin-capping protein subunit beta (CapZ beta)	unknown	0.0235221	0.018384	0.0104111	0.00776247	0.44261	0.0338277	0.0639928
P47813	EIF1AX EIF1A EIF4C	Eukaryotic translation initiation factor 1A, X-chromosomal (eIF-1A X isoform) (eIF1A X isoform) (Eukaryotic translation initiation factor 4C) (eIF-4C)	NUCLEUS	0.0228415	0.01438	0.00698546	0.00401672	0.305824	0.342857	0.401711
P47897	QARS1 QARS	Glutamine--tRNA ligase (EC 6.1.1.18) (Glutaminyl-tRNA synthetase) (GlnRS)	unknown	0.0285366	0.00520949	0.0130309	0.00280642	0.456639	6.89758e-06	0.000157075
P47914	RPL29	Large ribosomal subunit protein eL29 (60S ribosomal protein L29) (Cell surface heparin-binding protein HIP)	RIBOSOME	0.0186283	0.00314834	0.00545631	0.00306676	0.292904	0.00619195	0.0184366
P48047	ATP5PO ATP5O ATPO	ATP synthase subunit O, mitochondrial (ATP synthase peripheral stalk subunit OSCP) (Oligomycin sensitivity conferral protein) (OSCP)	MITOCHONDRION	0.0286468	0.00712818	0.00814562	0.00284529	0.284347	0.000288445	0.00208542
P48147	PREP PEP	Prolyl endopeptidase (PE) (EC 3.4.21.26) (Post-proline cleaving enzyme)	CYTOSOL	0.0362006	0.00908327	0.00973305	0.0104052	0.268865	0.00151964	0.00683972
P48163	ME1	NADP-dependent malic enzyme (NADP-ME) (EC 1.1.1.40) (Malic enzyme 1)	CYTOSOL	0.0215943	0.0219804	0.0106157	0.011454	0.491598	0.462346	0.520057
P48426	PIP4K2A PI5P4KA PIP5K2 PIP5K2A	Phosphatidylinositol 5-phosphate 4-kinase type-2 alpha (EC 2.7.1.149) (1-phosphatidylinositol 5-phosphate 4-kinase 2-alpha) (Diphosphoinositide kinase 2-alpha) (PIP5KIII) (Phosphatidylinositol 5-Phosphate 4-Kinase) (PI5P4Kalpha) (Phosphatidylinositol 5-phosphate 4-kinase type II alpha) (PI(5)P 4-kinase type II alpha) (PIP4KII-alpha) (PtdIns(4)P-5-kinase B isoform) (PtdIns(4)P-5-kinase C isoform) …	PM	0.0218618	0.0140549	0.00833996	0.00554073	0.381486	0.2	0.256081
P48444	ARCN1 COPD	Coatomer subunit delta (Archain) (Delta-coat protein) (Delta-COP)	unknown	0.0386403	0.00961736	0.0256881	0.00690451	0.664801	0.241524	0.299642
P48449	LSS OSC	Lanosterol synthase (EC 5.4.99.7) (2,3-epoxysqualene--lanosterol cyclase) (Oxidosqualene--lanosterol cyclase) (OSC) (hOSC)	ER	0.051522	0.0103906	0.0201074	0.00750723	0.390267	5.05526e-05	0.000642376
P48507	GCLM GLCLR	Glutamate--cysteine ligase regulatory subunit (GCS light chain) (Gamma-ECS regulatory subunit) (Gamma-glutamylcysteine synthetase regulatory subunit) (Glutamate--cysteine ligase modifier subunit)	CYTOSOL	0.0334259	0.00546715	0.0151063	0.00807725	0.451935	0.00137118	0.00633006
P48509	CD151 TSPAN24	CD151 antigen (GP27) (Membrane glycoprotein SFA-1) (Platelet-endothelial tetraspan antigen 3) (PETA-3) (Tetraspanin-24) (Tspan-24) (CD antigen CD151)	unknown	0.0483012	0.0465881	0.0231009	0.0183523	0.478266	0.280963	0.340841
P48556	PSMD8	26S proteasome non-ATPase regulatory subunit 8 (26S proteasome regulatory subunit RPN12) (26S proteasome regulatory subunit S14) (p31)	PROTEASOME	0.032907	0.00527128	0.0131712	0.00484412	0.400256	0.00829316	0.02268
P48634	PRRC2A BAT2 G2	Protein PRRC2A (HLA-B-associated transcript 2) (Large proline-rich protein BAT2) (Proline-rich and coiled-coil-containing protein 2A) (Protein G2)	RIBOSOME	0.0458117	0.00381581	0.0278068	0.0024938	0.606979	5.23047e-05	0.000651478
P48637	GSS	Glutathione synthetase (GSH synthetase) (GSH-S) (EC 6.3.2.3) (Glutathione synthase)	xCYTOSKELETON	0.0356396	0.00560344	0.0149995	0.00627019	0.420865	0.211497	0.268344
P48643	CCT5 CCTE KIAA0098	T-complex protein 1 subunit epsilon (TCP-1-epsilon) (CCT-epsilon)	PROTEASOME	0.0139778	0.0104465	0.00763049	0.00508811	0.545902	0.0252704	0.0519024
P48729	CSNK1A1	Casein kinase I isoform alpha (CKI-alpha) (EC 2.7.11.1) (CK1)	NUCLEUS	0.100686	0.000140132	0.0448671	0.000903719	0.445615	0.2	0.256081
P48735	IDH2	Isocitrate dehydrogenase [NADP], mitochondrial (IDH) (EC 1.1.1.42) (ICD-M) (IDP) (NADP(+)-specific ICDH) (Oxalosuccinate decarboxylase)	MITOCHONDRION	0.0426145	0.00646568	0.0187706	0.00404689	0.440475	0.000201014	0.00163274
P48739	PITPNB	Phosphatidylinositol transfer protein beta isoform (PI-TP-beta) (PtdIns transfer protein beta) (PtdInsTP beta)	CYTOSOL	0.0301026	0.00954152	0.011683	0.0081829	0.388105	0.134053	0.184176
P48960	ADGRE5 CD97	Adhesion G protein-coupled receptor E5 (Leukocyte antigen CD97) (CD antigen CD97) [Cleaved into: Adhesion G protein-coupled receptor E5 subunit alpha; Adhesion G protein-coupled receptor E5 subunit beta]	PM	0.0633991	0.0189083	0.0193447	0.00788276	0.305126	0.000974258	0.00503333
P49006	MARCKSL1 MLP MRP	MARCKS-related protein (MARCKS-like protein 1) (Macrophage myristoylated alanine-rich C kinase substrate) (Mac-MARCKS) (MacMARCKS)	LYSOSOME	0.0467447	0.0159916	0.0097479	0.00394146	0.208535	0.000831985	0.0044069
P49023	PXN	Paxillin	CYTOSOL	0.0418602	0.0139766	0.0168689	0.00130608	0.402983	0.267677	0.326454
P49189	ALDH9A1 ALDH4 ALDH7 ALDH9	4-trimethylaminobutyraldehyde dehydrogenase (TMABA-DH) (TMABALDH) (EC 1.2.1.47) (Aldehyde dehydrogenase E3 isozyme) (Aldehyde dehydrogenase family 9 member A1) (EC 1.2.1.3) (Gamma-aminobutyraldehyde dehydrogenase) (EC 1.2.1.19) (R-aminobutyraldehyde dehydrogenase) [Cleaved into: 4-trimethylaminobutyraldehyde dehydrogenase, N-terminally processed]	unknown	0.0302232	0.0138809	0.0147219	0.00799889	0.487106	0.106446	0.15383
P49207	RPL34	Large ribosomal subunit protein eL34 (60S ribosomal protein L34)	RIBOSOME	0.00983978	0.0113438	0.00351306	0.00175473	0.357026	0.0387211	0.0703411
P49257	LMAN1 ERGIC53 F5F8D	Protein ERGIC-53 (ER-Golgi intermediate compartment 53 kDa protein) (Gp58) (Intracellular mannose-specific lectin MR60) (Lectin mannose-binding 1)	ER	0.0339511	0.00224929	0.0270451	0.00599591	0.796591	0.0144765	0.0343288
P49321	NASP	Nuclear autoantigenic sperm protein (NASP)	xCYTOSKELETON	0.0367232	0.0228891	0.0189584	0.0104399	0.516253	0.0124674	0.0306028
P49327	FASN FAS	Fatty acid synthase (EC 2.3.1.85) (Type I fatty acid synthase) [Includes: [Acyl-carrier-protein] S-acetyltransferase (EC 2.3.1.38); [Acyl-carrier-protein] S-malonyltransferase (EC 2.3.1.39); 3-oxoacyl-[acyl-carrier-protein] synthase (EC 2.3.1.41); 3-oxoacyl-[acyl-carrier-protein] reductase (EC 1.1.1.100); 3-hydroxyacyl-[acyl-carrier-protein] dehydratase (EC 4.2.1.59); Enoyl-[acyl-carrier-protein]…	CYTOSOL	0.0566572	0.00584282	0.0108045	0.00083175	0.1907	2.2759e-06	8.82131e-05
P49368	CCT3 CCTG TRIC5	T-complex protein 1 subunit gamma (TCP-1-gamma) (CCT-gamma) (hTRiC5)	PROTEASOME	0.0304991	0.00110117	0.011303	0.0021948	0.370601	5.97259e-05	0.000702198
P49411	TUFM	Elongation factor Tu, mitochondrial (EF-Tu) (P43)	MITOCHONDRION	0.0340736	0.002083	0.0170175	0.00118039	0.499435	1.35605e-05	0.000245454
P49419	ALDH7A1 ATQ1	Alpha-aminoadipic semialdehyde dehydrogenase (Alpha-AASA dehydrogenase) (EC 1.2.1.31) (Aldehyde dehydrogenase family 7 member A1) (EC 1.2.1.3) (Antiquitin-1) (Betaine aldehyde dehydrogenase) (EC 1.2.1.8) (Delta1-piperideine-6-carboxylate dehydrogenase) (P6c dehydrogenase)	unknown	0.0374899	0.0205303	0.0124474	0.00803521	0.332021	0.00790307	0.0220481
P49458	SRP9	Signal recognition particle 9 kDa protein (SRP9)	NUCLEUS	0.0402492	0.01866	0.0119013	0.0104629	0.295689	0.0164087	0.0376223
P49585	PCYT1A CTPCT PCYT1	Choline-phosphate cytidylyltransferase A (EC 2.7.7.15) (CCT-alpha) (CTP:phosphocholine cytidylyltransferase A) (CCT A) (CT A) (Phosphorylcholine transferase A)	unknown	0.0412192	0.00255648	0.026294	0.0158239	0.637906	0.380952	0.439064
P49588	AARS1 AARS	Alanine--tRNA ligase, cytoplasmic (EC 6.1.1.7) (Alanyl-tRNA synthetase) (AlaRS) (Renal carcinoma antigen NY-REN-42)	CYTOSOL	0.0297912	0.00619308	0.0344673	0.00333032	1.15696	0.685714	0.731972
P49591	SARS1 SARS SERS	Serine--tRNA ligase, cytoplasmic (EC 6.1.1.11) (Seryl-tRNA synthetase) (SerRS) (Seryl-tRNA(Ser/Sec) synthetase)	CYTOSOL	0.0347303	0.0120185	0.0262953	0.0132256	0.75713	0.0222209	0.0471796
P49593	PPM1F KIAA0015 POPX2	Protein phosphatase 1F (EC 3.1.3.16) (Ca(2+)/calmodulin-dependent protein kinase phosphatase) (CaM-kinase phosphatase) (CaMKPase) (Partner of PIX 2) (Protein fem-2 homolog) (hFem-2)	CYTOSOL	0.0305482	0.0156791	0.00869622	0.00287119	0.284672	0.00952381	0.0249974
P49642	PRIM1	DNA primase small subunit (EC 2.7.7.102) (DNA primase 49 kDa subunit) (p49)	unknown	0.0394293	0.0050229	0.0180402	0.018193	0.457534	0.00606061	0.0181704
P49720	PSMB3	Proteasome subunit beta type-3 (Proteasome chain 13) (Proteasome component C10-II) (Proteasome theta chain)	PROTEASOME	0.0185602	0.015345	0.00820548	0.00583692	0.4421	0.0523235	0.0893727
P49721	PSMB2	Proteasome subunit beta type-2 (Macropain subunit C7-I) (Multicatalytic endopeptidase complex subunit C7-I) (Proteasome component C7-I)	PROTEASOME	0.0140084	0.0184977	0.00557106	0.00388258	0.397695	0.582414	0.636005
P49736	MCM2 BM28 CCNL1 CDCL1 KIAA0030	DNA replication licensing factor MCM2 (EC 3.6.4.12) (Minichromosome maintenance protein 2 homolog) (Nuclear protein BM28)	unknown	0.0466411	0.0155902	0.0261206	0.00549519	0.560033	0.000139992	0.00126433
P49748	ACADVL VLCAD	Very long-chain specific acyl-CoA dehydrogenase, mitochondrial (VLCAD) (EC 1.3.8.9)	MITOCHONDRION	0.0229583	0.0123199	0.0053305	0.00633215	0.232182	0.266667	0.326012
P49755	TMED10 TMP21	Transmembrane emp24 domain-containing protein 10 (Protein TMED10) (21 kDa transmembrane-trafficking protein) (S31I125) (S31III125) (Tmp-21-I) (Transmembrane protein Tmp21) (p23) (p24 family protein delta-1) (p24delta1) (p24delta)	ER	0.0372304	0.00656902	0.0245766	0.00619033	0.660122	0.014847	0.0349767
P49756	RBM25 RNPC7	RNA-binding protein 25 (Arg/Glu/Asp-rich protein of 120 kDa) (RED120) (Protein S164) (RNA-binding motif protein 25) (RNA-binding region-containing protein 7)	NUCLEUS	0.036996	0.00495856	0.0120529	0.00816636	0.32579	0.0105734	0.0267771
P49757	NUMB C14orf41	Protein numb homolog (h-Numb) (Protein S171)	PM	0.0532533	0.012124	0.0243284	0.00864132	0.456843	0.0096668	0.0251777
P49768	PSEN1 AD3 PS1 PSNL1	Presenilin-1 (PS-1) (EC 3.4.23.-) (Protein S182) [Cleaved into: Presenilin-1 NTF subunit; Presenilin-1 CTF subunit; Presenilin-1 CTF12 (PS1-CTF12)]	LYSOSOME	0.0584565	0.0124395	0.0306161	0.0270002	0.523742	0.261905	0.320814
P49770	EIF2B2 EIF2BB	Translation initiation factor eIF-2B subunit beta (S20I15) (S20III15) (eIF-2B GDP-GTP exchange factor subunit beta)	unknown	0.0182511	0.0129121	0.00681006	0.00829994	0.37313	0.257143	0.315442
P49773	HINT1 HINT PKCI1 PRKCNH1	Adenosine 5'-monophosphoramidase HINT1 (EC 3.9.1.-) (Desumoylating isopeptidase HINT1) (EC 3.4.22.-) (Histidine triad nucleotide-binding protein 1) (Protein kinase C inhibitor 1) (Protein kinase C-interacting protein 1) (PKCI-1)	xCYTOSKELETON	0.0254167	0.013695	0.00634762	0.00639621	0.249742	0.0663337	0.1061
P49792	RANBP2 NUP358	E3 SUMO-protein ligase RanBP2 (EC 2.3.2.-) (358 kDa nucleoporin) (Nuclear pore complex protein Nup358) (Nucleoporin Nup358) (Ran-binding protein 2) (RanBP2) (p270)	unknown	0.0231669	0.025027	0.0153251	0.00862297	0.661509	0.0254686	0.0521815
P49821	NDUFV1 UQOR1	NADH dehydrogenase [ubiquinone] flavoprotein 1, mitochondrial (EC 7.1.1.2) (Complex I-51kD) (CI-51kD) (NADH dehydrogenase flavoprotein 1) (NADH-ubiquinone oxidoreductase 51 kDa subunit)	MITOCHONDRION	0.0222477	0.0204368	0.0260667	0.00423835	1.17166	0.699301	0.74375
P49840	GSK3A	Glycogen synthase kinase-3 alpha (GSK-3 alpha) (EC 2.7.11.26) (Serine/threonine-protein kinase GSK3A) (EC 2.7.11.1)	unknown	0.0474425	0.00517335	0.0147367	0.0144224	0.310622	0.031746	0.0608325
P49841	GSK3B	Glycogen synthase kinase-3 beta (GSK-3 beta) (EC 2.7.11.26) (Serine/threonine-protein kinase GSK3B) (EC 2.7.11.1)	unknown	0.0507106	0.0161574	0.0206825	0.00928607	0.407854	0.0519481	0.088852
P49903	SEPHS1 SELD SPS SPS1	Selenide, water dikinase 1 (EC 2.7.9.3) (Selenium donor protein 1) (Selenophosphate synthase 1)	unknown	0.025116	0.0113184	0.0151744	0.0128392	0.604174	0.396892	0.455141
P49915	GMPS	GMP synthase [glutamine-hydrolyzing] (EC 6.3.5.2) (GMP synthetase) (Glutamine amidotransferase)	CYTOSOL	0.0297643	0.0221547	0.0189614	0.00656193	0.637051	0.176456	0.233542
P49959	MRE11 HNGS1 MRE11A	Double-strand break repair protein MRE11 (EC 3.1.-.-) (Double-strand break repair protein MRE11A) (Meiotic recombination 11 homolog 1) (MRE11 homolog 1) (Meiotic recombination 11 homolog A) (MRE11 homolog A)	unknown	0.0283482	0.0208779	0.00990577	0.00213283	0.349433	0.010101	0.0259593
P50213	IDH3A	Isocitrate dehydrogenase [NAD] subunit alpha, mitochondrial (EC 1.1.1.41) (Isocitric dehydrogenase subunit alpha) (NAD(+)-specific ICDH subunit alpha)	MITOCHONDRION	0.0108954	0.0138582	0.00782398	0.00718815	0.718099	0.808899	0.840641
P50395	GDI2 RABGDIB	Rab GDP dissociation inhibitor beta (Rab GDI beta) (Guanosine diphosphate dissociation inhibitor 2) (GDI-2)	CYTOSOL	0.0308865	0.00292316	0.0147953	0.0040257	0.479021	0.000661173	0.0037215
P50402	EMD EDMD STA	Emerin	ER	0.0361419	0.00768212	0.0175688	0.005141	0.486106	0.000144222	0.00126433
P50454	SERPINH1 CBP1 CBP2 HSP47 SERPINH2 PIG14	Serpin H1 (47 kDa heat shock protein) (Arsenic-transactivated protein 3) (AsTP3) (Cell proliferation-inducing gene 14 protein) (Collagen-binding protein) (Colligin) (Rheumatoid arthritis-related antigen RA-A47)	ER	0.0341287	0.00317342	0.0152709	0.00386858	0.447451	0.00096879	0.00502572
P50479	PDLIM4 RIL	PDZ and LIM domain protein 4 (LIM protein RIL) (Reversion-induced LIM protein)	PM	0.03756	0.0197455	0.0113644	0.00827595	0.302567	0.011655	0.0290337
P50552	VASP	Vasodilator-stimulated phosphoprotein (VASP)	PM	0.0333692	0.00294353	0.0120671	0.00233992	0.361624	0.000102805	0.00103463
P50570	DNM2 DYN2	Dynamin-2 (EC 3.6.5.5)	ER	0.0416435	0.00575402	0.0208027	0.00868151	0.499543	0.000337516	0.00233775
P50579	METAP2 MNPEP P67EIF2	Methionine aminopeptidase 2 (MAP 2) (MetAP 2) (EC 3.4.11.18) (Initiation factor 2-associated 67 kDa glycoprotein) (p67) (p67eIF2) (Peptidase M)	NUCLEUS	0.0551719	0.0010909	0.033574	0.00246131	0.608535	0.333333	0.392084
P50748	KNTC1 KIAA0166	Kinetochore-associated protein 1 (Rough deal homolog) (HsROD) (Rod) (hRod)	unknown	0.0476356	0.0426867	0.0229041	0.0251144	0.48082	0.303696	0.364204
P50897	PPT1 CLN1 PPT	Palmitoyl-protein thioesterase 1 (PPT-1) (EC 3.1.2.22) (Palmitoyl-protein hydrolase 1)	LYSOSOME	0.0455261	0.010996	0.0177831	0.00435211	0.390614	0.148252	0.201622
P50914	RPL14	Large ribosomal subunit protein eL14 (60S ribosomal protein L14) (CAG-ISL 7)	RIBOSOME	0.0183178	0.0041896	0.00628756	0.00200889	0.343249	0.000201172	0.00163274
P50990	CCT8 C21orf112 CCTQ KIAA0002	T-complex protein 1 subunit theta (TCP-1-theta) (CCT-theta) (Chaperonin containing T-complex polypeptide 1 subunit 8) (Renal carcinoma antigen NY-REN-15)	PROTEASOME	0.0285088	0.00322165	0.0106808	0.00151754	0.37465	6.54987e-06	0.000152588
P50991	CCT4 CCTD SRB	T-complex protein 1 subunit delta (TCP-1-delta) (CCT-delta) (Stimulator of TAR RNA-binding)	PROTEASOME	0.0290504	0.00282314	0.0129746	0.000670091	0.446623	3.71916e-05	0.000503086
P50995	ANXA11 ANX11	Annexin A11 (56 kDa autoantigen) (Annexin XI) (Annexin-11) (Calcyclin-associated annexin 50) (CAP-50)	CYTOSOL	0.0494236	0.00309933	0.0177535	0.0070201	0.359212	2.71209e-05	0.000389922
P51114	FXR1	RNA-binding protein FXR1 (FMR1 autosomal homolog 1) (hFXR1p)	ER	0.0496424	0.00599778	0.0213929	0.00343054	0.43094	0.000769977	0.00421144
P51116	FXR2 FMR1L2	RNA-binding protein FXR2 (FXR2P) (FMR1 autosomal homolog 2)	ER	0.0475411	0.00538074	0.0254858	0.00217521	0.53608	0.00315335	0.0114065
P51148	RAB5C RABL	Ras-related protein Rab-5C (EC 3.6.5.2) (L1880) (RAB5L)	PEROXISOME	0.0445578	0.0069505	0.0163343	0.00262167	0.366587	7.39602e-07	4.20712e-05
P51149	RAB7A RAB7	Ras-related protein Rab-7a (EC 3.6.5.2)	PEROXISOME	0.0451559	0.0121733	0.0184077	0.00618695	0.407648	0.0221499	0.0471796
P51153	RAB13 GIG4	Ras-related protein Rab-13 (Cell growth-inhibiting gene 4 protein)	LYSOSOME	0.0549671	0.00622161	0.027754	0.00486478	0.504921	0.0100931	0.0259593
P51159	RAB27A RAB27	Ras-related protein Rab-27A (Rab-27) (EC 3.6.5.2) (GTP-binding protein Ram)	ER	0.0472409	0.0048687	0.026413	0.00393148	0.559113	0.309524	0.370134
P51570	GALK1 GALK	Galactokinase (EC 2.7.1.6) (Galactose kinase)	CYTOSOL	0.0411287	0.00508074	0.0149263	0.00781287	0.362917	0.000666001	0.00373198
P51571	SSR4 TRAPD	Translocon-associated protein subunit delta (TRAP-delta) (Signal sequence receptor subunit delta) (SSR-delta)	ER	0.0294767	0.0135788	0.0199444	0.00853695	0.676617	0.225414	0.283287
P51572	BCAP31 BAP31 DXS1357E	B-cell receptor-associated protein 31 (BCR-associated protein 31) (Bap31) (6C6-AG tumor-associated antigen) (Protein CDM) (p28)	ER	0.0255279	0.02192	0.0114776	0.00850333	0.44961	0.144784	0.19744
P51648	ALDH3A2 ALDH10 FALDH	Aldehyde dehydrogenase family 3 member A2 (EC 1.2.1.3) (EC 1.2.1.94) (Aldehyde dehydrogenase 10) (Fatty aldehyde dehydrogenase) (Microsomal aldehyde dehydrogenase)	ER	0.0357759	0.0303182	0.0128757	0.0112583	0.359898	0.0298221	0.0579401
P51659	HSD17B4 EDH17B4 SDR8C1	Peroxisomal multifunctional enzyme type 2 (MFE-2) (17-beta-hydroxysteroid dehydrogenase 4) (17-beta-HSD 4) (D-bifunctional protein) (DBP) (Multifunctional protein 2) (MFP-2) (Short chain dehydrogenase/reductase family 8C member 1) [Cleaved into: (3R)-hydroxyacyl-CoA dehydrogenase (EC 1.1.1.n12); Enoyl-CoA hydratase 2 (EC 4.2.1.107) (EC 4.2.1.119) (3-alpha,7-alpha,12-alpha-trihydroxy-5-beta-choles…	PEROXISOME	0.0400317	0.00822313	0.0248026	0.00947616	0.619574	0.011256	0.0281512
P51665	PSMD7 MOV34L	26S proteasome non-ATPase regulatory subunit 7 (26S proteasome regulatory subunit RPN8) (26S proteasome regulatory subunit S12) (Mov34 protein homolog) (Proteasome subunit p40)	PROTEASOME	0.023794	0.00817868	0.00448571	0.00416472	0.188523	0.000224795	0.00172434
P51798	CLCN7	H(+)/Cl(-) exchange transporter 7 (Chloride channel 7 alpha subunit) (Chloride channel protein 7) (ClC-7)	LYSOSOME	0.0386137	0.0438663	0.0224336	0.00528378	0.580975	0.555556	0.610383
P51809	VAMP7 SYBL1	Vesicle-associated membrane protein 7 (VAMP-7) (Synaptobrevin-like protein 1) (Tetanus-insensitive VAMP) (Ti-VAMP)	PEROXISOME	0.0335465	0.0343353	0.018292	0.0122356	0.545273	0.0579513	0.0955474
P51812	RPS6KA3 ISPK1 MAPKAPK1B RSK2	Ribosomal protein S6 kinase alpha-3 (S6K-alpha-3) (EC 2.7.11.1) (90 kDa ribosomal protein S6 kinase 3) (p90-RSK 3) (p90RSK3) (Insulin-stimulated protein kinase 1) (ISPK-1) (MAP kinase-activated protein kinase 1b) (MAPK-activated protein kinase 1b) (MAPKAP kinase 1b) (MAPKAPK-1b) (Ribosomal S6 kinase 2) (RSK-2) (pp90RSK2)	CYTOSOL	0.0311929	0.0197704	0.0186645	0.0120054	0.598357	0.571429	0.625637
P51858	HDGF HMG1L2	Hepatoma-derived growth factor (HDGF) (High mobility group protein 1-like 2) (HMG-1L2)	xCYTOSKELETON	0.030581	0.0150478	0.00785379	0.00590941	0.256819	0.00125268	0.00589214
P51911	CNN1	Calponin-1 (Basic calponin) (Calponin H1, smooth muscle)	unknown	0.0364522	0.0151803	0.0137909	0.0157692	0.378329	0.0756907	0.117265
P51970	NDUFA8	NADH dehydrogenase [ubiquinone] 1 alpha subcomplex subunit 8 (Complex I-19kD) (CI-19kD) (Complex I-PGIV) (CI-PGIV) (NADH-ubiquinone oxidoreductase 19 kDa subunit)	unknown	0.0240992	0.00639055	0.0066202	0.00484558	0.274706	0.1	0.146194
P51991	HNRNPA3 HNRPA3	Heterogeneous nuclear ribonucleoprotein A3 (hnRNP A3)	NUCLEUS	0.032856	0.00132533	0.0146339	0.00137112	0.445396	3.84593e-07	3.22545e-05
P52209	PGD PGDH	6-phosphogluconate dehydrogenase, decarboxylating (EC 1.1.1.44)	CYTOSOL	0.0351203	0.0103392	0.0106792	0.00403778	0.304076	0.000207926	0.00163597
P52272	HNRNPM HNRPM NAGR1	Heterogeneous nuclear ribonucleoprotein M (hnRNP M)	NUCLEUS	0.0381377	0.00495944	0.0136118	0.00552547	0.356912	6.54987e-06	0.000152588
P52292	KPNA2 RCH1 SRP1	Importin subunit alpha-1 (Karyopherin subunit alpha-2) (RAG cohort protein 1) (SRP1-alpha)	unknown	0.0840834	0.00727253	0.0409953	0.00138978	0.487555	3.71916e-05	0.000503086
P52294	KPNA1 RCH2	Importin subunit alpha-5 (Karyopherin subunit alpha-1) (Nucleoprotein interactor 1) (NPI-1) (RAG cohort protein 2) (SRP1-beta) [Cleaved into: Importin subunit alpha-5, N-terminally processed]	CYTOSOL	0.053876	0.00187059	0.0219756	0.0233765	0.407892	0.114286	0.161614
P52306	RAP1GDS1 SMGGDS	Rap1 GTPase-GDP dissociation stimulator 1 (Exchange factor smgGDS) (SMG GDS protein) (SMG P21 stimulatory GDP/GTP exchange protein)	CYTOSOL	0.0236455	0.0263325	0.0138493	0.0133344	0.585706	0.756444	0.797659
P52565	ARHGDIA GDIA1	Rho GDP-dissociation inhibitor 1 (Rho GDI 1) (Rho-GDI alpha)	xCYTOSKELETON	0.031707	0.00208902	0.0092419	0.00336603	0.291478	5.38677e-05	0.000661127
P52594	AGFG1 HRB RAB RIP	Arf-GAP domain and FG repeat-containing protein 1 (HIV-1 Rev-binding protein) (Nucleoporin-like protein RIP) (Rev-interacting protein) (Rev/Rex activation domain-binding protein)	PM	0.0310868	0.0178627	0.0212962	0.00770701	0.685054	0.132994	0.183616
P52597	HNRNPF HNRPF	Heterogeneous nuclear ribonucleoprotein F (hnRNP F) (Nucleolin-like protein mcs94-1) [Cleaved into: Heterogeneous nuclear ribonucleoprotein F, N-terminally processed]	unknown	0.0280997	0.0204596	0.0110812	0.00609154	0.394354	0.00191374	0.00811966
P52701	MSH6 GTBP	DNA mismatch repair protein Msh6 (hMSH6) (G/T mismatch-binding protein) (GTBP) (GTMBP) (MutS protein homolog 6) (MutS-alpha 160 kDa subunit) (p160)	unknown	0.0409844	0.0296488	0.0298517	0.0193556	0.728369	0.528849	0.588233
P52732	KIF11 EG5 KNSL1 TRIP5	Kinesin-like protein KIF11 (Kinesin-like protein 1) (Kinesin-like spindle protein HKSP) (Kinesin-related motor protein Eg5) (Thyroid receptor-interacting protein 5) (TR-interacting protein 5) (TRIP-5)	unknown	0.101032	0.0112136	0.0525733	0.00809415	0.520364	0.0129529	0.0314875
P52735	VAV2	Guanine nucleotide exchange factor VAV2 (VAV-2)	unknown	0.0389913	0.00252699	0.00739902	0.00811373	0.189761	0.333333	0.392084
P52788	SMS	Spermine synthase (SPMSY) (EC 2.5.1.22) (Spermidine aminopropyltransferase)	CYTOSOL	0.0221446	0.0126135	0.00770762	0.00604862	0.348058	0.00561627	0.0171676
P52789	HK2	Hexokinase-2 (EC 2.7.1.1) (Hexokinase type II) (HK II) (Hexokinase-B) (Muscle form hexokinase)	unknown	0.0298413	0.0247772	0.019617	0.0106463	0.657376	0.235117	0.292414
P52815	MRPL12 MRPL7 RPML12	Large ribosomal subunit protein bL12m (39S ribosomal protein L12, mitochondrial) (L12mt) (MRP-L12) (5c5-2)	MITOCHONDRION	0.0260723	0.0103888	0.00663446	0.00694308	0.254464	0.254303	0.312549
P52888	THOP1	Thimet oligopeptidase (EC 3.4.24.15) (Endopeptidase 24.15) (MP78)	CYTOSOL	0.0298201	0.0139465	0.0108918	0.00649759	0.365251	0.122518	0.171063
P52907	CAPZA1	F-actin-capping protein subunit alpha-1 (CapZ alpha-1)	unknown	0.0325692	0.00554386	0.011533	0.00199217	0.354108	7.69186e-07	4.20712e-05
P52926	HMGA2 HMGIC	High mobility group protein HMGI-C (High mobility group AT-hook protein 2)	xCHROMATIN	0.00668334	0.00844706	0.00158711	0.00124791	0.237472	0.163636	0.219227
P52943	CRIP2 CRP2	Cysteine-rich protein 2 (CRP-2) (Protein ESP1)	LYSOSOME	0.0328933	0.043834	0.00561427	0.00802662	0.170681	0.8	0.832079
P52948	NUP98 ADAR2	Nuclear pore complex protein Nup98-Nup96 (EC 3.4.21.-) [Cleaved into: Nuclear pore complex protein Nup98 (98 kDa nucleoporin) (Nucleoporin Nup98) (Nup98); Nuclear pore complex protein Nup96 (96 kDa nucleoporin) (Nucleoporin Nup96) (Nup96)]	unknown	0.058768	0.0411915	0.0129209	0.011232	0.219863	0.0592349	0.0972179
P53004	BLVRA BLVR BVR	Biliverdin reductase A (BVR A) (EC 1.3.1.24) (Biliverdin-IX alpha-reductase)	CYTOSOL	0.0233906	0.0273722	0.0189279	0.0205618	0.80921	0.648485	0.701155
P53007	SLC25A1 SLC20A3	Tricarboxylate transport protein, mitochondrial (Citrate transport protein) (CTP) (Mitochondrial citrate carrier) (CIC) (Solute carrier family 25 member 1) (Tricarboxylate carrier protein)	MITOCHONDRION	0.0380667	0.00501481	0.00865623	0.00616913	0.227396	0.00111458	0.00551109
P53041	PPP5C PPP5	Serine/threonine-protein phosphatase 5 (PP5) (EC 3.1.3.16) (Protein phosphatase T) (PP-T) (PPT)	CYTOSOL	0.0311096	0.0156667	0.0176538	0.0172731	0.56747	0.134106	0.184176
P53367	ARFIP1	Arfaptin-1 (ADP-ribosylation factor-interacting protein 1)	unknown	0.0760122	0	0.0114162	0.0160509	0.150188	0.666667	0.713759
P53396	ACLY	ATP-citrate synthase (EC 2.3.3.8) (ATP-citrate (pro-S-)-lyase) (ACL) (Citrate cleavage enzyme)	unknown	0.0356481	0.00737625	0.0102937	0.00540995	0.288759	0.000532095	0.0032573
P53582	METAP1 KIAA0094	Methionine aminopeptidase 1 (MAP 1) (MetAP 1) (EC 3.4.11.18) (Peptidase M 1)	NUCLEUS	0.0341785	0.0044927	0.0103982	0.00350803	0.304232	2.83514e-06	8.97996e-05
P53597	SUCLG1	Succinate--CoA ligase [ADP/GDP-forming] subunit alpha, mitochondrial (EC 6.2.1.4) (EC 6.2.1.5) (Succinyl-CoA synthetase subunit alpha) (SCS-alpha)	MITOCHONDRION	0.0249311	0.015284	0.0130382	0.00519266	0.522968	0.0317437	0.0608325
P53602	MVD MPD	Diphosphomevalonate decarboxylase (EC 4.1.1.33) (Mevalonate (diphospho)decarboxylase) (MDDase) (Mevalonate pyrophosphate decarboxylase)	CYTOSOL	0.0606304	0.015245	0.020027	0.00326686	0.330312	0.029526	0.0574536
P53618	COPB1 COPB MSTP026	Coatomer subunit beta (Beta-coat protein) (Beta-COP)	unknown	0.0306824	0.00893397	0.0178083	0.00733905	0.580406	0.00283465	0.0106606
P53621	COPA	Coatomer subunit alpha (Alpha-coat protein) (Alpha-COP) (HEP-COP) (HEPCOP) [Cleaved into: Xenin (Xenopsin-related peptide); Proxenin]	unknown	0.0407323	0.0104846	0.0261215	0.00570717	0.641297	0.00183285	0.00795079
P53634	CTSC CPPI	Dipeptidyl peptidase 1 (EC 3.4.14.1) (Cathepsin C) (Cathepsin J) (Dipeptidyl peptidase I) (DPP-I) (DPPI) (Dipeptidyl transferase) [Cleaved into: Dipeptidyl peptidase 1 exclusion domain chain (Dipeptidyl peptidase I exclusion domain chain); Dipeptidyl peptidase 1 heavy chain (Dipeptidyl peptidase I heavy chain); Dipeptidyl peptidase 1 light chain (Dipeptidyl peptidase I light chain)]	LYSOSOME	0.0224397	0.0141449	0.00248465	0.00311436	0.110726	0.00110004	0.00551109
P53680	AP2S1 AP17 CLAPS2	AP-2 complex subunit sigma (Adaptor protein complex AP-2 subunit sigma) (Adaptor-related protein complex 2 subunit sigma) (Clathrin assembly protein 2 sigma small chain) (Clathrin coat assembly protein AP17) (Clathrin coat-associated protein AP17) (HA2 17 kDa subunit) (Plasma membrane adaptor AP-2 17 kDa protein) (Sigma2-adaptin)	PM	0.0378742	0.018824	0.011451	0.00308405	0.302342	0.004329	0.0142647
P53701	HCCS CCHL	Holocytochrome c-type synthase (EC 4.4.1.17) (Cytochrome c-type heme lyase)	unknown	0.0480301	0.00487992	0.026767	0.00352146	0.557296	0.004329	0.0142647
P53814	SMTN SMSMO	Smoothelin	unknown	0.11567	0.0148626	0.0482619	0.0161304	0.417238	0.00359874	0.0126106
P53985	SLC16A1 MCT1	Monocarboxylate transporter 1 (MCT 1) (Solute carrier family 16 member 1)	PM	0.036553	0.00112793	0.00429947	0.00602431	0.117623	0.0378788	0.0693113
P53990	IST1 KIAA0174	IST1 homolog (hIST1) (Charged multivesicular body protein 8) (CHMP8) (Putative MAPK-activating protein PM28)	unknown	0.00682253	0.00355361	0.0126837	0.0122455	1.85909	0.930736	0.953086
P53992	SEC24C KIAA0079	Protein transport protein Sec24C (SEC24-related protein C)	NUCLEUS	0.04065	0.0048113	0.0215937	0.00450901	0.531211	0.00140812	0.00645324
P53999	SUB1 PC4 RPO2TC1	Activated RNA polymerase II transcriptional coactivator p15 (Positive cofactor 4) (PC4) (SUB1 homolog) (p14)	unknown	0.0259913	0.0146403	0.0132271	0.00555257	0.508906	0.0908424	0.136624
P54136	RARS1 RARS	Arginine--tRNA ligase, cytoplasmic (EC 6.1.1.19) (Arginyl-tRNA synthetase) (ArgRS)	PROTEASOME	0.0285975	0.00285652	0.0123008	0.00083663	0.430136	0.00471396	0.015128
P54289	CACNA2D1 CACNL2A CCHL2A MHS3	Voltage-dependent calcium channel subunit alpha-2/delta-1 (Voltage-gated calcium channel subunit alpha-2/delta-1) [Cleaved into: Voltage-dependent calcium channel subunit alpha-2-1; Voltage-dependent calcium channel subunit delta-1]	PM	0.038687	0.0266895	0.0120913	0.00831132	0.312543	0.5338	0.590607
P54577	YARS1 YARS	Tyrosine--tRNA ligase, cytoplasmic (EC 6.1.1.1) (Tyrosyl-tRNA synthetase) (TyrRS) [Cleaved into: Tyrosine--tRNA ligase, cytoplasmic, N-terminally processed]	CYTOSOL	0.0287145	0.0107884	0.018491	0.0121768	0.64396	0.035045	0.0657028
P54578	USP14 TGT	Ubiquitin carboxyl-terminal hydrolase 14 (EC 3.4.19.12) (Deubiquitinating enzyme 14) (Ubiquitin thioesterase 14) (Ubiquitin-specific-processing protease 14)	unknown	0.0281912	0.00931899	0.0127542	0.00759772	0.452417	0.0678326	0.107608
P54652	HSPA2	Heat shock-related 70 kDa protein 2 (Heat shock 70 kDa protein 2)	CYTOSOL	0.0419686	0.0189788	0.00710152	0.00586432	0.169211	0.012094	0.0299235
P54687	BCAT1 BCT1 ECA39	Branched-chain-amino-acid aminotransferase, cytosolic (BCAT(c)) (EC 2.6.1.42) (Protein ECA39)	CYTOSOL	0.0320366	0.00564384	0.0196043	0.00491994	0.611932	0.000550018	0.00327396
P54709	ATP1B3	Sodium/potassium-transporting ATPase subunit beta-3 (Sodium/potassium-dependent ATPase subunit beta-3) (ATPB-3) (CD antigen CD298)	LYSOSOME	0.0309013	0.027914	0.00556583	0.00730715	0.180116	0.0298221	0.0579401
P54727	RAD23B	UV excision repair protein RAD23 homolog B (HR23B) (hHR23B) (XP-C repair-complementing complex 58 kDa protein) (p58)	xCYTOSKELETON	0.0386845	0.00875731	0.0131514	0.00269365	0.339966	0.00356045	0.0124938
P54819	AK2 ADK2	Adenylate kinase 2, mitochondrial (AK 2) (EC 2.7.4.3) (ATP-AMP transphosphorylase 2) (ATP:AMP phosphotransferase) (Adenylate monophosphate kinase) [Cleaved into: Adenylate kinase 2, mitochondrial, N-terminally processed]	MITOCHONDRION	0.020231	0.0214268	0.0095328	0.0123217	0.471197	0.202012	0.258405
P54920	NAPA SNAPA	Alpha-soluble NSF attachment protein (SNAP-alpha) (N-ethylmaleimide-sensitive factor attachment protein alpha)	ER	0.0502477	0.00817776	0.026275	0.00369305	0.52291	4.98547e-08	1.39372e-05
P55010	EIF5	Eukaryotic translation initiation factor 5 (eIF-5)	NUCLEUS	0.0382001	0.00812739	0.0356932	0.0076917	0.934377	0.216443	0.273929
P55011	SLC12A2 NKCC1	Solute carrier family 12 member 2 (Basolateral Na-K-Cl symporter) (Bumetanide-sensitive sodium-(potassium)-chloride cotransporter 2)	PM	0.0178504	0.0225418	0.00986115	0.00717733	0.552434	0.345103	0.402913
P55036	PSMD4 MCB1	26S proteasome non-ATPase regulatory subunit 4 (26S proteasome regulatory subunit RPN10) (26S proteasome regulatory subunit S5A) (Antisecretory factor 1) (AF) (ASF) (Multiubiquitin chain-binding protein)	PROTEASOME	0.0448263	0.0243165	0.0252278	0.0104085	0.562791	0.222222	0.279976
P55060	CSE1L CAS XPO2	Exportin-2 (Exp2) (Cellular apoptosis susceptibility protein) (Chromosome segregation 1-like protein) (Importin-alpha re-exporter)	xCYTOSKELETON	0.0335724	0.00249299	0.0130024	0.00404173	0.387294	0.00490555	0.0155055
P55072	VCP HEL-220 HEL-S-70	Transitional endoplasmic reticulum ATPase (TER ATPase) (EC 3.6.4.6) (15S Mg(2+)-ATPase p97 subunit) (Valosin-containing protein) (VCP)	unknown	0.0347797	0.0044142	0.0194796	0.00365245	0.560085	0.00167676	0.00738511
P55084	HADHB MSTP029	Trifunctional enzyme subunit beta, mitochondrial (TP-beta) [Includes: 3-ketoacyl-CoA thiolase (EC 2.3.1.155) (EC 2.3.1.16) (Acetyl-CoA acyltransferase) (Beta-ketothiolase)]	MITOCHONDRION	0.0340871	0.00758956	0.00677736	0.00420004	0.198825	7.49957e-05	0.000834908
P55145	MANF ARMET ARP	Mesencephalic astrocyte-derived neurotrophic factor (Arginine-rich protein) (Protein ARMET)	GA	0.0188023	0.00927998	0.0270095	0.030741	1.4365	0.254303	0.312549
P55209	NAP1L1 NRP	Nucleosome assembly protein 1-like 1 (NAP-1-related protein) (hNRP)	CYTOSOL	0.0296519	0.00790726	0.00925967	0.00319976	0.312279	0.00318103	0.0114663
P55263	ADK	Adenosine kinase (AK) (EC 2.7.1.20) (Adenosine 5'-phosphotransferase)	CYTOSOL	0.0205741	0.0231752	0.00930766	0.00317073	0.452397	0.237977	0.295534
P55265	ADAR ADAR1 DSRAD G1P1 IFI4	Double-stranded RNA-specific adenosine deaminase (DRADA) (EC 3.5.4.37) (136 kDa double-stranded RNA-binding protein) (p136) (Interferon-inducible protein 4) (IFI-4) (K88DSRBP)	NUCLEUS	0.0394639	0.0170139	0.0221358	0.0129722	0.560911	0.024542	0.050696
P55735	SEC13 D3S1231E SEC13A SEC13L1 SEC13R	Protein SEC13 homolog (GATOR2 complex protein SEC13) (SEC13-like protein 1) (SEC13-related protein)	NUCLEUS	0.0281725	0.00267005	0.016184	0.00487417	0.574461	0.0149935	0.0352887
P55769	SNU13 NHP2L1	NHP2-like protein 1 (High mobility group-like nuclear protein 2 homolog 1) (OTK27) (SNU13 homolog) (hSNU13) (U4/U6.U5 small nuclear ribonucleoprotein SNU13) (U4/U6.U5 tri-snRNP 15.5 kDa protein) [Cleaved into: NHP2-like protein 1, N-terminally processed]	NUCLEUS	0.0484853	0.00860685	0.0129377	0.00988393	0.266838	0.0114962	0.0286666
P55786	NPEPPS PSA	Puromycin-sensitive aminopeptidase (PSA) (EC 3.4.11.14) (Cytosol alanyl aminopeptidase) (AAP-S)	CYTOSOL	0.0358521	0.0188384	0.0116327	0.0062184	0.324464	0.0219461	0.047113
P55795	HNRNPH2 FTP3 HNRPH2	Heterogeneous nuclear ribonucleoprotein H2 (hnRNP H2) (FTP-3) (Heterogeneous nuclear ribonucleoprotein H') (hnRNP H') [Cleaved into: Heterogeneous nuclear ribonucleoprotein H2, N-terminally processed]	NUCLEUS	0.0422692	0.0186163	0.0179857	0.00715475	0.425504	0.193233	0.251774
P55809	OXCT1 OXCT SCOT	Succinyl-CoA:3-ketoacid coenzyme A transferase 1, mitochondrial (SCOT) (EC 2.8.3.5) (3-oxoacid CoA-transferase 1) (Somatic-type succinyl-CoA:3-oxoacid CoA-transferase) (SCOT-s) (Succinyl-CoA:3-oxoacid CoA transferase)	MITOCHONDRION	0.0186428	0.0169402	0.0165837	0.00980517	0.889548	0.467855	0.525502
P55884	EIF3B EIF3S9	Eukaryotic translation initiation factor 3 subunit B (eIF3b) (Eukaryotic translation initiation factor 3 subunit 9) (Prt1 homolog) (hPrt1) (eIF-3-eta) (eIF3 p110) (eIF3 p116)	NUCLEUS	0.0271857	0.00201234	0.0128803	0.000532694	0.47379	0.0019445	0.00820867
P56134	ATP5MF ATP5J2 ATP5JL	ATP synthase subunit f, mitochondrial (ATP synthase membrane subunit f)	unknown	0.0350907	0.00035702	0.012346	0.0014946	0.35183	1	1
P56181-2	NA	NA	MITOCHONDRION	0.0509066	0.00669777	0.025302	0.0134602	0.497028	0.00252525	0.00981999
P56192	MARS1 MARS	Methionine--tRNA ligase, cytoplasmic (EC 6.1.1.10) (Methionyl-tRNA synthetase) (MetRS)	PROTEASOME	0.0378269	0.00704953	0.0243384	0.00476792	0.643416	0.00125524	0.00589214
P56377	AP1S2 DC22	AP-1 complex subunit sigma-2 (Adaptor protein complex AP-1 subunit sigma-1B) (Adaptor-related protein complex 1 subunit sigma-1B) (Clathrin assembly protein complex 1 sigma-1B small chain) (Golgi adaptor HA1/AP1 adaptin sigma-1B subunit) (Sigma 1B subunit of AP-1 clathrin) (Sigma-adaptin 1B) (Sigma1B-adaptin)	ER	0.0309742	0.00205117	0.0191102	0.00305833	0.616971	0.333333	0.392084
P56385	ATP5ME ATP5I ATP5K	ATP synthase subunit e, mitochondrial (ATPase subunit e) (ATP synthase membrane subunit e) [Cleaved into: ATP synthase subunit e, mitochondrial, N-terminally processed]	xCHROMATIN	0.0192115	0.0061458	0.00505064	0.00378098	0.262897	0.0190476	0.0422236
P56537	EIF6 EIF3A ITGB4BP OK/SW-cl.27	Eukaryotic translation initiation factor 6 (eIF-6) (B(2)GCN homolog) (B4 integrin interactor) (CAB) (p27(BBP))	NUCLEUS	0.0400336	0.00394844	0.0172423	0.00383922	0.430696	0.000288445	0.00208542
P57088	TMEM33 DB83	Transmembrane protein 33 (Protein DB83) (SHINC-3)	ER	0.0335873	0.0135005	0.0135559	0.00724298	0.403602	0.0288056	0.0567539
P57105	SYNJ2BP OMP25	Synaptojanin-2-binding protein (Mitochondrial outer membrane protein 25)	unknown	0.0432327	0.0058875	0.0123361	0.00262523	0.285342	0.4	0.455591
P57678	GEMIN4	Gem-associated protein 4 (Gemin-4) (Component of gems 4) (p97)	NUCLEUS	0.0345351	0.00434753	0.0110009	0.0054885	0.318544	6.80434e-05	0.000790219
P57772	EEFSEC SELB	Selenocysteine-specific elongation factor (Elongation factor sec) (Eukaryotic elongation factor, selenocysteine-tRNA-specific)	NUCLEUS	0.0302917	0.0198449	0.0176453	0.00815069	0.582512	0.151756	0.204948
P58546	MTPN	Myotrophin (Protein V-1)	xCYTOSKELETON	0.0320552	0.009368	0.0123063	0.00789129	0.38391	0.0417832	0.0748232
P59998	ARPC4 ARC20	Actin-related protein 2/3 complex subunit 4 (Arp2/3 complex 20 kDa subunit) (p20-ARC)	unknown	0.0325485	0.00177137	0.00689965	0.00416772	0.211981	0.0089307	0.0238531
P60033	CD81 TAPA1 TSPAN28	CD81 antigen (26 kDa cell surface protein TAPA-1) (Target of the antiproliferative antibody 1) (Tetraspanin-28) (Tspan-28) (CD antigen CD81)	LYSOSOME	0.0757652	0.0103954	0.0368186	0.0138085	0.485957	0.0636364	0.102964
P60228	EIF3E EIF3S6 INT6	Eukaryotic translation initiation factor 3 subunit E (eIF3e) (Eukaryotic translation initiation factor 3 subunit 6) (Viral integration site protein INT-6 homolog) (eIF-3 p48)	NUCLEUS	0.0274281	0.0065443	0.0129678	0.00243722	0.472792	0.00231643	0.00932504
P60468	SEC61B	Protein transport protein Sec61 subunit beta	ER	0.0630252	0.00427778	0.0312762	0.00468505	0.496249	0.0512821	0.0881925
P60510	PPP4C PPP4 PPX	Serine/threonine-protein phosphatase 4 catalytic subunit (PP4C) (Pp4) (EC 3.1.3.16) (Protein phosphatase X) (PP-X)	unknown	0.0670615	0.00259847	0.0320437	0.00148424	0.477825	0.1	0.146194
P60842	EIF4A1 DDX2A EIF4A	Eukaryotic initiation factor 4A-I (eIF-4A-I) (eIF4A-I) (EC 3.6.4.13) (ATP-dependent RNA helicase eIF4A-1)	NUCLEUS	0.0434361	0.00249335	0.0149779	0.00169909	0.344826	0.000288445	0.00208542
P60866	RPS20	Small ribosomal subunit protein uS10 (40S ribosomal protein S20)	RIBOSOME	0.019588	0.00454589	0.00712379	0.00119241	0.363681	0.00154991	0.00690789
P60891	PRPS1	Ribose-phosphate pyrophosphokinase 1 (EC 2.7.6.1) (PPRibP) (Phosphoribosyl pyrophosphate synthase I) (PRS-I)	PROTEASOME	0.0290322	0.00305106	0.00635586	0.00293307	0.218925	1.08251e-05	0.000214456
P60900	PSMA6 PROS27	Proteasome subunit alpha type-6 (27 kDa prosomal protein) (PROS-27) (p27K) (Macropain iota chain) (Multicatalytic endopeptidase complex iota chain) (Proteasome iota chain)	PROTEASOME	0.0314773	0.00505459	0.00835637	0.00655476	0.265473	0.0128868	0.0313579
P60903	S100A10 ANX2LG CAL1L CLP11	Protein S100-A10 (Calpactin I light chain) (Calpactin-1 light chain) (Cellular ligand of annexin II) (S100 calcium-binding protein A10) (p10 protein) (p11)	LYSOSOME	0.0203698	0.0181388	0.00367503	0.00230758	0.180416	0.0357001	0.0662175
P60953	CDC42	Cell division control protein 42 homolog (EC 3.6.5.2) (G25K GTP-binding protein)	LYSOSOME	0.0639308	0.00890983	0.0170989	0.00719256	0.267459	0.169317	0.225536
P60981	DSTN ACTDP DSN	Destrin (Actin-depolymerizing factor) (ADF)	CYTOSOL	0.0221915	0.0153046	0.00948328	0.00909761	0.427339	0.0884686	0.133766
P61006	RAB8A MEL RAB8	Ras-related protein Rab-8A (EC 3.6.5.2) (Oncogene c-mel)	PEROXISOME	0.0334205	0.0194768	0.0105042	0.0105393	0.314305	0.116408	0.163896
P61009	SPCS3 SPC22 UNQ1841/PRO3567	Signal peptidase complex subunit 3 (Microsomal signal peptidase 22/23 kDa subunit) (SPC22/23) (SPase 22/23 kDa subunit)	ER	0.025983	0.0112713	0.0134174	0.00709774	0.516392	0.730159	0.771234
P61011	SRP54	Signal recognition particle subunit SRP54 (EC 3.6.5.4) (Signal recognition particle 54 kDa protein)	ER	0.0382064	0.013067	0.0240272	0.0131935	0.62888	0.0366367	0.0673815
P61019	RAB2A RAB2	Ras-related protein Rab-2A (EC 3.6.5.2)	PM	0.0425301	0.00616664	0.0229723	0.0049871	0.540142	0.316386	0.375839
P61020	RAB5B	Ras-related protein Rab-5B (EC 3.6.5.2)	PEROXISOME	0.0604119	0.0276687	0.0211374	0.00834519	0.349888	0.00151964	0.00683972
P61026	RAB10	Ras-related protein Rab-10 (EC 3.6.5.2)	PEROXISOME	0.0371723	0.00832376	0.0121901	0.0104192	0.327935	0.231857	0.289074
P61081	UBE2M UBC12	NEDD8-conjugating enzyme Ubc12 (EC 2.3.2.34) (NEDD8 carrier protein) (Ubiquitin-conjugating enzyme E2 M)	CYTOSOL	0.0346163	0.00554074	0.0138337	0.0128227	0.399628	0.0387211	0.0703411
P61086	UBE2K HIP2 LIG	Ubiquitin-conjugating enzyme E2 K (EC 2.3.2.23) (E2 ubiquitin-conjugating enzyme K) (Huntingtin-interacting protein 2) (HIP-2) (Ubiquitin carrier protein) (Ubiquitin-conjugating enzyme E2-25 kDa) (Ubiquitin-conjugating enzyme E2(25K)) (Ubiquitin-conjugating enzyme E2-25K) (Ubiquitin-protein ligase)	CYTOSOL	0.0392302	0.0109669	0.0176683	0.00496638	0.450376	0.00462773	0.0149658
P61088	UBE2N BLU	Ubiquitin-conjugating enzyme E2 N (EC 2.3.2.23) (Bendless-like ubiquitin-conjugating enzyme) (E2 ubiquitin-conjugating enzyme N) (Ubc13) (UbcH13) (Ubiquitin carrier protein N) (Ubiquitin-protein ligase N)	unknown	0.0162502	0.0152612	0.00485365	0.00238584	0.298683	0.093912	0.140394
P61106	RAB14	Ras-related protein Rab-14	PEROXISOME	0.0427447	0.0052544	0.0194567	0.00344923	0.455185	0.00279866	0.0105568
P61158	ACTR3 ARP3	Actin-related protein 3 (Actin-like protein 3)	unknown	0.0301387	0.00517541	0.00949373	0.00577746	0.315001	1.72772e-06	7.24492e-05
P61160	ACTR2 ARP2	Actin-related protein 2 (Actin-like protein 2)	unknown	0.0250048	0.0133364	0.0116634	0.00269934	0.466448	0.234007	0.2915
P61163	ACTR1A CTRN1	Alpha-centractin (Centractin) (ARP1) (Actin-RPV) (Centrosome-associated actin homolog)	NUCLEUS	0.0366376	0.0184466	0.0124759	0.00559295	0.340521	0.0106002	0.0267771
P61201	COPS2 CSN2 TRIP15	COP9 signalosome complex subunit 2 (SGN2) (Signalosome subunit 2) (Alien homolog) (JAB1-containing signalosome subunit 2) (Thyroid receptor-interacting protein 15) (TR-interacting protein 15) (TRIP-15)	CYTOSOL	0.0281037	0.0090708	0.0111794	0.00405129	0.39779	0.000379909	0.00255575
P61221	ABCE1 RLI RNASEL1 RNASELI RNS4I OK/SW-cl.40	ATP-binding cassette sub-family E member 1 (EC 3.6.5.-) (2'-5'-oligoadenylate-binding protein) (HuHP68) (RNase L inhibitor) (Ribonuclease 4 inhibitor) (RNS4I)	NUCLEUS	0.0213849	0.013606	0.0115544	0.00682442	0.540309	0.0864607	0.131362
P61224	RAP1B OK/SW-cl.11	Ras-related protein Rap-1b (EC 3.6.5.2) (GTP-binding protein smg p21B)	PM	0.0306531	0.00112217	0.0266168	0.0217202	0.868323	0.571429	0.625637
P61225	RAP2B	Ras-related protein Rap-2b (EC 3.6.5.2)	LYSOSOME	0.0358852	0.0193521	0.0175318	0.0135268	0.488553	0.413586	0.469154
P61247	RPS3A FTE1 MFTL	Small ribosomal subunit protein eS1 (40S ribosomal protein S3a) (v-fos transformation effector protein) (Fte-1)	RIBOSOME	0.00892418	0.00745188	0.00451562	0.00424526	0.505998	0.0887338	0.134006
P61254	RPL26	Large ribosomal subunit protein uL24 (60S ribosomal protein L26)	RIBOSOME	0.0226535	0.000915237	0.00781416	0.00253743	0.344943	0.4	0.455591
P61289	PSME3	Proteasome activator complex subunit 3 (11S regulator complex subunit gamma) (REG-gamma) (Activator of multicatalytic protease subunit 3) (Ki nuclear autoantigen) (Proteasome activator 28 subunit gamma) (PA28g) (PA28gamma)	CYTOSOL	0.0353329	0.00659198	0.013931	0.00129368	0.394277	5.23047e-05	0.000651478
P61313	RPL15 EC45 TCBAP0781	Large ribosomal subunit protein eL15 (60S ribosomal protein L15)	RIBOSOME	0.0231247	0.00480418	0.0082751	0.00410992	0.357848	0.00111458	0.00551109
P61353	RPL27	Large ribosomal subunit protein eL27 (60S ribosomal protein L27)	RIBOSOME	0.0164863	0.00966967	0.00713221	0.00363368	0.432614	0.0720247	0.112555
P61421	ATP6V0D1 ATP6D VPATPD	V-type proton ATPase subunit d 1 (V-ATPase subunit d 1) (32 kDa accessory protein) (V-ATPase 40 kDa accessory protein) (V-ATPase AC39 subunit) (p39) (Vacuolar proton pump subunit d 1)	PEROXISOME	0.0268513	0.0162102	0.0113953	0.00960006	0.424384	0.0429637	0.0765016
P61513	RPL37A	Large ribosomal subunit protein eL43 (60S ribosomal protein L37a)	RIBOSOME	0.0203203	0.0151838	0.00651854	0.00625456	0.32079	0.133549	0.183812
P61586	RHOA ARH12 ARHA RHO12	Transforming protein RhoA (EC 3.6.5.2) (Rho cDNA clone 12) (h12)	PM	0.0560292	0.0198628	0.0241783	0.0103305	0.431531	0.0829837	0.126614
P61604	HSPE1	10 kDa heat shock protein, mitochondrial (Hsp10) (10 kDa chaperonin) (Chaperonin 10) (CPN10) (Early-pregnancy factor) (EPF)	MITOCHONDRION	0.0229344	0.0068971	0.00310867	0.00267678	0.135546	0.00250225	0.00977588
P61619	SEC61A1 SEC61A	Protein transport protein Sec61 subunit alpha isoform 1 (Sec61 alpha-1)	ER	0.0386781	0.00857236	0.029035	0.00866221	0.750683	0.121989	0.170514
P61758	VBP1 PFDN3	Prefoldin subunit 3 (HIBBJ46) (von Hippel-Lindau-binding protein 1) (VBP-1) (VHL-binding protein 1)	CYTOSOL	0.0402476	0.0150048	0.0155285	0.011787	0.385825	0.00860104	0.023273
P61764	STXBP1 UNC18A	Syntaxin-binding protein 1 (MUNC18-1) (N-Sec1) (Protein unc-18 homolog 1) (Unc18-1) (Protein unc-18 homolog A) (Unc-18A) (p67)	PM	0.0551791	0.00710883	0.0272316	0.0134279	0.493514	0.00160003	0.00707498
P61769	B2M CDABP0092 HDCMA22P	Beta-2-microglobulin [Cleaved into: Beta-2-microglobulin form pI 5.3]	unknown	0.042974	0.020915	0.0293921	0.018588	0.68395	0.547619	0.603508
P61803	DAD1	Dolichyl-diphosphooligosaccharide--protein glycosyltransferase subunit DAD1 (Oligosaccharyl transferase subunit DAD1) (Defender against cell death 1) (DAD-1)	unknown	0.0355706	0.000678452	0.0160327	0.00079008	0.45073	0.555556	0.610383
P61916	NPC2 HE1	NPC intracellular cholesterol transporter 2 (Epididymal secretory protein E1) (Human epididymis-specific protein 1) (He1) (Niemann-Pick disease type C2 protein)	LYSOSOME	0.0257915	0.0152395	0.00654803	0.00583242	0.253883	0.00932401	0.0246939
P61923	COPZ1 COPZ CGI-120 HSPC181	Coatomer subunit zeta-1 (Zeta-1-coat protein) (Zeta-1 COP)	unknown	0.0400613	0.0194717	0.0245213	0.0110969	0.612094	0.0206499	0.0445968
P61927	RPL37	Large ribosomal subunit protein eL37 (60S ribosomal protein L37) (G1.16)	RIBOSOME	0.00919389	0.0134132	0.00342411	0.00486162	0.372433	0.47619	0.534387
P61960	UFM1 C13orf20 BM-002	Ubiquitin-fold modifier 1	unknown	0.0345364	0.000250135	0.0151615	0.00577551	0.439001	0.0571429	0.0944002
P61964	WDR5 BIG3	WD repeat-containing protein 5 (BMP2-induced 3-kb gene protein)	unknown	0.0193678	0.0157362	0.00450416	0.00452099	0.232559	0.14899	0.202419
P61966	AP1S1 AP19 CLAPS1	AP-1 complex subunit sigma-1A (Adaptor protein complex AP-1 subunit sigma-1A) (Adaptor-related protein complex 1 subunit sigma-1A) (Clathrin assembly protein complex 1 sigma-1A small chain) (Clathrin coat assembly protein AP19) (Golgi adaptor HA1/AP1 adaptin sigma-1A subunit) (HA1 19 kDa subunit) (Sigma 1a subunit of AP-1 clathrin) (Sigma-adaptin 1A) (Sigma1A-adaptin)	ER	0.0434972	0.00301499	0.020232	0.000355543	0.465133	0.0571429	0.0944002
P61970	NUTF2 NTF2	Nuclear transport factor 2 (NTF-2) (Placental protein 15) (PP15)	CYTOSOL	0.0267413	0.00790265	0.00800206	0.00552927	0.29924	0.00168777	0.00738511
P61978	HNRNPK HNRPK	Heterogeneous nuclear ribonucleoprotein K (hnRNP K) (Transformation up-regulated nuclear protein) (TUNP)	unknown	0.0446985	0.0115374	0.0242751	0.00626399	0.543084	0.00699301	0.0201079
P61981	YWHAG	14-3-3 protein gamma (Protein kinase C inhibitor protein 1) (KCIP-1) [Cleaved into: 14-3-3 protein gamma, N-terminally processed]	CYTOSOL	0.021398	0.0152402	0.00940191	0.00498083	0.439383	0.00410245	0.0138172
P62070	RRAS2 TC21	Ras-related protein R-Ras2 (EC 3.6.5.-) (Ras-like protein TC21) (Teratocarcinoma oncogene)	LYSOSOME	0.0341775	0.01103	0.0129355	0.0116966	0.37848	0.0545272	0.0923219
P62081	RPS7	Small ribosomal subunit protein eS7 (40S ribosomal protein S7)	RIBOSOME	0.0177658	0.0095356	0.00680165	0.00147682	0.382851	0.00291403	0.0108137
P62136	PPP1CA PPP1A	Serine/threonine-protein phosphatase PP1-alpha catalytic subunit (PP-1A) (EC 3.1.3.16)	PM	0.0502814	0.00156652	0.0237699	0.0057078	0.472738	0.00252525	0.00981999
P62140	PPP1CB	Serine/threonine-protein phosphatase PP1-beta catalytic subunit (PP-1B) (PPP1CD) (EC 3.1.3.16) (EC 3.1.3.53)	PM	0.0418662	0.00810009	0.0255648	0.0109836	0.610629	0.230303	0.287564
P62191	PSMC1	26S proteasome regulatory subunit 4 (P26s4) (26S proteasome AAA-ATPase subunit RPT2) (Proteasome 26S subunit ATPase 1)	PROTEASOME	0.0280693	0.00266573	0.00861674	0.00215075	0.306981	0.000450743	0.0028281
P62195	PSMC5 SUG1	26S proteasome regulatory subunit 8 (26S proteasome AAA-ATPase subunit RPT6) (Proteasome 26S subunit ATPase 5) (Proteasome subunit p45) (Thyroid hormone receptor-interacting protein 1) (TRIP1) (p45/SUG)	PROTEASOME	0.0308342	0.00961308	0.0124076	0.00677678	0.402397	0.000444167	0.00281492
P62241	RPS8 OK/SW-cl.83	Small ribosomal subunit protein eS8 (40S ribosomal protein S8)	RIBOSOME	0.0214483	0.00107273	0.00635165	0.00170236	0.296138	2.83514e-06	8.97996e-05
P62244	RPS15A OK/SW-cl.82	Small ribosomal subunit protein uS8 (40S ribosomal protein S15a)	RIBOSOME	0.0203014	0.00617693	0.00635521	0.00198099	0.313042	0.0069848	0.0201079
P62249	RPS16	Small ribosomal subunit protein uS9 (40S ribosomal protein S16)	RIBOSOME	0.0210183	0.00352263	0.0071517	0.00210754	0.340261	0.00451305	0.0146703
P62258	YWHAE	14-3-3 protein epsilon (14-3-3E)	CYTOSOL	0.030632	0.00776147	0.01321	0.00289864	0.431248	0.10053	0.146884
P62263	RPS14 PRO2640	Small ribosomal subunit protein uS11 (40S ribosomal protein S14)	RIBOSOME	0.0211027	0.0027476	0.00709454	0.00134949	0.336191	3.09288e-06	8.97996e-05
P62266	RPS23	Small ribosomal subunit protein uS12 (40S ribosomal protein S23)	RIBOSOME	0.0206681	0.00477607	0.00593391	0.0028594	0.287105	8.87523e-06	0.000187648
P62269	RPS18 D6S218E	Small ribosomal subunit protein uS13 (40S ribosomal protein S18) (Ke-3) (Ke3)	RIBOSOME	0.0225377	0.00260961	0.0080833	0.000994727	0.358657	0.000552853	0.00327396
P62273	RPS29	Small ribosomal subunit protein uS14 (40S ribosomal protein S29)	NUCLEUS	0.0155158	0.00330511	0.000971436	0.000444238	0.0626093	0.4	0.455591
P62277	RPS13	Small ribosomal subunit protein uS15 (40S ribosomal protein S13)	RIBOSOME	0.0205419	0.00279811	0.00592424	0.000985243	0.288398	0.000552853	0.00327396
P62280	RPS11	Small ribosomal subunit protein uS17 (40S ribosomal protein S11)	RIBOSOME	0.0179307	0.0111654	0.00484821	0.00504058	0.270386	0.00955637	0.0249974
P62304	SNRPE	Small nuclear ribonucleoprotein E (snRNP-E) (Sm protein E) (Sm-E) (SmE)	NUCLEUS	0.0336159	0.0114005	0.00671046	0.0043111	0.199621	0.0238095	0.0496311
P62310	LSM3 MDS017	U6 snRNA-associated Sm-like protein LSm3	unknown	0.0371372	0.00204485	0.0136426	0.00381789	0.367357	0.333333	0.392084
P62314	SNRPD1	Small nuclear ribonucleoprotein Sm D1 (Sm-D1) (Sm-D autoantigen) (snRNP core protein D1)	NUCLEUS	0.0274748	0.0056579	0.00644534	0.00148018	0.234591	0.0357001	0.0662175
P62316	SNRPD2 SNRPD1	Small nuclear ribonucleoprotein Sm D2 (Sm-D2) (snRNP core protein D2)	NUCLEUS	0.0276481	0.00727866	0.00780402	0.0073125	0.282263	0.00662808	0.0194542
P62318	SNRPD3	Small nuclear ribonucleoprotein Sm D3 (Sm-D3) (snRNP core protein D3)	NUCLEUS	0.0397097	0.00372444	0.0153331	0.00255388	0.38613	0.0434206	0.0770425
P62328	TMSB4X TB4X THYB4 TMSB4	Thymosin beta-4 (T beta-4) (Fx) [Cleaved into: Hemoregulatory peptide AcSDKP (Ac-Ser-Asp-Lys-Pro) (N-acetyl-SDKP) (AcSDKP) (Seraspenide)]	xCYTOSKELETON	0.00120392	0.00140024	0.00108567	0.000958119	0.901777	1	1
P62330	ARF6	ADP-ribosylation factor 6 (EC 3.6.5.2)	LYSOSOME	0.0365804	0.013946	0.00859662	0.0104181	0.235006	0.605841	0.659869
P62333	PSMC6 SUG2	26S proteasome regulatory subunit 10B (26S proteasome AAA-ATPase subunit RPT4) (Proteasome 26S subunit ATPase 6) (Proteasome subunit p42)	PROTEASOME	0.0299841	0.00485725	0.0116049	0.00187684	0.387035	0.00395407	0.0134803
P62424	RPL7A SURF-3 SURF3	Large ribosomal subunit protein eL8 (60S ribosomal protein L7a) (PLA-X polypeptide) (Surfeit locus protein 3)	RIBOSOME	0.0221105	0.00418592	0.00705283	0.00130926	0.318981	9.73021e-05	0.00100333
P62495	ETF1 ERF1 RF1 SUP45L1	Eukaryotic peptide chain release factor subunit 1 (Eukaryotic release factor 1) (eRF1) (Protein Cl1) (TB3-1)	unknown	0.0240362	0.0151767	0.0107799	0.00809325	0.448486	0.00790307	0.0220481
P62701	RPS4X CCG2 RPS4 SCAR	Small ribosomal subunit protein eS4, X isoform (40S ribosomal protein S4) (SCR10) (Single copy abundant mRNA protein)	RIBOSOME	0.0158001	0.00804737	0.00487338	0.00263536	0.308439	0.00862524	0.023273
P62714	PPP2CB	Serine/threonine-protein phosphatase 2A catalytic subunit beta isoform (PP2A-beta) (EC 3.1.3.16)	CYTOSOL	0.0369746	0.00232457	0.0195099	0.00675779	0.527657	0.342857	0.401711
P62750	RPL23A	Large ribosomal subunit protein uL23 (60S ribosomal protein L23a)	RIBOSOME	0.0170208	0.00601143	0.00555675	0.00159224	0.326469	0.000201172	0.00163274
P62753	RPS6 OK/SW-cl.2	Small ribosomal subunit protein eS6 (40S ribosomal protein S6) (Phosphoprotein NP33)	RIBOSOME	0.0178785	0.00638456	0.00824859	0.000715027	0.461371	0.0406894	0.0734394
P62805	H4C1 H4/A H4FA HIST1H4A; H4C2 H4/I H4FI HIST1H4B; H4C3 H4/G H4FG HIST1H4C; H4C4 H4/B H4FB HIST1H4D; H4C5 H4/J H4FJ HIST1H4E; H4C6 H4/C H4FC HIST1H4F; H4C8 H4/H H4FH HIST1H4H; H4C9 H4/M H4FM HIST1H4I; H4C11 H4/E H4FE HIST1H4J; H4C12 H4/D H4FD HIST1H4K; H4C13 H4/K H4FK HIST1H4L; H4C14 H4/N H4F2 H4FN HIST2H4 HIST2H4A; H4C15 H4/O H4FO HIST2H4B; H4C16 H4-16 HIST4H4	Histone H4	xCHROMATIN	0.0336299	0.00286414	0.0153423	0.00248466	0.456209	0.000394085	0.00259559
P62820	RAB1A RAB1	Ras-related protein Rab-1A (EC 3.6.5.2) (YPT1-related protein)	ER	0.0351696	0.00176749	0.0193748	0.0186248	0.550896	0.0512821	0.0881925
P62826	RAN ARA24 OK/SW-cl.81	GTP-binding nuclear protein Ran (EC 3.6.5.-) (Androgen receptor-associated protein 24) (GTPase Ran) (Ras-like protein TC4) (Ras-related nuclear protein)	CYTOSOL	0.0281243	0.00452571	0.00647141	0.00629736	0.2301	8.50543e-05	0.00091844
P62829	RPL23	Large ribosomal subunit protein uL14 (60S ribosomal protein L17) (60S ribosomal protein L23)	RIBOSOME	0.0194975	0.00409771	0.00665208	0.00195994	0.341176	0.00287947	0.0107809
P62834	RAP1A KREV1	Ras-related protein Rap-1A (EC 3.6.5.2) (C21KG) (G-22K) (GTP-binding protein smg p21A) (Ras-related protein Krev-1)	LYSOSOME	0.00446866	0.00605224	0.0210612	0.0191881	4.71308	0.101399	0.147685
P62841	RPS15 RIG	Small ribosomal subunit protein uS19 (40S ribosomal protein S15) (RIG protein)	RIBOSOME	0.0138975	0.0186131	0.00605755	0.0067198	0.435872	0.578767	0.632296
P62847	RPS24	Small ribosomal subunit protein eS24 (40S ribosomal protein S24)	RIBOSOME	0.0168749	0.0114101	0.00225083	0.00277996	0.133384	0.000794954	0.00426176
P62851	RPS25	Small ribosomal subunit protein eS25 (40S ribosomal protein S25)	RIBOSOME	0.0140557	0.0121156	0.00355051	0.00353755	0.252604	0.0187948	0.0418105
P62854	RPS26	Small ribosomal subunit protein eS26 (40S ribosomal protein S26)	RIBOSOME	0.0212355	0.00121715	0.00427886	0.0012329	0.201496	0.0822511	0.125802
P62857	RPS28	Small ribosomal subunit protein eS28 (40S ribosomal protein S28)	unknown	0.023176	0.00256406	0.00770939	0.00349392	0.332646	0.0011655	0.00567196
P62861	FAU	Ubiquitin-like FUBI-ribosomal protein eS30 fusion protein (FAU ubiquitin like and ribosomal protein S30 fusion) [Cleaved into: Ubiquitin-like protein FUBI; Small ribosomal subunit protein eS30 (40S ribosomal protein S30)]	NUCLEUS	0.0252564	0.00378581	0.0104125	0.00264484	0.412269	0.20202	0.258405
P62873	GNB1	Guanine nucleotide-binding protein G(I)/G(S)/G(T) subunit beta-1 (Transducin beta chain 1)	LYSOSOME	0.0671106	0.00921736	0.0258067	0.00489228	0.38454	3.09288e-06	8.97996e-05
P62879	GNB2	Guanine nucleotide-binding protein G(I)/G(S)/G(T) subunit beta-2 (G protein subunit beta-2) (Transducin beta chain 2)	LYSOSOME	0.061966	0.00644203	0.0246247	0.00426022	0.397391	2.16502e-05	0.000351431
P62888	RPL30	Large ribosomal subunit protein eL30 (60S ribosomal protein L30)	RIBOSOME	0.021447	0.00614984	0.00852485	0.00149916	0.397485	0.00507163	0.0158907
P62899	RPL31	Large ribosomal subunit protein eL31 (60S ribosomal protein L31)	RIBOSOME	0.00980583	0.0135405	0.00506315	0.00481661	0.516341	0.391812	0.450343
P62906	RPL10A NEDD6	Large ribosomal subunit protein uL1 (60S ribosomal protein L10a) (CSA-19) (Neural precursor cell expressed developmentally down-regulated protein 6) (NEDD-6)	RIBOSOME	0.0186692	0.00644345	0.00838455	0.00267362	0.449112	0.0241843	0.0500803
P62910	RPL32 PP9932	Large ribosomal subunit protein eL32 (60S ribosomal protein L32)	RIBOSOME	0.0155037	0.00805756	0.00361253	0.00371567	0.23301	0.00276143	0.010511
P62913	RPL11	Large ribosomal subunit protein uL5 (60S ribosomal protein L11) (CLL-associated antigen KW-12)	RIBOSOME	0.0212564	0.00219261	0.00786786	0.00239151	0.370141	0.000552853	0.00327396
P62917	RPL8	Large ribosomal subunit protein uL2 (60S ribosomal protein L8)	RIBOSOME	0.0240011	0.00203513	0.0116401	0.00196338	0.484984	2.07089e-07	2.48112e-05
P62937	PPIA CYPA	Peptidyl-prolyl cis-trans isomerase A (PPIase A) (EC 5.2.1.8) (Cyclophilin A) (Cyclosporin A-binding protein) (Rotamase A) [Cleaved into: Peptidyl-prolyl cis-trans isomerase A, N-terminally processed]	xCYTOSKELETON	0.0331898	0.00391888	0.00762744	0.00408834	0.229813	0.00363662	0.0126728
P62942	FKBP1A FKBP1 FKBP12	Peptidyl-prolyl cis-trans isomerase FKBP1A (PPIase FKBP1A) (EC 5.2.1.8) (12 kDa FK506-binding protein) (12 kDa FKBP) (FKBP-12) (Calstabin-1) (FK506-binding protein 1A) (FKBP-1A) (Immunophilin FKBP12) (Rotamase)	xCYTOSKELETON	0.0398971	0.00616646	0.0181717	0.00383525	0.455464	0.0011655	0.00567196
P62979	RPS27A UBA80 UBCEP1	Ubiquitin-ribosomal protein eS31 fusion protein (Ubiquitin carboxyl extension protein 80) [Cleaved into: Ubiquitin; Small ribosomal subunit protein eS31 (40S ribosomal protein S27a)]	NUCLEUS	0.02227	0.00233144	0.0038023	0.00411136	0.170736	0.0185109	0.0415463
P62993	GRB2 ASH	Growth factor receptor-bound protein 2 (Adapter protein GRB2) (Protein Ash) (SH2/SH3 adapter GRB2)	unknown	0.0790851	0.0248758	0.0306184	0.0271948	0.387158	0.00759241	0.0215604
P62995	TRA2B SFRS10	Transformer-2 protein homolog beta (TRA-2 beta) (TRA2-beta) (hTRA2-beta) (Splicing factor, arginine/serine-rich 10) (Transformer-2 protein homolog B)	NUCLEUS	0.0375935	0.00798685	0.0211617	0.00669155	0.562909	0.103709	0.150566
P63010	AP2B1 ADTB2 CLAPB1	AP-2 complex subunit beta (AP105B) (Adaptor protein complex AP-2 subunit beta) (Adaptor-related protein complex 2 subunit beta) (Beta-2-adaptin) (Beta-adaptin) (Clathrin assembly protein complex 2 beta large chain) (Plasma membrane adaptor HA2/AP2 adaptin beta subunit)	PM	0.0318055	0.00603351	0.0110088	0.0118507	0.346129	0.000493048	0.00304794
P63027	VAMP2 SYB2	Vesicle-associated membrane protein 2 (VAMP-2) (Synaptobrevin-2)	PM	0.0801212	0.0241983	0.0363209	0.0272008	0.453325	0.25	0.30773
P63104	YWHAZ	14-3-3 protein zeta/delta (Protein kinase C inhibitor protein 1) (KCIP-1)	xCYTOSKELETON	0.0214654	0.0142951	0.0105416	0.00411074	0.491098	0.00451305	0.0146703
P63167	DYNLL1 DLC1 DNCL1 DNCLC1 HDLC1	Dynein light chain 1, cytoplasmic (8 kDa dynein light chain) (DLC8) (Dynein light chain LC8-type 1) (Protein inhibitor of neuronal nitric oxide synthase) (PIN)	unknown	0.0367062	0.0108441	0.0115714	0.00659841	0.315245	0.0792306	0.121998
P63173	RPL38	Large ribosomal subunit protein eL38 (60S ribosomal protein L38)	RIBOSOME	0.0163729	0.0144068	0.00316227	0.00223874	0.19314	0.00388621	0.0133575
P63208	SKP1 EMC19 OCP2 SKP1A TCEB1L	S-phase kinase-associated protein 1 (Cyclin-A/CDK2-associated protein p19) (p19A) (Organ of Corti protein 2) (OCP-2) (Organ of Corti protein II) (OCP-II) (RNA polymerase II elongation factor-like protein) (SIII) (Transcription elongation factor B polypeptide 1-like) (p19skp1)	CYTOSOL	0.0623675	0.0135612	0.0260846	0.0149389	0.41824	0.0268002	0.0539435
P63220	RPS21	Small ribosomal subunit protein eS21 (40S ribosomal protein S21)	unknown	0.0190597	0.00664901	0.00711457	0.00623306	0.373278	0.212499	0.269479
P63241	EIF5A	Eukaryotic translation initiation factor 5A-1 (eIF-5A-1) (eIF-5A1) (Eukaryotic initiation factor 5A isoform 1) (eIF-5A) (Rev-binding factor) (eIF-4D)	unknown	0.0422825	0.00659578	0.0176858	0.00265904	0.418277	0.0285714	0.0565584
P63244	RACK1 GNB2L1 HLC7 PIG21	Small ribosomal subunit protein RACK1 (Cell proliferation-inducing gene 21 protein) (Guanine nucleotide-binding protein subunit beta-2-like 1) (Guanine nucleotide-binding protein subunit beta-like protein 12.3) (Human lung cancer oncogene 7 protein) (HLC-7) (Receptor for activated C kinase) (Receptor of activated protein C kinase 1) [Cleaved into: Small ribosomal subunit protein RACK1, N-terminal…	RIBOSOME	0.0259276	0.0066473	0.0119932	0.00460344	0.462564	0.000337516	0.00233775
P63313	TMSB10 PTMB10 THYB10	Thymosin beta-10	unknown	0.044205	0.00457527	0.0130902	0.00520849	0.296126	0.2	0.256081
P67775	PPP2CA	Serine/threonine-protein phosphatase 2A catalytic subunit alpha isoform (PP2A-alpha) (EC 3.1.3.16) (Replication protein C) (RP-C)	CYTOSOL	0.0131593	0.00949318	0.0145734	0.00844146	1.10746	1	1
P67809	YBX1 NSEP1 YB1	Y-box-binding protein 1 (YB-1) (CCAAT-binding transcription factor I subunit A) (CBF-A) (DNA-binding protein B) (DBPB) (Enhancer factor I subunit A) (EFI-A) (Nuclease-sensitive element-binding protein 1) (Y-box transcription factor)	RIBOSOME	0.0343924	0.00507211	0.0190178	0.00380326	0.552965	1.28839e-05	0.000238352
P67812	SEC11A SEC11L1 SPC18 SPCS4A	Signal peptidase complex catalytic subunit SEC11A (EC 3.4.21.89) (Endopeptidase SP18) (Microsomal signal peptidase 18 kDa subunit) (SPase 18 kDa subunit) (SEC11 homolog A) (SEC11-like protein 1) (SPC18)	ER	0.0313226	0.00448284	0.0107438	0.00534191	0.343006	0.0358419	0.0662412
P67870	CSNK2B CK2N G5A	Casein kinase II subunit beta (CK II beta) (Phosvitin) (Protein G5a)	unknown	0.0359254	0.0128222	0.0149227	0.0122502	0.415381	0.557264	0.611993
P67936	TPM4	Tropomyosin alpha-4 chain (TM30p1) (Tropomyosin-4)	xCYTOSKELETON	0.0332313	0.00410877	0.0144699	0.00189943	0.435428	0.00244673	0.00969444
P68036	UBE2L3 UBCE7 UBCH7	Ubiquitin-conjugating enzyme E2 L3 (EC 2.3.2.23) (E2 ubiquitin-conjugating enzyme L3) (L-UBC) (UbcH7) (Ubiquitin carrier protein L3) (Ubiquitin-conjugating enzyme E2-F1) (Ubiquitin-protein ligase L3)	xCYTOSKELETON	0.0214882	0.0145732	0.018644	0.0252267	0.86764	1	1
P68104	EEF1A1 EEF1A EF1A LENG7	Elongation factor 1-alpha 1 (EF-1-alpha-1) (EC 3.6.5.-) (Elongation factor Tu) (EF-Tu) (Eukaryotic elongation factor 1 A-1) (eEF1A-1) (Leukocyte receptor cluster member 7)	NUCLEUS	0.0257069	0.0105103	0.011346	0.00413383	0.441363	0.000545826	0.00327396
P68366	TUBA4A TUBA1	Tubulin alpha-4A chain (EC 3.6.5.-) (Alpha-tubulin 1) (Testis-specific alpha-tubulin) (Tubulin H2-alpha) (Tubulin alpha-1 chain)	CYTOSOL	0.025653	0.00510958	0.00291444	0.00268659	0.11361	0.00407925	0.0138135
P68371	TUBB4B TUBB2C	Tubulin beta-4B chain (Tubulin beta-2 chain) (Tubulin beta-2C chain)	xCYTOSKELETON	0.0258773	0.00708247	0.00589293	0.000930398	0.227725	0.00793651	0.0220481
P68400	CSNK2A1 CK2A1	Casein kinase II subunit alpha (CK II alpha) (EC 2.7.11.1)	CYTOSOL	0.0361802	0.0193363	0.016076	0.00990638	0.444331	0.246753	0.305227
P78316	NOP14 C4orf9 NOL14 RES4-25	Nucleolar protein 14 (Nucleolar complex protein 14)	NUCLEUS	0.0510544	0.00764877	0.0241627	0.0121085	0.473273	0.000379909	0.00255575
P78344	EIF4G2 DAP5 OK/SW-cl.75	Eukaryotic translation initiation factor 4 gamma 2 (eIF-4-gamma 2) (eIF-4G 2) (eIF4G 2) (Death-associated protein 5) (DAP-5) (p97)	NUCLEUS	0.0430767	0.00180302	0.0328099	0.00230414	0.761663	0.0952381	0.140787
P78371	CCT2 99D8.1 CCTB	T-complex protein 1 subunit beta (TCP-1-beta) (CCT-beta)	PROTEASOME	0.0278856	0.00361318	0.0110614	0.00120774	0.396671	3.43224e-05	0.000482431
P78406	RAE1 MRNP41	mRNA export factor RAE1 (Rae1 protein homolog) (mRNA-associated protein mrnp 41)	unknown	0.0355444	0.0135241	0.0252765	0.0142938	0.711126	0.113492	0.161614
P78417	GSTO1 GSTTLP28	Glutathione S-transferase omega-1 (GSTO-1) (EC 2.5.1.18) (Glutathione S-transferase omega 1-1) (GSTO 1-1) (Glutathione-dependent dehydroascorbate reductase) (EC 1.8.5.1) (Monomethylarsonic acid reductase) (MMA(V) reductase) (EC 1.20.4.2) (S-(Phenacyl)glutathione reductase) (SPG-R)	CYTOSOL	0.0112911	0.00876046	0.00984672	0.00549205	0.87208	0.449137	0.506058
P78527	PRKDC HYRC HYRC1	DNA-dependent protein kinase catalytic subunit (DNA-PK catalytic subunit) (DNA-PKcs) (EC 2.7.11.1) (DNPK1) (p460)	NUCLEUS	0.0383252	0.0035359	0.0243716	0.00353056	0.635918	3.71916e-05	0.000503086
P78559	MAP1A MAP1L	Microtubule-associated protein 1A (MAP-1A) (Proliferation-related protein p80) [Cleaved into: MAP1A heavy chain; MAP1 light chain LC2]	NUCLEUS	0.0392234	0.00622738	0.0111845	0.00577958	0.285147	0.000275688	0.00202225
P80303	NUCB2 NEFA	Nucleobindin-2 (DNA-binding protein NEFA) (Epididymis secretory protein Li 109) (Gastric cancer antigen Zg4) (Prepronesfatin) [Cleaved into: Nesfatin-1]	ER	0.0343214	0.0138071	0.0350059	0.015083	1.01994	0.860856	0.888398
P80723	BASP1 NAP22	Brain acid soluble protein 1 (22 kDa neuronal tissue-enriched acidic protein) (Neuronal axonal membrane protein NAP-22)	LYSOSOME	0.0282542	0.0075886	0.00960611	0.00436689	0.339988	0.039795	0.0721356
P81605	DCD AIDD DSEP	Dermcidin (EC 3.4.-.-) (Preproteolysin) [Cleaved into: Survival-promoting peptide; DCD-1]	unknown	0.00092653	0.00126275	0.00145452	0.00210457	1.56985	0.792208	0.827656
P82650	MRPS22 C3orf5 RPMS22 GK002	Small ribosomal subunit protein mS22 (28S ribosomal protein S22, mitochondrial) (MRP-S22) (S22mt)	MITOCHONDRION	0.0399813	0.00734594	0.0121427	0.0054584	0.30371	0.0027972	0.0105568
P82673	MRPS35 MRPS28 HDCMD11P MDS023 PSEC0213	Small ribosomal subunit protein mS35 (28S ribosomal protein S28, mitochondrial) (MRP-S28) (S28mt) (28S ribosomal protein S35, mitochondrial) (MRP-S35) (S35mt)	unknown	0.0212801	0.0246681	0.0111772	0.0130438	0.525241	0.533333	0.590607
P82675	MRPS5	Small ribosomal subunit protein uS5m (28S ribosomal protein S5, mitochondrial) (MRP-S5) (S5mt)	MITOCHONDRION	0.0207105	0.0243309	0.0187482	0.0115119	0.905252	0.953047	0.972765
P82912	MRPS11 RPMS11 HCC2	Small ribosomal subunit protein uS11m (28S ribosomal protein S11, mitochondrial) (MRP-S11) (S11mt) (Cervical cancer proto-oncogene 2 protein) (HCC-2)	MITOCHONDRION	0.0241369	0.0274147	0.0287467	0.00422988	1.19098	1	1
P82930	MRPS34	Small ribosomal subunit protein mS34 (28S ribosomal protein S34, mitochondrial) (MRP-S34) (S34mt)	MITOCHONDRION	0.0385682	0.0102126	0.0155097	0.00887155	0.402137	0.190476	0.24831
P82933	MRPS9 RPMS9	Small ribosomal subunit protein uS9m (28S ribosomal protein S9, mitochondrial) (MRP-S9) (S9mt)	MITOCHONDRION	0.0272814	0.0184939	0.00655472	0.00741978	0.240264	0.108803	0.156786
P82979	SARNP HCC1 HSPC316	SAP domain-containing ribonucleoprotein (Cytokine-induced protein of 29 kDa) (Nuclear protein Hcc-1) (Proliferation-associated cytokine-inducible protein CIP29)	NUCLEUS	0.029263	0.01958	0.00730821	0.0062428	0.249742	0.0256662	0.0522039
P83111	LACTB MRPL56 UNQ843/PRO1781	Serine beta-lactamase-like protein LACTB, mitochondrial (EC 3.4.-.-)	MITOCHONDRION	0.0144611	0.017241	0.00876992	0.0060471	0.606447	0.761905	0.801737
P83731	RPL24	Large ribosomal subunit protein eL24 (60S ribosomal protein L24) (60S ribosomal protein L30)	RIBOSOME	0.0246983	0.0075741	0.00581517	0.00539571	0.235448	0.0135188	0.0327367
P83881	RPL36A RPL44 GIG15 MIG6	Large ribosomal subunit protein eL42 (60S ribosomal protein L36a) (60S ribosomal protein L44) (Cell growth-inhibiting gene 15 protein) (Cell migration-inducing gene 6 protein)	RIBOSOME	0.00154583	0.00204007	0.00114031	0.00146366	0.737667	0.370383	0.428058
P83916	CBX1 CBX	Chromobox protein homolog 1 (HP1Hsbeta) (Heterochromatin protein 1 homolog beta) (HP1 beta) (Heterochromatin protein p25) (M31) (Modifier 1 protein) (p25beta)	xCYTOSKELETON	0.0392281	0.0209532	0.0142974	0.00836388	0.364468	0.0273961	0.0549232
P84085	ARF5	ADP-ribosylation factor 5	unknown	0.0215252	0.0275944	0.00814068	0.00550403	0.378193	0.825175	0.856493
P84090	ERH	Enhancer of rudimentary homolog	NUCLEUS	0.0458145	0.00888883	0.0175342	0.00441583	0.382722	0.00356045	0.0124938
P84095	RHOG ARHG	Rho-related GTP-binding protein RhoG	PM	0.0317935	0.00442172	0.0160399	0.00322151	0.504502	7.7083e-06	0.000170124
P84098	RPL19	Large ribosomal subunit protein eL19 (60S ribosomal protein L19)	RIBOSOME	0.0241069	0.00440806	0.0111035	0.00254912	0.460595	0.00096879	0.00502572
P84103	SRSF3 SFRS3 SRP20	Serine/arginine-rich splicing factor 3 (Pre-mRNA-splicing factor SRP20) (Splicing factor, arginine/serine-rich 3)	RIBOSOME	0.0317066	0.022287	0.00876488	0.00846703	0.276437	0.0610009	0.099532
P84157	MXRA7	Matrix-remodeling-associated protein 7	ER	0.030927	0.00494196	0.0111103	0.00613822	0.359242	0.017316	0.039179
P98082	DAB2 DOC2	Disabled homolog 2 (Adaptor molecule disabled-2) (Differentially expressed in ovarian carcinoma 2) (DOC-2) (Differentially-expressed protein 2)	PM	0.0649941	0.018516	0.022021	0.00999024	0.338815	3.14084e-06	8.97996e-05
P98179	RBM3 RNPL	RNA-binding protein 3 (RNA-binding motif protein 3) (RNPL)	NUCLEUS	0.0451678	0.00979053	0.0198489	0.00487979	0.439449	0.0221445	0.0471796
P98194	ATP2C1 KIAA1347 PMR1L HUSSY-28	Calcium-transporting ATPase type 2C member 1 (ATPase 2C1) (EC 7.2.2.10) (ATP-dependent Ca(2+) pump PMR1) (Ca(2+)/Mn(2+)-ATPase 2C1) (Secretory pathway Ca(2+)-transporting ATPase type 1) (SPCA1)	ER	0.0603025	0.00951121	0.0102721	0.00994746	0.170342	0.00156314	0.00693627
P99999	CYCS CYC	Cytochrome c	unknown	0.0241578	0.0199902	0.011087	0.0105361	0.458939	0.180653	0.237472
Q00013	MPP1 DXS552E EMP55	55 kDa erythrocyte membrane protein (p55) (Membrane protein, palmitoylated 1)	PM	0.0664865	0.00713861	0.0295031	0.00678164	0.443745	0.00606061	0.0181704
Q00059	TFAM TCF6 TCF6L2	Transcription factor A, mitochondrial (mtTFA) (Mitochondrial transcription factor 1) (MtTF1) (Transcription factor 6) (TCF-6) (Transcription factor 6-like 2)	MITOCHONDRION	0.0274131	0.0173114	0.00358933	0.00464119	0.130935	0.0268002	0.0539435
Q00325-2	NA	NA	MITOCHONDRION	0.0227615	0.00962175	0.0109169	0.00685362	0.47962	0.2	0.256081
Q00341	HDLBP HBP VGL	Vigilin (High density lipoprotein-binding protein) (HDL-binding protein)	ER	0.0513736	0.00233203	0.0335302	0.0027251	0.652674	8.68536e-05	0.000922041
Q00577	PURA PUR1	Transcriptional activator protein Pur-alpha (Purine-rich single-stranded DNA-binding protein alpha)	NUCLEUS	0.0270735	0.00622128	0.00798241	0.00358985	0.294842	6.21266e-06	0.000152588
Q00587	CDC42EP1 BORG5 CEP1 MSE55	Cdc42 effector protein 1 (Binder of Rho GTPases 5) (Serum protein MSE55)	LYSOSOME	0.0566766	0.00497294	0.0149872	0.0102273	0.264433	0.000725281	0.0040194
Q00610	CLTC CLH17 CLTCL2 KIAA0034	Clathrin heavy chain 1 (Clathrin heavy chain on chromosome 17) (CLH-17)	unknown	0.0342747	0.00393464	0.0162041	0.00268062	0.472772	6.54987e-06	0.000152588
Q00688	FKBP3 FKBP25	Peptidyl-prolyl cis-trans isomerase FKBP3 (PPIase FKBP3) (EC 5.2.1.8) (25 kDa FK506-binding protein) (25 kDa FKBP) (FKBP-25) (FK506-binding protein 3) (FKBP-3) (Immunophilin FKBP25) (Rapamycin-selective 25 kDa immunophilin) (Rotamase)	RIBOSOME	0.0139982	0.0126703	0.0101276	0.00749503	0.723491	0.180194	0.237242
Q00765	REEP5 C5orf18 DP1 TB2	Receptor expression-enhancing protein 5 (Polyposis locus protein 1) (Protein TB2)	ER	0.0185225	0.0218438	0.00734874	0.00805825	0.396747	0.168349	0.224822
Q00796	SORD	Sorbitol dehydrogenase (SDH) (EC 1.1.1.-) ((R,R)-butanediol dehydrogenase) (EC 1.1.1.4) (L-iditol 2-dehydrogenase) (EC 1.1.1.14) (Polyol dehydrogenase) (Ribitol dehydrogenase) (RDH) (EC 1.1.1.56) (Xylitol dehydrogenase) (XDH) (EC 1.1.1.9)	unknown	0.0298959	0.0194975	0.0166135	0.0175661	0.555712	0.343434	0.401711
Q00839	HNRNPU C1orf199 HNRPU SAFA U21.1	Heterogeneous nuclear ribonucleoprotein U (hnRNP U) (GRIP120) (Nuclear p120 ribonucleoprotein) (Scaffold-attachment factor A) (SAF-A) (p120) (pp120)	NUCLEUS	0.00656043	0.00915246	0.00368452	0.00475154	0.561627	0.724165	0.766189
Q00839	HNRNPU C1orf199 HNRPU SAFA U21.1	Heterogeneous nuclear ribonucleoprotein U (hnRNP U) (GRIP120) (Nuclear p120 ribonucleoprotein) (Scaffold-attachment factor A) (SAF-A) (p120) (pp120)	NUCLEUS	0.00656043	0.00915246	0.00368452	0.00475154	0.561627	0.724165	0.766189
Q00839-2	NA	NA	unknown	0.00470007	0.0067682	0.0031021	0.00416006	0.660011	0.962567	0.982084
Q01081	U2AF1 U2AF35 U2AFBP FP793	Splicing factor U2AF 35 kDa subunit (U2 auxiliary factor 35 kDa subunit) (U2 small nuclear RNA auxiliary factor 1) (U2 snRNP auxiliary factor small subunit)	NUCLEUS	0.0289673	0.0094838	0.018065	0.00758998	0.623635	0.00619195	0.0184366
Q01082	SPTBN1 SPTB2	Spectrin beta chain, non-erythrocytic 1 (Beta-II spectrin) (Fodrin beta chain) (Spectrin, non-erythroid beta chain 1)	LYSOSOME	0.0445913	0.00514888	0.0210737	0.00268454	0.472597	1.28935e-08	5.58106e-06
Q01130	SRSF2 SFRS2	Serine/arginine-rich splicing factor 2 (Protein PR264) (Splicing component, 35 kDa) (Splicing factor SC35) (SC-35) (Splicing factor, arginine/serine-rich 2)	unknown	0.030008	0.00189624	0.0121691	0.00227543	0.405528	2.16502e-05	0.000351431
Q01433	AMPD2	AMP deaminase 2 (EC 3.5.4.6) (AMP deaminase isoform L)	unknown	0.0313876	0.00403035	0.0142485	0.00673611	0.453952	0.0124673	0.0306028
Q01469	FABP5	Fatty acid-binding protein 5 (Epidermal-type fatty acid-binding protein) (E-FABP) (Fatty acid-binding protein, epidermal) (Psoriasis-associated fatty acid-binding protein homolog) (PA-FABP)	xCYTOSKELETON	0.016388	0.0155196	0.00468899	0.00570998	0.286124	0.309524	0.370134
Q01518	CAP1 CAP	Adenylyl cyclase-associated protein 1 (CAP 1)	CYTOSOL	0.0288779	0.00329775	0.0109125	0.00187713	0.377885	0.000794954	0.00426176
Q01581	HMGCS1 HMGCS	Hydroxymethylglutaryl-CoA synthase, cytoplasmic (HMG-CoA synthase) (EC 2.3.3.10) (3-hydroxy-3-methylglutaryl coenzyme A synthase)	CYTOSOL	0.0723392	0.0332336	0.0142439	0.00863426	0.196905	0.00299521	0.0110336
Q01650	SLC7A5 CD98LC LAT1 MPE16	Large neutral amino acids transporter small subunit 1 (4F2 light chain) (4F2 LC) (4F2LC) (CD98 light chain) (Integral membrane protein E16) (E16) (L-type amino acid transporter 1) (hLAT1) (Solute carrier family 7 member 5) (y+ system cationic amino acid transporter)	LYSOSOME	0.0424504	0.0122134	0.0257125	0.00829724	0.605707	0.396892	0.455141
Q01658	DR1	Protein Dr1 (Down-regulator of transcription 1) (Negative cofactor 2-beta) (NC2-beta) (TATA-binding protein-associated phosphoprotein)	CYTOSOL	0.034317	0.0141893	0.0155257	0.0102611	0.452418	0.309524	0.370134
Q01780	EXOSC10 PMSCL PMSCL2 RRP6	Exosome complex component 10 (EC 3.1.13.-) (Autoantigen PM/Scl 2) (P100 polymyositis-scleroderma overlap syndrome-associated autoantigen) (Polymyositis/scleroderma autoantigen 100 kDa) (PM/Scl-100) (Polymyositis/scleroderma autoantigen 2)	NUCLEUS	0.0501494	0.0273957	0.0324374	0.0142082	0.646815	0.247091	0.305344
Q01804	OTUD4 HIN-1 KIAA1046	OTU domain-containing protein 4 (EC 3.4.19.12) (HIV-1-induced protein HIN-1)	unknown	0.0316407	0.00422277	0.0128604	0.00515115	0.406452	0.0484848	0.084304
Q01813	PFKP PFKF	ATP-dependent 6-phosphofructokinase, platelet type (ATP-PFK) (PFK-P) (EC 2.7.1.11) (6-phosphofructokinase type C) (Phosphofructo-1-kinase isozyme C) (PFK-C) (Phosphohexokinase)	CYTOSOL	0.0303852	0.00224213	0.0128295	0.00139427	0.422228	2.53262e-05	0.000383859
Q01844	EWSR1 EWS	RNA-binding protein EWS (EWS oncogene) (Ewing sarcoma breakpoint region 1 protein)	RIBOSOME	0.0269532	0.0175764	0.0187465	0.00416721	0.695519	0.0596571	0.0975924
Q01968	OCRL OCRL1	Inositol polyphosphate 5-phosphatase OCRL (EC 3.1.3.36) (EC 3.1.3.56) (Inositol polyphosphate 5-phosphatase OCRL-1) (OCRL-1) (Lowe oculocerebrorenal syndrome protein) (Phosphatidylinositol 3,4,5-triphosphate 5-phosphatase) (EC 3.1.3.86)	ER	0.040964	0.0235677	0.0261887	0.00832026	0.639312	0.0892096	0.134644
Q01970	PLCB3	1-phosphatidylinositol 4,5-bisphosphate phosphodiesterase beta-3 (EC 3.1.4.11) (Phosphoinositide phospholipase C-beta-3) (Phospholipase C-beta-3) (PLC-beta-3)	PM	0.0392679	0.0100653	0.0163312	0.00597238	0.415891	3.71916e-05	0.000503086
Q01995	TAGLN SM22 WS3-10	Transgelin (22 kDa actin-binding protein) (Protein WS3-10) (Smooth muscle protein 22-alpha) (SM22-alpha)	CYTOSOL	0.0296871	0.0162647	0.0131213	0.00509314	0.441987	0.00111492	0.00551109
Q02218	OGDH	2-oxoglutarate dehydrogenase complex component E1 (E1o) (OGDC-E1) (OGDH-E1) (EC 1.2.4.2) (2-oxoglutarate dehydrogenase, mitochondrial) (Alpha-ketoglutarate dehydrogenase) (Alpha-KGDH-E1) (Thiamine diphosphate (ThDP)-dependent 2-oxoglutarate dehydrogenase)	MITOCHONDRION	0.0451076	0.0113056	0.0171026	0.00917531	0.37915	0.000288445	0.00208542
Q02543	RPL18A	Large ribosomal subunit protein eL20 (60S ribosomal protein L18a)	RIBOSOME	0.0208646	0.00403074	0.00701111	0.00545695	0.33603	0.018554	0.0415689
Q02750	MAP2K1 MEK1 PRKMK1	Dual specificity mitogen-activated protein kinase kinase 1 (MAP kinase kinase 1) (MAPKK 1) (MKK1) (EC 2.7.12.2) (ERK activator kinase 1) (MAPK/ERK kinase 1) (MEK 1)	CYTOSOL	0.0319585	0.0225879	0.00506492	0.00493429	0.158484	0.101399	0.147685
Q02790	FKBP4 FKBP52	Peptidyl-prolyl cis-trans isomerase FKBP4 (PPIase FKBP4) (EC 5.2.1.8) (51 kDa FK506-binding protein) (FKBP51) (52 kDa FK506-binding protein) (52 kDa FKBP) (FKBP-52) (59 kDa immunophilin) (p59) (FK506-binding protein 4) (FKBP-4) (FKBP59) (HSP-binding immunophilin) (HBI) (Immunophilin FKBP52) (Rotamase) [Cleaved into: Peptidyl-prolyl cis-trans isomerase FKBP4, N-terminally processed]	CYTOSOL	0.0269988	0.0131987	0.00754988	0.00638797	0.279637	0.00511335	0.0160015
Q02809	PLOD1 LLH PLOD	Procollagen-lysine,2-oxoglutarate 5-dioxygenase 1 (EC 1.14.11.4) (Lysyl hydroxylase 1) (LH1)	GA	0.0450424	0.0128055	0.0230318	0.0091586	0.511335	0.00233742	0.00937949
Q02818	NUCB1 NUC	Nucleobindin-1 (CALNUC)	PM	0.0783202	0.0105912	0.0635097	0.02382	0.810899	0.045875	0.0806579
Q02878	RPL6 TXREB1	Large ribosomal subunit protein eL6 (60S ribosomal protein L6) (Neoplasm-related protein C140) (Tax-responsive enhancer element-binding protein 107) (TaxREB107)	RIBOSOME	0.0175271	0.0103375	0.00726065	0.00267173	0.414254	0.11207	0.160574
Q02952	AKAP12 AKAP250	A-kinase anchor protein 12 (AKAP-12) (A-kinase anchor protein 250 kDa) (AKAP 250) (Gravin) (Myasthenia gravis autoantigen)	LYSOSOME	0.0347417	0.00931932	0.015085	0.00414713	0.434206	0.000469312	0.00293587
Q02978	SLC25A11 SLC20A4	Mitochondrial 2-oxoglutarate/malate carrier protein (OGCP) (alpha-oxoglutarate carrier) (Solute carrier family 25 member 11) (SLC25A11)	MITOCHONDRION	0.0306545	0.034893	0.0135864	0.0086779	0.44321	0.0101323	0.0260131
Q03001	DST BP230 BP240 BPAG1 DMH DT KIAA0728	Dystonin (230 kDa bullous pemphigoid antigen) (230/240 kDa bullous pemphigoid antigen) (Bullous pemphigoid antigen 1) (BPA) (Bullous pemphigoid antigen) (Dystonia musculorum protein) (Hemidesmosomal plaque protein)	PM	0.0398934	0.0281913	0.0166532	0.0161949	0.417443	0.0630128	0.10235
Q03135	CAV1 CAV	Caveolin-1	LYSOSOME	0.0275496	0.00951553	0.00514855	0.00390928	0.186883	0.0187847	0.0418105
Q03252	LMNB2 LMN2	Lamin-B2	xCHROMATIN	0.0397155	0.00780027	0.0102082	0.0072234	0.257033	0.00963545	0.0251742
Q03405	PLAUR MO3 UPAR	Urokinase plasminogen activator surface receptor (U-PAR) (uPAR) (Monocyte activation antigen Mo3) (CD antigen CD87)	PM	0.0217853	0.0194944	0.0148653	0.0125235	0.682352	1	1
Q03426	MVK	Mevalonate kinase (MK) (EC 2.7.1.36)	unknown	0.0396472	0.0249763	0.0108529	0.00750468	0.273736	0.00595607	0.0180114
Q03518	TAP1 ABCB2 PSF1 RING4 Y3	Antigen peptide transporter 1 (APT1) (EC 7.4.2.14) (ATP-binding cassette sub-family B member 2) (Peptide supply factor 1) (Peptide transporter PSF1) (PSF-1) (Peptide transporter TAP1) (Peptide transporter involved in antigen processing 1) (Really interesting new gene 4 protein) (RING4)	unknown	0.0244676	0.0314979	0.0169475	0.017468	0.692651	0.857143	0.884929
Q04206	RELA NFKB3	Transcription factor p65 (Nuclear factor NF-kappa-B p65 subunit) (Nuclear factor of kappa light polypeptide gene enhancer in B-cells 3)	unknown	0.0526081	0.00599754	0.0208451	0.00180942	0.396233	0.150794	0.204087
Q04323	UBXN1 SAKS1	UBX domain-containing protein 1 (SAPK substrate protein 1) (UBA/UBX 33.3 kDa protein)	CYTOSOL	0.0444248	0.00605824	0.0246542	0.00943775	0.554965	0.0241554	0.0500803
Q04446	GBE1	1,4-alpha-glucan-branching enzyme (EC 2.4.1.18) (Brancher enzyme) (Glycogen-branching enzyme)	CYTOSOL	0.0366688	0.00931859	0.0128908	0.00409824	0.351546	0.104895	0.152113
Q04637	EIF4G1 EIF4F EIF4G EIF4GI	Eukaryotic translation initiation factor 4 gamma 1 (eIF-4-gamma 1) (eIF-4G 1) (eIF-4G1) (p220)	RIBOSOME	0.0490042	0.00481011	0.023013	0.00179276	0.469612	2.31402e-06	8.82131e-05
Q04721	NOTCH2	Neurogenic locus notch homolog protein 2 (Notch 2) (hN2) [Cleaved into: Notch 2 extracellular truncation (N2ECD); Notch 2 intracellular domain (N2ICD)]	PM	0.0762001	0.0125788	0.0522109	0.0123552	0.685182	0.0096668	0.0251777
Q04760	GLO1	Lactoylglutathione lyase (EC 4.4.1.5) (Aldoketomutase) (Glyoxalase I) (Glx I) (Ketone-aldehyde mutase) (Methylglyoxalase) (S-D-lactoylglutathione methylglyoxal lyase)	CYTOSOL	0.0302953	0.0116358	0.00593247	0.00748534	0.195822	0.00133282	0.00619849
Q04837	SSBP1 SSBP	Single-stranded DNA-binding protein, mitochondrial (Mt-SSB) (MtSSB) (PWP1-interacting protein 17)	MITOCHONDRION	0.0252606	0.00646986	0.0138186	0.00368359	0.547044	0.00794974	0.0220481
Q04917	YWHAH YWHA1	14-3-3 protein eta (Protein AS1)	CYTOSOL	0.0341991	0.00557608	0.00932997	0.0041832	0.272813	7.49957e-05	0.000834908
Q05397	PTK2 FAK FAK1	Focal adhesion kinase 1 (FADK 1) (EC 2.7.10.2) (Focal adhesion kinase-related nonkinase) (FRNK) (Protein phosphatase 1 regulatory subunit 71) (PPP1R71) (Protein-tyrosine kinase 2) (p125FAK) (pp125FAK)	unknown	0.0322551	0.0315099	0.0024862	0.00153381	0.0770793	0.00865801	0.023273
Q05519	SRSF11 SFRS11	Serine/arginine-rich splicing factor 11 (Arginine-rich 54 kDa nuclear protein) (p54) (Splicing factor, arginine/serine-rich 11)	NUCLEUS	0.0320168	0.00792309	0.0121473	0.00750167	0.379404	0.280963	0.340841
Q05639	EEF1A2 EEF1AL STN	Elongation factor 1-alpha 2 (EF-1-alpha-2) (Eukaryotic elongation factor 1 A-2) (eEF1A-2) (Statin-S1)	NUCLEUS	0.0201106	0.0240473	0.0121124	0.00925802	0.602289	0.831116	0.861949
Q05682	CALD1 CAD CDM	Caldesmon (CDM)	PM	0.0346772	0.00539695	0.0161914	0.00307986	0.466917	8.81912e-06	0.000187648
Q06136	KDSR FVT1 SDR35C1	3-ketodihydrosphingosine reductase (KDS reductase) (EC 1.1.1.102) (3-dehydrosphinganine reductase) (Follicular variant translocation protein 1) (FVT-1) (Short chain dehydrogenase/reductase family 35C member 1)	ER	0.0172602	0.0120151	0.0251879	0.00396967	1.4593	0.730159	0.771234
Q06203	PPAT GPAT	Amidophosphoribosyltransferase (ATase) (EC 2.4.2.14) (Glutamine phosphoribosylpyrophosphate amidotransferase) (GPAT)	CYTOSOL	0.00748116	0.00864376	0.00634279	0.00488203	0.847835	0.833333	0.863892
Q06210	GFPT1 GFAT GFPT	Glutamine--fructose-6-phosphate aminotransferase [isomerizing] 1 (EC 2.6.1.16) (D-fructose-6-phosphate amidotransferase 1) (Glutamine:fructose-6-phosphate amidotransferase 1) (GFAT 1) (GFAT1) (Hexosephosphate aminotransferase 1)	CYTOSOL	0.0340925	0.00891281	0.0374034	0.0181953	1.09711	0.750987	0.792568
Q06265	EXOSC9 PMSCL1	Exosome complex component RRP45 (Autoantigen PM/Scl 1) (Exosome component 9) (P75 polymyositis-scleroderma overlap syndrome-associated autoantigen) (Polymyositis/scleroderma autoantigen 1) (Polymyositis/scleroderma autoantigen 75 kDa) (PM/Scl-75)	unknown	0.0186056	0.0169315	0.0115725	0.0064157	0.621991	0.408245	0.464142
Q06323	PSME1 IFI5111	Proteasome activator complex subunit 1 (11S regulator complex subunit alpha) (REG-alpha) (Activator of multicatalytic protease subunit 1) (Interferon gamma up-regulated I-5111 protein) (IGUP I-5111) (Proteasome activator 28 subunit alpha) (PA28a) (PA28alpha)	unknown	0.0272201	0.0114767	0.0110802	0.00878611	0.40706	0.00083409	0.00440876
Q06787	FMR1	Fragile X messenger ribonucleoprotein 1 (Fragile X messenger ribonucleoprotein) (FMRP) (Protein FMR-1)	ER	0.0506156	0.00283009	0.0264367	0.00714158	0.522304	0.00242178	0.00967176
Q06830	PRDX1 PAGA PAGB TDPX2	Peroxiredoxin-1 (EC 1.11.1.24) (Natural killer cell-enhancing factor A) (NKEF-A) (Proliferation-associated gene protein) (PAG) (Thioredoxin peroxidase 2) (Thioredoxin-dependent peroxide reductase 2) (Thioredoxin-dependent peroxiredoxin 1)	CYTOSOL	0.0264066	0.0095109	0.00596803	0.00315423	0.226005	0.000144222	0.00126433
Q07020	RPL18	Large ribosomal subunit protein eL18 (60S ribosomal protein L18)	RIBOSOME	0.0217113	0.00144644	0.00838297	0.00211696	0.38611	2.83514e-06	8.97996e-05
Q07021	C1QBP GC1QBP HABP1 SF2P32	Complement component 1 Q subcomponent-binding protein, mitochondrial (ASF/SF2-associated protein p32) (Glycoprotein gC1qBP) (C1qBP) (Hyaluronan-binding protein 1) (Mitochondrial matrix protein p32) (gC1q-R protein) (p33) (SF2AP32)	xCHROMATIN	0.0279349	0.00314751	0.0100831	0.00126058	0.360949	0.00832965	0.022755
Q07065	CKAP4	Cytoskeleton-associated protein 4 (63-kDa cytoskeleton-linking membrane protein) (Climp-63) (p63)	MITOCHONDRION	0.0321471	0.00344834	0.0204543	0.00327249	0.636273	0.00174175	0.00760804
Q07157	TJP1 ZO1	Tight junction protein ZO-1 (Tight junction protein 1) (Zona occludens protein 1) (Zonula occludens protein 1)	PM	0.0602843	0.0332335	0.0407647	0	0.676208	1	1
Q07666	KHDRBS1 SAM68	KH domain-containing, RNA-binding, signal transduction-associated protein 1 (GAP-associated tyrosine phosphoprotein p62) (Src-associated in mitosis 68 kDa protein) (Sam68) (p21 Ras GTPase-activating protein-associated p62) (p68)	NUCLEUS	0.0347099	0.0248133	0.0138295	0.0133973	0.398432	0.0291803	0.0573575
Q07812	BAX BCL2L4	Apoptosis regulator BAX (Bcl-2-like protein 4) (Bcl2-L-4)	unknown	0.0363864	0.00834231	0.0138665	0.00861962	0.381091	0.000217135	0.00167068
Q07954	LRP1 A2MR APR	Prolow-density lipoprotein receptor-related protein 1 (LRP-1) (Alpha-2-macroglobulin receptor) (A2MR) (Apolipoprotein E receptor) (APOER) (CD antigen CD91) [Cleaved into: Low-density lipoprotein receptor-related protein 1 85 kDa subunit (LRP-85); Low-density lipoprotein receptor-related protein 1 515 kDa subunit (LRP-515); Low-density lipoprotein receptor-related protein 1 intracellular domain (L…	unknown	0.0962706	0.00794389	0.0365791	0.0124457	0.379961	1.17883e-07	1.85371e-05
Q07955	SRSF1 ASF SF2 SF2P33 SFRS1 OK/SW-cl.3	Serine/arginine-rich splicing factor 1 (Alternative-splicing factor 1) (ASF-1) (Splicing factor, arginine/serine-rich 1) (pre-mRNA-splicing factor SF2, P33 subunit)	NUCLEUS	0.0316953	0.00299089	0.0160512	0.00301957	0.506422	0.000201172	0.00163274
Q07960	ARHGAP1 CDC42GAP RHOGAP1	Rho GTPase-activating protein 1 (CDC42 GTPase-activating protein) (GTPase-activating protein rhoGAP) (Rho-related small GTPase protein activator) (Rho-type GTPase-activating protein 1) (p50-RhoGAP)	unknown	0.0400517	0.00762862	0.0199642	0.00544233	0.49846	0.0294798	0.0574536
Q08170	SRSF4 SFRS4 SRP75	Serine/arginine-rich splicing factor 4 (Pre-mRNA-splicing factor SRP75) (SRP001LB) (Splicing factor, arginine/serine-rich 4)	NUCLEUS	0.0349389	0.0104622	0.0191917	0.00184302	0.549294	0.0224775	0.047492
Q08211	DHX9 DDX9 LKP NDH2	ATP-dependent RNA helicase A (EC 3.6.4.13) (DEAH box protein 9) (DExH-box helicase 9) (Leukophysin) (LKP) (Nuclear DNA helicase II) (NDH II) (RNA helicase A)	RIBOSOME	0.032926	0.000851457	0.0123091	0.000788713	0.37384	0.00231643	0.00932504
Q08257	CRYZ	Quinone oxidoreductase (EC 1.6.5.5) (NADPH:quinone reductase) (Zeta-crystallin)	unknown	0.0281387	0.0292791	0.00733936	0.00538673	0.260828	0.345103	0.402913
Q08378	GOLGA3	Golgin subfamily A member 3 (Golgi complex-associated protein of 170 kDa) (GCP170) (Golgin-160)	unknown	0.0377974	0.0106081	0.00990178	0.00471567	0.26197	0.00952381	0.0249974
Q08379	GOLGA2	Golgin subfamily A member 2 (130 kDa cis-Golgi matrix protein) (GM130) (GM130 autoantigen) (Golgin-95)	unknown	0.0651356	0.0212574	0.0528882	0.0139729	0.81197	0.171928	0.228149
Q08426	EHHADH ECHD	Peroxisomal bifunctional enzyme (PBE) (PBFE) (L-bifunctional protein) (LBP) (Multifunctional enzyme 1) (MFE1) [Includes: Enoyl-CoA hydratase/3,2-trans-enoyl-CoA isomerase (EC 4.2.1.17) (EC 5.3.3.8); 3-hydroxyacyl-CoA dehydrogenase (EC 1.1.1.35)]	PEROXISOME	0.0545443	0.0183386	0.0181936	0.0170084	0.333557	0.0545272	0.0923219
Q08722	CD47 MER6	Leukocyte surface antigen CD47 (Antigenic surface determinant protein OA3) (Integrin-associated protein) (IAP) (Protein MER6) (CD antigen CD47)	LYSOSOME	0.0245757	0.00939134	0.00600258	0.00521076	0.244248	0.0952381	0.140787
Q08752	PPID CYP40 CYPD	Peptidyl-prolyl cis-trans isomerase D (PPIase D) (EC 5.2.1.8) (40 kDa peptidyl-prolyl cis-trans isomerase) (Cyclophilin-40) (CYP-40) (Cyclophilin-related protein) (Rotamase D)	CYTOSOL	0.0214076	0.0163461	0.00958329	0.0105917	0.447659	0.284382	0.344159
Q08945	SSRP1 FACT80	FACT complex subunit SSRP1 (Chromatin-specific transcription elongation factor 80 kDa subunit) (Facilitates chromatin transcription complex 80 kDa subunit) (FACT 80 kDa subunit) (FACTp80) (Facilitates chromatin transcription complex subunit SSRP1) (Recombination signal sequence recognition protein 1) (Structure-specific recognition protein 1) (hSSRP1) (T160)	unknown	0.0376748	0.0071613	0.0141326	0.0144158	0.37512	0.0064734	0.0191613
Q08AM6	VAC14 TAX1BP2 TRX	Protein VAC14 homolog (Tax1-binding protein 2)	unknown	0.0203873	0.0161698	0.0172881	0.00980728	0.847982	0.35189	0.409293
Q08J23	NSUN2 SAKI TRM4	RNA cytosine C(5)-methyltransferase NSUN2 (EC 2.1.1.-) (Myc-induced SUN domain-containing protein) (Misu) (NOL1/NOP2/Sun domain family member 2) (Substrate of AIM1/Aurora kinase B) (mRNA cytosine C(5)-methyltransferase) (EC 2.1.1.-) (tRNA cytosine C(5)-methyltransferase) (EC 2.1.1.-, EC 2.1.1.203) (tRNA methyltransferase 4 homolog) (hTrm4)	CYTOSOL	0.0315437	0.013781	0.0134865	0.00610815	0.42755	0.00988754	0.0256729
Q09028	RBBP4 RBAP48	Histone-binding protein RBBP4 (Chromatin assembly factor 1 subunit C) (CAF-1 subunit C) (Chromatin assembly factor I p48 subunit) (CAF-I 48 kDa subunit) (CAF-I p48) (Nucleosome-remodeling factor subunit RBAP48) (Retinoblastoma-binding protein 4) (RBBP-4) (Retinoblastoma-binding protein p48)	unknown	0.0369965	0.0107262	0.0214572	0.00492765	0.579981	0.0196645	0.0432482
Q09161	NCBP1 CBP80 NCBP	Nuclear cap-binding protein subunit 1 (80 kDa nuclear cap-binding protein) (CBP80) (NCBP 80 kDa subunit)	NUCLEUS	0.0348491	0.0137869	0.0170868	0.00794352	0.490309	0.055668	0.0936235
Q09666	AHNAK PM227	Neuroblast differentiation-associated protein AHNAK (Desmoyokin)	LYSOSOME	0.0352592	0.015043	0.00860429	0.00801864	0.24403	0.0117175	0.0291604
Q0VDF9	HSPA14 HSP60 HSP70L1	Heat shock 70 kDa protein 14 (HSP70-like protein 1) (Heat shock protein HSP60)	unknown	0.0279381	0.0128088	0.0111264	0.00684489	0.398251	0.00276595	0.0105123
Q0ZGT2	NEXN	Nexilin (F-actin-binding protein) (Nelin)	LYSOSOME	0.0234101	0.0110624	0.00485594	0.00247685	0.207429	7.7037e-05	0.000853855
Q10471	GALNT2	Polypeptide N-acetylgalactosaminyltransferase 2 (EC 2.4.1.41) (Polypeptide GalNAc transferase 2) (GalNAc-T2) (pp-GaNTase 2) (Protein-UDP acetylgalactosaminyltransferase 2) (UDP-GalNAc:polypeptide N-acetylgalactosaminyltransferase 2) [Cleaved into: Polypeptide N-acetylgalactosaminyltransferase 2 soluble form]	GA	0.0492405	0.0187065	0.0126725	0.00893937	0.257359	1.99241e-05	0.000336436
Q10567	AP1B1 ADTB1 BAM22 CLAPB2	AP-1 complex subunit beta-1 (Adaptor protein complex AP-1 subunit beta-1) (Adaptor-related protein complex 1 subunit beta-1) (Beta-1-adaptin) (Beta-adaptin 1) (Clathrin assembly protein complex 1 beta large chain) (Golgi adaptor HA1/AP1 adaptin beta subunit)	ER	0.0315345	0.00735777	0.00830607	0.00463554	0.263396	5.80999e-05	0.000696092
Q10570	CPSF1 CPSF160	Cleavage and polyadenylation specificity factor subunit 1 (Cleavage and polyadenylation specificity factor 160 kDa subunit) (CPSF 160 kDa subunit)	NUCLEUS	0.0395263	0.00668314	0.0170603	0.0119977	0.431619	0.572761	0.626278
Q10713	PMPCA INPP5E KIAA0123 MPPA	Mitochondrial-processing peptidase subunit alpha (Alpha-MPP) (Inactive zinc metalloprotease alpha) (P-55)	unknown	0.0305818	0.0117436	0.00684556	0.00397134	0.223845	1.4792e-06	6.41669e-05
Q12765	SCRN1 KIAA0193	Secernin-1	xCYTOSKELETON	0.0297012	0.00737178	0.0128708	0.00182804	0.43334	0.0103823	0.0264927
Q12768	WASHC5 KIAA0196	WASH complex subunit 5 (Strumpellin) (WASH complex subunit strumpellin)	PEROXISOME	0.0351247	0.0185506	0.0107266	0.00908116	0.305385	0.017936	0.0403641
Q12788	TBL3 SAZD	Transducin beta-like protein 3 (WD repeat-containing protein SAZD)	NUCLEUS	0.0360423	0.00929582	0.00995527	0.00695697	0.276211	5.36828e-05	0.000661127
Q12792	TWF1 PTK9	Twinfilin-1 (Protein A6) (Protein tyrosine kinase 9)	CYTOSOL	0.0316521	0.00909543	0.00639938	0.00288185	0.202179	0.00448939	0.0146703
Q12797	ASPH BAH	Aspartyl/asparaginyl beta-hydroxylase (EC 1.14.11.16) (Aspartate beta-hydroxylase) (ASP beta-hydroxylase) (Peptide-aspartate beta-dioxygenase)	ER	0.038774	0.0132907	0.0191875	0.00664778	0.494854	0.000998981	0.00510871
Q12846	STX4 STX4A	Syntaxin-4 (Renal carcinoma antigen NY-REN-31)	PM	0.0485386	0.00837583	0.0220983	0.0100302	0.455273	0.0556482	0.0936235
Q12849	GRSF1	G-rich sequence factor 1 (GRSF-1)	MITOCHONDRION	0.0396717	0.0245544	0.0209815	0.0101028	0.528879	0.0432571	0.0768065
Q12872	SFSWAP SFRS8 SWAP	Splicing factor, suppressor of white-apricot homolog (Splicing factor, arginine/serine-rich 8) (Suppressor of white apricot protein homolog)	NUCLEUS	0.0535157	0.0128675	0.198519	0.255459	3.70955	1	1
Q12874	SF3A3 SAP61	Splicing factor 3A subunit 3 (SF3a60) (Spliceosome-associated protein 61) (SAP 61)	NUCLEUS	0.0269512	0.0213426	0.0159879	0.0108323	0.593217	0.0457112	0.0805388
Q12884	FAP	Prolyl endopeptidase FAP (EC 3.4.21.26) (170 kDa melanoma membrane-bound gelatinase) (Dipeptidyl peptidase FAP) (EC 3.4.14.5) (Fibroblast activation protein alpha) (FAPalpha) (Gelatine degradation protease FAP) (EC 3.4.21.-) (Integral membrane serine protease) (Post-proline cleaving enzyme) (Serine integral membrane protease) (SIMP) (Surface-expressed protease) (Seprase) [Cleaved into: Antiplasmi…	LYSOSOME	0.0514066	0.0135077	0.0131748	0.0111988	0.256286	0.00815851	0.0223847
Q12905	ILF2 NF45 PRO3063	Interleukin enhancer-binding factor 2 (Nuclear factor of activated T-cells 45 kDa)	RIBOSOME	0.0294191	0.00284277	0.0123501	0.00514003	0.419798	0.0443691	0.0783937
Q12906	ILF3 DRBF MPHOSPH4 NF90	Interleukin enhancer-binding factor 3 (Double-stranded RNA-binding protein 76) (DRBP76) (M-phase phosphoprotein 4) (MPP4) (Nuclear factor associated with dsRNA) (NFAR) (Nuclear factor of activated T-cells 90 kDa) (NF-AT-90) (Translational control protein 80) (TCP80)	RIBOSOME	0.0280006	0.0103578	0.0110629	0.00601707	0.395095	0.000523275	0.00321112
Q12907	LMAN2 C5orf8	Vesicular integral-membrane protein VIP36 (Glycoprotein GP36b) (Lectin mannose-binding 2) (Vesicular integral-membrane protein 36) (VIP36)	ER	0.0432087	0.00790454	0.0260383	0.00652764	0.602616	0.00608087	0.0181704
Q12929	EPS8	Epidermal growth factor receptor kinase substrate 8	PM	0.0665537	0.0163981	0.0264702	0.010396	0.397727	0.000400864	0.00261968
Q12931	TRAP1 HSP75	Heat shock protein 75 kDa, mitochondrial (HSP 75) (TNFR-associated protein 1) (Tumor necrosis factor type 1 receptor-associated protein) (TRAP-1)	MITOCHONDRION	0.032577	0.00333725	0.0171764	0.00396173	0.527255	0.000118754	0.00114477
Q12959	DLG1	Disks large homolog 1 (Synapse-associated protein 97) (SAP-97) (SAP97) (hDlg)	unknown	0.0582768	0.0123014	0.0212223	0.0138509	0.364164	0.00205831	0.00857403
Q12965	MYO1E MYO1C	Unconventional myosin-Ie (Myosin-Ic) (Unconventional myosin 1E)	unknown	0.0306664	0.0166403	0.0128249	0.00850471	0.418206	0.921212	0.945257
Q12972	PPP1R8 ARD1 NIPP1	Nuclear inhibitor of protein phosphatase 1 (NIPP-1) (Protein phosphatase 1 regulatory inhibitor subunit 8) [Includes: Activator of RNA decay (EC 3.1.4.-) (ARD-1)]	unknown	0.044195	0.0177716	0.0130835	0.00990406	0.296041	0.0430893	0.0766167
Q12981	BNIP1 NIP1 SEC20L TRG8	Vesicle transport protein SEC20 (BCL2/adenovirus E1B 19 kDa protein-interacting protein 1) (Transformation-related gene 8 protein) (TRG-8)	ER	0.0150027	0.0156656	0.0222424	0.0102123	1.48256	0.797203	0.831576
Q12996	CSTF3	Cleavage stimulation factor subunit 3 (CF-1 77 kDa subunit) (Cleavage stimulation factor 77 kDa subunit) (CSTF 77 kDa subunit) (CstF-77)	NUCLEUS	0.0146117	0.0133905	0.00560925	0.00429586	0.383888	0.284382	0.344159
Q13011	ECH1	Delta(3,5)-Delta(2,4)-dienoyl-CoA isomerase, mitochondrial (EC 5.3.3.-)	MITOCHONDRION	0.0196105	0.013125	0.0133826	0.00788325	0.682419	0.431968	0.488025
Q13033	STRN3 GS2NA SG2NA	Striatin-3 (Cell cycle autoantigen SG2NA) (S/G2 antigen)	unknown	0.0195625	0.0158051	0.00979931	0.00445129	0.500924	0.171429	0.227727
Q13045	FLII FLIL	Protein flightless-1 homolog	unknown	0.0276107	0.00332533	0.00343439	0	0.124386	0.666667	0.713759
Q13057	COASY PSEC0106	Bifunctional coenzyme A synthase (CoA synthase) (NBP) (POV-2) [Includes: Phosphopantetheine adenylyltransferase (EC 2.7.7.3) (Dephospho-CoA pyrophosphorylase) (Pantetheine-phosphate adenylyltransferase) (PPAT); Dephospho-CoA kinase (DPCK) (EC 2.7.1.24) (Dephosphocoenzyme A kinase) (DPCOAK)]	unknown	0.0413414	0.0138717	0.0206289	0.000425244	0.498987	0.171429	0.227727
Q13098	GPS1 COPS1 CSN1	COP9 signalosome complex subunit 1 (SGN1) (Signalosome subunit 1) (G protein pathway suppressor 1) (GPS-1) (JAB1-containing signalosome subunit 1) (Protein MFH)	CYTOSOL	0.0313232	0.00465468	0.014089	0.00422593	0.449796	0.000201172	0.00163274
Q13123	IK RED RER	Protein Red (Cytokine IK) (IK factor) (Protein RER)	NUCLEUS	0.0384366	0.0508786	0.0102242	0.0122356	0.266002	0.662338	0.713069
Q13126	MTAP MSAP	S-methyl-5'-thioadenosine phosphorylase (EC 2.4.2.28) (5'-methylthioadenosine phosphorylase) (MTA phosphorylase) (MTAP) (MTAPase)	CYTOSOL	0.0231999	0.00817941	0.00716148	0.00310287	0.308686	0.132118	0.182843
Q13131	PRKAA1 AMPK1	5'-AMP-activated protein kinase catalytic subunit alpha-1 (AMPK subunit alpha-1) (EC 2.7.11.1) (Acetyl-CoA carboxylase kinase) (ACACA kinase) (Hydroxymethylglutaryl-CoA reductase kinase) (HMGCR kinase) (EC 2.7.11.31) (Tau-protein kinase PRKAA1) (EC 2.7.11.26)	CYTOSOL	0.0467617	0.0197059	0.0198013	0.01209	0.423451	0.0330111	0.0629878
Q13136	PPFIA1 LIP1	Liprin-alpha-1 (LAR-interacting protein 1) (LIP-1) (Protein tyrosine phosphatase receptor type f polypeptide-interacting protein alpha-1) (PTPRF-interacting protein alpha-1)	PM	0.0370935	0.0129332	0.0178167	0.00612743	0.480319	0.00130643	0.00609831
Q13144	EIF2B5 EIF2BE	Translation initiation factor eIF-2B subunit epsilon (eIF-2B GDP-GTP exchange factor subunit epsilon)	unknown	0.0285868	0.00683891	0.00831453	0.0104232	0.290853	0.0853444	0.129744
Q13148	TARDBP TDP43	TAR DNA-binding protein 43 (TDP-43)	NUCLEUS	0.0390853	0.00323938	0.0095752	0.00941482	0.244982	0.000343826	0.00233802
Q13151	HNRNPA0 HNRPA0	Heterogeneous nuclear ribonucleoprotein A0 (hnRNP A0)	NUCLEUS	0.0393695	0.00267143	0.0182331	0.00293502	0.463129	0.000205609	0.00163597
Q13155	AIMP2 JTV1 PRO0992	Aminoacyl tRNA synthase complex-interacting multifunctional protein 2 (Multisynthase complex auxiliary component p38) (Protein JTV-1)	PROTEASOME	0.0213654	0.0158217	0.0110318	0.00704841	0.516338	0.0768398	0.11868
Q13162	PRDX4	Peroxiredoxin-4 (EC 1.11.1.24) (Antioxidant enzyme AOE372) (AOE37-2) (Peroxiredoxin IV) (Prx-IV) (Thioredoxin peroxidase AO372) (Thioredoxin-dependent peroxide reductase A0372) (Thioredoxin-dependent peroxiredoxin 4)	GA	0.034355	0.00830923	0.0170236	0.00378139	0.495522	0.012094	0.0299235
Q13177	PAK2	Serine/threonine-protein kinase PAK 2 (EC 2.7.11.1) (Gamma-PAK) (PAK65) (S6/H4 kinase) (p21-activated kinase 2) (PAK-2) (p58) [Cleaved into: PAK-2p27 (p27); PAK-2p34 (p34) (C-t-PAK2)]	unknown	0.0310597	0.00908428	0.0105207	0.00636076	0.338724	0.00768133	0.0217393
Q13185	CBX3	Chromobox protein homolog 3 (HECH) (Heterochromatin protein 1 homolog gamma) (HP1 gamma) (Modifier 2 protein)	xCYTOSKELETON	0.0472184	0.0226575	0.0131547	0.007285	0.278592	0.0266466	0.0538496
Q13190	STX5 STX5A	Syntaxin-5	ER	0.064525	0.010618	0.0563029	0.0198187	0.872575	0.792077	0.827656
Q13200	PSMD2 TRAP2	26S proteasome non-ATPase regulatory subunit 2 (26S proteasome regulatory subunit RPN1) (26S proteasome regulatory subunit S2) (26S proteasome subunit p97) (Protein 55.11) (Tumor necrosis factor type 1 receptor-associated protein 2)	PROTEASOME	0.0227231	0.0133705	0.00859665	0.00544436	0.378323	0.00315538	0.0114065
Q13217	DNAJC3 P58IPK PRKRI	DnaJ homolog subfamily C member 3 (Endoplasmic reticulum DNA J domain-containing protein 6) (ER-resident protein ERdj6) (ERdj6) (Interferon-induced, double-stranded RNA-activated protein kinase inhibitor) (Protein kinase inhibitor of 58 kDa) (Protein kinase inhibitor p58)	ER	0.0413626	0.0106085	0.0327578	0.0156538	0.791966	0.276668	0.336604
Q13242	SRSF9 SFRS9 SRP30C	Serine/arginine-rich splicing factor 9 (Pre-mRNA-splicing factor SRp30C) (Splicing factor, arginine/serine-rich 9)	NUCLEUS	0.0601026	0.010403	0.030398	0.00638583	0.505768	0.0019445	0.00820867
Q13243	SRSF5 HRS SFRS5 SRP40	Serine/arginine-rich splicing factor 5 (Delayed-early protein HRS) (Pre-mRNA-splicing factor SRP40) (Splicing factor, arginine/serine-rich 5)	NUCLEUS	0.0457637	0.00804371	0.0267936	0.00699874	0.585477	0.000201172	0.00163274
Q13247	SRSF6 SFRS6 SRP55	Serine/arginine-rich splicing factor 6 (Pre-mRNA-splicing factor SRP55) (Splicing factor, arginine/serine-rich 6)	unknown	0.034144	0.0103032	0.0165603	0.00680374	0.485012	0.104895	0.152113
Q13263	TRIM28 KAP1 RNF96 TIF1B	Transcription intermediary factor 1-beta (TIF1-beta) (E3 SUMO-protein ligase TRIM28) (EC 2.3.2.27) (KRAB-associated protein 1) (KAP-1) (KRAB-interacting protein 1) (KRIP-1) (Nuclear corepressor KAP-1) (RING finger protein 96) (RING-type E3 ubiquitin transferase TIF1-beta) (Tripartite motif-containing protein 28)	unknown	0.0633333	0.0095779	0.0358643	0.00463723	0.56628	0.000170327	0.00144778
Q13283	G3BP1 G3BP	Ras GTPase-activating protein-binding protein 1 (G3BP-1) (EC 3.6.4.12) (EC 3.6.4.13) (ATP-dependent DNA helicase VIII) (hDH VIII) (GAP SH3 domain-binding protein 1)	ER	0.0394486	0.00672541	0.0186212	0.00533882	0.472038	7.69186e-07	4.20712e-05
Q13308	PTK7 CCK4	Inactive tyrosine-protein kinase 7 (Colon carcinoma kinase 4) (CCK-4) (Protein-tyrosine kinase 7) (Pseudo tyrosine kinase receptor 7) (Tyrosine-protein kinase-like 7)	LYSOSOME	0.0527269	0.00588886	0.0176107	0.00335701	0.333999	2.70818e-05	0.000389922
Q13347	EIF3I EIF3S2 TRIP1	Eukaryotic translation initiation factor 3 subunit I (eIF3i) (Eukaryotic translation initiation factor 3 subunit 2) (TGF-beta receptor-interacting protein 1) (TRIP-1) (eIF-3-beta) (eIF3 p36)	NUCLEUS	0.0268963	0.0254659	0.0130115	0.0146677	0.483764	0.00191374	0.00811966
Q13409	DYNC1I2 DNCI2 DNCIC2	Cytoplasmic dynein 1 intermediate chain 2 (Cytoplasmic dynein intermediate chain 2) (Dynein intermediate chain 2, cytosolic) (DH IC-2)	unknown	0.0334141	0.00814304	0.0146802	0.00500793	0.439343	0.00714456	0.0204502
Q13418	ILK ILK1 ILK2	Integrin-linked protein kinase (EC 2.7.11.1) (59 kDa serine/threonine-protein kinase) (Beta-integrin-linked kinase) (ILK-1) (ILK-2) (p59ILK)	PM	0.0443608	0.00970261	0.018986	0.0122898	0.42799	0.00911418	0.0242659
Q13423	NNT	NAD(P) transhydrogenase, mitochondrial (EC 7.1.1.1) (Nicotinamide nucleotide transhydrogenase) (Pyridine nucleotide transhydrogenase)	MITOCHONDRION	0.0256947	0.0099886	0.00852408	0.007376	0.331744	0.000193835	0.00161486
Q13425	SNTB2 D16S2531E SNT2B2 SNTL	Beta-2-syntrophin (59 kDa dystrophin-associated protein A1 basic component 2) (Syntrophin-3) (SNT3) (Syntrophin-like) (SNTL)	PM	0.0556703	0.0176587	0.018227	0.00727348	0.327409	0.00011281	0.00109166
Q13426	XRCC4	DNA repair protein XRCC4 (hXRCC4) (X-ray repair cross-complementing protein 4) [Cleaved into: Protein XRCC4, C-terminus (XRCC4/C)]	NUCLEUS	0.0326039	0.00510666	0.0078075	0.00911289	0.239465	0.137529	0.188569
Q13428	TCOF1	Treacle protein (Treacher Collins syndrome protein)	unknown	0.0184408	0.0150481	0.00971885	0.00918032	0.527031	0.227321	0.285542
Q13435	SF3B2 SAP145	Splicing factor 3B subunit 2 (Pre-mRNA-splicing factor SF3b 145 kDa subunit) (SF3b145) (Spliceosome-associated protein 145) (SAP 145)	NUCLEUS	0.0460615	0.00738694	0.0243315	0.010873	0.52824	0.0269764	0.0542547
Q13439	GOLGA4	Golgin subfamily A member 4 (256 kDa golgin) (Golgin-245) (Protein 72.1) (Trans-Golgi p230)	unknown	0.0504126	0.0197158	0.0251511	0.0206249	0.498905	0.0776557	0.119719
Q13442	PDAP1 HASPP28	28 kDa heat- and acid-stable phosphoprotein (PDGF-associated protein) (PAP) (PDGFA-associated protein 1) (PAP1)	unknown	0.0369164	0.0134192	0.0161298	0.00493407	0.436927	0.0187847	0.0418105
Q13443	ADAM9 KIAA0021 MCMP MDC9 MLTNG	Disintegrin and metalloproteinase domain-containing protein 9 (ADAM 9) (EC 3.4.24.-) (Cellular disintegrin-related protein) (Meltrin-gamma) (Metalloprotease/disintegrin/cysteine-rich protein 9) (Myeloma cell metalloproteinase)	unknown	0.0995592	0.0490423	0.0430534	0.00632245	0.43244	0.21978	0.277305
Q13445	TMED1 IL1RL1L IL1RL1LG	Transmembrane emp24 domain-containing protein 1 (Interleukin-1 receptor-like 1 ligand) (Putative T1/ST2 receptor-binding protein) (p24 family protein gamma-1) (Tp24) (p24gamma1)	ER	0.041126	0.0226772	0.0177787	0.00746626	0.432299	0.00563554	0.0171724
Q13451	FKBP5 AIG6 FKBP51	Peptidyl-prolyl cis-trans isomerase FKBP5 (PPIase FKBP5) (EC 5.2.1.8) (51 kDa FK506-binding protein) (51 kDa FKBP) (FKBP-51) (54 kDa progesterone receptor-associated immunophilin) (Androgen-regulated protein 6) (FF1 antigen) (FK506-binding protein 5) (FKBP-5) (FKBP54) (p54) (HSP90-binding immunophilin) (Rotamase)	CYTOSOL	0.03634	0.0242336	0.0084083	0.00495898	0.231379	0.0720247	0.112555
Q13459	MYO9B MYR5	Unconventional myosin-IXb (Unconventional myosin-9b)	unknown	0.0370649	0.0263675	0.0205576	0.00795227	0.554638	0.91769	0.942412
Q13464	ROCK1	Rho-associated protein kinase 1 (EC 2.7.11.1) (Renal carcinoma antigen NY-REN-35) (Rho-associated, coiled-coil-containing protein kinase 1) (Rho-associated, coiled-coil-containing protein kinase I) (ROCK-I) (p160 ROCK-1) (p160ROCK)	PM	0.0423078	0.022586	0.0151736	0.0097218	0.358647	0.140752	0.192673
Q13488	TCIRG1 ATP6N1C ATP6V0A3	V-type proton ATPase 116 kDa subunit a 3 (V-ATPase 116 kDa subunit a 3) (Osteoclastic proton pump 116 kDa subunit) (OC-116 kDa) (OC116) (T-cell immune regulator 1) (T-cell immune response cDNA7 protein) (TIRC7) (Vacuolar proton translocating ATPase 116 kDa subunit a isoform 3)	unknown	0.0613345	0.0203503	0.0610731	0.0539879	0.995738	0.857143	0.884929
Q13492	PICALM CALM	Phosphatidylinositol-binding clathrin assembly protein (Clathrin assembly lymphoid myeloid leukemia protein)	LYSOSOME	0.0494087	0.0136778	0.0326237	0.0103045	0.660282	0.0256662	0.0522039
Q13509	TUBB3 TUBB4	Tubulin beta-3 chain (Tubulin beta-4 chain) (Tubulin beta-III)	CYTOSOL	0.0377504	0.0130534	0.00644354	0.00318549	0.170688	0.000429911	0.00273837
Q13523	PRPF4B KIAA0536 PRP4 PRP4H PRP4K	Serine/threonine-protein kinase PRP4 homolog (EC 2.7.11.1) (PRP4 kinase) (PRP4 pre-mRNA-processing factor 4 homolog)	NUCLEUS	0.0160429	0.0199515	0.0125228	0.0028986	0.780582	0.538659	0.594415
Q13526	PIN1	Peptidyl-prolyl cis-trans isomerase NIMA-interacting 1 (EC 5.2.1.8) (Peptidyl-prolyl cis-trans isomerase Pin1) (PPIase Pin1) (Rotamase Pin1)	CYTOSOL	0.0461509	0.00554942	0.0242092	0.00798658	0.524567	0.285714	0.344445
Q13557	CAMK2D CAMKD	Calcium/calmodulin-dependent protein kinase type II subunit delta (CaM kinase II subunit delta) (CaMK-II subunit delta) (EC 2.7.11.17)	RIBOSOME	0.0307749	0.00641893	0.0124087	0.00463254	0.403209	0.00168777	0.00738511
Q13561	DCTN2 DCTN50	Dynactin subunit 2 (50 kDa dynein-associated polypeptide) (Dynactin complex 50 kDa subunit) (DCTN-50) (p50 dynamitin)	NUCLEUS	0.038737	0.00392492	0.0186701	0.00335106	0.481972	1.33094e-08	5.58106e-06
Q13573	SNW1 SKIIP SKIP	SNW domain-containing protein 1 (Nuclear protein SkiP) (Nuclear receptor coactivator NCoA-62) (Ski-interacting protein)	NUCLEUS	0.0623366	0.010184	0.0372529	0.00920007	0.59761	0.00471396	0.015128
Q13595	TRA2A	Transformer-2 protein homolog alpha (TRA-2 alpha) (TRA2-alpha) (Transformer-2 protein homolog A)	NUCLEUS	0.0417321	0.016955	0.0156885	0.00965354	0.375933	0.00865801	0.023273
Q13596	SNX1	Sorting nexin-1	ER	0.0383343	0.00804986	0.0172803	0.00572009	0.450779	0.0028452	0.0106843
Q13601	KRR1 HRB2	KRR1 small subunit processome component homolog (HIV-1 Rev-binding protein 2) (KRR-R motif-containing protein 1) (Rev-interacting protein 1) (Rip-1)	NUCLEUS	0.0319836	0.0167905	0.0155203	0.010952	0.485257	0.092719	0.139272
Q13610	PWP1	Periodic tryptophan protein 1 homolog (Keratinocyte protein IEF SSP 9502)	unknown	0.0524069	0.0190993	0.0276527	0.00129563	0.527654	0.177778	0.235044
Q13616	CUL1	Cullin-1 (CUL-1)	NUCLEUS	0.0219544	0.0236329	0.00602815	0.00492295	0.274575	0.0620417	0.101165
Q13617	CUL2	Cullin-2 (CUL-2)	CYTOSOL	0.0302104	0.015863	0.0148488	0.00531165	0.491512	0.0597228	0.0976364
Q13618	CUL3 KIAA0617	Cullin-3 (CUL-3)	NUCLEUS	0.0329737	0.0365377	0.0160491	0.0144169	0.486724	0.150667	0.204087
Q13619	CUL4A	Cullin-4A (CUL-4A)	unknown	0.0469831	0.00607825	0.0302665	0.00561675	0.6442	0.015873	0.0366726
Q13620	CUL4B KIAA0695	Cullin-4B (CUL-4B)	CYTOSOL	0.0423276	0.017301	0.0127466	0.0105957	0.30114	0.0193996	0.0429281
Q13637	RAB32	Ras-related protein Rab-32	PM	0.0357759	0.0168737	0.0175922	0.00855784	0.491733	0.00370751	0.0128309
Q13641	TPBG 5T4	Trophoblast glycoprotein (5T4 oncofetal antigen) (5T4 oncofetal trophoblast glycoprotein) (5T4 oncotrophoblast glycoprotein) (M6P1) (Wnt-activated inhibitory factor 1) (WAIF1)	PM	0.110391	0.00338429	0.0306395	0.0400459	0.277554	0.133333	0.183616
Q13724	MOGS GCS1	Mannosyl-oligosaccharide glucosidase (EC 3.2.1.106) (Processing A-glucosidase I)	ER	0.0380404	0.00386225	0.0186715	0.00608151	0.490834	9.97093e-08	1.79192e-05
Q13813-3	NA	NA	LYSOSOME	0.0316398	0.00412139	0.0101396	0.00703598	0.320469	0.2	0.256081
Q13823	GNL2 NGP1	Nucleolar GTP-binding protein 2 (Autoantigen NGP-1)	NUCLEUS	0.0663577	0.0163726	0.0474438	0.021388	0.714971	0.156401	0.210768
Q13838	DDX39B BAT1 UAP56	Spliceosome RNA helicase DDX39B (EC 3.6.4.13) (56 kDa U2AF65-associated protein) (ATP-dependent RNA helicase p47) (DEAD box protein UAP56) (HLA-B-associated transcript 1 protein)	NUCLEUS	0.0274755	0.00810453	0.0127224	0.00839644	0.463044	0.0512189	0.0881925
Q13867	BLMH	Bleomycin hydrolase (BH) (BLM hydrolase) (BMH) (EC 3.4.22.40)	CYTOSOL	0.025552	0.0122837	0.0123789	0.0143703	0.48446	0.527273	0.586999
Q13868	EXOSC2 RRP4	Exosome complex component RRP4 (Exosome component 2) (Ribosomal RNA-processing protein 4)	NUCLEUS	0.0253548	0.0129762	0.00688262	0.00177783	0.271453	0.0205128	0.0445606
Q13884	SNTB1 SNT2B1	Beta-1-syntrophin (59 kDa dystrophin-associated protein A1 basic component 1) (DAPA1B) (BSYN2) (Syntrophin-2) (Tax interaction protein 43) (TIP-43)	PM	0.0642029	0.0295328	0.018772	0.0163728	0.292385	0.392857	0.450925
Q13885	TUBB2A TUBB2	Tubulin beta-2A chain (Tubulin beta class IIa)	CYTOSOL	0.0248001	0.00265748	0.0030544	0.000537023	0.123161	0.0571429	0.0944002
Q13895	BYSL ENP1	Bystin	PROTEASOME	0.0436341	0.0171115	0.0197698	0.00342689	0.453082	0.0030623	0.0112314
Q13907	IDI1	Isopentenyl-diphosphate Delta-isomerase 1 (EC 5.3.3.2) (Isopentenyl pyrophosphate isomerase 1) (IPP isomerase 1) (IPPI1)	CYTOSOL	0.0623638	0.0138733	0.0180409	0.00712783	0.289284	0.0104118	0.0265143
Q14008	CKAP5 KIAA0097	Cytoskeleton-associated protein 5 (Colonic and hepatic tumor overexpressed gene protein) (Ch-TOG)	unknown	0.0547457	0.0155083	0.0258884	0.00939415	0.472885	0.000180507	0.00150882
Q14011	CIRBP A18HNRNP CIRP	Cold-inducible RNA-binding protein (A18 hnRNP) (Glycine-rich RNA-binding protein CIRP)	unknown	0.0364293	0.00881401	0.024783	0.00689965	0.680304	0.0770053	0.118789
Q14019	COTL1 CLP	Coactosin-like protein	xCYTOSKELETON	0.0117231	0.00955458	0.00746627	0.00662277	0.636886	0.287547	0.345826
Q14103	HNRNPD AUF1 HNRPD	Heterogeneous nuclear ribonucleoprotein D0 (hnRNP D0) (AU-rich element RNA-binding protein 1)	NUCLEUS	0.0273646	0.00569992	0.0118849	0.00394661	0.434316	0.0220045	0.0471471
Q14108	SCARB2 CD36L2 LIMP2 LIMPII	Lysosome membrane protein 2 (85 kDa lysosomal membrane sialoglycoprotein) (LGP85) (CD36 antigen-like 2) (Lysosome membrane protein II) (LIMP II) (Scavenger receptor class B member 2) (CD antigen CD36)	LYSOSOME	0.0162691	0.0135456	0.0199424	0.00746954	1.22578	0.551631	0.607132
Q14137	BOP1 KIAA0124	Ribosome biogenesis protein BOP1 (Block of proliferation 1 protein)	NUCLEUS	0.0342233	0.0128519	0.00863932	0.0086339	0.25244	2.51095e-05	0.000383859
Q14141	SEPTIN6 KIAA0128 SEP2 SEPT6	Septin-6	LYSOSOME	0.0469728	0.0204466	0.00531614	0.00230449	0.113175	0.004662	0.0149995
Q14151	SAFB2 KIAA0138	Scaffold attachment factor B2 (SAF-B2)	NUCLEUS	0.0410116	0.00853773	0.01584	0.00839474	0.386232	0.00151861	0.00683972
Q14152	EIF3A EIF3S10 KIAA0139	Eukaryotic translation initiation factor 3 subunit A (eIF3a) (Eukaryotic translation initiation factor 3 subunit 10) (eIF-3-theta) (eIF3 p167) (eIF3 p180) (eIF3 p185)	unknown	0.0333286	0.00160845	0.020716	0.00191308	0.621568	4.5518e-06	0.000124482
Q14155	ARHGEF7 COOL1 KIAA0142 P85SPR PAK3BP PIXB Nbla10314	Rho guanine nucleotide exchange factor 7 (Beta-Pix) (COOL-1) (PAK-interacting exchange factor beta) (p85)	NUCLEUS	0.0387069	0.0107856	0.0125229	0.00449621	0.32353	0.0342794	0.0647987
Q14160	SCRIB CRIB1 KIAA0147 LAP4 SCRB1 VARTUL	Protein scribble homolog (Scribble) (hScrib) (Protein LAP4)	PM	0.0434701	0.0111746	0.0117186	0.00295328	0.269579	0.00015926	0.00138172
Q14161	GIT2 KIAA0148	ARF GTPase-activating protein GIT2 (ARF GAP GIT2) (Cool-interacting tyrosine-phosphorylated protein 2) (CAT-2) (CAT2) (G protein-coupled receptor kinase-interactor 2) (GRK-interacting protein 2)	NUCLEUS	0.0549737	0.00260326	0.0236144	0.0142246	0.429559	0.0333333	0.0632956
Q14165	MLEC KIAA0152	Malectin	GA	0.0344566	0.00749043	0.0201632	0.00467367	0.585176	0.0294758	0.0574536
Q14166	TTLL12 KIAA0153	Tubulin--tyrosine ligase-like protein 12 (Inactive tubulin--tyrosine ligase-like protein 12)	CYTOSOL	0.0249779	0.00508143	0.00765212	0.00417223	0.306355	0.0530303	0.0902125
Q14192	FHL2 DRAL SLIM3	Four and a half LIM domains protein 2 (FHL-2) (LIM domain protein DRAL) (Skeletal muscle LIM-protein 3) (SLIM-3)	unknown	0.0366449	0.00752028	0.0198411	0.0083479	0.541443	0.0103823	0.0264927
Q14195-2	NA	NA	CYTOSOL	0.0324504	0.00957012	0.020845	0.00481974	0.642365	0.0220182	0.0471471
Q14197	MRPL58 DS1 ICT1	Large ribosomal subunit protein mL62 (39S ribosomal protein L58, mitochondrial) (MRP-L58) (Digestion substraction 1) (DS-1) (Immature colon carcinoma transcript 1 protein) (Peptidyl-tRNA hydrolase ICT1, mitochondrial) (EC 3.1.1.29)	MITOCHONDRION	0.032354	0.00768092	0.0216189	0.0034631	0.668198	0.0242424	0.0501595
Q14203	DCTN1	Dynactin subunit 1 (150 kDa dynein-associated polypeptide) (DAP-150) (DP-150) (p135) (p150-glued)	NUCLEUS	0.04215	0.00781207	0.0224056	0.00776302	0.531567	0.00443395	0.0145447
Q14204	DYNC1H1 DHC1 DNCH1 DNCL DNECL DYHC KIAA0325	Cytoplasmic dynein 1 heavy chain 1 (Cytoplasmic dynein heavy chain 1) (Dynein heavy chain, cytosolic)	unknown	0.0364472	0.00252193	0.0187349	0.00248542	0.514027	0.000329848	0.00231169
Q14232	EIF2B1 EIF2BA	Translation initiation factor eIF-2B subunit alpha (eIF-2B GDP-GTP exchange factor subunit alpha)	unknown	0.0252428	0.0211113	0.00860643	0.00711214	0.340946	0.0351951	0.0658371
Q14240	EIF4A2 DDX2B EIF4F	Eukaryotic initiation factor 4A-II (eIF-4A-II) (eIF4A-II) (EC 3.6.4.13) (ATP-dependent RNA helicase eIF4A-2)	unknown	0.0302774	0	0.0147005	0.0106641	0.485527	0.8	0.832079
Q14247	CTTN EMS1	Src substrate cortactin (Amplaxin) (Oncogene EMS1)	unknown	0.0320304	0.0082404	0.0129718	0.00175657	0.404984	0.00793651	0.0220481
Q14254	FLOT2 ESA1 M17S1	Flotillin-2 (Epidermal surface antigen) (ESA) (Membrane component chromosome 17 surface marker 1)	LYSOSOME	0.0493269	0.00602979	0.0177415	0.00685792	0.359672	2.95841e-06	8.97996e-05
Q14257	RCN2 ERC55	Reticulocalbin-2 (Calcium-binding protein ERC-55) (E6-binding protein) (E6BP)	GA	0.0334887	0.0103074	0.0176664	0.00965451	0.527534	0.168827	0.225341
Q14258	TRIM25 EFP RNF147 ZNF147	E3 ubiquitin/ISG15 ligase TRIM25 (EC 6.3.2.n3) (Estrogen-responsive finger protein) (RING finger protein 147) (RING-type E3 ubiquitin transferase) (EC 2.3.2.27) (RING-type E3 ubiquitin transferase TRIM25) (Tripartite motif-containing protein 25) (Ubiquitin/ISG15-conjugating enzyme TRIM25) (Zinc finger protein 147)	RIBOSOME	0.0361923	0.00626705	0.0216883	0.0101246	0.599251	0.0144765	0.0343288
Q14315	FLNC ABPL FLN2	Filamin-C (FLN-C) (FLNc) (ABP-280-like protein) (ABP-L) (Actin-binding-like protein) (Filamin-2) (Gamma-filamin)	CYTOSOL	0.0291253	0.00489243	0.00718332	0.00224476	0.246635	8.19774e-05	0.000896074
Q14320	FAM50A DXS9928E HXC26 XAP5	Protein FAM50A (Protein HXC-26) (Protein XAP-5)	NUCLEUS	0.0200769	0.0288803	0.0159489	0.0180567	0.794389	0.313618	0.373787
Q14344	GNA13	Guanine nucleotide-binding protein subunit alpha-13 (G alpha-13) (G-protein subunit alpha-13)	PM	0.0480103	0.0337988	0.0287686	0.00465601	0.599216	0.151941	0.205032
Q14444	CAPRIN1 GPIAP1 GPIP137 M11S1 RNG105	Caprin-1 (Cell cycle-associated protein 1) (Cytoplasmic activation- and proliferation-associated protein 1) (GPI-anchored membrane protein 1) (GPI-anchored protein p137) (GPI-p137) (p137GPI) (Membrane component chromosome 11 surface marker 1) (RNA granule protein 105)	ER	0.0470753	0.00443244	0.0223168	0.00633073	0.474066	0.000167312	0.00143672
Q14498	RBM39 HCC1 RNPC2	RNA-binding protein 39 (CAPER alpha) (CAPERalpha) (Hepatocellular carcinoma protein 1) (RNA-binding motif protein 39) (RNA-binding region-containing protein 2) (Splicing factor HCC1)	NUCLEUS	0.0335898	0.0164421	0.0156538	0.00636491	0.46603	0.0183571	0.0412748
Q14554	PDIA5 PDIR	Protein disulfide-isomerase A5 (EC 5.3.4.1) (Protein disulfide isomerase-related protein)	unknown	0.0129266	0.00474962	0.00929007	0.0037721	0.718679	0.428571	0.484405
Q14566	MCM6	DNA replication licensing factor MCM6 (EC 3.6.4.12) (p105MCM)	unknown	0.0448866	0.00780002	0.02107	0.00693689	0.469404	0.00227517	0.00924769
Q14573	ITPR3	Inositol 1,4,5-trisphosphate receptor type 3 (IP3 receptor isoform 3) (IP3R 3) (InsP3R3) (Type 3 inositol 1,4,5-trisphosphate receptor) (Type 3 InsP3 receptor)	ER	0.0322208	0.0109365	0.010406	0.00843132	0.322958	0.203071	0.259486
Q14677	CLINT1 ENTH EPN4 EPNR KIAA0171	Clathrin interactor 1 (Clathrin-interacting protein localized in the trans-Golgi region) (Clint) (Enthoprotin) (Epsin-4) (Epsin-related protein) (EpsinR)	ER	0.0440927	0.00703886	0.0307377	0.00855551	0.697115	0.000611088	0.00352637
Q14683	SMC1A DXS423E KIAA0178 SB1.8 SMC1 SMC1L1	Structural maintenance of chromosomes protein 1A (SMC protein 1A) (SMC-1-alpha) (SMC-1A) (Sb1.8)	NUCLEUS	0.0552282	0.0161747	0.0353596	0.0347317	0.640245	0.287547	0.345826
Q14684	RRP1B KIAA0179	Ribosomal RNA processing protein 1 homolog B (RRP1-like protein B)	NUCLEUS	0.043573	0.00987133	0.01054	0.00413014	0.241893	8.66007e-05	0.000922041
Q14694	USP10 KIAA0190	Ubiquitin carboxyl-terminal hydrolase 10 (EC 3.4.19.12) (Deubiquitinating enzyme 10) (Ubiquitin thioesterase 10) (Ubiquitin-specific-processing protease 10)	ER	0.043047	0.0183431	0.0137785	0.013048	0.320081	0.025885	0.0525215
Q14696	MESD KIAA0081 MESDC2 MESDM UNQ1911/PRO4369	LRP chaperone MESD (LDLR chaperone MESD) (Mesoderm development LRP chaperone MESD) (Mesoderm development candidate 2) (Mesoderm development protein) (Renal carcinoma antigen NY-REN-61)	GA	0.0326171	0.00679501	0.0131293	0.00748988	0.402529	0.00384448	0.0132684
Q14697	GANAB G2AN KIAA0088	Neutral alpha-glucosidase AB (EC 3.2.1.207) (Alpha-glucosidase 2) (Glucosidase II subunit alpha)	GA	0.0391335	0.00344553	0.0213564	0.00160873	0.545732	0.114286	0.161614
Q14699	RFTN1 KIAA0084 MIG2	Raftlin (Cell migration-inducing gene 2 protein) (Raft-linking protein)	PM	0.0273625	0.0227259	0.0134829	0.0084639	0.492752	0.0720013	0.112555
Q14738	PPP2R5D	Serine/threonine-protein phosphatase 2A 56 kDa regulatory subunit delta isoform (PP2A B subunit isoform B'-delta) (PP2A B subunit isoform B56-delta) (PP2A B subunit isoform PR61-delta) (PP2A B subunit isoform R5-delta)	unknown	0.0390535	0.00863151	0.0138979	0.00271077	0.355869	0.0335964	0.0636511
Q14739	LBR	Delta(14)-sterol reductase LBR (Delta-14-SR) (EC 1.3.1.70) (3-beta-hydroxysterol Delta (14)-reductase) (C-14 sterol reductase) (C14SR) (Integral nuclear envelope inner membrane protein) (LMN2R) (Lamin-B receptor) (Sterol C14-reductase)	unknown	0.0237943	0.0205777	0.00834553	0.00300799	0.350737	0.00388621	0.0133575
Q14764	MVP LRP	Major vault protein (MVP) (Lung resistance-related protein)	NUCLEUS	0.0464354	0.00385528	0.00939659	0.00234275	0.202358	1.35605e-05	0.000245454
Q14789	GOLGB1	Golgin subfamily B member 1 (372 kDa Golgi complex-associated protein) (GCP372) (Giantin) (Macrogolgin)	unknown	0.0535443	0.0186413	0.0420101	0.0150893	0.784586	0.23179	0.289074
Q14847	LASP1 MLN50	LIM and SH3 domain protein 1 (LASP-1) (Metastatic lymph node gene 50 protein) (MLN 50)	xCYTOSKELETON	0.0316935	0.00989617	0.0105852	0.00524534	0.333987	0.0518646	0.088852
Q14914	PTGR1 LTB4DH	Prostaglandin reductase 1 (PRG-1) (15-oxoprostaglandin 13-reductase) (EC 1.3.1.48) (Dithiolethione-inducible gene 1 protein) (D3T-inducible gene 1 protein) (DIG-1) (Leukotriene B4 12-hydroxydehydrogenase) (NAD(P)H-dependent alkenal/one oxidoreductase) (EC 1.3.1.74)	xCYTOSKELETON	0.0252544	0.0214472	0.00724683	0.00237683	0.286953	0.285714	0.344445
Q14919	DRAP1	Dr1-associated corepressor (Dr1-associated protein 1) (Negative cofactor 2-alpha) (NC2-alpha)	CYTOSOL	0.0473106	0.0106757	0.0284745	0.00715747	0.601864	0.285714	0.344445
Q14974	KPNB1 NTF97	Importin subunit beta-1 (Importin-90) (Karyopherin subunit beta-1) (Nuclear factor p97) (Pore targeting complex 97 kDa subunit) (PTAC97)	CYTOSOL	0.034608	0.00685995	0.0143874	0.00167586	0.415725	6.54987e-06	0.000152588
Q14978	NOLC1 KIAA0035 NS5ATP13	Nucleolar and coiled-body phosphoprotein 1 (140 kDa nucleolar phosphoprotein) (Nopp140) (Hepatitis C virus NS5A-transactivated protein 13) (HCV NS5A-transactivated protein 13) (Nucleolar 130 kDa protein) (Nucleolar phosphoprotein p130)	unknown	0.0267807	0.0330901	0.00985552	0.00505039	0.368008	0.112933	0.161534
Q14980	NUMA1 NMP22 NUMA	Nuclear mitotic apparatus protein 1 (Nuclear matrix protein-22) (NMP-22) (Nuclear mitotic apparatus protein) (NuMA protein) (SP-H antigen)	unknown	0.0544328	0.00342837	0.0180183	0.00833866	0.331019	6.9926e-06	0.000157084
Q14997	PSME4 KIAA0077	Proteasome activator complex subunit 4 (Proteasome activator PA200)	PROTEASOME	0.0423761	0.00811075	0.0250815	0.00996543	0.591879	0.00231643	0.00932504
Q14C86	GAPVD1 GAPEX5 KIAA1521 RAP6	GTPase-activating protein and VPS9 domain-containing protein 1 (GAPex-5) (Rab5-activating protein 6)	CYTOSOL	0.0163214	0.00981073	0.0160232	0.0131034	0.981726	1	1
Q14CX7	NAA25 C12orf30 MDM20 NAP1	N-alpha-acetyltransferase 25, NatB auxiliary subunit (Mitochondrial distribution and morphology protein 20) (N-terminal acetyltransferase B complex subunit MDM20) (NatB complex subunit MDM20) (N-terminal acetyltransferase B complex subunit NAA25) (p120)	NUCLEUS	0.0271645	0.00895626	0.010605	0.00434591	0.3904	9.67258e-06	0.000198859
Q15003	NCAPH BRRN BRRN1 CAPH KIAA0074	Condensin complex subunit 2 (Barren homolog protein 1) (Chromosome-associated protein H) (hCAP-H) (Non-SMC condensin I complex subunit H) (XCAP-H homolog)	NUCLEUS	0.0460537	0.00746862	0.0217238	0.00600858	0.471707	3.40217e-05	0.000480891
Q15005	SPCS2 KIAA0102 SPC25	Signal peptidase complex subunit 2 (Microsomal signal peptidase 25 kDa subunit) (SPase 25 kDa subunit)	ER	0.0361878	0.00666174	0.0252723	0.0131916	0.698364	0.0986176	0.144931
Q15006	EMC2 KIAA0103 TTC35	ER membrane protein complex subunit 2 (Tetratricopeptide repeat protein 35) (TPR repeat protein 35)	GA	0.0383203	0.00434408	0.022202	0.00824735	0.579379	0.000151551	0.00132397
Q15008	PSMD6 KIAA0107 PFAAP4	26S proteasome non-ATPase regulatory subunit 6 (26S proteasome regulatory subunit RPN7) (26S proteasome regulatory subunit S10) (Breast cancer-associated protein SGA-113M) (Phosphonoformate immuno-associated protein 4) (Proteasome regulatory particle subunit p44S10) (p42A)	PROTEASOME	0.0301567	0.00532855	0.012152	0.0019455	0.402961	0.00683312	0.0198308
Q15019	SEPTIN2 DIFF6 KIAA0158 NEDD5 SEPT2	Septin-2 (Neural precursor cell expressed developmentally down-regulated protein 5) (NEDD-5)	LYSOSOME	0.000471244	0.000312892	0.00120568	0.000542483	2.55851	0.4	0.455591
Q15020	SART3 KIAA0156 TIP110	Squamous cell carcinoma antigen recognized by T-cells 3 (SART-3) (Tat-interacting protein of 110 kDa) (Tip110) (p110 nuclear RNA-binding protein)	unknown	0.0212051	0.0202363	0.0150387	0.00954198	0.7092	0.524956	0.585456
Q15021	NCAPD2 CAPD2 CNAP1 KIAA0159	Condensin complex subunit 1 (Chromosome condensation-related SMC-associated protein 1) (Chromosome-associated protein D2) (hCAP-D2) (Non-SMC condensin I complex subunit D2) (XCAP-D2 homolog)	NUCLEUS	0.0547759	0.00228624	0.0250717	0.00584513	0.457715	0.000101454	0.00102898
Q15024	EXOSC7 KIAA0116 RRP42	Exosome complex component RRP42 (Exosome component 7) (Ribosomal RNA-processing protein 42) (p8)	NUCLEUS	0.0264931	0.00770085	0.00331815	0.00281188	0.125246	0.017316	0.039179
Q15029	EFTUD2 KIAA0031 SNRP116	116 kDa U5 small nuclear ribonucleoprotein component (Elongation factor Tu GTP-binding domain-containing protein 2) (SNU114 homolog) (hSNU114) (U5 snRNP-specific protein, 116 kDa) (U5-116 kDa)	NUCLEUS	0.0352486	0.00686173	0.0164715	0.00544267	0.467296	5.9944e-08	1.50819e-05
Q15041	ARL6IP1 ARL6IP ARMER KIAA0069	ADP-ribosylation factor-like protein 6-interacting protein 1 (ARL-6-interacting protein 1) (Aip-1) (Apoptotic regulator in the membrane of the endoplasmic reticulum)	ER	0.0721142	0.00849457	0.0264442	0.0212409	0.366699	0.00606061	0.0181704
Q15042	RAB3GAP1 KIAA0066 RAB3GAP	Rab3 GTPase-activating protein catalytic subunit (RAB3 GTPase-activating protein 130 kDa subunit) (Rab3-GAP p130) (Rab3-GAP)	ER	0.0247488	0.0251225	0.0159575	0.01196	0.644778	0.347446	0.404897
Q15043	SLC39A14 KIAA0062 ZIP14	Metal cation symporter ZIP14 (LIV-1 subfamily of ZIP zinc transporter 4) (LZT-Hs4) (Solute carrier family 39 member 14) (Zrt- and Irt-like protein 14) (ZIP-14)	PM	0.0644754	0.0197108	0.0703391	0.0125081	1.09094	0.704504	0.74822
Q15046	KARS1 KARS KIAA0070	Lysine--tRNA ligase (EC 2.7.7.-) (EC 6.1.1.6) (Lysyl-tRNA synthetase) (LysRS)	PROTEASOME	0.018701	0.0174419	0.0134431	0.00465606	0.718843	0.0641665	0.103755
Q15050	RRS1 KIAA0112 RRR	Ribosome biogenesis regulatory protein homolog	NUCLEUS	0.0367328	0.0174385	0.00618188	0.00344158	0.168293	0.00153998	0.00688202
Q15056	EIF4H KIAA0038 WBSCR1 WSCR1	Eukaryotic translation initiation factor 4H (eIF-4H) (Williams-Beuren syndrome chromosomal region 1 protein)	NUCLEUS	0.0437964	0.00276752	0.0176706	0.00184496	0.403472	1.34608e-06	6.41669e-05
Q15058	KIF14 KIAA0042	Kinesin-like protein KIF14	unknown	0.0770877	0.0209369	0.0372691	0.00877369	0.483463	0.0010989	0.00551109
Q15067	ACOX1 ACOX	Peroxisomal acyl-coenzyme A oxidase 1 (AOX) (EC 1.3.3.6) (Palmitoyl-CoA oxidase) (Peroxisomal fatty acyl-CoA oxidase) (Straight-chain acyl-CoA oxidase) (SCOX) [Cleaved into: Peroxisomal acyl-CoA oxidase 1, A chain; Peroxisomal acyl-CoA oxidase 1, B chain; Peroxisomal acyl-CoA oxidase 1, C chain]	PEROXISOME	0.0474995	0.00300223	0.0161548	0.00864391	0.340104	0.000111372	0.00108609
Q15075	EEA1 ZFYVE2	Early endosome antigen 1 (Endosome-associated protein p162) (Zinc finger FYVE domain-containing protein 2)	PEROXISOME	0.0327423	0.00914954	0.0125175	0.0058614	0.382305	0.000257974	0.00192386
Q15084	PDIA6 ERP5 P5 TXNDC7	Protein disulfide-isomerase A6 (EC 5.3.4.1) (Endoplasmic reticulum protein 5) (ER protein 5) (ERp5) (Protein disulfide isomerase P5) (Thioredoxin domain-containing protein 7)	GA	0.035186	0.00148305	0.0294504	0.000892521	0.836991	0.000201172	0.00163274
Q15102	PAFAH1B3 PAFAHG	Platelet-activating factor acetylhydrolase IB subunit alpha1 (EC 3.1.1.47) (PAF acetylhydrolase 29 kDa subunit) (PAF-AH 29 kDa subunit) (PAF-AH subunit gamma) (PAFAH subunit gamma)	CYTOSOL	0.0370233	0.00276532	0.00921053	0.000339692	0.248777	0.0357143	0.0662175
Q15121	PEA15	Astrocytic phosphoprotein PEA-15 (15 kDa phosphoprotein enriched in astrocytes) (Phosphoprotein enriched in diabetes) (PED)	xCYTOSKELETON	0.0375221	0.0125401	0.0131402	0.0122223	0.350198	0.0414462	0.0744847
Q15149	PLEC PLEC1	Plectin (PCN) (PLTN) (Hemidesmosomal protein 1) (HD1) (Plectin-1)	NUCLEUS	0.0406048	0.00647315	0.0106375	0.00472024	0.261976	0.0190476	0.0422236
Q15149	PLEC PLEC1	Plectin (PCN) (PLTN) (Hemidesmosomal protein 1) (HD1) (Plectin-1)	NUCLEUS	0.0406048	0.00647315	0.0106375	0.00472024	0.261976	0.0190476	0.0422236
Q15149-3	NA	NA	unknown	0.0350626	0	0.00879958	0.000643167	0.250968	0.666667	0.713759
Q15181	PPA1 IOPPP PP	Inorganic pyrophosphatase (EC 3.6.1.1) (Pyrophosphate phospho-hydrolase) (PPase)	xCYTOSKELETON	0.0249692	0.00988798	0.0118835	0.002331	0.475926	0.0579513	0.0955474
Q15185	PTGES3 P23 TEBP	Prostaglandin E synthase 3 (EC 5.3.99.3) (Cytosolic prostaglandin E2 synthase) (cPGES) (Hsp90 co-chaperone) (Progesterone receptor complex p23) (Telomerase-binding protein p23)	CYTOSOL	0.03213	0.00282286	0.00858996	0.00600622	0.26735	1.4792e-06	6.41669e-05
Q15233	NONO NRB54	Non-POU domain-containing octamer-binding protein (NonO protein) (54 kDa nuclear RNA- and DNA-binding protein) (p54(nrb)) (p54nrb) (55 kDa nuclear protein) (NMT55) (DNA-binding p52/p100 complex, 52 kDa subunit)	NUCLEUS	0.04662	0.0081436	0.0166778	0.00754352	0.357739	0.00187493	0.00803635
Q15269	PWP2 PWP2H	Periodic tryptophan protein 2 homolog	NUCLEUS	0.0393244	0.0102749	0.0130096	0.00955485	0.330828	0.0512821	0.0881925
Q15276	RABEP1 RAB5EP RABPT5 RABPT5A	Rab GTPase-binding effector protein 1 (Rabaptin-4) (Rabaptin-5) (Rabaptin-5alpha) (Renal carcinoma antigen NY-REN-17)	CYTOSOL	0.0362158	0.0217127	0.00606065	0.00461673	0.167348	0.018648	0.0417424
Q15286	RAB35 RAB1C RAY	Ras-related protein Rab-35 (GTP-binding protein RAY) (Ras-related protein Rab-1C)	LYSOSOME	0.0369516	0.00986341	0.0136989	0.00563961	0.370725	0.00227517	0.00924769
Q15287	RNPS1 LDC2	RNA-binding protein with serine-rich domain 1 (SR-related protein LDC2)	NUCLEUS	0.0347123	0.01132	0.0135856	0.00286856	0.391376	0.0196645	0.0432482
Q15293	RCN1 RCN	Reticulocalbin-1	GA	0.0326124	0.00581755	0.0242202	0.00596429	0.742669	0.0317437	0.0608325
Q15334	LLGL1 DLG4 HUGL HUGL1	Lethal(2) giant larvae protein homolog 1 (LLGL) (DLG4) (Hugl-1) (Human homolog to the D-lgl gene protein)	PM	0.0667007	0.0123939	0.029337	0.0104065	0.43983	2.38152e-05	0.000372168
Q15363	TMED2 RNP24	Transmembrane emp24 domain-containing protein 2 (Membrane protein p24A) (p24) (p24 family protein beta-1) (p24beta1)	ER	0.035069	0.00501511	0.0223592	0.0130088	0.637578	0.127859	0.177731
Q15365	PCBP1	Poly(rC)-binding protein 1 (Alpha-CP1) (Heterogeneous nuclear ribonucleoprotein E1) (hnRNP E1) (Nucleic acid-binding protein SUB2.3)	unknown	0.0411397	0.00678929	0.0137082	0.00292611	0.333211	5.7689e-06	0.000145145
Q15366	PCBP2	Poly(rC)-binding protein 2 (Alpha-CP2) (Heterogeneous nuclear ribonucleoprotein E2) (hnRNP E2)	NUCLEUS	0.0407226	0.00661269	0.0141057	0.00303181	0.346385	8.01236e-07	4.25335e-05
Q15369	ELOC TCEB1	Elongin-C (EloC) (Elongin 15 kDa subunit) (RNA polymerase II transcription factor SIII subunit C) (SIII p15) (Transcription elongation factor B polypeptide 1)	CYTOSOL	0.0358525	0.00898826	0.012557	0.00404475	0.350241	0.0225002	0.047492
Q15370	ELOB TCEB2	Elongin-B (EloB) (Elongin 18 kDa subunit) (RNA polymerase II transcription factor SIII subunit B) (SIII p18) (Transcription elongation factor B polypeptide 2)	CYTOSOL	0.0409407	0.0225563	0.0117227	0.0146633	0.286335	0.0463539	0.0813862
Q15382	RHEB RHEB2	GTP-binding protein Rheb (Ras homolog enriched in brain) (EC 3.6.5.-)	unknown	0.0433981	0.0160751	0.016922	0.0128449	0.389925	0.0932401	0.139804
Q15386	UBE3C KIAA0010 KIAA10	Ubiquitin-protein ligase E3C (EC 2.3.2.26) (HECT-type ubiquitin transferase E3C) (Homologous to E6AP carboxyl terminus homologous protein 2) (HectH2) (RTA-associated ubiquitin ligase) (RAUL)	NUCLEUS	0.0269857	0.0209883	0.00529128	0.00328098	0.196077	0.2	0.256081
Q15388	TOMM20 KIAA0016	Mitochondrial import receptor subunit TOM20 homolog (Mitochondrial 20 kDa outer membrane protein) (Outer mitochondrial membrane receptor Tom20)	MITOCHONDRION	0.00203923	0.00239864	0.00386404	0.00513973	1.89485	0.571429	0.625637
Q15392	DHCR24 KIAA0018	Delta(24)-sterol reductase (EC 1.3.1.72) (24-dehydrocholesterol reductase) (3-beta-hydroxysterol Delta-24-reductase) (Diminuto/dwarf1 homolog) (Seladin-1)	ER	0.0334604	0.0309841	0.0182084	0.00969509	0.544179	0.0335964	0.0636511
Q15393	SF3B3 KIAA0017 SAP130	Splicing factor 3B subunit 3 (Pre-mRNA-splicing factor SF3b 130 kDa subunit) (SF3b130) (STAF130) (Spliceosome-associated protein 130) (SAP 130)	NUCLEUS	0.0446563	0.00523149	0.0170283	0.0033231	0.381318	2.95841e-06	8.97996e-05
Q15404	RSU1 RSP1	Ras suppressor protein 1 (RSP-1) (Rsu-1)	PM	0.038037	0.0119529	0.019528	0.0172419	0.513395	0.00914993	0.024284
Q15417	CNN3	Calponin-3 (Calponin, acidic isoform)	unknown	0.0455651	0.015764	0.0205807	0.00340237	0.451676	0.000450743	0.0028281
Q15424	SAFB HAP HET SAFB1	Scaffold attachment factor B1 (SAF-B) (SAF-B1) (HSP27 estrogen response element-TATA box-binding protein) (HSP27 ERE-TATA-binding protein)	NUCLEUS	0.0220795	0.0216164	0.0125999	0.00820521	0.570659	0.0579513	0.0955474
Q15427	SF3B4 SAP49	Splicing factor 3B subunit 4 (Pre-mRNA-splicing factor SF3b 49 kDa subunit) (Spliceosome-associated protein 49) (SAP 49)	NUCLEUS	0.0363956	0.00629741	0.0131814	0.00912043	0.362171	0.0105734	0.0267771
Q15428	SF3A2 SAP62	Splicing factor 3A subunit 2 (SF3a66) (Spliceosome-associated protein 62) (SAP 62)	NUCLEUS	0.0297541	0.00541533	0.0168777	0.00565615	0.56724	0.0327591	0.062726
Q15434	RBMS2 SCR3	RNA-binding motif, single-stranded-interacting protein 2 (Suppressor of CDC2 with RNA-binding motif 3)	NUCLEUS	0.0358035	0.0180458	0.00847366	0.00767843	0.236671	0.003996	0.0135681
Q15435	PPP1R7 SDS22	Protein phosphatase 1 regulatory subunit 7 (Protein phosphatase 1 regulatory subunit 22)	CYTOSOL	0.0367777	0.0105121	0.0163903	0.00821875	0.445657	0.00542836	0.0167786
Q15436	SEC23A	Protein transport protein Sec23A (hSec23A) (SEC23-related protein A)	ER	0.0397164	0.00418469	0.0197481	0.00274621	0.497228	0.000394085	0.00259559
Q15437	SEC23B	Protein transport protein Sec23B (hSec23B) (SEC23-related protein B)	unknown	0.0449576	0.0178052	0.039092	0.00839156	0.86953	0.299543	0.359737
Q15459	SF3A1 SAP114	Splicing factor 3A subunit 1 (SF3a120) (Spliceosome-associated protein 114) (SAP 114)	NUCLEUS	0.0329345	0.0147278	0.0165422	0.00860896	0.502276	0.0253048	0.0519307
Q15477	SKIC2 DDX13 SKI2W SKIV2 SKIV2L W	Superkiller complex protein 2 (Ski2) (EC 3.6.4.13) (Helicase-like protein) (HLP)	RIBOSOME	0.0383393	0.00753875	0.0160705	0.0086413	0.419164	0.00348595	0.0124055
Q15555	MAPRE2 RP1	Microtubule-associated protein RP/EB family member 2 (APC-binding protein EB2) (End-binding protein 2) (EB2)	unknown	0.0103297	0.0117018	0.0162029	0.018966	1.56857	0.669066	0.716023
Q15629	TRAM1 TRAM	Translocating chain-associated membrane protein 1 (Protein TRAM1)	unknown	0.0392433	0.0108829	0.0329983	0.020717	0.840864	1	1
Q15631	TSN	Translin (EC 3.1.-.-) (Component 3 of promoter of RISC) (C3PO)	CYTOSOL	0.0359504	0.00937371	0.0120333	0.0087531	0.334719	0.00507163	0.0158907
Q15642	TRIP10 CIP4 STOT STP	Cdc42-interacting protein 4 (Protein Felic) (Salt tolerant protein) (hSTP) (Thyroid receptor-interacting protein 10) (TR-interacting protein 10) (TRIP-10)	unknown	0.038006	0.0109349	0.0109656	0.0088397	0.288524	4.33004e-05	0.000573388
Q15645	TRIP13 PCH2	Pachytene checkpoint protein 2 homolog (Human papillomavirus type 16 E1 protein-binding protein) (16E1-BP) (HPV16 E1 protein-binding protein) (Thyroid hormone receptor interactor 13) (Thyroid receptor-interacting protein 13) (TR-interacting protein 13) (TRIP-13)	CYTOSOL	0.0309052	0.00779439	0.0118399	0.00347674	0.383104	2.26811e-05	0.000361176
Q15650	TRIP4 RQT4	Activating signal cointegrator 1 (ASC-1) (Thyroid receptor-interacting protein 4) (TR-interacting protein 4) (TRIP-4)	NUCLEUS	0.0547926	0.0149421	0.0341573	0.0187953	0.623393	0.0524259	0.0894261
Q15654	TRIP6 OIP1	Thyroid receptor-interacting protein 6 (TR-interacting protein 6) (TRIP-6) (Opa-interacting protein 1) (OIP-1) (Zyxin-related protein 1) (ZRP-1)	unknown	0.0509455	0.00363371	0.0196522	0.00170281	0.38575	0.01998	0.0439037
Q15678	PTPN14 PEZ PTPD2	Tyrosine-protein phosphatase non-receptor type 14 (EC 3.1.3.48) (Protein-tyrosine phosphatase pez)	PM	0.0911378	0.0331329	0.0629822	0.021371	0.691066	0.0986176	0.144931
Q15691	MAPRE1	Microtubule-associated protein RP/EB family member 1 (APC-binding protein EB1) (End-binding protein 1) (EB1)	unknown	0.0310604	0.0105128	0.00740632	0.00802792	0.238449	0.0503243	0.0870212
Q15717	ELAVL1 HUR	ELAV-like protein 1 (Hu-antigen R) (HuR)	NUCLEUS	0.0348056	0.0136824	0.0139817	0.00321021	0.401709	0.0651686	0.104595
Q15738	NSDHL H105E3	Sterol-4-alpha-carboxylate 3-dehydrogenase, decarboxylating (EC 1.1.1.170) (Protein H105e3)	ER	0.0227801	0.0317473	0.0107704	0.0122809	0.4728	0.171789	0.228085
Q15746	MYLK MLCK MLCK1 MYLK1	Myosin light chain kinase, smooth muscle (MLCK) (smMLCK) (EC 2.7.11.18) (Kinase-related protein) (KRP) (Telokin) [Cleaved into: Myosin light chain kinase, smooth muscle, deglutamylated form]	PM	0.059382	0.00507832	0.0158595	0.0118659	0.267076	0.00799141	0.0220481
Q15758	SLC1A5 ASCT2 M7V1 RDR RDRC	Neutral amino acid transporter B(0) (ATB(0)) (Baboon M7 virus receptor) (RD114/simian type D retrovirus receptor) (Sodium-dependent neutral amino acid transporter type 2) (Solute carrier family 1 member 5)	LYSOSOME	0.0574832	0.00707934	0.0320523	0.00936924	0.557594	0.103709	0.150566
Q15785	TOMM34 URCC3	Mitochondrial import receptor subunit TOM34 (hTom34) (Translocase of outer membrane 34 kDa subunit)	unknown	0.044558	0.003775	0.0173284	0.00420544	0.388895	0.00363662	0.0126728
Q15811	ITSN1 ITSN SH3D1A	Intersectin-1 (SH3 domain-containing protein 1A) (SH3P17)	PM	0.0261478	0.0158596	0.0122183	0.00509621	0.467277	0.151275	0.204518
Q15836	VAMP3 SYB3	Vesicle-associated membrane protein 3 (VAMP-3) (Cellubrevin) (CEB) (Synaptobrevin-3)	PM	0.0474844	0.00477836	0.0185439	0.00395842	0.390526	0.0021645	0.00894234
Q15843	NEDD8	NEDD8 (Neddylin) (Neural precursor cell expressed developmentally down-regulated protein 8) (NEDD-8) (Ubiquitin-like protein Nedd8)	xCYTOSKELETON	0.0414065	0.0025934	0.00927862	0.00303635	0.224086	0.0357143	0.0662175
Q15942	ZYX	Zyxin (Zyxin-2)	PM	0.0293581	0.00649341	0.0122458	0.00308488	0.417119	0.00124839	0.00589214
Q16181	SEPTIN7 CDC10 SEPT7	Septin-7 (CDC10 protein homolog)	LYSOSOME	0.0371623	0.0065879	0.0151927	0.0068686	0.40882	0.00140812	0.00645324
Q16186	ADRM1 GP110	Proteasomal ubiquitin receptor ADRM1 (110 kDa cell membrane glycoprotein) (Gp110) (Adhesion-regulating molecule 1) (ARM-1) (Proteasome regulatory particle non-ATPase 13) (hRpn13) (Rpn13 homolog)	PROTEASOME	0.0437185	0.00885793	0.0217082	0.00586041	0.496544	0.00797954	0.0220481
Q16204	CCDC6 D10S170 TST1	Coiled-coil domain-containing protein 6 (Papillary thyroid carcinoma-encoded protein) (Protein H4)	CYTOSOL	0.0383874	0.00764891	0.0121852	0.00893629	0.317428	0.02058	0.0445606
Q16222	UAP1 SPAG2	UDP-N-acetylhexosamine pyrophosphorylase (Antigen X) (AGX) (Sperm-associated antigen 2) [Includes: UDP-N-acetylgalactosamine pyrophosphorylase (EC 2.7.7.83) (AGX-1); UDP-N-acetylglucosamine pyrophosphorylase (EC 2.7.7.23) (AGX-2)]	CYTOSOL	0.0279485	0.00357376	0.0148139	0.00417585	0.530041	0.00231643	0.00932504
Q16352	INA NEF5	Alpha-internexin (Alpha-Inx) (66 kDa neurofilament protein) (NF-66) (Neurofilament-66) (Neurofilament 5)	unknown	0.0238138	0.0234511	0.0147563	0.0137707	0.619654	0.825175	0.856493
Q16401	PSMD5 KIAA0072	26S proteasome non-ATPase regulatory subunit 5 (26S protease subunit S5 basic) (26S proteasome subunit S5B)	CYTOSOL	0.0353265	0.00817623	0.0173363	0.00636467	0.490745	0.0463539	0.0813862
Q16513	PKN2 PRK2 PRKCL2	Serine/threonine-protein kinase N2 (EC 2.7.11.13) (PKN gamma) (Protein kinase C-like 2) (Protein-kinase C-related kinase 2)	unknown	0.0638633	0.0100937	0.029748	0.0107906	0.465808	0.000586889	0.00341809
Q16527	CSRP2 LMO5 SMLIM	Cysteine and glycine-rich protein 2 (Cysteine-rich protein 2) (CRP2) (LIM domain only protein 5) (LMO-5) (Smooth muscle cell LIM protein) (SmLIM)	unknown	0.0381694	0.00497869	0.0125124	0.00735149	0.327811	0.114286	0.161614
Q16531	DDB1 XAP1	DNA damage-binding protein 1 (DDB p127 subunit) (DNA damage-binding protein a) (DDBa) (Damage-specific DNA-binding protein 1) (HBV X-associated protein 1) (XAP-1) (UV-damaged DNA-binding factor) (UV-damaged DNA-binding protein 1) (UV-DDB 1) (XPE-binding factor) (XPE-BF) (Xeroderma pigmentosum group E-complementing protein) (XPCe)	CYTOSOL	0.0599969	0.0194317	0.0320924	0.0184265	0.5349	0.0222209	0.0471796
Q16539	MAPK14 CSBP CSBP1 CSBP2 CSPB1 MXI2 SAPK2A	Mitogen-activated protein kinase 14 (MAP kinase 14) (MAPK 14) (EC 2.7.11.24) (Cytokine suppressive anti-inflammatory drug-binding protein) (CSAID-binding protein) (CSBP) (MAP kinase MXI2) (MAX-interacting protein 2) (Mitogen-activated protein kinase p38 alpha) (MAP kinase p38 alpha) (Stress-activated protein kinase 2a) (SAPK2a)	unknown	0.041253	0.0426715	0.0156685	0.0106339	0.379816	0.428571	0.484405
Q16543	CDC37 CDC37A	Hsp90 co-chaperone Cdc37 (Hsp90 chaperone protein kinase-targeting subunit) (p50Cdc37) [Cleaved into: Hsp90 co-chaperone Cdc37, N-terminally processed]	CYTOSOL	0.0353971	0.00966755	0.0128162	0.0141345	0.362069	0.0879461	0.133216
Q16555	DPYSL2 CRMP2 ULIP2	Dihydropyrimidinase-related protein 2 (DRP-2) (Collapsin response mediator protein 2) (CRMP-2) (N2A3) (Unc-33-like phosphoprotein 2) (ULIP-2)	CYTOSOL	0.0373422	0.00317895	0.00894866	0.00743459	0.23964	0.00218479	0.00896724
Q16576	RBBP7 RBAP46	Histone-binding protein RBBP7 (Histone acetyltransferase type B subunit 2) (Nucleosome-remodeling factor subunit RBAP46) (Retinoblastoma-binding protein 7) (RBBP-7) (Retinoblastoma-binding protein p46)	CYTOSOL	0.0456146	0.00433193	0.0254701	0.0041771	0.558376	0.041958	0.0750294
Q16625	OCLN	Occludin	PM	0.0766373	0.0105069	0.0362287	0.0214565	0.47273	0.0634921	0.102929
Q16629	SRSF7 SFRS7	Serine/arginine-rich splicing factor 7 (Splicing factor 9G8) (Splicing factor, arginine/serine-rich 7)	unknown	0.0282628	0.00779828	0.015063	0.00260641	0.532962	0.00261967	0.0101558
Q16630	CPSF6 CFIM68	Cleavage and polyadenylation specificity factor subunit 6 (Cleavage and polyadenylation specificity factor 68 kDa subunit) (CPSF 68 kDa subunit) (Cleavage factor Im complex 68 kDa subunit) (CFIm68) (Pre-mRNA cleavage factor Im 68 kDa subunit) (Protein HPBRII-4/7)	NUCLEUS	0.0351125	0.00655347	0.0136274	0.00492578	0.388108	0.000177079	0.00149007
Q16637	SMN1 SMN SMNT; SMN2 SMNC	Survival motor neuron protein (Component of gems 1) (Gemin-1)	NUCLEUS	0.0364465	0.0395459	0.0314131	0.00633936	0.861896	0.826923	0.857954
Q16643	DBN1 D0S117E	Drebrin (Developmentally-regulated brain protein)	LYSOSOME	0.0339985	0.00756909	0.0102668	0.00234644	0.301978	1.45291e-05	0.00025563
Q16658	FSCN1 FAN1 HSN SNL	Fascin (55 kDa actin-bundling protein) (Singed-like protein) (p55)	CYTOSOL	0.0314979	0.00462708	0.0071679	0.00438238	0.227568	0.0128791	0.0313579
Q16698	DECR1 DECR SDR18C1	2,4-dienoyl-CoA reductase [(3E)-enoyl-CoA-producing], mitochondrial (EC 1.3.1.124) (2,4-dienoyl-CoA reductase [NADPH]) (4-enoyl-CoA reductase [NADPH]) (Short chain dehydrogenase/reductase family 18C member 1)	MITOCHONDRION	0.0332546	0.0171624	0.0145717	0.00911536	0.438185	0.02058	0.0445606
Q16740	CLPP	ATP-dependent Clp protease proteolytic subunit, mitochondrial (EC 3.4.21.92) (Endopeptidase Clp)	unknown	0.0324919	0.0225764	0.0102212	0.00495466	0.314576	0.00524476	0.016251
Q16795	NDUFA9 NDUFS2L	NADH dehydrogenase [ubiquinone] 1 alpha subcomplex subunit 9, mitochondrial (Complex I-39kD) (CI-39kD) (NADH-ubiquinone oxidoreductase 39 kDa subunit)	MITOCHONDRION	0.0453698	0.0353333	0.0208467	0.0119272	0.459485	0.156863	0.211278
Q16836	HADH HAD HAD1 HADHSC SCHAD	Hydroxyacyl-coenzyme A dehydrogenase, mitochondrial (HCDH) (EC 1.1.1.35) (Medium and short-chain L-3-hydroxyacyl-coenzyme A dehydrogenase) (Short-chain 3-hydroxyacyl-CoA dehydrogenase)	MITOCHONDRION	0.0188918	0.0219667	0.00764052	0.00483725	0.404435	0.459756	0.517791
Q16850	CYP51A1 CYP51	Lanosterol 14-alpha demethylase (LDM) (EC 1.14.14.154) (CYPLI) (Cytochrome P450 51A1) (CYP51A1) (Cytochrome P450-14DM) (Cytochrome P45014DM) (Cytochrome P450LI) (Sterol 14-alpha demethylase)	ER	0.0630992	0.0534809	0.0335731	0.0171904	0.532069	0.0951774	0.140787
Q16851	UGP2 UGP1	UTP--glucose-1-phosphate uridylyltransferase (EC 2.7.7.9) (UDP-glucose pyrophosphorylase) (UDPGP) (UGPase)	CYTOSOL	0.0165812	0.00766044	0.00920519	0.00905867	0.555159	0.0330461	0.0629878
Q16881	TXNRD1 GRIM12 KDRF	Thioredoxin reductase 1, cytoplasmic (TR) (EC 1.8.1.9) (Gene associated with retinoic and interferon-induced mortality 12 protein) (GRIM-12) (Gene associated with retinoic and IFN-induced mortality 12 protein) (KM-102-derived reductase-like factor) (Peroxidase TXNRD1) (EC 1.11.1.2) (Thioredoxin reductase TR1)	CYTOSOL	0.0302353	0.00712932	0.0137967	0.00460074	0.456311	0.00343619	0.0122457
Q1KMD3	HNRNPUL2 HNRPUL2	Heterogeneous nuclear ribonucleoprotein U-like protein 2 (Scaffold-attachment factor A2) (SAF-A2)	NUCLEUS	0.0329454	0.0128627	0.0196113	0.00766937	0.595268	0.00493962	0.015574
Q27J81	INF2 C14orf151 C14orf173	Inverted formin-2 (HBEBP2-binding protein C)	unknown	0.0453852	0.0378909	0.0110762	0.0083564	0.24405	0.020522	0.0445606
Q29RF7	PDS5A KIAA0648 PDS5 PIG54	Sister chromatid cohesion protein PDS5 homolog A (Cell proliferation-inducing gene 54 protein) (Sister chromatid cohesion protein 112) (SCC-112)	NUCLEUS	0.0427212	0.0125571	0.0160615	0.0102603	0.375961	0.00482745	0.0153163
Q2M2I8	AAK1 KIAA1048	AP2-associated protein kinase 1 (EC 2.7.11.1) (Adaptor-associated kinase 1)	unknown	0.0463657	0.00731833	0.0277844	0.00772585	0.599246	0.0526434	0.0896755
Q2M389	WASHC4 KIAA1033	WASH complex subunit 4 (Strumpellin and WASH-interacting protein) (SWIP) (WASH complex subunit SWIP)	unknown	0.0316741	0.01812	0.016267	0.0141044	0.513574	0.147519	0.200735
Q2NL82	TSR1 KIAA1401	Pre-rRNA-processing protein TSR1 homolog	NUCLEUS	0.0392057	0.00453536	0.0253529	0.00972905	0.646663	0.00220078	0.00901818
Q2TAY7	SMU1	WD40 repeat-containing protein SMU1 (Smu-1 suppressor of mec-8 and unc-52 protein homolog) [Cleaved into: WD40 repeat-containing protein SMU1, N-terminally processed]	NUCLEUS	0.0512389	0.0162479	0.0260095	0.00703193	0.507613	0.0225002	0.047492
Q32P28	P3H1 GROS1 LEPRE1 PSEC0109	Prolyl 3-hydroxylase 1 (EC 1.14.11.7) (Growth suppressor 1) (Leucine- and proline-enriched proteoglycan 1) (Leprecan-1)	GA	0.0326419	0.00597623	0.0162892	0.00531507	0.499027	8.28355e-07	4.25335e-05
Q3MHD2	LSM12	Protein LSM12	NUCLEUS	0.0147464	0.0153549	0.010041	0.00508276	0.680914	0.318585	0.378094
Q3V6T2	CCDC88A APE GRDN KIAA1212	Girdin (Akt phosphorylation enhancer) (APE) (Coiled-coil domain-containing protein 88A) (G alpha-interacting vesicle-associated protein) (GIV) (Girders of actin filament) (Hook-related protein 1) (HkRP1)	unknown	0.0561766	0.0171457	0.0059136	0.00799922	0.105268	1.2509e-05	0.000237275
Q3ZCQ8	TIMM50 TIM50 PRO1512	Mitochondrial import inner membrane translocase subunit TIM50	MITOCHONDRION	0.0353561	0.00981525	0.0206259	0.00618164	0.583376	0.0288056	0.0567539
Q4G0F5	VPS26B	Vacuolar protein sorting-associated protein 26B (Vesicle protein sorting 26B)	ER	0.0327928	0.0106726	0.00808277	0.00944278	0.24648	0.004329	0.0142647
Q4G0J3	LARP7 HDCMA18P	La-related protein 7 (La ribonucleoprotein domain family member 7) (hLARP7) (P-TEFb-interaction protein for 7SK stability) (PIP7S)	NUCLEUS	0.0260699	0.0119798	0.00762767	0.00332007	0.292585	0.000974258	0.00503333
Q4KMP7	TBC1D10B FP2461	TBC1 domain family member 10B (Rab27A-GAP-beta)	PM	0.0466721	0.0157732	0.0129039	0.00415556	0.276479	0.00684146	0.0198308
Q4KMQ2	ANO6 TMEM16F	Anoctamin-6 (Small-conductance calcium-activated nonselective cation channel) (SCAN channel) (Transmembrane protein 16F)	LYSOSOME	0.0259402	0.0250289	0.0100742	0.00398875	0.388363	0.0158966	0.0366935
Q4KWH8	PLCH1 KIAA1069 PLCL3	1-phosphatidylinositol 4,5-bisphosphate phosphodiesterase eta-1 (EC 3.1.4.11) (Phosphoinositide phospholipase C-eta-1) (Phospholipase C-eta-1) (PLC-eta-1) (Phospholipase C-like protein 3) (PLC-L3)	unknown	0.0193318	0.00916007	0.104639	0.0195473	5.41277	0.7	0.74375
Q52LJ0	FAM98B	Protein FAM98B	RIBOSOME	0.0341153	0.00727852	0.0147213	0.00494644	0.431514	3.84593e-07	3.22545e-05
Q53EP0	FNDC3B FAD104 NS5ABP37 UNQ2421/PRO4979/PRO34274	Fibronectin type III domain-containing protein 3B (Factor for adipocyte differentiation 104) (HCV NS5A-binding protein 37)	ER	0.0489679	0.0365416	0.0684449	0.0104933	1.39775	0.0950116	0.140787
Q53GQ0	HSD17B12 SDR12C1	Very-long-chain 3-oxoacyl-CoA reductase (EC 1.1.1.330) (17-beta-hydroxysteroid dehydrogenase 12) (17-beta-HSD 12) (3-ketoacyl-CoA reductase) (KAR) (Estradiol 17-beta-dehydrogenase 12) (EC 1.1.1.62) (Short chain dehydrogenase/reductase family 12C member 1)	ER	0.0280762	0.0187955	0.0109297	0.0069563	0.389287	0.0064734	0.0191613
Q53GS9	USP39 CGI-21 HSPC332 PRO2855	Ubiquitin carboxyl-terminal hydrolase 39 (EC 3.4.19.12) (SAD1 homolog) (U4/U6.U5 tri-snRNP-associated 65 kDa protein)	NUCLEUS	0.0330833	0.00700953	0.0104832	0.00785539	0.316872	2.99128e-06	8.97996e-05
Q53H12	AGK MULK	Acylglycerol kinase, mitochondrial (hAGK) (EC 2.7.1.107) (EC 2.7.1.138) (EC 2.7.1.94) (Multiple substrate lipid kinase) (HsMuLK) (MuLK) (Multi-substrate lipid kinase)	MITOCHONDRION	0.0228217	0.0106409	0.00807202	0.00747806	0.3537	0.00714456	0.0204502
Q53H82	LACTB2 CGI-83	Endoribonuclease LACTB2 (EC 3.1.27.-) (Beta-lactamase-like protein 2)	unknown	0.0449111	0.0255544	0.0216301	0.0141407	0.481621	0.412698	0.468569
Q53HC9	EIPR1 TSSC1	EARP and GARP complex-interacting protein 1 (Endosome-associated recycling protein-interacting protein) (Golgi-associated retrograde protein-interacting protein) (Tumor-suppressing STF cDNA 1 protein) (Tumor-suppressing subchromosomal transferable fragment candidate gene 1 protein)	NUCLEUS	0.0215621	0.012325	0.0155063	0.00406774	0.719147	0.588745	0.642638
Q562R1	ACTBL2	Beta-actin-like protein 2 (Kappa-actin)	unknown	0.0423193	0.0180583	0.255201	0.328937	6.03038	0.685714	0.731972
Q567U6	CCDC93	Coiled-coil domain-containing protein 93	PEROXISOME	0.0313027	0.0137613	0.0189657	0.00484778	0.60588	0.133883	0.184071
Q5BJF2	TMEM97 MAC30 S2R	Sigma intracellular receptor 2 (Sigma-2 receptor) (Sigma2 receptor) (Meningioma-associated protein 30) (Transmembrane protein 97)	unknown	0.0368235	0.0012245	0.00822105	0.00243605	0.223256	0.0285714	0.0565584
Q5BJH7	YIF1B PP4519 UNQ3073/PRO9905	Protein YIF1B (YIP1-interacting factor homolog B)	unknown	0.0429728	0.00744116	0.0220878	0	0.513995	0.4	0.455591
Q5BKZ1	ZNF326 ZIRD	DBIRD complex subunit ZNF326 (Zinc finger protein 326) (Zinc finger protein interacting with mRNPs and DBC1)	NUCLEUS	0.0362202	0.00963886	0.0110515	0.00813018	0.305119	0.000390012	0.00259559
Q5EB52	MEST PEG1	Mesoderm-specific transcript homolog protein (EC 3.-.-.-) (Paternally-expressed gene 1 protein)	ER	0.0492484	0.00325077	0.00399405	0.00206121	0.0811001	0.0285714	0.0565584
Q5F1R6	DNAJC21 DNAJA5	DnaJ homolog subfamily C member 21 (DnaJ homolog subfamily A member 5) (Protein GS3)	unknown	0.0643023	0.00625999	0.0353088	0.015833	0.549106	0.00388621	0.0133575
Q5GLZ8	HERC4 KIAA1593	Probable E3 ubiquitin-protein ligase HERC4 (EC 2.3.2.26) (HECT domain and RCC1-like domain-containing protein 4) (HECT-type E3 ubiquitin transferase HERC4)	unknown	0.0539926	0	0.0144975	0.00848068	0.26851	0.666667	0.713759
Q5H9R7	PPP6R3 C11orf23 KIAA1558 PP6R3 SAPL SAPS3	Serine/threonine-protein phosphatase 6 regulatory subunit 3 (SAPS domain family member 3) (Sporulation-induced transcript 4-associated protein SAPL)	CYTOSOL	0.0438782	0.0143958	0.0100878	0.00813445	0.229905	0.00218479	0.00896724
Q5HYI8	RABL3	Rab-like protein 3	ER	0.0119726	0.0123291	0.00792421	0.00834923	0.661861	0.775624	0.81447
Q5J8M3	EMC4 TMEM85 HSPC184 PIG17	ER membrane protein complex subunit 4 (Cell proliferation-inducing gene 17 protein) (Transmembrane protein 85)	unknown	0.0427811	0.0177705	0.0546479	0.0199632	1.27738	1	1
Q5JRA6	MIA3 KIAA0268 TANGO UNQ6077/PRO20088	Transport and Golgi organization protein 1 homolog (TANGO1) (C219-reactive peptide) (D320) (Melanoma inhibitory activity protein 3)	ER	0.0505467	0.0126432	0.0467809	0.035448	0.9255	0.462387	0.520057
Q5JRX3	PITRM1 KIAA1104 MP1 PREP	Presequence protease, mitochondrial (hPreP) (EC 3.4.24.-) (Pitrilysin metalloproteinase 1) (Metalloprotease 1) (hMP1)	MITOCHONDRION	0.0257055	0	0.00381085	0.00348385	0.14825	0.5	0.558863
Q5JSH3	WDR44 RPH11	WD repeat-containing protein 44 (Rab11-binding protein) (Rab11BP) (Rabphilin-11)	CYTOSOL	0.0254016	0.0160044	0.0127562	0.0093221	0.50218	0.0330111	0.0629878
Q5JTH9	RRP12 KIAA0690	RRP12-like protein	NUCLEUS	0.0398776	0.00754539	0.0177305	0.0154773	0.444623	0.0386945	0.0703411
Q5JTV8	TOR1AIP1 LAP1	Torsin-1A-interacting protein 1 (Lamin-associated protein 1B) (LAP1B)	unknown	0.030009	0.00930983	0.00400098	0.00177088	0.133326	0.035964	0.0662412
Q5JVF3	PCID2 HT004	PCI domain-containing protein 2 (CSN12-like protein)	NUCLEUS	0.027209	0.026928	0.0121347	0.0148784	0.445983	0.84127	0.871043
Q5JVS0	HABP4	Intracellular hyaluronan-binding protein 4 (IHABP-4) (IHABP4) (Hyaluronan-binding protein 4) (Ki-1/57 intracellular antigen)	NUCLEUS	0.0592862	0.00393616	0.0145431	0.00323293	0.245303	0.133333	0.183616
Q5K651	SAMD9 C7orf5 DRIF1 KIAA2004 OEF1	Sterile alpha motif domain-containing protein 9 (SAM domain-containing protein 9)	NUCLEUS	0.026061	0.0220966	0.0174602	0.0150304	0.669975	0.206001	0.26243
Q5M775	SPECC1 CYTSB NSP5	Cytospin-B (Nuclear structure protein 5) (NSP5) (Sperm antigen HCMOGT-1) (Sperm antigen with calponin homology and coiled-coil domains 1)	LYSOSOME	0.0823962	0.0084941	0.0369966	0.0116713	0.449009	0.00024975	0.00188135
Q5MNZ6	WDR45B WDR45L WIPI3	WD repeat domain phosphoinositide-interacting protein 3 (WIPI-3) (WD repeat-containing protein 45-like) (WDR45-like protein) (WD repeat-containing protein 45B) (WIPI49-like protein)	ER	0.0174969	0.0147603	0.0085013	0.0016891	0.485874	0.662338	0.713069
Q5RI15	COX20 FAM36A	Cytochrome c oxidase assembly protein COX20, mitochondrial	unknown	0.0391975	0.00142761	0.0146663	0.000334296	0.374164	0.0571429	0.0944002
Q5RKV6	EXOSC6 MTR3	Exosome complex component MTR3 (Exosome component 6) (mRNA transport regulator 3 homolog) (hMtr3) (p11)	unknown	0.0281027	0.0037118	0.00958952	0.00927723	0.341231	0.121989	0.170514
Q5SSJ5	HP1BP3	Heterochromatin protein 1-binding protein 3 (Protein HP1-BP74)	xCHROMATIN	0.038604	0.0186596	0.0280301	0.00325236	0.726094	0.377289	0.43544
Q5SW79	CEP170 FAM68A KAB KIAA0470	Centrosomal protein of 170 kDa (Cep170) (KARP-1-binding protein) (KARP1-binding protein)	NUCLEUS	0.0239012	0.0352882	0.0656952	0	2.74861	0.666667	0.713759
Q5SWX8	ODR4 C1orf27 TTG1 TTG1A	Protein odr-4 homolog (hODR-4) (LAG1-interacting protein) (Transactivated by transforming growth factor beta protein 1)	ER	0.0263553	0.0178338	0.0100519	0.00645441	0.3814	0.0380952	0.0695052
Q5SY16	NOL9	Polynucleotide 5'-hydroxyl-kinase NOL9 (EC 2.7.1.-) (Nucleolar protein 9)	NUCLEUS	0.0338819	0.0133282	0.0169115	0.0151997	0.49913	0.335664	0.394457
Q5T1M5	FKBP15 KIAA0674	FK506-binding protein 15 (FKBP-15) (133 kDa FK506-binding protein) (133 kDa FKBP) (FKBP-133) (WASP- and FKBP-like protein) (WAFL)	PEROXISOME	0.0357526	0.013736	0.0116225	0.0100592	0.325081	0.018554	0.0415689
Q5T3I0	GPATCH4 GPATC4	G patch domain-containing protein 4	NUCLEUS	0.0414594	0.00527732	0.0336945	0.0241116	0.81271	0.365967	0.423344
Q5T4S7	UBR4 KIAA0462 KIAA1307 RBAF600 ZUBR1	E3 ubiquitin-protein ligase UBR4 (EC 2.3.2.27) (600 kDa retinoblastoma protein-associated factor) (N-recognin-4) (RING-type E3 ubiquitin transferase UBR4) (Retinoblastoma-associated factor of 600 kDa) (RBAF600) (p600) (Zinc finger UBR1-type protein 1)	unknown	0.0395733	0.00539701	0.021382	0.00797442	0.540313	0.000592656	0.0034437
Q5T653	MRPL2 CGI-22	Large ribosomal subunit protein uL2m (39S ribosomal protein L2, mitochondrial) (L2mt) (MRP-L2)	GA	0.0333252	0.000795997	0.0195402	0.00730228	0.586351	0.1	0.146194
Q5T6F2	UBAP2 KIAA1491	Ubiquitin-associated protein 2 (UBAP-2) (RNA polymerase II degradation factor UBAP2)	ER	0.0439049	0.0155666	0.0139123	0.0063528	0.316874	0.00100122	0.00510968
Q5T6V5	QNG1 C9orf64	Queuosine 5'-phosphate N-glycosylase/hydrolase (EC 3.2.2.-) (Q-nucleotide N-glycosylase 1) (Queuine salvage protein QNG1) (Queuosine-nucleotide N-glycosylase/hydrolase)	CYTOSOL	0.0287498	0.01648	0.0215354	0.00474987	0.749061	0.536797	0.59314
Q5T8D3	ACBD5 KIAA1996	Acyl-CoA-binding domain-containing protein 5	unknown	0.0377119	0.0221657	0.0145902	0.0171395	0.386885	0.173776	0.230116
Q5T9A4	ATAD3B KIAA1273 TOB3	ATPase family AAA domain-containing protein 3B (AAA-TOB3)	unknown	0.0925739	0.129248	0.00370266	0.00323698	0.0399968	0.114286	0.161614
Q5UCC4	EMC10 C19orf63 INM02 UNQ764/PRO1556	ER membrane protein complex subunit 10 (Hematopoietic signal peptide-containing membrane domain-containing protein 1)	unknown	0.028358	0	0.00895435	0.00618175	0.315761	0.5	0.558863
Q5VIR6	VPS53 PP13624	Vacuolar protein sorting-associated protein 53 homolog	NUCLEUS	0.0481086	0.0199667	0.0210986	0.00828264	0.438562	0.0196645	0.0432482
Q5VT25	CDC42BPA KIAA0451	Serine/threonine-protein kinase MRCK alpha (EC 2.7.11.1) (CDC42-binding protein kinase alpha) (DMPK-like alpha) (Myotonic dystrophy kinase-related CDC42-binding kinase alpha) (MRCK alpha) (Myotonic dystrophy protein kinase-like alpha)	unknown	0.0490371	0.035919	0.030704	0.011272	0.626138	0.373626	0.431411
Q5VTR2	RNF20 BRE1A	E3 ubiquitin-protein ligase BRE1A (BRE1-A) (hBRE1) (EC 2.3.2.27) (RING finger protein 20) (RING-type E3 ubiquitin transferase BRE1A)	NUCLEUS	0.0213092	0.0191314	0.0149204	0.0107103	0.700185	0.169386	0.225536
Q5VV42	CDKAL1	Threonylcarbamoyladenosine tRNA methylthiotransferase (EC 2.8.4.5) (CDK5 regulatory subunit-associated protein 1-like 1) (tRNA-t(6)A37 methylthiotransferase)	ER	0.0349364	0.0359919	0.0290003	0.0147534	0.830089	0.272287	0.331594
Q5VW36	FOCAD KIAA1797	Focadhesin	NUCLEUS	0.0232547	0.0108905	0.0223428	0.0203744	0.960787	0.696467	0.74219
Q5VYK3	ECPAS ECM29 KIAA0368	Proteasome adapter and scaffold protein ECM29 (Ecm29 proteasome adapter and scaffold) (Proteasome-associated protein ECM29 homolog)	unknown	0.0301905	0.0135432	0.0201339	0.00918396	0.666895	0.0655093	0.104915
Q5VZE5	NAA35 EGAP MAK10	N-alpha-acetyltransferase 35, NatC auxiliary subunit (Embryonic growth-associated protein homolog) (Protein MAK10 homolog)	NUCLEUS	0.0255412	0.018331	0.0122796	0.00624842	0.480778	0.344988	0.402913
Q5W111	SPRYD7 C13orf1 CLLD6	SPRY domain-containing protein 7 (Chronic lymphocytic leukemia deletion region gene 6 protein) (CLL deletion region gene 6 protein)	ER	0.0369949	0.00275156	0.00925249	0.00498793	0.250102	0.00952381	0.0249974
Q5ZPR3	CD276 B7H3 PSEC0249 UNQ309/PRO352	CD276 antigen (4Ig-B7-H3) (B7 homolog 3) (B7-H3) (Costimulatory molecule) (CD antigen CD276)	PM	0.0555204	0.0112576	0.0138336	0.00875653	0.249162	0.015873	0.0366726
Q63HN8	RNF213 ALO17 C17orf27 KIAA1554 KIAA1618 MYSTR	E3 ubiquitin-protein ligase RNF213 (EC 2.3.2.27) (EC 3.6.4.-) (ALK lymphoma oligomerization partner on chromosome 17) (E3 ubiquitin-lipopolysaccharide ligase RNF213) (EC 2.3.2.-) (Mysterin) (RING finger protein 213)	NUCLEUS	0.0505173	0.0121317	0.0179844	0.00967491	0.356004	0.00117585	0.00571125
Q63ZY3	KANK2 ANKRD25 KIAA1518 MXRA3 SIP	KN motif and ankyrin repeat domain-containing protein 2 (Ankyrin repeat domain-containing protein 25) (Matrix-remodeling-associated protein 3) (SRC-1-interacting protein) (SIP) (SRC-interacting protein) (SRC1-interacting protein)	PM	0.0650068	0.0121853	0.0158401	0.00820184	0.243668	0.000288445	0.00208542
Q658Y4	FAM91A1	Protein FAM91A1	NUCLEUS	0.0335713	0.00764704	0.0120651	0.00294422	0.359386	2.83514e-06	8.97996e-05
Q66K74	MAP1S BPY2IP1 C19orf5 MAP8 VCY2IP1	Microtubule-associated protein 1S (MAP-1S) (BPY2-interacting protein 1) (Microtubule-associated protein 8) (Variable charge Y chromosome 2-interacting protein 1) (VCY2-interacting protein 1) (VCY2IP-1) [Cleaved into: MAP1S heavy chain; MAP1S light chain]	NUCLEUS	0.0345625	0.00646611	0.0086317	0.00632677	0.249742	0.0225002	0.047492
Q69YN2	CWF19L1	CWF19-like protein 1 (C19L1)	NUCLEUS	0.0368952	0.0145444	0.0106834	0.0105985	0.289559	0.00862524	0.023273
Q69YQ0	SPECC1L CYTSA KIAA0376	Cytospin-A (Renal carcinoma antigen NY-REN-22) (Sperm antigen with calponin homology and coiled-coil domains 1-like) (SPECC1-like protein)	PM	0.0540037	0.0186879	0.0316847	0.0185765	0.586714	0.045875	0.0806579
Q6DD88	ATL3	Atlastin-3 (EC 3.6.5.-)	ER	0.0377761	0.00639803	0.0172626	0.00768913	0.456971	0.00351854	0.0124861
Q6DKJ4	NXN NRX	Nucleoredoxin (EC 1.8.1.8)	CYTOSOL	0.0398789	0.00576044	0.00734382	0.00176964	0.184153	0.00952381	0.0249974
Q6EMK4	VASN SLITL2 UNQ314/PRO357/PRO1282	Vasorin (Protein slit-like 2)	unknown	0.0350043	0.0446963	0.027521	0.00499049	0.786216	1	1
Q6FI81	CIAPIN1 CUA001 PRO0915	Anamorsin (Cytokine-induced apoptosis inhibitor 1) (Fe-S cluster assembly protein DRE2 homolog)	CYTOSOL	0.0428434	0.0104444	0.00808446	0.0109382	0.188698	0.00248543	0.00974383
Q6IAA8	LAMTOR1 C11orf59 PDRO PP7157	Ragulator complex protein LAMTOR1 (Late endosomal/lysosomal adaptor and MAPK and MTOR activator 1) (Lipid raft adaptor protein p18) (Protein associated with DRMs and endosomes) (p27Kip1-releasing factor from RhoA) (p27RF-Rho)	LYSOSOME	0.0406632	0.00995252	0.0164546	0.0105776	0.404655	0.0206499	0.0445968
Q6IAN0	DHRS7B SDR32C1 CGI-93 UNQ212/PRO238	Dehydrogenase/reductase SDR family member 7B (EC 1.1.-.-) (Short-chain dehydrogenase/reductase family 32C member 1) (Protein SDR32C1)	ER	0.0293103	0.0117084	0.016951	0.00972242	0.578329	0.792458	0.827656
Q6IBS0	TWF2 PTK9L MSTP011	Twinfilin-2 (A6-related protein) (hA6RP) (Protein tyrosine kinase 9-like) (Twinfilin-1-like protein)	CYTOSOL	0.035917	0.0162953	0.0142984	0.0170212	0.398096	0.277512	0.337467
Q6IQ22	RAB12	Ras-related protein Rab-12	PEROXISOME	0.0416252	0.0152578	0.0217632	0.00905835	0.522838	0.0675991	0.107373
Q6NUK1	SLC25A24 APC1 MCSC1 SCAMC1	Mitochondrial adenyl nucleotide antiporter SLC25A24 (Mitochondrial ATP-Mg/Pi carrier protein 1) (Mitochondrial Ca(2+)-dependent solute carrier protein 1) (Short calcium-binding mitochondrial carrier protein 1) (SCaMC-1) (Solute carrier family 25 member 24)	MITOCHONDRION	0.0257511	0.0133622	0.00747458	0.00440103	0.290262	0.0204892	0.0445606
Q6NUM9	RETSAT PPSIG UNQ439/PRO872	All-trans-retinol 13,14-reductase (EC 1.3.99.23) (All-trans-13,14-dihydroretinol saturase) (RetSat) (PPAR-alpha-regulated and starvation-induced gene protein)	ER	0.0310263	0.0269823	0.0256747	0.0303738	0.827512	0.921212	0.945257
Q6NUQ1	RINT1	RAD50-interacting protein 1 (RAD50 interactor 1) (HsRINT-1) (RINT-1)	ER	0.0368329	0.0172475	0.0193685	0.00523004	0.525849	0.0973193	0.143526
Q6NUQ4	TMEM214 PP446	Transmembrane protein 214	GA	0.0456548	0.0191779	0.034222	0.0255048	0.749581	0.149216	0.202605
Q6NVY1	HIBCH	3-hydroxyisobutyryl-CoA hydrolase, mitochondrial (EC 3.1.2.4) (3-hydroxyisobutyryl-coenzyme A hydrolase) (HIB-CoA hydrolase) (HIBYL-CoA-H)	MITOCHONDRION	0.0166903	0.018016	0.00766015	0.00566679	0.458958	0.228438	0.286397
Q6NXE6	ARMC6	Armadillo repeat-containing protein 6	CYTOSOL	0.0142974	0.0172672	0.0139448	0.0139989	0.975333	0.527273	0.586999
Q6NYC8	PPP1R18 HKMT1098 KIAA1949	Phostensin (Protein phosphatase 1 F-actin cytoskeleton-targeting subunit) (Protein phosphatase 1 regulatory subunit 18)	LYSOSOME	0.0343636	0.0078269	0.00756451	0.00534098	0.220131	0.000144222	0.00126433
Q6NZI2	CAVIN1 PTRF FKSG13	Caveolae-associated protein 1 (Cavin-1) (Polymerase I and transcript release factor)	LYSOSOME	0.0498229	0.00616472	0.0183923	0.00384885	0.369154	2.51422e-06	8.97996e-05
Q6NZY4	ZCCHC8	Zinc finger CCHC domain-containing protein 8 (TRAMP-like complex RNA-binding factor ZCCHC8)	NUCLEUS	0.0495598	0.00899515	0.0331782	0.0073862	0.669457	0.00168777	0.00738511
Q6P158	DHX57	Putative ATP-dependent RNA helicase DHX57 (EC 3.6.4.13) (DEAH box protein 57)	NUCLEUS	0.0465589	0.01205	0.0226083	0.013401	0.485586	0.0256919	0.052214
Q6P1J9	CDC73 C1orf28 HRPT2	Parafibromin (Cell division cycle protein 73 homolog) (Hyperparathyroidism 2 protein)	unknown	0.0563718	0.00631943	0.0392822	0.0111157	0.696842	0.00079384	0.00426176
Q6P1M0	SLC27A4 ACSVL4 FATP4	Long-chain fatty acid transport protein 4 (FATP-4) (Fatty acid transport protein 4) (Arachidonate--CoA ligase) (EC 6.2.1.15) (Long-chain-fatty-acid--CoA ligase) (EC 6.2.1.3) (Solute carrier family 27 member 4) (Very long-chain acyl-CoA synthetase 4) (ACSVL4) (EC 6.2.1.-)	ER	0.0101497	0.0111664	0.00837988	0.00869229	0.825626	0.562188	0.616324
Q6P1N0	CC2D1A AKI1	Coiled-coil and C2 domain-containing protein 1A (Akt kinase-interacting protein 1) (Five prime repressor element under dual repression-binding protein 1) (FRE under dual repression-binding protein 1) (Freud-1) (Putative NF-kappa-B-activating protein 023N)	NUCLEUS	0.0571865	0.00807683	0.0325145	0.0125043	0.56857	0.0159718	0.0367322
Q6P1N9	TATDN1 CDA11	Deoxyribonuclease TATDN1 (EC 3.1.21.-) (Hepatocarcinoma high expression protein)	unknown	0.0267861	0.023839	0.011238	0.009794	0.419546	0.628571	0.681381
Q6P2E9	EDC4 HEDLS	Enhancer of mRNA-decapping protein 4 (Autoantigen Ge-1) (Autoantigen RCD-8) (Human enhancer of decapping large subunit) (Hedls)	NUCLEUS	0.04402	0.0047274	0.0207623	0.00301539	0.471656	4.40765e-10	1.07816e-06
Q6P2Q9	PRPF8 PRPC8	Pre-mRNA-processing-splicing factor 8 (220 kDa U5 snRNP-specific protein) (PRP8 homolog) (Splicing factor Prp8) (p220)	NUCLEUS	0.0507809	0.00378278	0.0336706	0.00881378	0.663056	0.011256	0.0281512
Q6P3W7	SCYL2 CVAK104 KIAA1360	SCY1-like protein 2 (Coated vesicle-associated kinase of 104 kDa)	ER	0.0465348	0.0208713	0.0123596	0.0163014	0.2656	0.00523651	0.016251
Q6P587	FAHD1 C16orf36 YISKL	Acylpyruvase FAHD1, mitochondrial (EC 3.7.1.5) (Fumarylacetoacetate hydrolase domain-containing protein 1) (FAH domain-containing protein 1) (Oxaloacetate decarboxylase) (OAA decarboxylase) (EC 4.1.1.112) (YisK-like protein)	MITOCHONDRION	0.0255005	0.00620884	0.00998066	0.00607072	0.39139	0.0229021	0.0481787
Q6P5R6	RPL22L1	Ribosomal protein eL22-like (60S ribosomal protein L22-like 1) (Large ribosomal subunit protein eL22-like 1)	NUCLEUS	0.0275647	0.000246439	0.00551255	0.00332885	0.199986	0.0714286	0.112321
Q6P6C2	ALKBH5 ABH5 OFOXD1	RNA demethylase ALKBH5 (EC 1.14.11.53) (Alkylated DNA repair protein alkB homolog 5) (Alpha-ketoglutarate-dependent dioxygenase alkB homolog 5)	NUCLEUS	0.0503203	0.00760288	0.0260595	0.00417451	0.517872	0.0166667	0.0380866
Q6P9B6	MEAK7 KIAA1609 TLDC1	MTOR-associated protein MEAK7 (MEAK7) (MTOR associated protein, eak-7 homolog) (TBC/LysM-associated domain-containing protein 1) (TLD domain-containing protein 1)	PM	0.0358776	0.0155353	0.00878785	0.00936168	0.24494	0.094479	0.140787
Q6PGP7	SKIC3 KIAA0372 TTC37	Superkiller complex protein 3 (Ski3) (Tetratricopeptide repeat protein 37) (TPR repeat protein 37) (Tricho-hepatic-enteric syndrome protein) (Thespin)	unknown	0.0336613	0.0128585	0.0176339	0.00747664	0.523862	0.0147245	0.0347531
Q6PI48	DARS2	Aspartate--tRNA ligase, mitochondrial (EC 6.1.1.12) (Aspartyl-tRNA synthetase) (AspRS)	unknown	0.0366388	0.0205727	0.00747856	0.00921308	0.204116	0.0378788	0.0693113
Q6PIU2	NCEH1 AADACL1 KIAA1363	Neutral cholesterol ester hydrolase 1 (NCEH) (EC 3.1.1.-) (Acetylalkylglycerol acetylhydrolase) (2-acetyl MAGE hydrolase) (EC 3.1.1.71) (Arylacetamide deacetylase-like 1)	ER	0.0298554	0.00399727	0.0067464	0.00151232	0.225969	7.30727e-06	0.0001627
Q6PJT7	ZC3H14	Zinc finger CCCH domain-containing protein 14 (Mammalian suppressor of tau pathology-2) (MSUT-2) (Renal carcinoma antigen NY-REN-37)	NUCLEUS	0.0449621	0.0176314	0.0216031	0.0126805	0.480473	0.00218479	0.00896724
Q6PKG0	LARP1 KIAA0731 LARP	La-related protein 1 (La ribonucleoprotein domain family member 1)	RIBOSOME	0.0449989	0.00434454	0.0195659	0.00404983	0.434808	1.45291e-05	0.00025563
Q6UB35	MTHFD1L FTHFSDC1	Monofunctional C1-tetrahydrofolate synthase, mitochondrial (EC 6.3.4.3) (Formyltetrahydrofolate synthetase)	MITOCHONDRION	0.0283309	0.0130494	0.00976598	0.00849159	0.344711	0.149964	0.203511
Q6UN15	FIP1L1 FIP1 RHE	Pre-mRNA 3'-end-processing factor FIP1 (hFip1) (FIP1-like 1 protein) (Factor interacting with PAP) (Rearranged in hypereosinophilia)	NUCLEUS	0.0284342	0.016554	0.0222614	0.0128238	0.78291	1	1
Q6UVK1	CSPG4 MCSP	Chondroitin sulfate proteoglycan 4 (Chondroitin sulfate proteoglycan NG2) (Melanoma chondroitin sulfate proteoglycan) (Melanoma-associated chondroitin sulfate proteoglycan)	unknown	0.0403629	0.00804209	0.00659731	0.00436003	0.16345	0.000671796	0.00374776
Q6UW02	CYP20A1 UNQ667/PRO1301	Cytochrome P450 20A1 (EC 1.14.-.-)	ER	0.0302856	0.010178	0.014588	0.00904587	0.48168	0.0954513	0.140936
Q6UWP7	LCLAT1 AGPAT8 ALCAT1 LYCAT UNQ1849/PRO3579	Lysocardiolipin acyltransferase 1 (EC 2.3.1.-) (1-acylglycerol-3-phosphate O-acyltransferase 8) (1-AGP acyltransferase 8) (1-AGPAT 8) (EC 2.3.1.51) (Acyl-CoA:lysocardiolipin acyltransferase 1)	ER	0.0346698	0.00790557	0.0179842	0.0070663	0.518728	0.167174	0.223372
Q6UXH1	CRELD2 UNQ185/PRO211	Protein disulfide isomerase CRELD2 (EC 5.3.4.1) (Cysteine-rich with EGF-like domain protein 2)	GA	0.0332627	0.00963564	0.0887185	0.0277743	2.6672	0.0104118	0.0265143
Q6UXN9	WDR82 SWD2 TMEM113 WDR82A UNQ9342/PRO34047	WD repeat-containing protein 82	NUCLEUS	0.0375915	0.0182579	0.0132786	0.00157424	0.353234	0.181152	0.237756
Q6WCQ1	MPRIP KIAA0864 MRIP RHOIP3	Myosin phosphatase Rho-interacting protein (M-RIP) (Rho-interacting protein 3) (RIP3) (p116Rip)	unknown	0.040592	0.00889252	0.0091708	0.00320714	0.225926	2.34919e-05	0.000371385
Q6Y1H2	HACD2 PTPLB	Very-long-chain (3R)-3-hydroxyacyl-CoA dehydratase 2 (EC 4.2.1.134) (3-hydroxyacyl-CoA dehydratase 2) (HACD2) (Protein-tyrosine phosphatase-like member B)	ER	0.0199057	0.0276607	0.00831031	0.00275884	0.417485	0.682828	0.73013
Q6Y7W6	GIGYF2 KIAA0642 PERQ2 TNRC15	GRB10-interacting GYF protein 2 (PERQ amino acid-rich with GYF domain-containing protein 2) (Trinucleotide repeat-containing gene 15 protein)	unknown	0.0482012	0.00468895	0.0253845	0.00347712	0.526636	0.000421272	0.00270388
Q6YN16	HSDL2 C9orf99 SDR13C1	Hydroxysteroid dehydrogenase-like protein 2 (EC 1.-.-.-) (Short chain dehydrogenase/reductase family 13C member 1)	GA	0.0211861	0.022087	0.00806631	0.00390732	0.380736	0.0691507	0.109217
Q6ZMI0	PPP1R21 CCDC128 KLRAQ1	Protein phosphatase 1 regulatory subunit 21 (Coiled-coil domain-containing protein 128) (KLRAQ motif-containing protein 1)	unknown	0.0391802	0.0341631	0.0168729	0.00450618	0.43065	0.113945	0.161614
Q6ZS17	RIPOR1 FAM65A KIAA1930	Rho family-interacting cell polarization regulator 1	unknown	0.071724	0.0322871	0.0282608	0.00450722	0.394021	0.109091	0.157021
Q6ZSR9	NA	Uncharacterized protein FLJ45252	ER	0.0411856	0.0455388	0.0255575	0.0135034	0.620545	0.767899	0.807369
Q6ZXV5	TMTC3	Protein O-mannosyl-transferase TMTC3 (EC 2.4.1.109) (Protein SMILE) (Transmembrane and TPR repeat-containing protein 3)	GA	0.0432801	0.0382127	0.0159051	0.0113803	0.367492	0.127428	0.177328
Q70E73	RAPH1 ALS2CR18 ALS2CR9 KIAA1681 LPD PREL2 RMO1	Ras-associated and pleckstrin homology domains-containing protein 1 (RAPH1) (Amyotrophic lateral sclerosis 2 chromosomal region candidate gene 18 protein) (Amyotrophic lateral sclerosis 2 chromosomal region candidate gene 9 protein) (Lamellipodin) (Proline-rich EVH1 ligand 2) (PREL-2) (Protein RMO1)	PM	0.0350369	0.015991	0.0330656	0.0155034	0.943734	0.927792	0.950845
Q70UQ0	IKBIP IKIP	Inhibitor of nuclear factor kappa-B kinase-interacting protein (I kappa-B kinase-interacting protein) (IKBKB-interacting protein) (IKK-interacting protein)	GA	0.0313917	0.0056315	0.0311159	0.00842652	0.991216	0.932301	0.953911
Q70UQ0	IKBIP IKIP	Inhibitor of nuclear factor kappa-B kinase-interacting protein (I kappa-B kinase-interacting protein) (IKBKB-interacting protein) (IKK-interacting protein)	GA	0.0313917	0.0056315	0.0311159	0.00842652	0.991216	0.932301	0.953911
Q70UQ0-4	NA	NA	GA	0.0272692	0.00331933	0.0103633	0.00865946	0.380036	0.0696586	0.109882
Q71RC2	LARP4 PP13296	La-related protein 4 (La ribonucleoprotein domain family member 4)	NUCLEUS	0.0473712	0.0134619	0.0298203	0.011601	0.629504	0.0137695	0.0331522
Q71RG4	TMUB2 FP2653 UNQ1897/PRO4343	Transmembrane and ubiquitin-like domain-containing protein 2	ER	0.0685847	0.00867079	0.0342614	0.00371055	0.49955	0.0952381	0.140787
Q71UM5	RPS27L	Ribosomal protein eS27-like (40S ribosomal protein S27-like) (Small ribosomal subunit protein eS27-like)	NUCLEUS	0.0187939	0.0251395	0.0183824	0.00520903	0.978108	1	1
Q7KZF4	SND1 TDRD11	Staphylococcal nuclease domain-containing protein 1 (EC 3.1.31.1) (100 kDa coactivator) (EBNA2 coactivator p100) (Tudor domain-containing protein 11) (p100 co-activator)	ER	0.0372462	0.0021937	0.0213757	0.00278954	0.573901	0.000323458	0.00228601
Q7KZI7	MARK2 EMK1	Serine/threonine-protein kinase MARK2 (EC 2.7.11.1) (EC 2.7.11.26) (ELKL motif kinase 1) (EMK-1) (MAP/microtubule affinity-regulating kinase 2) (PAR1 homolog) (PAR1 homolog b) (Par-1b) (Par1b)	PM	0.0236017	0.0221849	0.0189774	0.00409566	0.80407	0.20646	0.262749
Q7L014	DDX46 KIAA0801	Probable ATP-dependent RNA helicase DDX46 (EC 3.6.4.13) (DEAD box protein 46) (PRP5 homolog)	NUCLEUS	0.0375246	0.0130032	0.0133675	0.00939675	0.356234	0.00148577	0.00672336
Q7L0Y3	TRMT10C MRPP1 RG9MTD1	tRNA methyltransferase 10 homolog C (HBV pre-S2 trans-regulated protein 2) (Mitochondrial ribonuclease P protein 1) (Mitochondrial RNase P protein 1) (RNA (guanine-9-)-methyltransferase domain-containing protein 1) (Renal carcinoma antigen NY-REN-49) (mRNA methyladenosine-N(1)-methyltransferase) (EC 2.1.1.-) (tRNA (adenine(9)-N(1))-methyltransferase) (EC 2.1.1.218) (tRNA (guanine(9)-N(1))-methylt…	MITOCHONDRION	0.0312709	0.00991022	0.0126238	0.0127591	0.403693	0.130805	0.18138
Q7L1Q6	BZW1 5MP2 BZAP45 KIAA0005	eIF5-mimic protein 2 (Basic leucine zipper and W2 domain-containing protein 1) (Protein Orf)	unknown	0.0409751	0.0172683	0.0158302	0.00512982	0.386336	0.0204892	0.0445606
Q7L2H7	EIF3M HFLB5 PCID1 GA17 PNAS-125	Eukaryotic translation initiation factor 3 subunit M (eIF3m) (Fetal lung protein B5) (hFL-B5) (PCI domain-containing protein 1)	NUCLEUS	0.0201069	0.0111452	0.0121283	0.0068518	0.603189	0.0255954	0.0522039
Q7L2J0	MEPCE BCDIN3	7SK snRNA methylphosphate capping enzyme (MePCE) (EC 2.1.1.-) (Bicoid-interacting protein 3 homolog) (Bin3 homolog)	NUCLEUS	0.045154	0.00348953	0.0222484	0.00679648	0.492722	0.0727273	0.113231
Q7L576	CYFIP1 KIAA0068	Cytoplasmic FMR1-interacting protein 1 (Specifically Rac1-associated protein 1) (Sra-1) (p140sra-1)	PM	0.0379874	0.00644617	0.0142734	0.0104789	0.37574	0.000552853	0.00327396
Q7L5N1	COPS6 CSN6 HVIP	COP9 signalosome complex subunit 6 (SGN6) (Signalosome subunit 6) (JAB1-containing signalosome subunit 6) (MOV34 homolog) (Vpr-interacting protein) (hVIP)	unknown	0.0321803	0.0078421	0.0111412	0.00899324	0.346214	0.0947195	0.140787
Q7L5N7	LPCAT2 AGPAT11 AYTL1	Lysophosphatidylcholine acyltransferase 2 (LPC acyltransferase 2) (LPCAT-2) (LysoPC acyltransferase 2) (EC 2.3.1.23) (1-acylglycerol-3-phosphate O-acyltransferase 11) (1-AGP acyltransferase 11) (1-AGPAT 11) (EC 2.3.1.51) (1-acylglycerophosphocholine O-acyltransferase) (1-alkenylglycerophosphocholine O-acyltransferase) (EC 2.3.1.25) (1-alkylglycerophosphocholine O-acetyltransferase) (EC 2.3.1.67) …	ER	0.0434745	0.00406427	0.0177555	0.0141084	0.408411	0.120591	0.16884
Q7L7X3	TAOK1 KIAA1361 MAP3K16 MARKK	Serine/threonine-protein kinase TAO1 (EC 2.7.11.1) (Kinase from chicken homolog B) (hKFC-B) (MARK Kinase) (MARKK) (Prostate-derived sterile 20-like kinase 2) (PSK-2) (PSK2) (Prostate-derived STE20-like kinase 2) (Thousand and one amino acid protein kinase 1) (TAOK1) (hTAOK1)	unknown	0.0571304	0.0217382	0.030276	0.0175626	0.529946	0.310026	0.370559
Q7LBR1	CHMP1B C18orf2	Charged multivesicular body protein 1b (CHMP1.5) (Chromatin-modifying protein 1b) (CHMP1b) (Vacuolar protein sorting-associated protein 46-2) (Vps46-2) (hVps46-2)	unknown	0.0561024	0.0319598	0.0301647	0.0286494	0.537673	0.222415	0.279985
Q7Z2K8	GPRIN1 KIAA1893	G protein-regulated inducer of neurite outgrowth 1 (GRIN1)	unknown	0.0410855	0.0014289	0.0133663	0.015039	0.32533	0.8	0.832079
Q7Z2T5	TRMT1L C1orf25 TRM1L MSTP070	TRMT1-like protein (EC 2.1.1.-)	unknown	0.0143304	0.00772549	0.0187873	0.0141915	1.31101	1	1
Q7Z2W4	ZC3HAV1 ZC3HDC2 PRO1677	Zinc finger CCCH-type antiviral protein 1 (ADP-ribosyltransferase diphtheria toxin-like 13) (ARTD13) (Inactive Poly [ADP-ribose] polymerase 13) (PARP13) (Zinc finger CCCH domain-containing protein 2) (Zinc finger antiviral protein) (ZAP)	unknown	0.0427382	0.0107364	0.0122866	0.0104842	0.287484	0.0103823	0.0264927
Q7Z2Z2	EFL1 EFTUD1 FAM42A	Elongation factor-like GTPase 1 (Elongation factor Tu GTP-binding domain-containing protein 1) (Elongation factor-like 1) (Protein FAM42A)	unknown	0.034176	0.0167872	0.0178648	0.00532362	0.522729	0.0821299	0.125802
Q7Z3J2	VPS35L C16orf62 101F10.2	VPS35 endosomal protein-sorting factor-like (Esophageal cancer-associated protein)	PEROXISOME	0.0328953	0.0193431	0.0175574	0.0155145	0.533736	0.205087	0.261397
Q7Z406	MYH14 KIAA2034 FP17425	Myosin-14 (Myosin heavy chain 14) (Myosin heavy chain, non-muscle IIc) (Non-muscle myosin heavy chain IIc) (NMHC II-C)	unknown	0.0718205	0.0407242	0.0291435	0.0205872	0.405782	0.2	0.256081
Q7Z417	NUFIP2 KIAA1321 PIG1	FMR1-interacting protein NUFIP2 (82 kDa FMRP-interacting protein) (82-FIP) (Cell proliferation-inducing gene 1 protein) (FMRP-interacting protein 2) (Nuclear FMR1-interacting protein 2)	NUCLEUS	0.0376679	0.0245758	0.0170025	0.0130046	0.45138	0.0294965	0.0574536
Q7Z434	MAVS IPS1 KIAA1271 VISA	Mitochondrial antiviral-signaling protein (MAVS) (CARD adapter inducing interferon beta) (Cardif) (Interferon beta promoter stimulator protein 1) (IPS-1) (Putative NF-kappa-B-activating protein 031N) (Virus-induced-signaling adapter) (VISA)	MITOCHONDRION	0.0393607	0.0120771	0.0124352	0.00833974	0.315929	0.059498	0.0975225
Q7Z478	DHX29 DDX29	ATP-dependent RNA helicase DHX29 (EC 3.6.4.13) (DEAH box protein 29) (Nucleic acid helicase DDXx)	NUCLEUS	0.0296169	0.0199482	0.0209198	0.00919741	0.706347	0.0670848	0.106691
Q7Z4G1	COMMD6 MSTP076	COMM domain-containing protein 6	unknown	0.0232072	0.017568	0.00344969	0.00216622	0.148648	0.111111	0.159473
Q7Z4H7	HAUS6 DGT6 FAM29A KIAA1574	HAUS augmin-like complex subunit 6	NUCLEUS	0.0155007	0	0.0259058	0.0164952	1.67126	0.857143	0.884929
Q7Z4H8	POGLUT3 KDELC2 UNQ1904/PRO4350	Protein O-glucosyltransferase 3 (EC 2.4.1.-) (KDEL motif-containing protein 2) (Protein O-xylosyltransferase POGLUT3) (EC 2.4.2.-)	ER	0.0236446	0.0240459	0.0067083	0.00663488	0.283714	0.056192	0.0943155
Q7Z4V5	HDGFL2 HDGF2 HDGFRP2 HRP2 UNQ785/PRO1604	Hepatoma-derived growth factor-related protein 2 (HDGF-related protein 2) (HRP-2) (Hepatoma-derived growth factor 2) (HDGF-2)	CYTOSOL	0.038191	0.00412552	0.0138032	0.0136514	0.361426	0.0652681	0.104595
Q7Z4W1	DCXR SDR20C1	L-xylulose reductase (XR) (EC 1.1.1.10) (Carbonyl reductase II) (Dicarbonyl/L-xylulose reductase) (Kidney dicarbonyl reductase) (kiDCR) (Short chain dehydrogenase/reductase family 20C member 1) (Sperm surface protein P34H)	unknown	0.0159693	0.0102258	0.0167242	0.00249424	1.04727	0.927273	0.9507
Q7Z5G4	GOLGA7 GCP16 HDCKB03P HSPC041	Golgin subfamily A member 7 (Golgi complex-associated protein of 16 kDa)	PM	0.061134	0.00365844	0.0321464	0.00244543	0.525835	0.031746	0.0608325
Q7Z6E9	RBBP6 P2PR PACT RBQ1 My038	E3 ubiquitin-protein ligase RBBP6 (EC 2.3.2.27) (Proliferation potential-related protein) (Protein P2P-R) (RING-type E3 ubiquitin transferase RBBP6) (Retinoblastoma-binding Q protein 1) (RBQ-1) (Retinoblastoma-binding protein 6) (p53-associated cellular protein of testis)	RIBOSOME	0.0235538	0.0259541	0.0114278	0.0117959	0.485178	0.190316	0.24831
Q7Z6Z7	HUWE1 KIAA0312 KIAA1578 UREB1 HSPC272	E3 ubiquitin-protein ligase HUWE1 (EC 2.3.2.26) (ARF-binding protein 1) (ARF-BP1) (HECT, UBA and WWE domain-containing protein 1) (HECT-type E3 ubiquitin transferase HUWE1) (Homologous to E6AP carboxyl terminus homologous protein 9) (HectH9) (Large structure of UREB1) (LASU1) (Mcl-1 ubiquitin ligase E3) (Mule) (Upstream regulatory element-binding protein 1) (URE-B1) (URE-binding protein 1)	CYTOSOL	0.0399258	0.0140071	0.0217605	0.0105949	0.545024	0.00725148	0.0206856
Q7Z739	YTHDF3	YTH domain-containing family protein 3 (DF3)	NUCLEUS	0.0328813	0.0265346	0.023866	0.0146712	0.725824	0.193579	0.252093
Q7Z7H5	TMED4 ERS25	Transmembrane emp24 domain-containing protein 4 (Endoplasmic reticulum stress-response protein 25) (ERS25) (GMP25iso) (Putative NF-kappa-B-activating protein 156) (p24 family protein alpha-3) (p24alpha3)	ER	0.0351377	0.0250929	0.0120323	0.0056577	0.342434	0.0720013	0.112555
Q7Z7L1	SLFN11	Schlafen family member 11 (EC 3.6.-.-)	unknown	0.0354555	0.0320436	0.0438755	0.0282324	1.23748	0.739613	0.780893
Q86SX6	GLRX5 C14orf87	Glutaredoxin-related protein 5, mitochondrial (Monothiol glutaredoxin-5)	MITOCHONDRION	0.0390252	0.00424683	0.0191656	0.00699292	0.491108	0.000666001	0.00373198
Q86TB9	PATL1 OK/KNS-cl.5	Protein PAT1 homolog 1 (PAT1-like protein 1) (Protein PAT1 homolog b) (Pat1b) (hPat1b)	NUCLEUS	0.0268527	0.0218479	0.00486539	0.00495625	0.181188	0.0753968	0.116909
Q86TU7	SETD3 C14orf154	Actin-histidine N-methyltransferase (EC 2.1.1.85) (Protein-L-histidine N-tele-methyltransferase) (SET domain-containing protein 3) (hSETD3)	NUCLEUS	0.0316871	0.0107369	0.0134298	0.0154242	0.423825	0.0135188	0.0327367
Q86U38	NOP9 C14orf21 KIAA2021	Nucleolar protein 9	NUCLEUS	0.0491278	0.0102558	0.0221003	0.0199297	0.449854	0.101399	0.147685
Q86UE4	MTDH AEG1 LYRIC	Protein LYRIC (3D3/LYRIC) (Astrocyte elevated gene-1 protein) (AEG-1) (Lysine-rich CEACAM1 co-isolated protein) (Metadherin) (Metastasis adhesion protein)	GA	0.0375283	0.0163182	0.0365701	0.0099873	0.974469	0.362672	0.420499
Q86UK7	ZNF598	E3 ubiquitin-protein ligase ZNF598 (EC 2.3.2.27) (Zinc finger protein 598)	ER	0.0464146	0.00958334	0.0349098	0.00307679	0.75213	0.00356045	0.0124938
Q86UL3	GPAT4 AGPAT6 TSARG7 UNQ551/PRO1108	Glycerol-3-phosphate acyltransferase 4 (EC 2.3.1.15) (1-acylglycerol-3-phosphate O-acyltransferase 6) (1-AGP acyltransferase 6) (1-AGPAT 6) (Acyl-CoA:glycerol-3-phosphate acyltransferase 4) (Lysophosphatidic acid acyltransferase zeta) (LPAAT-zeta) (Testis spermatogenesis apoptosis-related protein 7) (TSARG7)	ER	0.0440256	0.0178906	0.00941036	0.00909359	0.213748	0.0164336	0.0376223
Q86UP2	KTN1 CG1 KIAA0004	Kinectin (CG-1 antigen) (Kinesin receptor)	ER	0.021811	0.0149654	0.0127488	0.00677578	0.584511	0.0343916	0.0649131
Q86V48	LUZP1	Leucine zipper protein 1	unknown	0.045184	0.0096588	0.0155455	0.0123249	0.344049	0.0135869	0.0328067
Q86V81	ALYREF ALY BEF THOC4	THO complex subunit 4 (Tho4) (Ally of AML-1 and LEF-1) (Aly/REF export factor) (Transcriptional coactivator Aly/REF) (bZIP-enhancing factor BEF)	NUCLEUS	0.0359133	0.00521875	0.0134463	0.00561507	0.374409	0.000840206	0.00443178
Q86VM9	ZC3H18 NHN1	Zinc finger CCCH domain-containing protein 18 (Nuclear protein NHN1)	NUCLEUS	0.0414183	0.0134482	0.0154052	0.0122652	0.371942	0.0986176	0.144931
Q86VP6	CAND1 KIAA0829 TIP120 TIP120A	Cullin-associated NEDD8-dissociated protein 1 (Cullin-associated and neddylation-dissociated protein 1) (TBP-interacting protein of 120 kDa A) (TBP-interacting protein 120A) (p120 CAND1)	unknown	0.031447	0.011902	0.0139113	0.00646822	0.442371	0.0267347	0.0539435
Q86VR2	RETREG3 FAM134C	Reticulophagy regulator 3	ER	0.0585823	0.00428971	0.028296	0.0044093	0.483013	0.0727273	0.113231
Q86VS8	HOOK3	Protein Hook homolog 3 (h-hook3) (hHK3)	NUCLEUS	0.0453752	0.00721675	0.0232875	0.00704319	0.513221	0.000437478	0.00277953
Q86W42	THOC6 WDR58 PSEC0006	THO complex subunit 6 homolog (Functional spliceosome-associated protein 35) (fSAP35) (WD repeat-containing protein 58)	NUCLEUS	0.0436595	0.00652809	0.0400024	0.0146741	0.916236	0.761905	0.801737
Q86X83	COMMD2 HSPC042 My004	COMM domain-containing protein 2	PEROXISOME	0.0358575	0.00354589	0.00698694	0.00595885	0.194853	0.2	0.256081
Q86XL3	ANKLE2 KIAA0692 LEM4	Ankyrin repeat and LEM domain-containing protein 2 (LEM domain-containing protein 4)	ER	0.073348	0.0152202	0.0358033	0.0142596	0.48813	0.001998	0.00836435
Q86XP3	DDX42	ATP-dependent RNA helicase DDX42 (EC 3.6.4.13) (DEAD box protein 42) (RNA helicase-like protein) (RHELP) (RNA helicase-related protein) (RNAHP) (SF3b DEAD box protein) (Splicing factor 3B-associated 125 kDa protein) (SF3b125)	NUCLEUS	0.0382897	0.0132285	0.0216831	0.00965808	0.566291	0.00547968	0.0169164
Q86XZ4	SPATS2 SCR59 SPATA10 Nbla00526	Spermatogenesis-associated serine-rich protein 2 (Serine-rich spermatocytes and round spermatid 59 kDa protein) (p59scr)	NUCLEUS	0.0521979	0.0169497	0.0168003	0.00703812	0.321859	0.00895699	0.023898
Q86Y82	STX12	Syntaxin-12	unknown	0.0377609	0.0168475	0.0173818	0.0128958	0.460312	0.00724381	0.0206856
Q86YZ3	HRNR S100A18	Hornerin	unknown	2.19277e-05	0	3.12898e-05	0	1.42695	1	1
Q8IUD2	ERC1 ELKS KIAA1081 RAB6IP2	ELKS/Rab6-interacting/CAST family member 1 (ERC-1) (Rab6-interacting protein 2)	unknown	0.0468737	0.0114649	0.0236947	0.00756434	0.5055	0.00683312	0.0198308
Q8IUW5	RELL1 PSEC0162	RELT-like protein 1	LYSOSOME	0.0415605	0.0121933	0.017992	0.00903303	0.432911	0.230303	0.287564
Q8IV08	PLD3	5'-3' exonuclease PLD3 (EC 3.1.16.1) (Choline phosphatase 3) (HindIII K4L homolog) (Hu-K4) (Phosphatidylcholine-hydrolyzing phospholipase D3) (Phospholipase D3) (PLD 3)	LYSOSOME	0.102396	0.0158052	0.0441282	0.0113366	0.430956	0.00137118	0.00633006
Q8IVL6	P3H3 LEPREL2	Prolyl 3-hydroxylase 3 (EC 1.14.11.7) (Leprecan-like protein 2) (Protein B)	GA	0.0332068	0.0287758	0.0141517	0.00815468	0.426169	0.0675991	0.107373
Q8IWB7	WDFY1 FENS1 KIAA1435 WDF1 ZFYVE17	WD repeat and FYVE domain-containing protein 1 (FYVE domain-containing protein localized to endosomes 1) (FENS-1) (Phosphoinositide-binding protein 1) (WD40- and FYVE domain-containing protein 1) (Zinc finger FYVE domain-containing protein 17)	PEROXISOME	0.0421765	0.00385899	0.0186562	0.00476309	0.442337	2.24346e-06	8.82131e-05
Q8IWB9	TEX2 KIAA1738 TMEM96	Testis-expressed protein 2 (Transmembrane protein 96)	ER	0.0317258	0.0394328	0.00976547	0.00365972	0.307808	1	1
Q8IWC1	MAP7D3 MDP3	MAP7 domain-containing protein 3	NUCLEUS	0.0670015	0.0228794	0.0258541	0.0297523	0.385874	0.00478572	0.0152609
Q8IWE2	FAM114A1 NOXP20	Protein NOXP20 (Nervous system overexpressed protein 20) (Protein FAM114A1)	CYTOSOL	0.0337209	0.0172722	0.020287	0.00899016	0.601616	0.18621	0.243758
Q8IWE4	DCUN1D3 SCCRO3	DCN1-like protein 3 (DCNL3) (DCUN1 domain-containing protein 3) (Defective in cullin neddylation protein 1-like protein 3) (Squamous cell carcinoma-related oncogene 3)	LYSOSOME	0.0240724	0	0.0348954	0.0129602	1.4496	0.666667	0.713759
Q8IWR0	ZC3H7A ZC3H7 ZC3HDC7 HSPC055	Zinc finger CCCH domain-containing protein 7A	ER	0.0484864	0.00789919	0.0270355	0.00913674	0.55759	0.02285	0.0481787
Q8IWS0	PHF6 CENP-31 KIAA1823	PHD finger protein 6 (PHD-like zinc finger protein)	NUCLEUS	0.0531928	0.0386598	0.0228545	0.0167241	0.429655	0.541423	0.597203
Q8IWT6	LRRC8A KIAA1437 LRRC8 SWELL1 UNQ221/PRO247	Volume-regulated anion channel subunit LRRC8A (Leucine-rich repeat-containing protein 8A) (HsLRRC8A) (Swelling protein 1)	PM	0.0528341	0.004036	0.0117323	0.00508597	0.222059	0.0238095	0.0496311
Q8IWX8	CHERP DAN26 SCAF6	Calcium homeostasis endoplasmic reticulum protein (ERPROT 213-21) (SR-related CTD-associated factor 6)	NUCLEUS	0.0248101	0.0242842	0.012091	0.0106952	0.487342	0.276668	0.336604
Q8IX01	SUGP2 KIAA0365 SFRS14	SURP and G-patch domain-containing protein 2 (Arginine/serine-rich-splicing factor 14) (Splicing factor, arginine/serine-rich 14)	NUCLEUS	0.0310967	0.0238227	0.00738044	0.00816286	0.237339	0.00123406	0.00589214
Q8IX12	CCAR1 CARP1 DIS	Cell division cycle and apoptosis regulator protein 1 (Cell cycle and apoptosis regulatory protein 1) (CARP-1) (Death inducer with SAP domain)	NUCLEUS	0.0312953	0.0137858	0.0120893	0.00891003	0.386296	0.00528812	0.0163652
Q8IXB1	DNAJC10 ERDJ5 UNQ495/PRO1012	DnaJ homolog subfamily C member 10 (EC 1.8.4.-) (Endoplasmic reticulum DNA J domain-containing protein 5) (ER-resident protein ERdj5) (ERdj5) (Macrothioredoxin) (MTHr)	unknown	0.0389752	0.009477	0.0194415	0.00584722	0.498818	0.0104817	0.0266384
Q8IXI1	RHOT2 ARHT2 C16orf39	Mitochondrial Rho GTPase 2 (MIRO-2) (hMiro-2) (EC 3.6.5.-) (Ras homolog gene family member T2)	MITOCHONDRION	0.0254175	0.0235905	0.0219929	0.00626533	0.865267	0.716784	0.759979
Q8IY81	FTSJ3 SB92	pre-rRNA 2'-O-ribose RNA methyltransferase FTSJ3 (EC 2.1.1.-) (Protein ftsJ homolog 3) (Putative rRNA methyltransferase 3)	NUCLEUS	0.0448612	0.0046764	0.0186683	0.00470558	0.416135	0.000226803	0.00173446
Q8IYB3	SRRM1 SRM160	Serine/arginine repetitive matrix protein 1 (SR-related nuclear matrix protein of 160 kDa) (SRm160) (Ser/Arg-related nuclear matrix protein)	NUCLEUS	0.0318225	0.0185586	0.0135906	0.013002	0.427074	0.386679	0.445053
Q8IYB5	SMAP1	Stromal membrane-associated protein 1	ER	0.0479317	0.00624923	0.0276946	0.00520678	0.577794	0.00952381	0.0249974
Q8IYI6	EXOC8	Exocyst complex component 8 (Exocyst complex 84 kDa subunit)	PM	0.0313221	0.0194539	0.0148634	0.00987802	0.474534	0.0720013	0.112555
Q8IZ07	ANKRD13A ANKRD13	Ankyrin repeat domain-containing protein 13A (Protein KE03)	unknown	0.0420163	0.00958129	0.0147442	0.00864507	0.350916	0.0434736	0.0770821
Q8IZ83	ALDH16A1	Aldehyde dehydrogenase family 16 member A1	PROTEASOME	0.030813	0.00386555	0.0126842	0.00195708	0.41165	1.53837e-06	6.56025e-05
Q8IZH2	XRN1 SEP1	5'-3' exoribonuclease 1 (EC 3.1.13.-) (Strand-exchange protein 1 homolog)	RIBOSOME	0.0314902	0.0363091	0.0389965	0.00618032	1.23837	0.89675	0.922791
Q8IZL8	PELP1 HMX3 MNAR	Proline-, glutamic acid- and leucine-rich protein 1 (Modulator of non-genomic activity of estrogen receptor) (Transcription factor HMX3)	NUCLEUS	0.0319038	0.00616072	0.0119522	0.00339831	0.374632	2.83514e-06	8.97996e-05
Q8IZP0	ABI1 SSH3BP1	Abl interactor 1 (Abelson interactor 1) (Abi-1) (Abl-binding protein 4) (AblBP4) (Eps8 SH3 domain-binding protein) (Eps8-binding protein) (Nap1-binding protein) (Nap1BP) (Spectrin SH3 domain-binding protein 1) (e3B1)	PM	0.0443217	0.000889947	0.021231	0.00341602	0.479021	0.0357143	0.0662175
Q8N0X7	SPART KIAA0610 SPG20 TAHCCP1	Spartin (Spastic paraplegia 20 protein) (Trans-activated by hepatitis C virus core protein 1)	unknown	0.0415084	0.0348969	0.0249262	0.011769	0.60051	0.604196	0.658361
Q8N129	CNPY4 PSEC0237 UNQ1909/PRO4354	Protein canopy homolog 4	GA	0.0244793	0.000435891	0.00644275	0.00265195	0.263192	0.0636364	0.102964
Q8N163	CCAR2 DBC1 KIAA1967	Cell cycle and apoptosis regulator protein 2 (Cell division cycle and apoptosis regulator protein 2) (DBIRD complex subunit KIAA1967) (Deleted in breast cancer gene 1 protein) (DBC-1) (DBC.1) (NET35) (p30 DBC)	unknown	0.0382448	0.0130562	0.0338647	0.0337713	0.885472	0.769219	0.808419
Q8N1B4	VPS52 SACM2L	Vacuolar protein sorting-associated protein 52 homolog (SAC2 suppressor of actin mutations 2-like protein)	NUCLEUS	0.0405788	0.0105373	0.0206071	0.00505672	0.507831	0.000329083	0.00231169
Q8N1F7	NUP93 KIAA0095	Nuclear pore complex protein Nup93 (93 kDa nucleoporin) (Nucleoporin Nup93)	unknown	0.0292926	0.0234899	0.01518	0.0116696	0.51822	0.00683312	0.0198308
Q8N1G4	LRRC47 KIAA1185	Leucine-rich repeat-containing protein 47	PROTEASOME	0.0341864	0.00901218	0.0172845	0.00573655	0.505596	0.094479	0.140787
Q8N2K0	ABHD12 C20orf22	Lysophosphatidylserine lipase ABHD12 (EC 3.1.-.-) (2-arachidonoylglycerol hydrolase ABHD12) (Abhydrolase domain-containing protein 12) (hABHD12) (Monoacylglycerol lipase ABHD12) (EC 3.1.1.23) (Oxidized phosphatidylserine lipase ABHD12) (EC 3.1.-.-)	ER	0.0467726	0.0136085	0.0203526	0.0151037	0.435139	0.0726773	0.113231
Q8N392	ARHGAP18	Rho GTPase-activating protein 18 (MacGAP) (Rho-type GTPase-activating protein 18)	unknown	0.0348754	0.0190593	0.0197631	0.0144591	0.566677	0.4	0.455591
Q8N3C0	ASCC3 HELIC1 RQT2	Activating signal cointegrator 1 complex subunit 3 (EC 3.6.4.12) (ASC-1 complex subunit p200) (ASC1p200) (Helicase, ATP binding 1) (Trip4 complex subunit p200)	NUCLEUS	0.0420318	0.00920523	0.0180926	0.0097014	0.43045	3.20494e-06	9.06027e-05
Q8N3F8	MICALL1 KIAA1668 MIRAB13	MICAL-like protein 1 (Molecule interacting with Rab13) (MIRab13)	PEROXISOME	0.0392362	0.0110485	0.0157892	0.0049205	0.402414	0.000297098	0.00212963
Q8N4C8	MINK1 B55 MAP4K6 MINK YSK2 ZC3	Misshapen-like kinase 1 (EC 2.7.11.1) (GCK family kinase MiNK) (MAPK/ERK kinase kinase kinase 6) (MEK kinase kinase 6) (MEKKK 6) (Misshapen/NIK-related kinase) (Mitogen-activated protein kinase kinase kinase kinase 6)	unknown	0.0478942	0.0023897	0.0163778	0.00667495	0.341958	0.0479798	0.0837732
Q8N4H5	TOMM5 C9orf105 TOM5	Mitochondrial import receptor subunit TOM5 homolog	MITOCHONDRION	0.00059844	0.000512638	0.00514425	0.00289056	8.5961	0.190476	0.24831
Q8N4V1	MMGT1 EMC5 TMEM32	ER membrane protein complex subunit 5 (Membrane magnesium transporter 1) (Transmembrane protein 32)	ER	0.0386043	0.00525659	0.00764357	0.00996155	0.197998	0.0634921	0.102929
Q8N556	AFAP1 AFAP	Actin filament-associated protein 1 (110 kDa actin filament-associated protein) (AFAP-110)	PM	0.055869	0.0244736	0.038002	0.00821212	0.680198	0.103709	0.150566
Q8N5K1	CISD2 CDGSH2 ERIS ZCD2	CDGSH iron-sulfur domain-containing protein 2 (Endoplasmic reticulum intermembrane small protein) (MitoNEET-related 1 protein) (Miner1) (Nutrient-deprivation autophagy factor-1) (NAF-1)	ER	0.0363515	0.0114905	0.0313768	0.00244332	0.86315	0.287547	0.345826
Q8N668	COMMD1 C2orf5 MURR1	COMM domain-containing protein 1 (Protein Murr1)	ER	0.0211337	0.00904785	0.00785646	0.0004767	0.37175	0.533333	0.590607
Q8N684	CPSF7	Cleavage and polyadenylation specificity factor subunit 7 (Cleavage and polyadenylation specificity factor 59 kDa subunit) (CPSF 59 kDa subunit) (Cleavage factor Im complex 59 kDa subunit) (CFIm59) (Pre-mRNA cleavage factor Im 59 kDa subunit)	NUCLEUS	0.0251238	0.0232163	0.0104007	0.0109356	0.413977	0.655632	0.707667
Q8N6H7	ARFGAP2 ZNF289 Nbla10535	ADP-ribosylation factor GTPase-activating protein 2 (ARF GAP 2) (GTPase-activating protein ZNF289) (Zinc finger protein 289)	ER	0.0581179	0.00923097	0.0223815	0.0132568	0.385105	0.0103426	0.026472
Q8N6M0	OTUD6B DUBA5 CGI-77	Deubiquitinase OTUD6B (EC 3.4.19.12) (DUBA-5) (OTU domain-containing protein 6B)	PROTEASOME	0.0299256	0.00707503	0.015287	0.00201449	0.510832	0.0952381	0.140787
Q8N6R0	METTL13 EEF1AKNMT FEAT KIAA0859 CGI-01	eEF1A lysine and N-terminal methyltransferase (eEF1A-KNMT) (Methyltransferase-like protein 13) [Includes: eEF1A lysine methyltransferase (EC 2.1.1.-); eEF1A N-terminal methyltransferase (EC 2.1.1.-)]	unknown	0.0422923	0.00906975	0.0217853	0.00901237	0.515111	0.002331	0.00936869
Q8N6T3	ARFGAP1 ARF1GAP	ADP-ribosylation factor GTPase-activating protein 1 (ARF GAP 1) (ADP-ribosylation factor 1 GTPase-activating protein) (ARF1 GAP) (ARF1-directed GTPase-activating protein)	unknown	0.0306648	0.0163828	0.0218485	0.0122218	0.712494	0.0745895	0.115916
Q8N766	EMC1 KIAA0090 PSEC0263	ER membrane protein complex subunit 1	ER	0.0472022	0.0163641	0.0182077	0.00704109	0.385738	0.00507163	0.0158907
Q8N8S7	ENAH MENA	Protein enabled homolog	PM	0.0335367	0.00438722	0.0144802	0.00383408	0.431773	0.000130377	0.00122813
Q8N9T8	KRI1	Protein KRI1 homolog	NUCLEUS	0.0511466	0.0332053	0.0238617	0.0126698	0.466535	0.536797	0.59314
Q8NB90	AFG2A SPAF SPATA5	ATPase family gene 2 protein homolog A (EC 3.6.4.10) (AFG2 AAA ATPase homolog A) (Ribosome biogenesis protein SPATA5) (Spermatogenesis-associated factor protein) (Spermatogenesis-associated protein 5)	NUCLEUS	0.0344738	0.00888153	0.0105966	0.00780398	0.30738	0.00356045	0.0124938
Q8NBJ5	COLGALT1 GLT25D1 PSEC0241	Procollagen galactosyltransferase 1 (EC 2.4.1.50) (Collagen beta(1-O)galactosyltransferase 1) (ColGalT 1) (Glycosyltransferase 25 family member 1) (Hydroxylysine galactosyltransferase 1)	GA	0.0340507	0.00967661	0.0107871	0.00952822	0.316795	0.0128791	0.0313579
Q8NBQ5	HSD17B11 DHRS8 PAN1B SDR16C2 PSEC0029 UNQ207/PRO233	Estradiol 17-beta-dehydrogenase 11 (EC 1.1.1.62) (17-beta-hydroxysteroid dehydrogenase 11) (17-beta-HSD 11) (17bHSD11) (17betaHSD11) (17-beta-hydroxysteroid dehydrogenase XI) (17-beta-HSD XI) (17betaHSDXI) (Cutaneous T-cell lymphoma-associated antigen HD-CL-03) (CTCL-associated antigen HD-CL-03) (Dehydrogenase/reductase SDR family member 8) (Retinal short-chain dehydrogenase/reductase 2) (retSDR2…	ER	0.0442722	0.0253701	0.0209351	0.0138764	0.472873	0.666667	0.713759
Q8NBS9	TXNDC5 TLP46 UNQ364/PRO700	Thioredoxin domain-containing protein 5 (EC 1.8.4.-) (EC 5.3.4.1) (Endoplasmic reticulum resident protein 46) (ER protein 46) (ERp46) (Thioredoxin-like protein p46)	ER	0.0300804	0.00409164	0.0174857	0.00354516	0.5813	0.00395407	0.0134803
Q8NBT2	SPC24 SPBC24	Kinetochore protein Spc24 (hSpc24)	NUCLEUS	0.0505724	0.00424892	0.0118712	0.00583543	0.234736	9.14119e-05	0.000950381
Q8NBX0	SCCPDH CGI-49	Saccharopine dehydrogenase-like oxidoreductase (EC 1.-.-.-)	unknown	0.0327426	0.014215	0.0210303	0.0073787	0.642292	0.548962	0.604723
Q8NC44	RETREG2 C2orf17 FAM134A MAG2	Reticulophagy regulator 2	ER	0.0574811	0.00248988	0.0292774	0.00408236	0.509339	0.0571429	0.0944002
Q8NC51	SERBP1 PAIRBP1 CGI-55	SERPINE1 mRNA-binding protein 1 (PAI1 RNA-binding protein 1) (PAI-RBP1) (Plasminogen activator inhibitor 1 RNA-binding protein)	RIBOSOME	0.0355719	0.00324279	0.0166206	0.00294549	0.467238	7.17414e-05	0.000809423
Q8NC56	LEMD2	LEM domain-containing protein 2 (hLEM2)	unknown	0.0282707	0.016741	0.0201927	0.00826709	0.71426	0.47619	0.534387
Q8NC96	NECAP1	Adaptin ear-binding coat-associated protein 1 (NECAP endocytosis-associated protein 1) (NECAP-1)	unknown	0.0358468	0.0324808	0.0294245	0.0150057	0.820842	0.555556	0.610383
Q8NCA5	FAM98A	Protein FAM98A	ER	0.0292426	0.0096587	0.0111203	0.00340794	0.380275	0.000339141	0.00233775
Q8NCC3	PLA2G15 LYPLA3 UNQ341/PRO540	Phospholipase A2 group XV (1-O-acylceramide synthase) (ACS) (LCAT-like lysophospholipase) (LLPL) (EC 3.1.1.5) (Lysophospholipase 3) (Lysosomal phospholipase A and acyltransferase) (EC 2.3.1.-, EC 3.1.1.32, EC 3.1.1.4) (Lysosomal phospholipase A2) (LPLA2)	LYSOSOME	0.0582084	0.0248826	0.021855	0.0181567	0.375462	0.0146896	0.0347034
Q8NCG7	DAGLB	Diacylglycerol lipase-beta (DAGL-beta) (DGL-beta) (EC 3.1.1.116) (KCCR13L) (PUFA-specific triacylglycerol lipase) (EC 3.1.1.3) (Sn1-specific diacylglycerol lipase beta)	unknown	0.0487474	0.0131029	0.0393786	0.00442082	0.807808	0.230303	0.287564
Q8NCW5	NAXE AIBP APOA1BP YJEFN1	NAD(P)H-hydrate epimerase (EC 5.1.99.6) (Apolipoprotein A-I-binding protein) (AI-BP) (NAD(P)HX epimerase) (YjeF N-terminal domain-containing protein 1) (YjeF_N1)	CYTOSOL	0.0330596	0.0046065	0.0100885	0.00620212	0.305162	0.030303	0.0586932
Q8ND04	SMG8 ABC2 C17orf71	Nonsense-mediated mRNA decay factor SMG8 (Amplified in breast cancer gene 2 protein) (Protein smg-8 homolog)	NUCLEUS	0.0392084	0.0153659	0.0140269	0.0100853	0.357751	0.000503759	0.00310651
Q8ND56	LSM14A C19orf13 FAM61A RAP55 RAP55A	Protein LSM14 homolog A (Protein FAM61A) (Protein SCD6 homolog) (Putative alpha-synuclein-binding protein) (AlphaSNBP) (RNA-associated protein 55A) (hRAP55) (hRAP55A)	unknown	0.0416557	0.00547651	0.0207924	0.00371818	0.499148	0.0399835	0.0723731
Q8NE71	ABCF1 ABC50	ATP-binding cassette sub-family F member 1 (ATP-binding cassette 50) (TNF-alpha-stimulated ABC protein)	NUCLEUS	0.0361874	0.00369269	0.0157376	0.0025608	0.434892	0.0497355	0.0862997
Q8NE86	MCU C10orf42 CCDC109A	Calcium uniporter protein, mitochondrial (HsMCU) (Coiled-coil domain-containing protein 109A)	unknown	0.0276314	0.00759092	0.0131525	0.00526883	0.475999	0.0829171	0.126614
Q8NEU8	APPL2 DIP13B	DCC-interacting protein 13-beta (Dip13-beta) (Adapter protein containing PH domain, PTB domain and leucine zipper motif 2)	CYTOSOL	0.0516704	0.0097042	0.0201888	0.00656395	0.390722	0.00505051	0.0158907
Q8NEW0	SLC30A7 ZNT7 ZNTL2	Zinc transporter 7 (ZnT-7) (Solute carrier family 30 member 7) (Znt-like transporter 2)	unknown	0.0329658	0.00107359	0.0188566	0.000119258	0.572006	0.0571429	0.0944002
Q8NF37	LPCAT1 AYTL2 PFAAP3	Lysophosphatidylcholine acyltransferase 1 (LPC acyltransferase 1) (LPCAT-1) (LysoPC acyltransferase 1) (EC 2.3.1.23) (1-acylglycerol-3-phosphate O-acyltransferase) (EC 2.3.1.51) (1-acylglycerophosphocholine O-acyltransferase) (1-alkenylglycerophosphocholine O-acyltransferase) (EC 2.3.1.25) (1-alkylglycerophosphocholine O-acetyltransferase) (EC 2.3.1.67) (Acetyl-CoA:lyso-platelet-activating factor…	ER	0.0315577	0.0115566	0.0139307	0.00175122	0.441435	0.533333	0.590607
Q8NFJ5	GPRC5A GPCR5A RAI3 RAIG1	Retinoic acid-induced protein 3 (G-protein coupled receptor family C group 5 member A) (Phorbol ester induced gene 1) (PEIG-1) (Retinoic acid-induced gene 1 protein) (RAIG-1)	PEROXISOME	0.0649823	0.02121	0.0100576	0.00452079	0.154775	0.0100931	0.0259593
[truncated: 763 more rows]

## Sheet: Col_Desc
Column	Description
[truncated: 11 more rows]
