# Supplementary material for: Simultaneous proteome localization and turnover analysis reveals spatiotemporal features of protein homeostasis disruptions
Source: Nat Commun. 2024 Mar 11;15:2207. doi: 10.1038/s41467-024-46600-5 (PMC10928085; doi:10.1038/s41467-024-46600-5)
Supplement: Supplementary file 7 — Supplementary Data 4 [file 41467_2024_46600_MOESM7_ESM.xlsx]

## Sheet: SuppDataS4_32c_EXPORT_Thapsigar
rowname	markers	bandle.allocation	bandle.probability	bandle.probability.lowerquantile	bandle.probability.upperquantile	bandle.mean.shannon	bandle.differential.localisation	bandle.outlier	bandle.allocation.pred	bandle.outlier.t	bandle.allocation.pred.pred	dl.estimate	dl.candidate	Gene.Names	Protein.names
A0AVT1	CYTOSOL	CYTOSOL	1	1	1	0	0	0	CYTOSOL	1	CYTOSOL	NA	unknown	UBA6 MOP4 UBE1L2	Ubiquitin-like modifier-activating enzyme 6 (Ubiquitin-activating enzyme 6) (EC 6.2.1.45) (Monocyte protein 4) (MOP-4) (Ubiquitin-activating enzyme E1-like protein 2) (E1-L2)
A1L0T0	unknown	GA	0.883111	0	0.99892	NA	1	0.000444444	unknown	0.999556	unknown	1	DL candidate	ILVBL AHAS HACL2	2-hydroxyacyl-CoA lyase 2 (EC 4.1.2.-) (Acetolactate synthase-like protein) (IlvB-like protein)
A1L0T0_H	unknown	ER	0.999311	0.997819	0.999858	NA	0	0	ER	1	ER	NA	unknown	NA	NA
A2RRP1	unknown	ER	0.99993	0.999771	1	NA	0	0	ER	1	ER	NA	unknown	NBAS NAG	NBAS subunit of NRZ tethering complex (Neuroblastoma-amplified gene protein) (Neuroblastoma-amplified sequence)
A2RRP1_H	unknown	ER	0.997146	0.965584	0.999999	NA	0	0	ER	1	ER	NA	unknown	NA	NA
A5PLN9	unknown	PEROXISOME	0.782572	9.94688e-08	0.999959	NA	0.928	0	unknown	1	unknown	NA	unknown	TRAPPC13 C5orf44	Trafficking protein particle complex subunit 13
A5YKK6	unknown	PEROXISOME	0.999954	0.999489	1	NA	1	0.0137778	PEROXISOME	0.986222	PEROXISOME	1	DL candidate	CNOT1 CDC39 KIAA1007 NOT1 AD-005	CCR4-NOT transcription complex subunit 1 (CCR4-associated factor 1) (Negative regulator of transcription subunit 1 homolog) (NOT1H) (hNOT1)
A5YKK6_H	unknown	PEROXISOME	0.999684	0.996192	1	NA	1	0	PEROXISOME	1	PEROXISOME	1	DL candidate	NA	NA
A6NDG6	unknown	CYTOSOL	0.999993	0.999959	1	NA	0.316	0	CYTOSOL	1	CYTOSOL	NA	unknown	PGP	Glycerol-3-phosphate phosphatase (G3PP) (EC 3.1.3.21) (Aspartate-based ubiquitous Mg(2+)-dependent phosphatase) (AUM) (EC 3.1.3.48) (Phosphoglycolate phosphatase) (PGP)
A6NHT5	unknown	NUCLEUS	0.999866	0.999446	0.999999	NA	0.896	0	NUCLEUS	1	NUCLEUS	NA	unknown	HMX3 NKX-5.1 NKX5-1	Homeobox protein HMX3 (Homeobox protein H6 family member 3) (Homeobox protein Nkx-5.1)
E9PRG8	unknown	NUCLEUS	0.674169	0.100248	0.924111	NA	0.264	0	unknown	1	unknown	NA	unknown	C11orf98	Uncharacterized protein C11orf98
L0R6Q1	unknown	MITOCHONDRION	0.90017	0.0153039	1	NA	0	1	MITOCHONDRION	0	unknown	NA	unknown	SLC35A4	SLC35A4 upstream open reading frame protein
O00116	PEROXISOME	PEROXISOME	1	1	1	0	0	0	PEROXISOME	1	PEROXISOME	NA	unknown	AGPS AAG5	Alkyldihydroxyacetonephosphate synthase, peroxisomal (Alkyl-DHAP synthase) (EC 2.5.1.26) (Aging-associated gene 5 protein) (Alkylglycerone-phosphate synthase)
O00116_H	unknown	ER	1	1	1	NA	1	0	ER	1	ER	1	DL candidate	NA	NA
O00148	unknown	NUCLEUS	1	1	1	NA	0	0.000444444	NUCLEUS	0.999556	NUCLEUS	NA	unknown	DDX39A DDX39	ATP-dependent RNA helicase DDX39A (EC 3.6.4.13) (DEAD box protein 39) (Nuclear RNA helicase URH49)
O00151	xCYTOSKELETON	xCYTOSKELETON	1	1	1	0	0	0	xCYTOSKELETON	1	xCYTOSKELETON	NA	unknown	PDLIM1 CLIM1 CLP36	PDZ and LIM domain protein 1 (C-terminal LIM domain protein 1) (Elfin) (LIM domain protein CLP-36)
O00151_H	unknown	CYTOSOL	0.999999	0.999997	1	NA	1	0.228	CYTOSOL	0.772	CYTOSOL	1	DL candidate	NA	NA
O00154	unknown	CYTOSOL	1	1	1	NA	0	0	CYTOSOL	1	CYTOSOL	NA	unknown	ACOT7 BACH	Cytosolic acyl coenzyme A thioester hydrolase (EC 3.1.2.2) (Acyl-CoA thioesterase 7) (Brain acyl-CoA hydrolase) (BACH) (hBACH) (CTE-IIa) (CTE-II) (Long chain acyl-CoA thioester hydrolase)
O00161	PM	PM	1	1	1	0	0	0	PM	1	PM	NA	unknown	SNAP23	Synaptosomal-associated protein 23 (SNAP-23) (Vesicle-membrane fusion protein SNAP-23)
O00161_H	unknown	PM	1	1	1	NA	1	0	PM	1	PM	1	DL candidate	NA	NA
O00170	unknown	CYTOSOL	1	1	1	NA	0	0	CYTOSOL	1	CYTOSOL	NA	unknown	AIP XAP2	AH receptor-interacting protein (AIP) (Aryl-hydrocarbon receptor-interacting protein) (HBV X-associated protein 2) (XAP-2) (Immunophilin homolog ARA9)
O00178	unknown	NUCLEUS	1	1	1	NA	0	0	NUCLEUS	1	NUCLEUS	NA	unknown	GTPBP1	GTP-binding protein 1 (G-protein 1) (GP-1) (GP1)
O00178_H	unknown	NUCLEUS	1	1	1	NA	0	0	NUCLEUS	1	NUCLEUS	NA	unknown	NA	NA
O00186	unknown	PM	1	1	1	NA	1	0	PM	1	PM	1	DL candidate	STXBP3	Syntaxin-binding protein 3 (Platelet Sec1 protein) (PSP) (Protein unc-18 homolog 3) (Unc18-3) (Protein unc-18 homolog C) (Unc-18C)
O00186_H	unknown	PM	1	1	1	NA	0.968	0	PM	1	PM	NA	unknown	NA	NA
O00193	unknown	xCYTOSKELETON	1	1	1	NA	0	0	xCYTOSKELETON	1	xCYTOSKELETON	NA	unknown	SMAP C11orf58	Small acidic protein
O00203	unknown	NUCLEUS	0.954385	0.773392	1	NA	0.028	1	NUCLEUS	0	unknown	NA	unknown	AP3B1 ADTB3A	AP-3 complex subunit beta-1 (Adaptor protein complex AP-3 subunit beta-1) (Adaptor-related protein complex 3 subunit beta-1) (Beta-3A-adaptin) (Clathrin assembly protein complex 3 beta-1 large chain)
O00203_H	unknown	GA	0.883679	0	0.999531	NA	0.996	0.981778	unknown	0.0182222	unknown	1	DL candidate	NA	NA
O00231	PROTEASOME	PROTEASOME	1	1	1	0	0	0	PROTEASOME	1	PROTEASOME	NA	unknown	PSMD11	26S proteasome non-ATPase regulatory subunit 11 (26S proteasome regulatory subunit RPN6) (26S proteasome regulatory subunit S9) (26S proteasome regulatory subunit p44.5)
O00231_H	unknown	PROTEASOME	1	1	1	NA	0	0	PROTEASOME	1	PROTEASOME	NA	unknown	NA	NA
O00232	PROTEASOME	PROTEASOME	1	1	1	0	0	0	PROTEASOME	1	PROTEASOME	NA	unknown	PSMD12	26S proteasome non-ATPase regulatory subunit 12 (26S proteasome regulatory subunit RPN5) (26S proteasome regulatory subunit p55)
O00232_H	unknown	PROTEASOME	0.999915	0.999583	0.999997	NA	0	1	PROTEASOME	0	unknown	NA	unknown	NA	NA
O00233	unknown	xCYTOSKELETON	1	1	1	NA	0	0	xCYTOSKELETON	1	xCYTOSKELETON	NA	unknown	PSMD9	26S proteasome non-ATPase regulatory subunit 9 (26S proteasome regulatory subunit p27)
O00233_H	unknown	CYTOSOL	0.918204	0.760938	0.981652	NA	0.052	0.0444444	CYTOSOL	0.955556	CYTOSOL	NA	unknown	NA	NA
O00264	ER	ER	1	1	1	0	0	0	ER	1	ER	NA	unknown	PGRMC1 HPR6.6 PGRMC	Membrane-associated progesterone receptor component 1 (mPR) (Dap1) (IZA)
O00264_H	unknown	ER	1	0.999999	1	NA	0	0	ER	1	ER	NA	unknown	NA	NA
O00267	unknown	CYTOSOL	0.530886	0.0734114	1	NA	0.476	1	unknown	0	unknown	NA	unknown	SUPT5H SPT5 SPT5H	Transcription elongation factor SPT5 (hSPT5) (DRB sensitivity-inducing factor 160 kDa subunit) (DSIF p160) (DRB sensitivity-inducing factor large subunit) (DSIF large subunit) (Tat-cotransactivator 1 protein) (Tat-CT1 protein)
O00273	unknown	CYTOSOL	1	0.999999	1	NA	0	0.34	CYTOSOL	0.66	CYTOSOL	NA	unknown	DFFA DFF1 DFF45 H13	DNA fragmentation factor subunit alpha (DNA fragmentation factor 45 kDa subunit) (DFF-45) (Inhibitor of CAD) (ICAD)
O00291	unknown	MITOCHONDRION	0.888889	0	1	NA	1	0.000444444	unknown	0.999556	unknown	1	DL candidate	HIP1	Huntingtin-interacting protein 1 (HIP-1) (Huntingtin-interacting protein I) (HIP-I)
O00299	unknown	xCYTOSKELETON	0.999993	0.999981	0.999998	NA	0	0	xCYTOSKELETON	1	xCYTOSKELETON	NA	unknown	CLIC1 G6 NCC27	Chloride intracellular channel protein 1 (Chloride channel ABP) (Nuclear chloride ion channel 27) (NCC27) (Regulatory nuclear chloride ion channel protein) (hRNCC)
O00299_H	unknown	CYTOSOL	0.999729	0.999286	0.999959	NA	0.984	0	CYTOSOL	1	CYTOSOL	1	DL candidate	NA	NA
O00303	unknown	NUCLEUS	1	0.999999	1	NA	0	0	NUCLEUS	1	NUCLEUS	NA	unknown	EIF3F EIF3S5	Eukaryotic translation initiation factor 3 subunit F (eIF3f) (Deubiquitinating enzyme eIF3f) (EC 3.4.19.12) (Eukaryotic translation initiation factor 3 subunit 5) (eIF-3-epsilon) (eIF3 p47)
O00303_H	unknown	NUCLEUS	1	1	1	NA	0	0	NUCLEUS	1	NUCLEUS	NA	unknown	NA	NA
O00399	unknown	NUCLEUS	1	1	1	NA	0	0	NUCLEUS	1	NUCLEUS	NA	unknown	DCTN6 WS3	Dynactin subunit 6 (Dynactin subunit p27) (Protein WS-3)
O00401	unknown	NUCLEUS	1	1	1	NA	0	0	NUCLEUS	1	NUCLEUS	NA	unknown	WASL	Actin nucleation-promoting factor WASL (Neural Wiskott-Aldrich syndrome protein) (N-WASP)
O00410	unknown	CYTOSOL	1	1	1	NA	0	0	CYTOSOL	1	CYTOSOL	NA	unknown	IPO5 KPNB3 RANBP5	Importin-5 (Imp5) (Importin subunit beta-3) (Karyopherin beta-3) (Ran-binding protein 5) (RanBP5)
O00410_H	unknown	CYTOSOL	1	1	1	NA	0	0	CYTOSOL	1	CYTOSOL	NA	unknown	NA	NA
O00425	unknown	NUCLEUS	1	1	1	NA	0	0	NUCLEUS	1	NUCLEUS	NA	unknown	IGF2BP3 IMP3 KOC1 VICKZ3	Insulin-like growth factor 2 mRNA-binding protein 3 (IGF2 mRNA-binding protein 3) (IMP-3) (IGF-II mRNA-binding protein 3) (KH domain-containing protein overexpressed in cancer) (hKOC) (VICKZ family member 3)
O00425_H	unknown	NUCLEUS	1	1	1	NA	0	0	NUCLEUS	1	NUCLEUS	NA	unknown	NA	NA
O00429	unknown	GA	1	1	1	NA	0.22	0.602222	GA	0.397778	unknown	NA	unknown	DNM1L DLP1 DRP1	Dynamin-1-like protein (EC 3.6.5.5) (Dnm1p/Vps1p-like protein) (DVLP) (Dynamin family member proline-rich carboxyl-terminal domain less) (Dymple) (Dynamin-like protein) (Dynamin-like protein 4) (Dynamin-like protein IV) (HdynIV) (Dynamin-related protein 1)
O00429_H	unknown	GA	0.888889	1.46837e-08	1	NA	1	0.111111	unknown	0.888889	unknown	1	DL candidate	NA	NA
O00442	unknown	NUCLEUS	0.999447	0.996971	1	NA	0	1	NUCLEUS	0	unknown	NA	unknown	RTCA RPC RPC1 RTC1 RTCD1	RNA 3'-terminal phosphate cyclase (RNA cyclase) (RNA-3'-phosphate cyclase) (EC 6.5.1.4) (RNA terminal phosphate cyclase domain-containing protein 1) (RTC domain-containing protein 1)
O00443	unknown	NUCLEUS	0.999474	0.997093	1	NA	0.572	0.000444444	NUCLEUS	0.999556	NUCLEUS	NA	unknown	PIK3C2A	Phosphatidylinositol 4-phosphate 3-kinase C2 domain-containing subunit alpha (PI3K-C2-alpha) (PtdIns-3-kinase C2 subunit alpha) (EC 2.7.1.137) (EC 2.7.1.153) (EC 2.7.1.154) (Phosphoinositide 3-kinase-C2-alpha)
O00461	GA	GA	1	1	1	0	0	0	GA	1	GA	NA	unknown	GOLIM4 GIMPC GOLPH4 GPP130	Golgi integral membrane protein 4 (Golgi integral membrane protein, cis) (GIMPc) (Golgi phosphoprotein 4) (Golgi-localized phosphoprotein of 130 kDa) (Golgi phosphoprotein of 130 kDa)
O00469	unknown	ER	0.828627	0.246212	0.972393	NA	1	0	unknown	1	unknown	1	DL candidate	PLOD2	Procollagen-lysine,2-oxoglutarate 5-dioxygenase 2 (EC 1.14.11.4) (Lysyl hydroxylase 2) (LH2)
O00469_H	unknown	LYSOSOME	0.992168	0.977745	0.998363	NA	1	0	LYSOSOME	1	LYSOSOME	1	DL candidate	NA	NA
O00471	unknown	GA	0.888889	1.1526e-28	1	NA	1	0.106222	unknown	0.893778	unknown	1	DL candidate	EXOC5 SEC10 SEC10L1	Exocyst complex component 5 (Exocyst complex component Sec10) (hSec10)
O00479	unknown	NUCLEUS	1	1	1	NA	0	0.12	NUCLEUS	0.88	NUCLEUS	NA	unknown	HMGN4 HMG17L3 NHC	High mobility group nucleosome-binding domain-containing protein 4 (Non-histone chromosomal protein HMG-17-like 3) (Non-histone chromosomal protein)
O00483	unknown	MITOCHONDRION	1	1	1	NA	0	0	MITOCHONDRION	1	MITOCHONDRION	NA	unknown	NDUFA4	Cytochrome c oxidase subunit NDUFA4 (Complex I-MLRQ) (CI-MLRQ) (NADH-ubiquinone oxidoreductase MLRQ subunit)
O00483_H	unknown	MITOCHONDRION	1	1	1	NA	0	0	MITOCHONDRION	1	MITOCHONDRION	NA	unknown	NA	NA
O00487	PROTEASOME	PROTEASOME	1	1	1	0	0	0	PROTEASOME	1	PROTEASOME	NA	unknown	PSMD14 POH1	26S proteasome non-ATPase regulatory subunit 14 (EC 3.4.19.-) (26S proteasome regulatory subunit RPN11) (26S proteasome-associated PAD1 homolog 1)
O00487_H	unknown	PROTEASOME	1	1	1	NA	0	0.994222	PROTEASOME	0.00577778	unknown	NA	unknown	NA	NA
O00505	unknown	CYTOSOL	1	1	1	NA	0	0	CYTOSOL	1	CYTOSOL	NA	unknown	KPNA3 QIP2	Importin subunit alpha-4 (Importin alpha Q2) (Qip2) (Karyopherin subunit alpha-3) (SRP1-gamma)
O00505_H	unknown	CYTOSOL	1	1	1	NA	0	0.871111	CYTOSOL	0.128889	unknown	NA	unknown	NA	NA
O00541	unknown	NUCLEUS	1	0.999999	1	NA	0	0	NUCLEUS	1	NUCLEUS	NA	unknown	PES1	Pescadillo homolog
O00541_H	unknown	NUCLEUS	1	1	1	NA	0	0	NUCLEUS	1	NUCLEUS	NA	unknown	NA	NA
O00560_H	unknown	GA	0.888889	1.06845e-37	1	NA	1	0.976444	unknown	0.0235556	unknown	1	DL candidate	NA	NA
O00566	unknown	NUCLEUS	1	1	1	NA	0	0	NUCLEUS	1	NUCLEUS	NA	unknown	MPHOSPH10 MPP10	U3 small nucleolar ribonucleoprotein protein MPP10 (M phase phosphoprotein 10)
O00567	NUCLEUS	NUCLEUS	1	1	1	0	0	0	NUCLEUS	1	NUCLEUS	NA	unknown	NOP56 NOL5A	Nucleolar protein 56 (Nucleolar protein 5A)
O00567_H	unknown	NUCLEUS	1	1	1	NA	0	0	NUCLEUS	1	NUCLEUS	NA	unknown	NA	NA
O00571	unknown	NUCLEUS	1	1	1	NA	0.028	0	NUCLEUS	1	NUCLEUS	NA	unknown	DDX3X DBX DDX3	ATP-dependent RNA helicase DDX3X (EC 3.6.4.13) (CAP-Rf) (DEAD box protein 3, X-chromosomal) (DEAD box, X isoform) (DBX) (Helicase-like protein 2) (HLP2)
O00571_H	unknown	NUCLEUS	1	1	1	NA	0.004	0	NUCLEUS	1	NUCLEUS	NA	unknown	NA	NA
O00622_H	unknown	LYSOSOME	0.999973	0.999747	0.999999	NA	0.044	0	LYSOSOME	1	LYSOSOME	NA	unknown	NA	NA
O00629	unknown	CYTOSOL	1	1	1	NA	0	0	CYTOSOL	1	CYTOSOL	NA	unknown	KPNA4 QIP1	Importin subunit alpha-3 (Importin alpha Q1) (Qip1) (Karyopherin subunit alpha-4)
O00629_H	unknown	CYTOSOL	1	1	1	NA	0	0	CYTOSOL	1	CYTOSOL	NA	unknown	NA	NA
O00743	unknown	CYTOSOL	1	1	1	NA	0	0.00133333	CYTOSOL	0.998667	CYTOSOL	NA	unknown	PPP6C PPP6	Serine/threonine-protein phosphatase 6 catalytic subunit (PP6C) (EC 3.1.3.16) [Cleaved into: Serine/threonine-protein phosphatase 6 catalytic subunit, N-terminally processed]
O00743_H	unknown	CYTOSOL	0.61251	0.339925	0.859794	NA	0.544	0	unknown	1	unknown	NA	unknown	NA	NA
O00754	LYSOSOME	LYSOSOME	1	1	1	0	0	0	LYSOSOME	1	LYSOSOME	NA	unknown	MAN2B1 LAMAN MANB	Lysosomal alpha-mannosidase (Laman) (EC 3.2.1.24) (Lysosomal acid alpha-mannosidase) (Mannosidase alpha class 2B member 1) (Mannosidase alpha-B) [Cleaved into: Lysosomal alpha-mannosidase A peptide; Lysosomal alpha-mannosidase B peptide; Lysosomal alpha-mannosidase C peptide; Lysosomal alpha-mannosidase D peptide; Lysosomal alpha-mannosidase E peptide]
O00762_H	unknown	CYTOSOL	0.908751	0.758754	0.9793	NA	0.076	0	CYTOSOL	1	CYTOSOL	NA	unknown	NA	NA
O00764	unknown	NUCLEUS	0.999996	0.999975	1	NA	1	1	NUCLEUS	0	unknown	1	DL candidate	PDXK C21orf124 C21orf97 PKH PNK PRED79	Pyridoxal kinase (EC 2.7.1.35) (Pyridoxine kinase)
O00764_H	unknown	CYTOSOL	0.999873	0.999638	0.999972	NA	0.004	0	CYTOSOL	1	CYTOSOL	NA	unknown	NA	NA
O00767_H	unknown	ER	1	1	1	NA	0	0	ER	1	ER	NA	unknown	NA	NA
O14561	unknown	MITOCHONDRION	1	1	1	NA	0	0	MITOCHONDRION	1	MITOCHONDRION	NA	unknown	NDUFAB1	Acyl carrier protein, mitochondrial (ACP) (CI-SDAP) (NADH-ubiquinone oxidoreductase 9.6 kDa subunit)
O14562	unknown	PROTEASOME	1	1	1	NA	0	0.000444444	PROTEASOME	0.999556	PROTEASOME	NA	unknown	UBFD1 UBPH	Ubiquitin domain-containing protein UBFD1 (Ubiquitin-binding protein homolog)
O14562_H	unknown	PROTEASOME	1	1	1	NA	0	0.00755556	PROTEASOME	0.992444	PROTEASOME	NA	unknown	NA	NA
O14579	unknown	CYTOSOL	0.988513	0.934635	1	NA	0.008	1	CYTOSOL	0	unknown	NA	unknown	COPE	Coatomer subunit epsilon (Epsilon-coat protein) (Epsilon-COP)
O14579_H	unknown	GA	0.886957	0	0.99987	NA	1	1	unknown	0	unknown	1	DL candidate	NA	NA
O14617	unknown	NUCLEUS	1	1	1	NA	0	0.084	NUCLEUS	0.916	NUCLEUS	NA	unknown	AP3D1 PRO0039	AP-3 complex subunit delta-1 (AP-3 complex subunit delta) (Adaptor-related protein complex 3 subunit delta-1) (Delta-adaptin)
O14617_H	unknown	NUCLEUS	1	1	1	NA	0	0.000888889	NUCLEUS	0.999111	NUCLEUS	NA	unknown	NA	NA
O14653	unknown	PEROXISOME	0.999999	0.999997	1	NA	1	0	PEROXISOME	1	PEROXISOME	1	DL candidate	GOSR2 GS27	Golgi SNAP receptor complex member 2 (27 kDa Golgi SNARE protein) (Membrin)
O14653_H	unknown	PEROXISOME	0.958986	0.880476	1	NA	1	0	PEROXISOME	1	PEROXISOME	1	DL candidate	NA	NA
O14656	unknown	ER	1	1	1	NA	0	0	ER	1	ER	NA	unknown	TOR1A DQ2 DYT1 TA TORA	Torsin-1A (Dystonia 1 protein) (Torsin ATPase-1A) (EC 3.6.4.-) (Torsin family 1 member A)
O14657	unknown	ER	1	0.999998	1	NA	0	0	ER	1	ER	NA	unknown	TOR1B DQ1 FKSG18	Torsin-1B (Torsin ATPase-1B) (EC 3.6.4.-) (Torsin family 1 member B)
O14657_H	unknown	ER	0.99723	0.964341	0.999993	NA	0	0	ER	1	ER	NA	unknown	NA	NA
O14672_H	unknown	ER	0.999821	0.998471	0.999999	NA	1	0	ER	1	ER	1	DL candidate	NA	NA
O14734	PEROXISOME	PEROXISOME	1	1	1	0	0	0	PEROXISOME	1	PEROXISOME	NA	unknown	ACOT8 ACTEIII PTE1	Acyl-coenzyme A thioesterase 8 (Acyl-CoA thioesterase 8) (EC 3.1.2.1) (EC 3.1.2.11) (EC 3.1.2.2) (EC 3.1.2.3) (EC 3.1.2.5) (Choloyl-coenzyme A thioesterase) (EC 3.1.2.27) (HIV-Nef-associated acyl-CoA thioesterase) (Peroxisomal acyl-CoA thioesterase 2) (PTE-2) (Peroxisomal acyl-coenzyme A thioester hydrolase 1) (PTE-1) (Peroxisomal long-chain acyl-CoA thioesterase 1) (Thioesterase II) (hACTE-III) …
O14734_H	unknown	GA	0.877588	0	0.99841	NA	0.992	0.00888889	unknown	0.991111	unknown	1	DL candidate	NA	NA
O14735	unknown	ER	0.835192	0.0568336	0.984846	NA	0.096	0	unknown	1	unknown	NA	unknown	CDIPT PIS PIS1	CDP-diacylglycerol--inositol 3-phosphatidyltransferase (EC 2.7.8.11) (Phosphatidylinositol synthase) (PI synthase) (PtdIns synthase)
O14737	unknown	xCYTOSKELETON	1	1	1	NA	0	0	xCYTOSKELETON	1	xCYTOSKELETON	NA	unknown	PDCD5 TFAR19	Programmed cell death protein 5 (TF-1 cell apoptosis-related protein 19) (Protein TFAR19)
O14737_H	unknown	xCYTOSKELETON	1	1	1	NA	0	0	xCYTOSKELETON	1	xCYTOSKELETON	NA	unknown	NA	NA
O14744	unknown	CYTOSOL	1	1	1	NA	0	0.321333	CYTOSOL	0.678667	CYTOSOL	NA	unknown	PRMT5 HRMT1L5 IBP72 JBP1 SKB1	Protein arginine N-methyltransferase 5 (PRMT5) (EC 2.1.1.320) (72 kDa ICln-binding protein) (Histone-arginine N-methyltransferase PRMT5) (Jak-binding protein 1) (Shk1 kinase-binding protein 1 homolog) (SKB1 homolog) (SKB1Hs) [Cleaved into: Protein arginine N-methyltransferase 5, N-terminally processed]
O14745	unknown	LYSOSOME	0.999997	0.999968	1	NA	0	0	LYSOSOME	1	LYSOSOME	NA	unknown	NHERF1 NHERF SLC9A3R1	Na(+)/H(+) exchange regulatory cofactor NHE-RF1 (NHERF-1) (Ezrin-radixin-moesin-binding phosphoprotein 50) (EBP50) (Regulatory cofactor of Na(+)/H(+) exchanger) (Sodium-hydrogen exchanger regulatory factor 1) (Solute carrier family 9 isoform A3 regulatory factor 1)
O14745_H	unknown	PM	0.999831	0.999205	0.999981	NA	1	0	PM	1	PM	1	DL candidate	NA	NA
O14773	unknown	GA	0.88883	1.24656e-16	0.999994	NA	1	0	unknown	1	unknown	1	DL candidate	TPP1 CLN2 GIG1 UNQ267/PRO304	Tripeptidyl-peptidase 1 (TPP-1) (EC 3.4.14.9) (Cell growth-inhibiting gene 1 protein) (Lysosomal pepstatin-insensitive protease) (LPIC) (Tripeptidyl aminopeptidase) (Tripeptidyl-peptidase I) (TPP-I)
O14776	unknown	NUCLEUS	1	1	1	NA	0	0	NUCLEUS	1	NUCLEUS	NA	unknown	TCERG1 CA150 TAF2S	Transcription elongation regulator 1 (TATA box-binding protein-associated factor 2S) (Transcription factor CA150)
O14777	unknown	NUCLEUS	1	1	1	NA	0	0	NUCLEUS	1	NUCLEUS	NA	unknown	NDC80 HEC HEC1 KNTC2	Kinetochore protein NDC80 homolog (Highly expressed in cancer protein) (Kinetochore protein Hec1) (HsHec1) (Kinetochore-associated protein 2) (Retinoblastoma-associated protein HEC)
O14777_H	unknown	NUCLEUS	1	1	1	NA	0	0	NUCLEUS	1	NUCLEUS	NA	unknown	NA	NA
O14786_H	unknown	ER	0.986119	0.869685	0.999627	NA	1	0	ER	1	ER	1	DL candidate	NA	NA
O14787	unknown	CYTOSOL	1	0.999999	1	NA	1	0.142222	CYTOSOL	0.857778	CYTOSOL	1	DL candidate	TNPO2	Transportin-2 (Karyopherin beta-2b)
O14818	PROTEASOME	PROTEASOME	1	1	1	0	0	0	PROTEASOME	1	PROTEASOME	NA	unknown	PSMA7 HSPC	Proteasome subunit alpha type-7 (Proteasome subunit RC6-1) (Proteasome subunit XAPC7)
O14818_H	unknown	PROTEASOME	1	1	1	NA	0	0	PROTEASOME	1	PROTEASOME	NA	unknown	NA	NA
O14828	unknown	GA	0.888889	1.62875e-19	1	NA	1	0.111111	unknown	0.888889	unknown	1	DL candidate	SCAMP3 C1orf3 PROPIN1	Secretory carrier-associated membrane protein 3 (Secretory carrier membrane protein 3)
O14828_H	unknown	MITOCHONDRION	0.888889	0	1	NA	1	0.016	unknown	0.984	unknown	1	DL candidate	NA	NA
O14907	unknown	xCYTOSKELETON	0.864766	0.60104	0.977646	NA	0.152	1	unknown	0	unknown	NA	unknown	TAX1BP3 TIP1	Tax1-binding protein 3 (Glutaminase-interacting protein 3) (Tax interaction protein 1) (TIP-1) (Tax-interacting protein 1)
O14908	unknown	GA	0.638214	5.63773e-11	0.993243	NA	0.996	0	unknown	1	unknown	1	DL candidate	GIPC1 C19orf3 GIPC RGS19IP1	PDZ domain-containing protein GIPC1 (GAIP C-terminus-interacting protein) (RGS-GAIP-interacting protein) (RGS19-interacting protein 1) (Synectin) (Tax interaction protein 2) (TIP-2)
O14908_H	unknown	PM	0.994821	0.973614	1	NA	0.044	0	PM	1	PM	NA	unknown	NA	NA
O14929	unknown	CYTOSOL	1	1	1	NA	0	0	CYTOSOL	1	CYTOSOL	NA	unknown	HAT1 KAT1	Histone acetyltransferase type B catalytic subunit (EC 2.3.1.48) (Histone acetyltransferase 1)
O14929_H	unknown	CYTOSOL	1	1	1	NA	0	0	CYTOSOL	1	CYTOSOL	NA	unknown	NA	NA
O14936	unknown	PM	1	1	1	NA	1	0	PM	1	PM	1	DL candidate	CASK LIN2	Peripheral plasma membrane protein CASK (hCASK) (EC 2.7.11.1) (Calcium/calmodulin-dependent serine protein kinase) (Protein lin-2 homolog)
O14949	unknown	MITOCHONDRION	1	1	1	NA	0	0	MITOCHONDRION	1	MITOCHONDRION	NA	unknown	UQCRQ	Cytochrome b-c1 complex subunit 8 (Complex III subunit 8) (Complex III subunit VIII) (Ubiquinol-cytochrome c reductase complex 9.5 kDa protein) (Ubiquinol-cytochrome c reductase complex ubiquinone-binding protein QP-C)
O14964	unknown	GA	0.888483	1.24687e-50	0.99998	NA	1	1	unknown	0	unknown	1	DL candidate	HGS HRS	Hepatocyte growth factor-regulated tyrosine kinase substrate (Hrs) (Protein pp110)
O14964_H	unknown	GA	0.888889	1.64054e-47	1	NA	1	0.268444	unknown	0.731556	unknown	1	DL candidate	NA	NA
O14965_H	unknown	NUCLEUS	1	1	1	NA	0	0	NUCLEUS	1	NUCLEUS	NA	unknown	NA	NA
O14972	unknown	PEROXISOME	0.908735	0.663655	1	NA	1	0	PEROXISOME	1	PEROXISOME	1	DL candidate	VPS26C DCRA DSCR3 DSCRA	Vacuolar protein sorting-associated protein 26C (Down syndrome critical region protein 3) (Down syndrome critical region protein A)
O14974	unknown	GA	0.888889	4.71362e-30	1	NA	1	0	unknown	1	unknown	1	DL candidate	PPP1R12A MBS MYPT1	Protein phosphatase 1 regulatory subunit 12A (Myosin phosphatase-targeting subunit 1) (Myosin phosphatase target subunit 1) (Protein phosphatase myosin-binding subunit)
O14974_H	unknown	GA	0.888889	5.81579e-30	1	NA	1	0	unknown	1	unknown	1	DL candidate	NA	NA
O14976	unknown	GA	0.888888	0	1	NA	1	0.936	unknown	0.064	unknown	1	DL candidate	GAK	Cyclin-G-associated kinase (EC 2.7.11.1)
O14979	unknown	NUCLEUS	1	1	1	NA	0	0	NUCLEUS	1	NUCLEUS	NA	unknown	HNRNPDL HNRPDL JKTBP	Heterogeneous nuclear ribonucleoprotein D-like (hnRNP D-like) (hnRNP DL) (AU-rich element RNA-binding factor) (JKT41-binding protein) (Protein laAUF1)
O14979_H	unknown	NUCLEUS	1	1	1	NA	0	0	NUCLEUS	1	NUCLEUS	NA	unknown	NA	NA
O14980	unknown	CYTOSOL	1	1	1	NA	0	0	CYTOSOL	1	CYTOSOL	NA	unknown	XPO1 CRM1	Exportin-1 (Exp1) (Chromosome region maintenance 1 protein homolog)
O14980_H	unknown	CYTOSOL	1	1	1	NA	0	0	CYTOSOL	1	CYTOSOL	NA	unknown	NA	NA
O15031	PM	PM	1	1	1	0	0	0	PM	1	PM	NA	unknown	PLXNB2 KIAA0315	Plexin-B2 (MM1)
O15031_H	unknown	LYSOSOME	1	1	1	NA	1	0	LYSOSOME	1	LYSOSOME	1	DL candidate	NA	NA
O15042	unknown	NUCLEUS	1	1	1	NA	0	0	NUCLEUS	1	NUCLEUS	NA	unknown	U2SURP KIAA0332 SR140	U2 snRNP-associated SURP motif-containing protein (140 kDa Ser/Arg-rich domain protein) (U2-associated protein SR140)
O15042_H	unknown	NUCLEUS	1	1	1	NA	0	0	NUCLEUS	1	NUCLEUS	NA	unknown	NA	NA
O15067	unknown	CYTOSOL	1	1	1	NA	0	0	CYTOSOL	1	CYTOSOL	NA	unknown	PFAS KIAA0361	Phosphoribosylformylglycinamidine synthase (FGAM synthase) (FGAMS) (EC 6.3.5.3) (Formylglycinamide ribonucleotide amidotransferase) (FGAR amidotransferase) (FGAR-AT) (Formylglycinamide ribotide amidotransferase) (Phosphoribosylformylglycineamide amidotransferase)
O15067_H	unknown	CYTOSOL	1	1	1	NA	0	0	CYTOSOL	1	CYTOSOL	NA	unknown	NA	NA
O15116	unknown	NUCLEUS	1	1	1	NA	1	0.990222	NUCLEUS	0.00977778	unknown	1	DL candidate	LSM1 CASM	U6 snRNA-associated Sm-like protein LSm1 (Cancer-associated Sm-like) (Small nuclear ribonuclear CaSm)
O15126	unknown	ER	0.889149	0.00322079	0.999921	NA	0.028	0	unknown	1	unknown	NA	unknown	SCAMP1 SCAMP	Secretory carrier-associated membrane protein 1 (Secretory carrier membrane protein 1)
O15127	unknown	GA	0.888889	1.5793e-42	1	NA	1	0	unknown	1	unknown	1	DL candidate	SCAMP2	Secretory carrier-associated membrane protein 2 (Secretory carrier membrane protein 2)
O15127_H	unknown	GA	1	1	1	NA	1	1	GA	0	unknown	1	DL candidate	NA	NA
O15143	unknown	GA	0.677224	0	0.930893	NA	0.7	0.310222	unknown	0.689778	unknown	NA	unknown	ARPC1B ARC41	Actin-related protein 2/3 complex subunit 1B (Arp2/3 complex 41 kDa subunit) (p41-ARC)
O15143_H	unknown	GA	0.888659	0	0.999944	NA	1	0.117778	unknown	0.882222	unknown	1	DL candidate	NA	NA
O15144	unknown	GA	0.888889	3.81099e-39	1	NA	1	0.115556	unknown	0.884444	unknown	1	DL candidate	ARPC2 ARC34 PRO2446	Actin-related protein 2/3 complex subunit 2 (Arp2/3 complex 34 kDa subunit) (p34-ARC)
O15144_H	unknown	NUCLEUS	0.923655	0.00921184	1	NA	0.136	0.109778	NUCLEUS	0.890222	NUCLEUS	NA	unknown	NA	NA
O15145	unknown	GA	0.888889	6.31542e-36	1	NA	1	0.111556	unknown	0.888444	unknown	1	DL candidate	ARPC3 ARC21	Actin-related protein 2/3 complex subunit 3 (Arp2/3 complex 21 kDa subunit) (p21-ARC)
O15145_H	unknown	GA	0.888872	0	0.999996	NA	1	0.172889	unknown	0.827111	unknown	1	DL candidate	NA	NA
O15155	unknown	ER	0.908631	0.247951	0.995595	NA	0.028	0	ER	1	ER	NA	unknown	BET1	BET1 homolog (hBET1) (Golgi vesicular membrane-trafficking protein p18)
O15155_H	unknown	PEROXISOME	1	1	1	NA	1	0	PEROXISOME	1	PEROXISOME	1	DL candidate	NA	NA
O15160	unknown	GA	0.888346	0	0.999933	NA	1	0.847111	unknown	0.152889	unknown	1	DL candidate	POLR1C POLR1E	DNA-directed RNA polymerases I and III subunit RPAC1 (DNA-directed RNA polymerase I subunit C) (RNA polymerases I and III subunit AC1) (AC40) (DNA-directed RNA polymerases I and III 40 kDa polypeptide) (RPA40) (RPA39) (RPC40)
O15173	unknown	ER	1	1	1	NA	0	0	ER	1	ER	NA	unknown	PGRMC2 DG6 PMBP	Membrane-associated progesterone receptor component 2 (Progesterone membrane-binding protein) (Steroid receptor protein DG6)
O15173_H	unknown	ER	0.878126	0.615301	0.992395	NA	0.188	0	unknown	1	unknown	NA	unknown	NA	NA
O15212	unknown	CYTOSOL	1	1	1	NA	0	0	CYTOSOL	1	CYTOSOL	NA	unknown	PFDN6 HKE2 PFD6	Prefoldin subunit 6 (Protein Ke2)
O15213_H	unknown	NUCLEUS	1	1	1	NA	0	0	NUCLEUS	1	NUCLEUS	NA	unknown	NA	NA
O15226	unknown	NUCLEUS	1	1	1	NA	0	0	NUCLEUS	1	NUCLEUS	NA	unknown	NKRF ITBA4 NRF	NF-kappa-B-repressing factor (NFkB-repressing factor) (NRF) (Protein ITBA4)
O15228	PEROXISOME	PEROXISOME	1	1	1	0	0	0	PEROXISOME	1	PEROXISOME	NA	unknown	GNPAT DAPAT DHAPAT	Dihydroxyacetone phosphate acyltransferase (DAP-AT) (DHAP-AT) (EC 2.3.1.42) (Acyl-CoA:dihydroxyacetonephosphateacyltransferase) (Glycerone-phosphate O-acyltransferase)
O15234_H	unknown	NUCLEUS	0.999999	0.999998	1	NA	0	0	NUCLEUS	1	NUCLEUS	NA	unknown	NA	NA
O15258	unknown	PEROXISOME	0.999875	0.999581	1	NA	1	0	PEROXISOME	1	PEROXISOME	1	DL candidate	RER1	Protein RER1
O15258_H	unknown	PEROXISOME	1	1	1	NA	1	0.0355556	PEROXISOME	0.964444	PEROXISOME	1	DL candidate	NA	NA
O15260	unknown	PEROXISOME	1	1	1	NA	1	0	PEROXISOME	1	PEROXISOME	1	DL candidate	SURF4 SURF-4	Surfeit locus protein 4
O15260_H	unknown	PEROXISOME	0.999972	0.999911	1	NA	1	0	PEROXISOME	1	PEROXISOME	1	DL candidate	NA	NA
O15269	ER	ER	1	1	1	0	0	0	ER	1	ER	NA	unknown	SPTLC1 LCB1	Serine palmitoyltransferase 1 (EC 2.3.1.50) (Long chain base biosynthesis protein 1) (LCB 1) (Serine-palmitoyl-CoA transferase 1) (SPT 1) (SPT1)
O15269_H	unknown	ER	1	0.999999	1	NA	0	0	ER	1	ER	NA	unknown	NA	NA
O15270	unknown	ER	0.982372	0.79099	0.999908	NA	0	0	ER	1	ER	NA	unknown	SPTLC2 KIAA0526 LCB2	Serine palmitoyltransferase 2 (EC 2.3.1.50) (Long chain base biosynthesis protein 2) (LCB 2) (Long chain base biosynthesis protein 2a) (LCB2a) (Serine-palmitoyl-CoA transferase 2) (SPT 2)
O15270_H	unknown	PEROXISOME	0.571891	0.215883	0.999774	NA	0.532	0	unknown	1	unknown	NA	unknown	NA	NA
O15294	unknown	GA	0.888889	0	1	NA	1	0.999111	unknown	0.000888889	unknown	1	DL candidate	OGT	UDP-N-acetylglucosamine--peptide N-acetylglucosaminyltransferase 110 kDa subunit (EC 2.4.1.255) (O-GlcNAc transferase subunit p110) (O-linked N-acetylglucosamine transferase 110 kDa subunit) (OGT)
O15305	unknown	CYTOSOL	1	1	1	NA	0	0	CYTOSOL	1	CYTOSOL	NA	unknown	PMM2	Phosphomannomutase 2 (PMM 2) (EC 5.4.2.8)
O15344	unknown	NUCLEUS	1	1	1	NA	0	0	NUCLEUS	1	NUCLEUS	NA	unknown	MID1 FXY RNF59 TRIM18 XPRF	E3 ubiquitin-protein ligase Midline-1 (EC 2.3.2.27) (Midin) (Putative transcription factor XPRF) (RING finger protein 59) (RING finger protein Midline-1) (RING-type E3 ubiquitin transferase Midline-1) (Tripartite motif-containing protein 18)
O15355	unknown	xCYTOSKELETON	0.988183	0.965215	0.997472	NA	0.98	0	xCYTOSKELETON	1	xCYTOSKELETON	1	DL candidate	PPM1G PPM1C	Protein phosphatase 1G (EC 3.1.3.16) (Protein phosphatase 1C) (Protein phosphatase 2C isoform gamma) (PP2C-gamma) (Protein phosphatase magnesium-dependent 1 gamma)
O15355_H	unknown	xCYTOSKELETON	1	1	1	NA	0	0	xCYTOSKELETON	1	xCYTOSKELETON	NA	unknown	NA	NA
O15371	unknown	RIBOSOME	0.999927	0.999804	0.999991	NA	1	0	RIBOSOME	1	RIBOSOME	1	DL candidate	EIF3D EIF3S7	Eukaryotic translation initiation factor 3 subunit D (eIF3d) (Eukaryotic translation initiation factor 3 subunit 7) (eIF-3-zeta) (eIF3 p66)
O15371_H	unknown	NUCLEUS	0.999981	0.999926	0.999997	NA	0	0	NUCLEUS	1	NUCLEUS	NA	unknown	NA	NA
O15372	unknown	RIBOSOME	0.999947	0.999821	0.999998	NA	1	0	RIBOSOME	1	RIBOSOME	1	DL candidate	EIF3H EIF3S3	Eukaryotic translation initiation factor 3 subunit H (eIF3h) (Eukaryotic translation initiation factor 3 subunit 3) (eIF-3-gamma) (eIF3 p40 subunit)
O15372_H	unknown	RIBOSOME	1	0.999999	1	NA	1	0	RIBOSOME	1	RIBOSOME	1	DL candidate	NA	NA
O15400	unknown	ER	0.998965	0.987697	0.999999	NA	1	0	ER	1	ER	1	DL candidate	STX7	Syntaxin-7
O15400_H	unknown	PEROXISOME	0.923693	0.767921	0.993101	NA	0.096	0	PEROXISOME	1	PEROXISOME	NA	unknown	NA	NA
O15427	unknown	PM	1	1	1	NA	1	0	PM	1	PM	1	DL candidate	SLC16A3 MCT3 MCT4	Monocarboxylate transporter 4 (MCT 4) (Solute carrier family 16 member 3)
O15446	unknown	NUCLEUS	0.999998	0.999992	1	NA	0	0	NUCLEUS	1	NUCLEUS	NA	unknown	POLR1G ASE1 CAST CD3EAP PAF49	DNA-directed RNA polymerase I subunit RPA34 (A34.5) (Antisense to ERCC-1 protein) (ASE-1) (CD3-epsilon-associated protein) (CD3E-associated protein) (DNA-directed RNA polymerase I subunit G) (RNA polymerase I-associated factor PAF49)
O15484	unknown	PM	1	1	1	NA	0.348	0	PM	1	PM	NA	unknown	CAPN5 NCL3	Calpain-5 (EC 3.4.22.-) (Calpain htra-3) (New calpain 3) (nCL-3)
O15498	unknown	GA	0.888889	7.09208e-29	1	NA	1	0.112	unknown	0.888	unknown	1	DL candidate	YKT6	Synaptobrevin homolog YKT6 (EC 2.3.1.-)
O15498_H	unknown	GA	0.888889	6.18771e-40	1	NA	1	0.372	unknown	0.628	unknown	1	DL candidate	NA	NA
O15511	unknown	GA	0.888866	0	1	NA	1	0.155556	unknown	0.844444	unknown	1	DL candidate	ARPC5 ARC16	Actin-related protein 2/3 complex subunit 5 (Arp2/3 complex 16 kDa subunit) (p16-ARC)
O15511_H	unknown	NUCLEUS	1	0.999999	1	NA	0	0	NUCLEUS	1	NUCLEUS	NA	unknown	NA	NA
O15533_H	unknown	GA	0.888889	0	1	NA	1	0.304444	unknown	0.695556	unknown	1	DL candidate	NA	NA
O43143	unknown	NUCLEUS	1	1	1	NA	0	0.989778	NUCLEUS	0.0102222	unknown	NA	unknown	DHX15 DBP1 DDX15	ATP-dependent RNA helicase DHX15 (EC 3.6.4.13) (ATP-dependent RNA helicase #46) (DEAH box protein 15) (Splicing factor Prp43) (hPrp43)
O43143_H	unknown	NUCLEUS	1	0.999998	1	NA	0	1	NUCLEUS	0	unknown	NA	unknown	NA	NA
O43148	unknown	CYTOSOL	1	1	1	NA	1	0.997333	CYTOSOL	0.00266667	unknown	1	DL candidate	RNMT KIAA0398	mRNA cap guanine-N7 methyltransferase (EC 2.1.1.56) (RG7MT1) (mRNA (guanine-N(7))-methyltransferase) (mRNA cap methyltransferase) (hCMT1) (hMet) (hcm1p)
O43148_H	unknown	xCYTOSKELETON	0.999548	0.997909	0.99997	NA	0.004	1	xCYTOSKELETON	0	unknown	NA	unknown	NA	NA
O43169	unknown	ER	0.999999	0.999998	1	NA	0	0	ER	1	ER	NA	unknown	CYB5B CYB5M OMB5	Cytochrome b5 type B (Cytochrome b5 outer mitochondrial membrane isoform)
O43169_H	unknown	LYSOSOME	0.828733	0.0337995	0.995244	NA	1	0.999111	unknown	0.000888889	unknown	1	DL candidate	NA	NA
O43175	unknown	CYTOSOL	1	1	1	NA	0	0	CYTOSOL	1	CYTOSOL	NA	unknown	PHGDH PGDH3	D-3-phosphoglycerate dehydrogenase (3-PGDH) (EC 1.1.1.95) (2-oxoglutarate reductase) (EC 1.1.1.399) (Malate dehydrogenase) (EC 1.1.1.37)
O43175_H	unknown	CYTOSOL	1	1	1	NA	0	0	CYTOSOL	1	CYTOSOL	NA	unknown	NA	NA
O43237	unknown	NUCLEUS	0.999934	0.999787	1	NA	0	0.0217778	NUCLEUS	0.978222	NUCLEUS	NA	unknown	DYNC1LI2 DNCLI2 LIC2	Cytoplasmic dynein 1 light intermediate chain 2 (Dynein light intermediate chain 2, cytosolic) (LIC-2) (LIC53/55)
O43237_H	unknown	NUCLEUS	0.99999	0.999967	1	NA	0	0.00133333	NUCLEUS	0.998667	NUCLEUS	NA	unknown	NA	NA
O43242	PROTEASOME	PROTEASOME	1	1	1	0	0	0	PROTEASOME	1	PROTEASOME	NA	unknown	PSMD3	26S proteasome non-ATPase regulatory subunit 3 (26S proteasome regulatory subunit RPN3) (26S proteasome regulatory subunit S3) (Proteasome subunit p58)
O43242_H	unknown	PROTEASOME	1	1	1	NA	0	0	PROTEASOME	1	PROTEASOME	NA	unknown	NA	NA
O43252	unknown	CYTOSOL	1	1	1	NA	0	0.00933333	CYTOSOL	0.990667	CYTOSOL	NA	unknown	PAPSS1 ATPSK1 PAPSS	Bifunctional 3'-phosphoadenosine 5'-phosphosulfate synthase 1 (PAPS synthase 1) (PAPSS 1) (Sulfurylase kinase 1) (SK 1) (SK1) [Includes: Sulfate adenylyltransferase (EC 2.7.7.4) (ATP-sulfurylase) (Sulfate adenylate transferase) (SAT); Adenylyl-sulfate kinase (EC 2.7.1.25) (3'-phosphoadenosine-5'-phosphosulfate synthase) (APS kinase) (Adenosine-5'-phosphosulfate 3'-phosphotransferase) (Adenylylsul…
O43264	unknown	PEROXISOME	1	0.999998	1	NA	1	0	PEROXISOME	1	PEROXISOME	1	DL candidate	ZW10	Centromere/kinetochore protein zw10 homolog
O43290	unknown	NUCLEUS	0.891159	0.292376	0.990419	NA	0.072	0	unknown	1	unknown	NA	unknown	SART1	U4/U6.U5 tri-snRNP-associated protein 1 (SNU66 homolog) (hSnu66) (Squamous cell carcinoma antigen recognized by T-cells 1) (SART-1) (hSART-1) (U4/U6.U5 tri-snRNP-associated 110 kDa protein) (allergen Hom s 1)
O43290_H	unknown	NUCLEUS	0.999983	0.999887	1	NA	0	0.000444444	NUCLEUS	0.999556	NUCLEUS	NA	unknown	NA	NA
O43293	unknown	GA	0.856517	1.15042e-47	1	NA	1	0.00133333	unknown	0.998667	unknown	1	DL candidate	DAPK3 ZIPK	Death-associated protein kinase 3 (DAP kinase 3) (EC 2.7.11.1) (DAP-like kinase) (Dlk) (MYPT1 kinase) (Zipper-interacting protein kinase) (ZIP-kinase)
O43310	unknown	NUCLEUS	0.997198	0.989227	1	NA	0.004	0.486667	NUCLEUS	0.513333	NUCLEUS	NA	unknown	CTIF KIAA0427	CBP80/20-dependent translation initiation factor
O43324	unknown	PROTEASOME	1	1	1	NA	0	0	PROTEASOME	1	PROTEASOME	NA	unknown	EEF1E1 AIMP3 P18	Eukaryotic translation elongation factor 1 epsilon-1 (Aminoacyl tRNA synthetase complex-interacting multifunctional protein 3) (Elongation factor p18) (Multisynthase complex auxiliary component p18)
O43324_H	unknown	NUCLEUS	1	1	1	NA	1	1	NUCLEUS	0	unknown	1	DL candidate	NA	NA
O43390	unknown	NUCLEUS	1	1	1	NA	0	0.00133333	NUCLEUS	0.998667	NUCLEUS	NA	unknown	HNRNPR HNRPR	Heterogeneous nuclear ribonucleoprotein R (hnRNP R)
O43390_H	unknown	NUCLEUS	1	1	1	NA	0	0	NUCLEUS	1	NUCLEUS	NA	unknown	NA	NA
O43395	NUCLEUS	NUCLEUS	1	1	1	0	0	0	NUCLEUS	1	NUCLEUS	NA	unknown	PRPF3 HPRP3 PRP3	U4/U6 small nuclear ribonucleoprotein Prp3 (Pre-mRNA-splicing factor 3) (hPrp3) (U4/U6 snRNP 90 kDa protein)
O43395_H	unknown	NUCLEUS	1	1	1	NA	0	0	NUCLEUS	1	NUCLEUS	NA	unknown	NA	NA
O43396	unknown	PROTEASOME	0.999097	0.994024	0.999993	NA	1	1	PROTEASOME	0	unknown	1	DL candidate	TXNL1 TRP32 TXL TXNL	Thioredoxin-like protein 1 (32 kDa thioredoxin-related protein)
O43396_H	unknown	PROTEASOME	1	1	1	NA	1	0.308444	PROTEASOME	0.691556	PROTEASOME	1	DL candidate	NA	NA
O43399	unknown	GA	0.888889	0	1	NA	1	0.109778	unknown	0.890222	unknown	1	DL candidate	TPD52L2	Tumor protein D54 (hD54) (Tumor protein D52-like 2)
O43399_H	unknown	GA	0.869412	0	0.995528	NA	0.984	0.0506667	unknown	0.949333	unknown	1	DL candidate	NA	NA
O43402	unknown	ER	1	1	1	NA	0	0	ER	1	ER	NA	unknown	EMC8 C16orf2 C16orf4 COX4AL COX4NB FAM158B NOC4	ER membrane protein complex subunit 8 (Neighbor of COX4) (Protein FAM158B)
O43402_H	unknown	ER	0.995151	0.944006	1	NA	0	0	ER	1	ER	NA	unknown	NA	NA
O43427	unknown	GA	0.888889	4.46206e-23	1	NA	1	0.0106667	unknown	0.989333	unknown	1	DL candidate	FIBP	Acidic fibroblast growth factor intracellular-binding protein (aFGF intracellular-binding protein) (FGF-1 intracellular-binding protein)
O43432	unknown	NUCLEUS	1	1	1	NA	0	0	NUCLEUS	1	NUCLEUS	NA	unknown	EIF4G3	Eukaryotic translation initiation factor 4 gamma 3 (eIF-4-gamma 3) (eIF-4G 3) (eIF4G 3) (eIF-4-gamma II) (eIF4GII)
O43432_H	unknown	NUCLEUS	1	1	1	NA	0.004	0	NUCLEUS	1	NUCLEUS	NA	unknown	NA	NA
O43447	unknown	NUCLEUS	1	1	1	NA	0	0.975111	NUCLEUS	0.0248889	unknown	NA	unknown	PPIH CYP20 CYPH	Peptidyl-prolyl cis-trans isomerase H (PPIase H) (EC 5.2.1.8) (Rotamase H) (Small nuclear ribonucleoprotein particle-specific cyclophilin H) (CypH) (U-snRNP-associated cyclophilin SnuCyp-20) (USA-CYP)
O43491	unknown	PM	0.888889	1.91467e-08	1	NA	1	0	unknown	1	unknown	1	DL candidate	EPB41L2	Band 4.1-like protein 2 (Erythrocyte membrane protein band 4.1-like 2) (Generally expressed protein 4.1) (4.1G)
O43491_H	unknown	PM	0.99965	0.99574	1	NA	1	0	PM	1	PM	1	DL candidate	NA	NA
O43493	unknown	ER	0.717816	0	0.999937	NA	0.332	0	unknown	1	unknown	NA	unknown	TGOLN2 TGN46 TGN51	Trans-Golgi network integral membrane protein 2 (Trans-Golgi network glycoprotein 46) (TGN38 homolog) (hTGN46) (Trans-Golgi network glycoprotein 48) (hTGN48) (Trans-Golgi network glycoprotein 51) (hTGN51) (Trans-Golgi network protein 2)
O43493_H	unknown	ER	0.504627	0	1	NA	1	0	unknown	1	unknown	1	DL candidate	NA	NA
O43504	unknown	LYSOSOME	1	1	1	NA	0.008	0	LYSOSOME	1	LYSOSOME	NA	unknown	LAMTOR5 HBXIP XIP	Ragulator complex protein LAMTOR5 (Hepatitis B virus X-interacting protein) (HBV X-interacting protein) (HBX-interacting protein) (Late endosomal/lysosomal adaptor and MAPK and MTOR activator 5)
O43583	unknown	NUCLEUS	0.999999	0.999996	1	NA	0	0.0262222	NUCLEUS	0.973778	NUCLEUS	NA	unknown	DENR DRP1 H14	Density-regulated protein (DRP) (Protein DRP1) (Smooth muscle cell-associated protein 3) (SMAP-3)
O43583_H	unknown	NUCLEUS	0.999999	0.999997	1	NA	0	0.677333	NUCLEUS	0.322667	unknown	NA	unknown	NA	NA
O43592	unknown	CYTOSOL	0.999701	0.998861	0.999968	NA	0	1	CYTOSOL	0	unknown	NA	unknown	XPOT	Exportin-T (Exportin(tRNA)) (tRNA exportin)
O43615	MITOCHONDRION	MITOCHONDRION	1	1	1	0	0	0	MITOCHONDRION	1	MITOCHONDRION	NA	unknown	TIMM44 MIMT44 TIM44	Mitochondrial import inner membrane translocase subunit TIM44
O43615_H	unknown	MITOCHONDRION	1	1	1	NA	0	0	MITOCHONDRION	1	MITOCHONDRION	NA	unknown	NA	NA
O43617	unknown	PEROXISOME	0.999997	0.999983	1	NA	1	0	PEROXISOME	1	PEROXISOME	1	DL candidate	TRAPPC3 BET3 CDABP0066	Trafficking protein particle complex subunit 3 (BET3 homolog)
O43660	unknown	NUCLEUS	1	1	1	NA	0	0	NUCLEUS	1	NUCLEUS	NA	unknown	PLRG1	Pleiotropic regulator 1
O43660_H	unknown	NUCLEUS	1	1	1	NA	0	0	NUCLEUS	1	NUCLEUS	NA	unknown	NA	NA
O43663_H	unknown	GA	0.883791	0	0.999233	NA	1	0.993333	unknown	0.00666667	unknown	1	DL candidate	NA	NA
O43665	unknown	CYTOSOL	1	1	1	NA	0	0	CYTOSOL	1	CYTOSOL	NA	unknown	RGS10	Regulator of G-protein signaling 10 (RGS10)
O43670	unknown	NUCLEUS	1	0.999998	1	NA	0	0	NUCLEUS	1	NUCLEUS	NA	unknown	ZNF207 BUGZ	BUB3-interacting and GLEBS motif-containing protein ZNF207 (BuGZ) (hBuGZ) (Zinc finger protein 207)
O43670_H	unknown	NUCLEUS	1	1	1	NA	0	0	NUCLEUS	1	NUCLEUS	NA	unknown	NA	NA
O43678	unknown	MITOCHONDRION	1	1	1	NA	0	0	MITOCHONDRION	1	MITOCHONDRION	NA	unknown	NDUFA2	NADH dehydrogenase [ubiquinone] 1 alpha subcomplex subunit 2 (Complex I-B8) (CI-B8) (NADH-ubiquinone oxidoreductase B8 subunit)
O43681	unknown	GA	0.888889	0	1	NA	1	0.952444	unknown	0.0475556	unknown	1	DL candidate	GET3 ARSA ASNA1 TRC40	ATPase GET3 (EC 3.6.-.-) (Arsenical pump-driving ATPase) (Arsenite-stimulated ATPase) (Guided entry of tail-anchored proteins factor 3, ATPase) (Transmembrane domain recognition complex 40 kDa ATPase subunit) (hARSA-I) (hASNA-I)
O43681_H	unknown	GA	0.88888	0	0.999999	NA	1	0.956889	unknown	0.0431111	unknown	1	DL candidate	NA	NA
O43707	unknown	GA	0.888889	2.00971e-25	1	NA	1	1	unknown	0	unknown	1	DL candidate	ACTN4	Alpha-actinin-4 (Non-muscle alpha-actinin 4)
O43707_H	unknown	GA	0.888889	1.74293e-22	1	NA	1	0.999556	unknown	0.000444444	unknown	1	DL candidate	NA	NA
O43719	unknown	PROTEASOME	1	1	1	NA	0	0	PROTEASOME	1	PROTEASOME	NA	unknown	HTATSF1	HIV Tat-specific factor 1 (Tat-SF1)
O43719_H	unknown	NUCLEUS	1	1	1	NA	1	0.995556	NUCLEUS	0.00444444	unknown	1	DL candidate	NA	NA
O43747	unknown	PEROXISOME	1	1	1	NA	1	0	PEROXISOME	1	PEROXISOME	1	DL candidate	AP1G1 ADTG CLAPG1	AP-1 complex subunit gamma-1 (Adaptor protein complex AP-1 subunit gamma-1) (Adaptor-related protein complex 1 subunit gamma-1) (Clathrin assembly protein complex 1 gamma-1 large chain) (Gamma1-adaptin) (Golgi adaptor HA1/AP1 adaptin subunit gamma-1)
O43747_H	unknown	PEROXISOME	1	1	1	NA	1	0	PEROXISOME	1	PEROXISOME	1	DL candidate	NA	NA
O43752_H	unknown	GA	0.888242	0	0.999935	NA	1	0.202222	unknown	0.797778	unknown	1	DL candidate	NA	NA
O43765	CYTOSOL	CYTOSOL	1	1	1	0	0	0	CYTOSOL	1	CYTOSOL	NA	unknown	SGTA SGT SGT1	Small glutamine-rich tetratricopeptide repeat-containing protein alpha (Alpha-SGT) (Vpu-binding protein) (UBP)
O43765_H	unknown	xCYTOSKELETON	0.807387	0.561757	0.949848	NA	0.804	0	unknown	1	unknown	NA	unknown	NA	NA
O43776	unknown	CYTOSOL	1	1	1	NA	0	0	CYTOSOL	1	CYTOSOL	NA	unknown	NARS1 NARS NRS	Asparagine--tRNA ligase, cytoplasmic (EC 6.1.1.22) (Asparaginyl-tRNA synthetase) (AsnRS) (Asparaginyl-tRNA synthetase 1)
O43776_H	unknown	CYTOSOL	1	1	1	NA	0	0	CYTOSOL	1	CYTOSOL	NA	unknown	NA	NA
O43809	unknown	NUCLEUS	1	1	1	NA	0	0	NUCLEUS	1	NUCLEUS	NA	unknown	NUDT21 CFIM25 CPSF25 CPSF5	Cleavage and polyadenylation specificity factor subunit 5 (Cleavage and polyadenylation specificity factor 25 kDa subunit) (CPSF 25 kDa subunit) (Cleavage factor Im complex 25 kDa subunit) (CFIm25) (Nucleoside diphosphate-linked moiety X motif 21) (Nudix motif 21) (Nudix hydrolase 21) (Pre-mRNA cleavage factor Im 68 kDa subunit)
O43809_H	unknown	NUCLEUS	1	1	1	NA	0	0	NUCLEUS	1	NUCLEUS	NA	unknown	NA	NA
O43813	unknown	GA	0.888889	0	1	NA	1	0.202667	unknown	0.797333	unknown	1	DL candidate	LANCL1 GPR69A	Glutathione S-transferase LANCL1 (EC 2.5.1.18) (40 kDa erythrocyte membrane protein) (p40) (LanC-like protein 1)
O43815	unknown	GA	0.888889	0	1	NA	1	0	unknown	1	unknown	1	DL candidate	STRN	Striatin
O43837	MITOCHONDRION	MITOCHONDRION	1	1	1	0	0	0	MITOCHONDRION	1	MITOCHONDRION	NA	unknown	IDH3B	Isocitrate dehydrogenase [NAD] subunit beta, mitochondrial (Isocitric dehydrogenase subunit beta) (NAD(+)-specific ICDH subunit beta)
O43837_H	unknown	GA	0.913837	0.240709	1	NA	1	0.998667	GA	0.00133333	unknown	1	DL candidate	NA	NA
O43847	CYTOSOL	CYTOSOL	1	1	1	0	0	0	CYTOSOL	1	CYTOSOL	NA	unknown	NRDC NRD1	Nardilysin (EC 3.4.24.61) (N-arginine dibasic convertase) (NRD convertase) (NRD-C) (Nardilysin convertase)
O43852	unknown	ER	0.999773	0.999291	0.999954	NA	1	0	ER	1	ER	1	DL candidate	CALU	Calumenin (Crocalbin) (IEF SSP 9302)
O43852_H	unknown	ER	0.999996	0.999989	0.999999	NA	1	0	ER	1	ER	1	DL candidate	NA	NA
O43865_H	unknown	CYTOSOL	1	0.999998	1	NA	1	0.531111	CYTOSOL	0.468889	unknown	1	DL candidate	NA	NA
O43896	unknown	NUCLEUS	1	1	1	NA	0	0	NUCLEUS	1	NUCLEUS	NA	unknown	KIF1C KIAA0706	Kinesin-like protein KIF1C
O60220	unknown	MITOCHONDRION	0.893885	0.0129384	1	NA	0	0	unknown	1	unknown	NA	unknown	TIMM8A DDP DDP1 TIM8A	Mitochondrial import inner membrane translocase subunit Tim8 A (Deafness dystonia protein 1) (X-linked deafness dystonia protein)
O60231	unknown	NUCLEUS	1	1	1	NA	0	0	NUCLEUS	1	NUCLEUS	NA	unknown	DHX16 DBP2 DDX16 KIAA0577 PRP2	Pre-mRNA-splicing factor ATP-dependent RNA helicase DHX16 (EC 3.6.4.13) (ATP-dependent RNA helicase #3) (DEAH-box protein 16)
O60231_H	unknown	NUCLEUS	1	1	1	NA	0	0	NUCLEUS	1	NUCLEUS	NA	unknown	NA	NA
O60256	unknown	NUCLEUS	1	0.999999	1	NA	0	1	NUCLEUS	0	unknown	NA	unknown	PRPSAP2	Phosphoribosyl pyrophosphate synthase-associated protein 2 (PRPP synthase-associated protein 2) (41 kDa phosphoribosypyrophosphate synthetase-associated protein) (PAP41)
O60256_H	unknown	NUCLEUS	0.9014	0.600553	1	NA	0.1	1	NUCLEUS	0	unknown	NA	unknown	NA	NA
O60271	unknown	CYTOSOL	1	1	1	NA	0	0	CYTOSOL	1	CYTOSOL	NA	unknown	SPAG9 HSS KIAA0516 MAPK8IP4 SYD1 HLC6	C-Jun-amino-terminal kinase-interacting protein 4 (JIP-4) (JNK-interacting protein 4) (Cancer/testis antigen 89) (CT89) (Human lung cancer oncogene 6 protein) (HLC-6) (JNK-associated leucine-zipper protein) (JLP) (Mitogen-activated protein kinase 8-interacting protein 4) (Proliferation-inducing protein 6) (Protein highly expressed in testis) (PHET) (Sperm surface protein) (Sperm-associated antige…
O60271_H	unknown	CYTOSOL	1	1	1	NA	0	0	CYTOSOL	1	CYTOSOL	NA	unknown	NA	NA
O60306	unknown	NUCLEUS	0.999931	0.9996	0.999993	NA	0	0	NUCLEUS	1	NUCLEUS	NA	unknown	AQR KIAA0560	RNA helicase aquarius (EC 3.6.4.13) (Intron-binding protein of 160 kDa) (IBP160)
O60306_H	unknown	NUCLEUS	0.999999	0.999997	1	NA	0	0	NUCLEUS	1	NUCLEUS	NA	unknown	NA	NA
O60313	unknown	MITOCHONDRION	1	1	1	NA	0	0	MITOCHONDRION	1	MITOCHONDRION	NA	unknown	OPA1 KIAA0567	Dynamin-like 120 kDa protein, mitochondrial (EC 3.6.5.5) (Optic atrophy protein 1) [Cleaved into: Dynamin-like 120 kDa protein, form S1]
O60313_H	unknown	MITOCHONDRION	1	1	1	NA	0	0	MITOCHONDRION	1	MITOCHONDRION	NA	unknown	NA	NA
O60427_H	unknown	ER	1	1	1	NA	0	0	ER	1	ER	NA	unknown	NA	NA
O60488	unknown	PM	1	1	1	NA	0.064	0	PM	1	PM	NA	unknown	ACSL4 ACS4 FACL4 LACS4	Long-chain-fatty-acid--CoA ligase 4 (EC 6.2.1.3) (Arachidonate--CoA ligase) (EC 6.2.1.15) (Long-chain acyl-CoA synthetase 4) (LACS 4)
O60488_H	unknown	PM	0.999291	0.991915	1	NA	1	0	PM	1	PM	1	DL candidate	NA	NA
O60493	unknown	ER	0.999921	0.99941	0.999995	NA	1	0	ER	1	ER	1	DL candidate	SNX3	Sorting nexin-3 (Protein SDP3)
O60493_H	unknown	PEROXISOME	0.98786	0.952961	1	NA	0.704	0	PEROXISOME	1	PEROXISOME	NA	unknown	NA	NA
O60502	unknown	CYTOSOL	1	1	1	NA	0	0	CYTOSOL	1	CYTOSOL	NA	unknown	OGA HEXC KIAA0679 MEA5 MGEA5	Protein O-GlcNAcase (OGA) (EC 3.2.1.169) (Beta-N-acetylglucosaminidase) (Beta-N-acetylhexosaminidase) (Beta-hexosaminidase) (Meningioma-expressed antigen 5) (N-acetyl-beta-D-glucosaminidase) (N-acetyl-beta-glucosaminidase) (Nuclear cytoplasmic O-GlcNAcase and acetyltransferase) (NCOAT)
O60502_H	unknown	CYTOSOL	1	1	1	NA	0	0.545778	CYTOSOL	0.454222	unknown	NA	unknown	NA	NA
O60506	unknown	NUCLEUS	1	1	1	NA	0	0	NUCLEUS	1	NUCLEUS	NA	unknown	SYNCRIP HNRPQ NSAP1	Heterogeneous nuclear ribonucleoprotein Q (hnRNP Q) (Glycine- and tyrosine-rich RNA-binding protein) (GRY-RBP) (NS1-associated protein 1) (Synaptotagmin-binding, cytoplasmic RNA-interacting protein)
O60506_H	unknown	NUCLEUS	1	1	1	NA	0	0	NUCLEUS	1	NUCLEUS	NA	unknown	NA	NA
O60524	unknown	NUCLEUS	0.999999	0.999993	1	NA	0	0	NUCLEUS	1	NUCLEUS	NA	unknown	NEMF SDCCAG1	Ribosome quality control complex subunit NEMF (Antigen NY-CO-1) (Nuclear export mediator factor) (Serologically defined colon cancer antigen 1)
O60551	unknown	NUCLEUS	1	1	1	NA	0	0	NUCLEUS	1	NUCLEUS	NA	unknown	NMT2	Glycylpeptide N-tetradecanoyltransferase 2 (EC 2.3.1.97) (Myristoyl-CoA:protein N-myristoyltransferase 2) (NMT 2) (Peptide N-myristoyltransferase 2) (Protein-lysine myristoyltransferase NMT2) (EC 2.3.1.-) (Type II N-myristoyltransferase)
O60565_H	unknown	ER	0.754756	0.242244	0.964189	NA	0.788	0	unknown	1	unknown	NA	unknown	NA	NA
O60568	unknown	PM	0.888889	2.63e-07	1	NA	1	0	unknown	1	unknown	1	DL candidate	PLOD3	Multifunctional procollagen lysine hydroxylase and glycosyltransferase LH3 [Includes: Procollagen-lysine,2-oxoglutarate 5-dioxygenase 3 (EC 1.14.11.4) (Lysyl hydroxylase 3) (LH3); Procollagen glycosyltransferase (EC 2.4.1.50) (EC 2.4.1.66) (Galactosylhydroxylysine-glucosyltransferase) (Procollagen galactosyltransferase) (Procollagen glucosyltransferase)]
O60568_H	unknown	LYSOSOME	0.802961	0.0535976	0.975792	NA	1	0	unknown	1	unknown	1	DL candidate	NA	NA
O60573	unknown	PEROXISOME	0.99761	0.969784	1	NA	1	0	PEROXISOME	1	PEROXISOME	1	DL candidate	EIF4E2 EIF4EL3	Eukaryotic translation initiation factor 4E type 2 (eIF-4E type 2) (eIF4E type 2) (Eukaryotic translation initiation factor 4E homologous protein) (Eukaryotic translation initiation factor 4E-like 3) (eIF4E-like protein 4E-LP) (mRNA cap-binding protein 4EHP) (h4EHP) (mRNA cap-binding protein type 3)
O60573_H	unknown	NUCLEUS	0.999735	0.998951	1	NA	0.996	0	NUCLEUS	1	NUCLEUS	1	DL candidate	NA	NA
O60610	unknown	CYTOSOL	1	1	1	NA	0	0.000444444	CYTOSOL	0.999556	CYTOSOL	NA	unknown	DIAPH1 DIAP1	Protein diaphanous homolog 1 (Diaphanous-related formin-1) (DRF1)
O60610_H	unknown	GA	0.888888	0	1	NA	1	0.999111	unknown	0.000888889	unknown	1	DL candidate	NA	NA
O60613	unknown	LYSOSOME	1	1	1	NA	1	0	LYSOSOME	1	LYSOSOME	1	DL candidate	SELENOF SEP15	Selenoprotein F (15 kDa selenoprotein)
O60645	unknown	GA	0.888889	1.11368e-27	1	NA	1	0	unknown	1	unknown	1	DL candidate	EXOC3 SEC6 SEC6L1	Exocyst complex component 3 (Exocyst complex component Sec6)
O60664	unknown	CYTOSOL	1	1	1	NA	0	0	CYTOSOL	1	CYTOSOL	NA	unknown	PLIN3 M6PRBP1 TIP47	Perilipin-3 (47 kDa mannose 6-phosphate receptor-binding protein) (47 kDa MPR-binding protein) (Cargo selection protein TIP47) (Mannose-6-phosphate receptor-binding protein 1) (Placental protein 17) (PP17)
O60664_H	unknown	CYTOSOL	1	1	1	NA	0	0	CYTOSOL	1	CYTOSOL	NA	unknown	NA	NA
O60684	unknown	CYTOSOL	1	1	1	NA	0	0.230667	CYTOSOL	0.769333	CYTOSOL	NA	unknown	KPNA6 IPOA7	Importin subunit alpha-7 (Karyopherin subunit alpha-6)
O60701	unknown	CYTOSOL	1	1	1	NA	0	0	CYTOSOL	1	CYTOSOL	NA	unknown	UGDH	UDP-glucose 6-dehydrogenase (UDP-Glc dehydrogenase) (UDP-GlcDH) (UDPGDH) (EC 1.1.1.22)
O60701_H	unknown	CYTOSOL	1	1	1	NA	0	0	CYTOSOL	1	CYTOSOL	NA	unknown	NA	NA
O60716	unknown	PM	1	1	1	NA	1	0	PM	1	PM	1	DL candidate	CTNND1 KIAA0384	Catenin delta-1 (Cadherin-associated Src substrate) (CAS) (p120 catenin) (p120(ctn)) (p120(cas))
O60716_H	unknown	PM	1	1	1	NA	1	0	PM	1	PM	1	DL candidate	NA	NA
O60749	unknown	PEROXISOME	0.988871	0.851813	1	NA	1	0	PEROXISOME	1	PEROXISOME	1	DL candidate	SNX2 TRG9	Sorting nexin-2 (Transformation-related gene 9 protein) (TRG-9)
O60749_H	unknown	PEROXISOME	1	1	1	NA	1	0	PEROXISOME	1	PEROXISOME	1	DL candidate	NA	NA
O60762	ER	ER	1	1	1	0	0	0	ER	1	ER	NA	unknown	DPM1	Dolichol-phosphate mannosyltransferase subunit 1 (EC 2.4.1.83) (Dolichol-phosphate mannose synthase subunit 1) (DPM synthase subunit 1) (Dolichyl-phosphate beta-D-mannosyltransferase subunit 1) (Mannose-P-dolichol synthase subunit 1) (MPD synthase subunit 1)
O60762_H	unknown	ER	0.999993	0.999975	0.999999	NA	0	0	ER	1	ER	NA	unknown	NA	NA
O60763	unknown	GA	0.888889	0	1	NA	1	0.112444	unknown	0.887556	unknown	1	DL candidate	USO1 VDP	General vesicular transport factor p115 (Protein USO1 homolog) (Transcytosis-associated protein) (TAP) (Vesicle-docking protein)
O60763_H	unknown	GA	0.888889	0	1	NA	1	0.112889	unknown	0.887111	unknown	1	DL candidate	NA	NA
O60784	unknown	CYTOSOL	1	1	1	NA	0	0	CYTOSOL	1	CYTOSOL	NA	unknown	TOM1	Target of Myb1 membrane trafficking protein (Target of Myb protein 1)
O60784_H	unknown	CYTOSOL	1	1	1	NA	0	1	CYTOSOL	0	unknown	NA	unknown	NA	NA
O60826	unknown	PEROXISOME	0.953185	0.812949	1	NA	1	0	PEROXISOME	1	PEROXISOME	1	DL candidate	CCDC22 CXorf37 JM1	Coiled-coil domain-containing protein 22
O60828	unknown	NUCLEUS	1	1	1	NA	0	0.012	NUCLEUS	0.988	NUCLEUS	NA	unknown	PQBP1 NPW38 JM26	Polyglutamine-binding protein 1 (PQBP-1) (38 kDa nuclear protein containing a WW domain) (Npw38) (Polyglutamine tract-binding protein 1)
O60831	unknown	ER	1	1	1	NA	0	0	ER	1	ER	NA	unknown	PRAF2 JM4	PRA1 family protein 2
O60832	unknown	NUCLEUS	1	1	1	NA	0	0	NUCLEUS	1	NUCLEUS	NA	unknown	DKC1 NOLA4	H/ACA ribonucleoprotein complex subunit DKC1 (EC 5.4.99.-) (CBF5 homolog) (Dyskerin) (Nopp140-associated protein of 57 kDa) (Nucleolar protein NAP57) (Nucleolar protein family A member 4) (snoRNP protein DKC1)
O60841	unknown	NUCLEUS	0.953374	0.646703	0.996535	NA	0.008	0	NUCLEUS	1	NUCLEUS	NA	unknown	EIF5B IF2 KIAA0741	Eukaryotic translation initiation factor 5B (eIF-5B) (EC 3.6.5.3) (Translation initiation factor IF-2)
O60841_H	unknown	NUCLEUS	0.992542	0.943032	0.99965	NA	0.004	0	NUCLEUS	1	NUCLEUS	NA	unknown	NA	NA
O60869	unknown	NUCLEUS	0.998279	0.991203	1	NA	0.004	0.999556	NUCLEUS	0.000444444	unknown	NA	unknown	EDF1	Endothelial differentiation-related factor 1 (EDF-1) (Multiprotein-bridging factor 1) (MBF1)
O60869_H	unknown	NUCLEUS	0.849488	0.476493	1	NA	0.156	1	unknown	0	unknown	NA	unknown	NA	NA
O60870	unknown	RIBOSOME	0.999026	0.997469	0.999739	NA	0	0	RIBOSOME	1	RIBOSOME	NA	unknown	KIN BTCD KIN17	DNA/RNA-binding protein KIN17 (Binding to curved DNA) (KIN, antigenic determinant of recA protein homolog)
O60870_H	unknown	RIBOSOME	0.988492	0.968854	0.99713	NA	0.008	0	RIBOSOME	1	RIBOSOME	NA	unknown	NA	NA
O60884	unknown	GA	0.888889	4.13281e-22	1	NA	1	0.109778	unknown	0.890222	unknown	1	DL candidate	DNAJA2 CPR3 HIRIP4	DnaJ homolog subfamily A member 2 (Cell cycle progression restoration gene 3 protein) (Dnj3) (Dj3) (HIRA-interacting protein 4) (Renal carcinoma antigen NY-REN-14)
O60884_H	unknown	GA	0.888889	6.35484e-27	1	NA	1	0.0217778	unknown	0.978222	unknown	1	DL candidate	NA	NA
O60888	unknown	GA	0.549701	0	0.954649	NA	0.992	1	unknown	0	unknown	1	DL candidate	CUTA ACHAP C6orf82	Protein CutA (Acetylcholinesterase-associated protein) (Brain acetylcholinesterase putative membrane anchor)
O60925	unknown	CYTOSOL	0.999999	0.999998	1	NA	0	0	CYTOSOL	1	CYTOSOL	NA	unknown	PFDN1 PFD1	Prefoldin subunit 1
O60925_H	unknown	CYTOSOL	1	1	1	NA	0	0	CYTOSOL	1	CYTOSOL	NA	unknown	NA	NA
O75044	unknown	GA	0.888889	9.05727e-32	1	NA	1	0	unknown	1	unknown	1	DL candidate	SRGAP2 ARHGAP34 FNBP2 KIAA0456 SRGAP2A	SLIT-ROBO Rho GTPase-activating protein 2 (srGAP2) (Formin-binding protein 2) (Rho GTPase-activating protein 34)
O75083	xCYTOSKELETON	xCYTOSKELETON	1	1	1	0	0	0	xCYTOSKELETON	1	xCYTOSKELETON	NA	unknown	WDR1	WD repeat-containing protein 1 (Actin-interacting protein 1) (AIP1) (NORI-1)
O75083_H	unknown	CYTOSOL	1	1	1	NA	0	0.00355556	CYTOSOL	0.996444	CYTOSOL	NA	unknown	NA	NA
O75116	unknown	GA	0.888888	5.34329e-37	1	NA	1	0.152444	unknown	0.847556	unknown	1	DL candidate	ROCK2 KIAA0619	Rho-associated protein kinase 2 (EC 2.7.11.1) (Rho kinase 2) (Rho-associated, coiled-coil-containing protein kinase 2) (Rho-associated, coiled-coil-containing protein kinase II) (ROCK-II) (p164 ROCK-2)
O75116_H	unknown	GA	0.888889	3.87362e-23	1	NA	1	0.111111	unknown	0.888889	unknown	1	DL candidate	NA	NA
O75131	unknown	CYTOSOL	1	1	1	NA	0	0	CYTOSOL	1	CYTOSOL	NA	unknown	CPNE3 CPN3 KIAA0636	Copine-3 (Copine III)
O75131_H	unknown	GA	0.888889	0	1	NA	1	0.897778	unknown	0.102222	unknown	1	DL candidate	NA	NA
O75146_H	unknown	NUCLEUS	0.897707	0.689074	1	NA	1	0.944	unknown	0.056	unknown	1	DL candidate	NA	NA
O75150	unknown	NUCLEUS	0.998522	0.995858	0.999629	NA	0.004	0	NUCLEUS	1	NUCLEUS	NA	unknown	RNF40 BRE1B KIAA0661	E3 ubiquitin-protein ligase BRE1B (BRE1-B) (EC 2.3.2.27) (95 kDa retinoblastoma-associated protein) (RBP95) (RING finger protein 40) (RING-type E3 ubiquitin transferase BRE1B)
O75150_H	unknown	NUCLEUS	1	1	1	NA	0	0	NUCLEUS	1	NUCLEUS	NA	unknown	NA	NA
O75152	unknown	NUCLEUS	1	1	1	NA	0	0.00711111	NUCLEUS	0.992889	NUCLEUS	NA	unknown	ZC3H11A KIAA0663 ZC3HDC11A	Zinc finger CCCH domain-containing protein 11A
O75153	unknown	NUCLEUS	1	1	1	NA	0	0.000444444	NUCLEUS	0.999556	NUCLEUS	NA	unknown	CLUH KIAA0664	Clustered mitochondria protein homolog
O75153_H	unknown	NUCLEUS	1	1	1	NA	0	0	NUCLEUS	1	NUCLEUS	NA	unknown	NA	NA
O75165	unknown	ER	1	1	1	NA	1	0	ER	1	ER	1	DL candidate	DNAJC13 KIAA0678 RME8	DnaJ homolog subfamily C member 13 (Required for receptor-mediated endocytosis 8) (RME-8)
O75165_H	unknown	ER	0.99949	0.994239	0.999993	NA	0.988	0	ER	1	ER	1	DL candidate	NA	NA
O75175	unknown	PEROXISOME	0.995192	0.940156	1	NA	1	0.111111	PEROXISOME	0.888889	PEROXISOME	1	DL candidate	CNOT3 KIAA0691 LENG2 NOT3	CCR4-NOT transcription complex subunit 3 (CCR4-associated factor 3) (Leukocyte receptor cluster member 2)
O75175_H	unknown	PEROXISOME	0.88889	2.01361e-06	1	NA	1	0	unknown	1	unknown	1	DL candidate	NA	NA
O75179	unknown	NUCLEUS	1	1	1	NA	0	0	NUCLEUS	1	NUCLEUS	NA	unknown	ANKRD17 GTAR KIAA0697	Ankyrin repeat domain-containing protein 17 (Gene trap ankyrin repeat protein) (Serologically defined breast cancer antigen NY-BR-16)
O75179_H	unknown	NUCLEUS	1	1	1	NA	0.004	0	NUCLEUS	1	NUCLEUS	NA	unknown	NA	NA
O75223	unknown	xCYTOSKELETON	1	1	1	NA	0	0	xCYTOSKELETON	1	xCYTOSKELETON	NA	unknown	GGCT C7orf24 CRF21	Gamma-glutamylcyclotransferase (EC 4.3.2.9) (Cytochrome c-releasing factor 21)
O75306	unknown	MITOCHONDRION	0.888889	2.70732e-10	1	NA	0	0	unknown	1	unknown	NA	unknown	NDUFS2	NADH dehydrogenase [ubiquinone] iron-sulfur protein 2, mitochondrial (EC 7.1.1.2) (Complex I-49kD) (CI-49kD) (NADH-ubiquinone oxidoreductase 49 kDa subunit)
O75306_H	unknown	MITOCHONDRION	0.888889	5.36155e-13	1	NA	0	0	unknown	1	unknown	NA	unknown	NA	NA
O75312	unknown	CYTOSOL	1	1	1	NA	0	0	CYTOSOL	1	CYTOSOL	NA	unknown	ZPR1 ZNF259	Zinc finger protein ZPR1 (Zinc finger protein 259)
O75323	unknown	MITOCHONDRION	0.780841	0	0.998956	NA	1	1	unknown	0	unknown	1	DL candidate	NIPSNAP2 GBAS	Protein NipSnap homolog 2 (NipSnap2) (Glioblastoma-amplified sequence)
O75330_H	unknown	RIBOSOME	0.999999	0.999999	1	NA	0	0	RIBOSOME	1	RIBOSOME	NA	unknown	NA	NA
O75347	xCYTOSKELETON	xCYTOSKELETON	1	1	1	0	0	0	xCYTOSKELETON	1	xCYTOSKELETON	NA	unknown	TBCA	Tubulin-specific chaperone A (TCP1-chaperonin cofactor A) (Tubulin-folding cofactor A) (CFA)
O75348	unknown	CYTOSOL	1	1	1	NA	0	0.997778	CYTOSOL	0.00222222	unknown	NA	unknown	ATP6V1G1 ATP6G ATP6G1 ATP6J	V-type proton ATPase subunit G 1 (V-ATPase subunit G 1) (V-ATPase 13 kDa subunit 1) (Vacuolar proton pump subunit G 1) (Vacuolar proton pump subunit M16)
O75348_H	unknown	GA	0.578571	0	0.945013	NA	0.68	1	unknown	0	unknown	NA	unknown	NA	NA
O75351	unknown	CYTOSOL	1	1	1	NA	0	0.000444444	CYTOSOL	0.999556	CYTOSOL	NA	unknown	VPS4B SKD1 VPS42 MIG1	Vacuolar protein sorting-associated protein 4B (EC 3.6.4.6) (Cell migration-inducing gene 1 protein) (Suppressor of K(+) transport growth defect 1) (Protein SKD1)
O75368	unknown	xCYTOSKELETON	1	1	1	NA	0	0	xCYTOSKELETON	1	xCYTOSKELETON	NA	unknown	SH3BGRL	Adapter SH3BGRL (SH3 domain-binding glutamic acid-rich-like protein 1)
O75381	unknown	LYSOSOME	0.984866	0.942575	0.997826	NA	1	0	LYSOSOME	1	LYSOSOME	1	DL candidate	PEX14	Peroxisomal membrane protein PEX14 (PTS1 receptor-docking protein) (Peroxin-14) (Peroxisomal membrane anchor protein PEX14)
O75381_H	unknown	LYSOSOME	0.99954	0.997981	0.999944	NA	1	0	LYSOSOME	1	LYSOSOME	1	DL candidate	NA	NA
O75386_H	unknown	GA	0.888889	3.64415e-15	1	NA	1	0.106667	unknown	0.893333	unknown	1	DL candidate	NA	NA
O75390	MITOCHONDRION	MITOCHONDRION	1	1	1	0	0	0	MITOCHONDRION	1	MITOCHONDRION	NA	unknown	CS	Citrate synthase, mitochondrial (EC 2.3.3.1) (Citrate (Si)-synthase)
O75390_H	unknown	MITOCHONDRION	1	1	1	NA	0	0	MITOCHONDRION	1	MITOCHONDRION	NA	unknown	NA	NA
O75396	unknown	ER	1	1	1	NA	0	0	ER	1	ER	NA	unknown	SEC22B SEC22L1	Vesicle-trafficking protein SEC22b (ER-Golgi SNARE of 24 kDa) (ERS-24) (ERS24) (SEC22 vesicle-trafficking protein homolog B) (SEC22 vesicle-trafficking protein-like 1)
O75396_H	unknown	ER	1	1	1	NA	0	0	ER	1	ER	NA	unknown	NA	NA
O75410_H	unknown	ER	1	1	1	NA	0.008	0	ER	1	ER	NA	unknown	NA	NA
O75427	unknown	GA	0.877144	0	0.996595	NA	0.984	0	unknown	1	unknown	1	DL candidate	LRCH4 LRN LRRN1 LRRN4	Leucine-rich repeat and calponin homology domain-containing protein 4 (Leucine-rich repeat neuronal protein 4) (Leucine-rich neuronal protein)
O75427_H	unknown	ER	0.631235	4.26339e-05	0.954761	NA	0.252	0	unknown	1	unknown	NA	unknown	NA	NA
O75436	unknown	PEROXISOME	0.9812	0.921691	0.999999	NA	0.992	0	PEROXISOME	1	PEROXISOME	1	DL candidate	VPS26A VPS26	Vacuolar protein sorting-associated protein 26A (Vesicle protein sorting 26A) (hVPS26)
O75436_H	unknown	PEROXISOME	0.884748	0.566721	0.999999	NA	0.928	0	unknown	1	unknown	NA	unknown	NA	NA
O75439	MITOCHONDRION	MITOCHONDRION	1	1	1	0	0	0	MITOCHONDRION	1	MITOCHONDRION	NA	unknown	PMPCB MPPB	Mitochondrial-processing peptidase subunit beta (EC 3.4.24.64) (Beta-MPP) (P-52)
O75439_H	unknown	MITOCHONDRION	0.888889	8.80937e-18	1	NA	0	0.888889	unknown	0.111111	unknown	NA	unknown	NA	NA
O75475	unknown	xCHROMATIN	1	1	1	NA	0	0	xCHROMATIN	1	xCHROMATIN	NA	unknown	PSIP1 DFS70 LEDGF PSIP2	PC4 and SFRS1-interacting protein (CLL-associated antigen KW-7) (Dense fine speckles 70 kDa protein) (DFS 70) (Lens epithelium-derived growth factor) (Transcriptional coactivator p75/p52)
O75477	ER	ER	1	1	1	0	0	0	ER	1	ER	NA	unknown	ERLIN1 C10orf69 KE04 KEO4 SPFH1	Erlin-1 (Endoplasmic reticulum lipid raft-associated protein 1) (Protein KE04) (Stomatin-prohibitin-flotillin-HflC/K domain-containing protein 1) (SPFH domain-containing protein 1)
O75477_H	unknown	ER	0.993414	0.962792	0.999431	NA	0.004	0.0444444	ER	0.955556	ER	NA	unknown	NA	NA
O75489	MITOCHONDRION	MITOCHONDRION	1	1	1	0	0	0	MITOCHONDRION	1	MITOCHONDRION	NA	unknown	NDUFS3	NADH dehydrogenase [ubiquinone] iron-sulfur protein 3, mitochondrial (EC 7.1.1.2) (Complex I-30kD) (CI-30kD) (NADH-ubiquinone oxidoreductase 30 kDa subunit)
O75489_H	unknown	GA	1	0.999999	1	NA	1	1	GA	0	unknown	1	DL candidate	NA	NA
O75494	unknown	NUCLEUS	1	1	1	NA	0	0	NUCLEUS	1	NUCLEUS	NA	unknown	SRSF10 FUSIP1 FUSIP2 SFRS13A TASR	Serine/arginine-rich splicing factor 10 (40 kDa SR-repressor protein) (SRrp40) (FUS-interacting serine-arginine-rich protein 1) (Splicing factor SRp38) (Splicing factor, arginine/serine-rich 13A) (TLS-associated protein with Ser-Arg repeats) (TASR) (TLS-associated protein with SR repeats) (TLS-associated serine-arginine protein) (TLS-associated SR protein)
O75494_H	unknown	NUCLEUS	1	1	1	NA	0	0	NUCLEUS	1	NUCLEUS	NA	unknown	NA	NA
O75506_H	unknown	CYTOSOL	1	1	1	NA	0	0	CYTOSOL	1	CYTOSOL	NA	unknown	NA	NA
O75521	unknown	LYSOSOME	0.936828	0.261571	1	NA	1	0	LYSOSOME	1	LYSOSOME	1	DL candidate	ECI2 DRS1 HCA88 PECI	Enoyl-CoA delta isomerase 2 (EC 5.3.3.8) (DRS-1) (Delta(3),delta(2)-enoyl-CoA isomerase) (D3,D2-enoyl-CoA isomerase) (Diazepam-binding inhibitor-related protein 1) (DBI-related protein 1) (Dodecenoyl-CoA isomerase) (Hepatocellular carcinoma-associated antigen 88) (Peroxisomal 3,2-trans-enoyl-CoA isomerase) (pECI) (Renal carcinoma antigen NY-REN-1)
O75521_H	unknown	GA	0.888889	0	1	NA	1	0.115111	unknown	0.884889	unknown	1	DL candidate	NA	NA
O75531	unknown	GA	0.888888	1.52527e-27	1	NA	1	1	unknown	0	unknown	1	DL candidate	BANF1 BAF BCRG1	Barrier-to-autointegration factor (Breakpoint cluster region protein 1) [Cleaved into: Barrier-to-autointegration factor, N-terminally processed]
O75531_H	unknown	GA	0.888889	2.25631e-16	1	NA	1	1	unknown	0	unknown	1	DL candidate	NA	NA
O75533	unknown	NUCLEUS	1	1	1	NA	0	0	NUCLEUS	1	NUCLEUS	NA	unknown	SF3B1 SAP155	Splicing factor 3B subunit 1 (Pre-mRNA-splicing factor SF3b 155 kDa subunit) (SF3b155) (Spliceosome-associated protein 155) (SAP 155)
O75533_H	unknown	NUCLEUS	1	1	1	NA	0	0	NUCLEUS	1	NUCLEUS	NA	unknown	NA	NA
O75534	unknown	NUCLEUS	1	1	1	NA	0	0	NUCLEUS	1	NUCLEUS	NA	unknown	CSDE1 D1S155E KIAA0885 NRU UNR	Cold shock domain-containing protein E1 (N-ras upstream gene protein) (Protein UNR)
O75534_H	unknown	NUCLEUS	1	1	1	NA	0	0	NUCLEUS	1	NUCLEUS	NA	unknown	NA	NA
O75569	unknown	NUCLEUS	1	1	1	NA	0	0	NUCLEUS	1	NUCLEUS	NA	unknown	PRKRA PACT RAX HSD-14 HSD14	Interferon-inducible double-stranded RNA-dependent protein kinase activator A (PKR-associated protein X) (PKR-associating protein X) (Protein activator of the interferon-induced protein kinase) (Protein kinase, interferon-inducible double-stranded RNA-dependent activator)
O75608	unknown	CYTOSOL	1	1	1	NA	0	0	CYTOSOL	1	CYTOSOL	NA	unknown	LYPLA1 APT1 LPL1	Acyl-protein thioesterase 1 (APT-1) (hAPT1) (EC 3.1.2.-) (Lysophospholipase 1) (Lysophospholipase I) (LPL-I) (LysoPLA I) (Palmitoyl-protein hydrolase) (EC 3.1.2.22)
O75643	NUCLEUS	NUCLEUS	1	1	1	0	0	0	NUCLEUS	1	NUCLEUS	NA	unknown	SNRNP200 ASCC3L1 BRR2 HELIC2 KIAA0788	U5 small nuclear ribonucleoprotein 200 kDa helicase (EC 3.6.4.13) (Activating signal cointegrator 1 complex subunit 3-like 1) (BRR2 homolog) (U5 snRNP-specific 200 kDa protein) (U5-200KD)
O75643_H	unknown	NUCLEUS	1	1	1	NA	0	0	NUCLEUS	1	NUCLEUS	NA	unknown	NA	NA
O75663	CYTOSOL	CYTOSOL	1	1	1	0	0	0	CYTOSOL	1	CYTOSOL	NA	unknown	TIPRL	TIP41-like protein (Putative MAPK-activating protein PM10) (Type 2A-interacting protein) (TIP)
O75694	unknown	GA	0.888889	3.35907e-14	1	NA	0	0.273333	unknown	0.726667	unknown	NA	unknown	NUP155 KIAA0791	Nuclear pore complex protein Nup155 (155 kDa nucleoporin) (Nucleoporin Nup155)
O75694_H	unknown	GA	0.888889	0	1	NA	1	0	unknown	1	unknown	1	DL candidate	NA	NA
O75695	unknown	PM	1	1	1	NA	1	0	PM	1	PM	1	DL candidate	RP2	Protein XRP2
O75718	unknown	LYSOSOME	0.999242	0.997834	0.999839	NA	1	0	LYSOSOME	1	LYSOSOME	1	DL candidate	CRTAP CASP	Cartilage-associated protein
O75718_H	unknown	LYSOSOME	0.770138	0.309834	0.962072	NA	1	0	unknown	1	unknown	1	DL candidate	NA	NA
O75746	unknown	GA	0.999977	0.999843	1	NA	0	0.998667	GA	0.00133333	unknown	NA	unknown	SLC25A12 AGC1 ARALAR1	Electrogenic aspartate/glutamate antiporter SLC25A12, mitochondrial (Araceli hiperlarga) (Aralar) (Aralar1) (Mitochondrial aspartate glutamate carrier 1) (Solute carrier family 25 member 12)
O75821	unknown	RIBOSOME	0.999585	0.998503	0.999987	NA	1	0	RIBOSOME	1	RIBOSOME	1	DL candidate	EIF3G EIF3S4	Eukaryotic translation initiation factor 3 subunit G (eIF3g) (Eukaryotic translation initiation factor 3 RNA-binding subunit) (eIF-3 RNA-binding subunit) (Eukaryotic translation initiation factor 3 subunit 4) (eIF-3-delta) (eIF3 p42) (eIF3 p44)
O75821_H	unknown	NUCLEUS	0.910187	0.470615	0.992184	NA	0.068	0	NUCLEUS	1	NUCLEUS	NA	unknown	NA	NA
O75822	unknown	NUCLEUS	1	1	1	NA	1	1	NUCLEUS	0	unknown	1	DL candidate	EIF3J EIF3S1 PRO0391	Eukaryotic translation initiation factor 3 subunit J (eIF3j) (Eukaryotic translation initiation factor 3 subunit 1) (eIF-3-alpha) (eIF3 p35)
O75822_H	unknown	NUCLEUS	1	1	1	NA	0.152	1	NUCLEUS	0	unknown	NA	unknown	NA	NA
O75828	unknown	CYTOSOL	1	1	1	NA	0	0.00355556	CYTOSOL	0.996444	CYTOSOL	NA	unknown	CBR3 SDR21C2	Carbonyl reductase [NADPH] 3 (EC 1.1.1.184) (NADPH-dependent carbonyl reductase 3) (Quinone reductase CBR3) (EC 1.6.5.10) (Short chain dehydrogenase/reductase family 21C member 2)
O75832	unknown	CYTOSOL	1	1	1	NA	0	0	CYTOSOL	1	CYTOSOL	NA	unknown	PSMD10	26S proteasome non-ATPase regulatory subunit 10 (26S proteasome regulatory subunit p28) (Gankyrin) (p28(GANK))
O75844	unknown	ER	1	1	1	NA	0	0	ER	1	ER	NA	unknown	ZMPSTE24 FACE1 STE24	CAAX prenyl protease 1 homolog (EC 3.4.24.84) (Farnesylated proteins-converting enzyme 1) (FACE-1) (Prenyl protein-specific endoprotease 1) (Zinc metalloproteinase Ste24 homolog)
O75844_H	unknown	ER	1	0.999995	1	NA	0	0	ER	1	ER	NA	unknown	NA	NA
O75874	unknown	xCYTOSKELETON	0.999999	0.999998	1	NA	0.864	0	xCYTOSKELETON	1	xCYTOSKELETON	NA	unknown	IDH1 PICD	Isocitrate dehydrogenase [NADP] cytoplasmic (IDH) (IDH1) (EC 1.1.1.42) (Cytosolic NADP-isocitrate dehydrogenase) (IDPc) (NADP(+)-specific ICDH) (Oxalosuccinate decarboxylase)
O75874_H	unknown	CYTOSOL	1	1	1	NA	0	0	CYTOSOL	1	CYTOSOL	NA	unknown	NA	NA
O75886	unknown	GA	0.888889	3.06434e-48	1	NA	1	0.129333	unknown	0.870667	unknown	1	DL candidate	STAM2 HBP	Signal transducing adapter molecule 2 (STAM-2) (Hrs-binding protein)
O75909	unknown	NUCLEUS	1	1	1	NA	0	0	NUCLEUS	1	NUCLEUS	NA	unknown	CCNK CPR4	Cyclin-K
O75915	unknown	ER	1	1	1	NA	0	0	ER	1	ER	NA	unknown	ARL6IP5 DERP11 JWA PRA2 PRAF3 HSPC127	PRA1 family protein 3 (ADP-ribosylation factor-like protein 6-interacting protein 5) (ARL-6-interacting protein 5) (Aip-5) (Cytoskeleton-related vitamin A-responsive protein) (Dermal papilla-derived protein 11) (GTRAP3-18) (Glutamate transporter EAAC1-interacting protein) (JM5) (Prenylated Rab acceptor protein 2) (Protein JWa) (Putative MAPK-activating protein PM27)
O75915_H	unknown	ER	0.999997	0.999965	1	NA	0	0	ER	1	ER	NA	unknown	NA	NA
O75934	unknown	RIBOSOME	0.999808	0.999467	0.999985	NA	1	0	RIBOSOME	1	RIBOSOME	1	DL candidate	BCAS2 DAM1	Pre-mRNA-splicing factor SPF27 (Breast carcinoma-amplified sequence 2) (DNA amplified in mammary carcinoma 1 protein) (Spliceosome-associated protein SPF 27)
O75934_H	unknown	NUCLEUS	1	1	1	NA	0	0	NUCLEUS	1	NUCLEUS	NA	unknown	NA	NA
O75935	unknown	NUCLEUS	0.999999	0.999997	1	NA	0	0	NUCLEUS	1	NUCLEUS	NA	unknown	DCTN3 DCTN22	Dynactin subunit 3 (Dynactin complex subunit 22 kDa subunit) (p22)
O75935_H	unknown	NUCLEUS	1	1	1	NA	0	0	NUCLEUS	1	NUCLEUS	NA	unknown	NA	NA
O75937	unknown	NUCLEUS	1	1	1	NA	0	0	NUCLEUS	1	NUCLEUS	NA	unknown	DNAJC8 SPF31 HSPC315 HSPC331	DnaJ homolog subfamily C member 8 (Splicing protein spf31)
O75937_H	unknown	NUCLEUS	1	1	1	NA	0	0	NUCLEUS	1	NUCLEUS	NA	unknown	NA	NA
O75940	unknown	NUCLEUS	1	1	1	NA	0	0	NUCLEUS	1	NUCLEUS	NA	unknown	SMNDC1 SMNR SPF30	Survival of motor neuron-related-splicing factor 30 (30 kDa splicing factor SMNrp) (SMN-related protein) (Survival motor neuron domain-containing protein 1)
O75940_H	unknown	NUCLEUS	1	1	1	NA	0	0	NUCLEUS	1	NUCLEUS	NA	unknown	NA	NA
O75947	unknown	MITOCHONDRION	1	1	1	NA	0.004	0	MITOCHONDRION	1	MITOCHONDRION	NA	unknown	ATP5PD ATP5H My032	ATP synthase subunit d, mitochondrial (ATPase subunit d) (ATP synthase peripheral stalk subunit d)
O75955	unknown	PM	0.999709	0.996564	1	NA	1	0	PM	1	PM	1	DL candidate	FLOT1	Flotillin-1
O75955_H	unknown	PM	0.888889	5.68239e-19	1	NA	1	0	unknown	1	unknown	1	DL candidate	NA	NA
O75964	unknown	MITOCHONDRION	1	1	1	NA	0	0	MITOCHONDRION	1	MITOCHONDRION	NA	unknown	ATP5MG ATP5L	ATP synthase subunit g, mitochondrial (ATPase subunit g) (ATP synthase membrane subunit g)
O75964_H	unknown	MITOCHONDRION	1	1	1	NA	0	0	MITOCHONDRION	1	MITOCHONDRION	NA	unknown	NA	NA
O75976_H	unknown	ER	1	1	1	NA	0	0	ER	1	ER	NA	unknown	NA	NA
O76003	unknown	CYTOSOL	0.999991	0.999978	0.999998	NA	0	0	CYTOSOL	1	CYTOSOL	NA	unknown	GLRX3 PICOT TXNL2 HUSSY-22	Glutaredoxin-3 (PKC-interacting cousin of thioredoxin) (PICOT) (PKC-theta-interacting protein) (PKCq-interacting protein) (Thioredoxin-like protein 2)
O76003_H	unknown	CYTOSOL	1	1	1	NA	0	0	CYTOSOL	1	CYTOSOL	NA	unknown	NA	NA
O76021	unknown	NUCLEUS	1	1	1	NA	0	0.000444444	NUCLEUS	0.999556	NUCLEUS	NA	unknown	RSL1D1 CATX11 CSIG PBK1 L12	Ribosomal L1 domain-containing protein 1 (CATX-11) (Cellular senescence-inhibited gene protein) (Protein PBK1)
O76021_H	unknown	NUCLEUS	1	1	1	NA	0	0	NUCLEUS	1	NUCLEUS	NA	unknown	NA	NA
O76024	unknown	ER	1	1	1	NA	0	0	ER	1	ER	NA	unknown	WFS1	Wolframin
O76024_H	unknown	ER	1	1	1	NA	0	0	ER	1	ER	NA	unknown	NA	NA
O76031	MITOCHONDRION	MITOCHONDRION	1	1	1	0	0	0	MITOCHONDRION	1	MITOCHONDRION	NA	unknown	CLPX	ATP-dependent Clp protease ATP-binding subunit clpX-like, mitochondrial
O76031_H	unknown	MITOCHONDRION	0.996918	0.961948	1	NA	0	0	MITOCHONDRION	1	MITOCHONDRION	NA	unknown	NA	NA
O76094	unknown	ER	1	0.999999	1	NA	0	0	ER	1	ER	NA	unknown	SRP72	Signal recognition particle subunit SRP72 (SRP72) (Signal recognition particle 72 kDa protein)
O76094_H	unknown	ER	0.980783	0.773847	0.999931	NA	0	0	ER	1	ER	NA	unknown	NA	NA
O94760	unknown	CYTOSOL	1	1	1	NA	0	0.0893333	CYTOSOL	0.910667	CYTOSOL	NA	unknown	DDAH1 DDAH	N(G),N(G)-dimethylarginine dimethylaminohydrolase 1 (DDAH-1) (Dimethylarginine dimethylaminohydrolase 1) (EC 3.5.3.18) (DDAHI) (Dimethylargininase-1)
O94776	unknown	xCHROMATIN	1	1	1	NA	0	1	xCHROMATIN	0	unknown	NA	unknown	MTA2 MTA1L1 PID	Metastasis-associated protein MTA2 (Metastasis-associated 1-like 1) (MTA1-L1 protein) (p53 target protein in deacetylase complex)
O94804	unknown	GA	0.888889	7.76552e-38	1	NA	1	0	unknown	1	unknown	1	DL candidate	STK10 LOK	Serine/threonine-protein kinase 10 (EC 2.7.11.1) (Lymphocyte-oriented kinase)
O94804_H	unknown	GA	0.888889	2.19468e-38	1	NA	1	0.00133333	unknown	0.998667	unknown	1	DL candidate	NA	NA
O94808	unknown	CYTOSOL	1	1	1	NA	1	0.999111	CYTOSOL	0.000888889	unknown	1	DL candidate	GFPT2	Glutamine--fructose-6-phosphate aminotransferase [isomerizing] 2 (EC 2.6.1.16) (D-fructose-6-phosphate amidotransferase 2) (Glutamine:fructose-6-phosphate amidotransferase 2) (GFAT 2) (GFAT2) (Hexosephosphate aminotransferase 2)
O94822	unknown	NUCLEUS	1	1	1	NA	0	0.996	NUCLEUS	0.004	unknown	NA	unknown	LTN1 C21orf10 C21orf98 KIAA0714 RNF160 ZNF294 HSPC087	E3 ubiquitin-protein ligase listerin (EC 2.3.2.27) (RING finger protein 160) (RING-type E3 ubiquitin transferase listerin) (Zinc finger protein 294)
O94826	MITOCHONDRION	MITOCHONDRION	1	1	1	0	0	0	MITOCHONDRION	1	MITOCHONDRION	NA	unknown	TOMM70 KIAA0719 TOM70 TOMM70A	Mitochondrial import receptor subunit TOM70 (Mitochondrial precursor proteins import receptor) (Translocase of outer membrane 70 kDa subunit) (Translocase of outer mitochondrial membrane protein 70)
O94826_H	unknown	MITOCHONDRION	1	1	1	NA	0	0	MITOCHONDRION	1	MITOCHONDRION	NA	unknown	NA	NA
O94854	unknown	GA	0.888889	6.27464e-12	1	NA	1	0.84	unknown	0.16	unknown	1	DL candidate	MACF1 KIAA0754	Microtubule-actin cross-linking factor 1, isoforms 6/7 (Uncharacterized protein KIAA0754)
O94855	unknown	NUCLEUS	0.999116	0.996203	1	NA	1	0	NUCLEUS	1	NUCLEUS	1	DL candidate	SEC24D KIAA0755	Protein transport protein Sec24D (SEC24-related protein D)
O94855_H	unknown	NUCLEUS	0.999999	0.999995	1	NA	1	0	NUCLEUS	1	NUCLEUS	1	DL candidate	NA	NA
O94874	unknown	GA	0.888889	0	1	NA	1	1	unknown	0	unknown	1	DL candidate	UFL1 KIAA0776 MAXER NLBP RCAD	E3 UFM1-protein ligase 1 (EC 2.3.2.-) (E3 UFM1-protein transferase 1) (Multiple alpha-helix protein located at ER) (Novel LZAP-binding protein) (Regulator of C53/LZAP and DDRGK1)
O94874_H	unknown	ER	0.944628	0.41224	0.999509	NA	0.004	0	ER	1	ER	NA	unknown	NA	NA
O94905	ER	ER	1	1	1	0	0	0	ER	1	ER	NA	unknown	ERLIN2 C8orf2 SPFH2 UNQ2441/PRO5003/PRO9924	Erlin-2 (Endoplasmic reticulum lipid raft-associated protein 2) (Stomatin-prohibitin-flotillin-HflC/K domain-containing protein 2) (SPFH domain-containing protein 2)
O94906	unknown	NUCLEUS	0.999952	0.999679	0.999999	NA	0	0	NUCLEUS	1	NUCLEUS	NA	unknown	PRPF6 C20orf14	Pre-mRNA-processing factor 6 (Androgen receptor N-terminal domain-transactivating protein 1) (ANT-1) (PRP6 homolog) (U5 snRNP-associated 102 kDa protein) (U5-102 kDa protein)
O94906_H	unknown	NUCLEUS	0.999997	0.999979	1	NA	0	0	NUCLEUS	1	NUCLEUS	NA	unknown	NA	NA
O94915	unknown	NUCLEUS	1	1	1	NA	0	0	NUCLEUS	1	NUCLEUS	NA	unknown	FRYL AF4P12 KIAA0826	Protein furry homolog-like (ALL1-fused gene from chromosome 4p12 protein)
O94925-3	unknown	MITOCHONDRION	1	1	1	NA	0	0	MITOCHONDRION	1	MITOCHONDRION	NA	unknown	NA	NA
O94925-3_H	unknown	MITOCHONDRION	1	1	1	NA	0	0	MITOCHONDRION	1	MITOCHONDRION	NA	unknown	NA	NA
O94973	unknown	GA	0.888889	1.30631e-31	1	NA	1	0.111111	unknown	0.888889	unknown	1	DL candidate	AP2A2 ADTAB CLAPA2 HIP9 HYPJ KIAA0899	AP-2 complex subunit alpha-2 (100 kDa coated vesicle protein C) (Adaptor protein complex AP-2 subunit alpha-2) (Adaptor-related protein complex 2 subunit alpha-2) (Alpha-adaptin C) (Alpha2-adaptin) (Clathrin assembly protein complex 2 alpha-C large chain) (Huntingtin yeast partner J) (Huntingtin-interacting protein 9) (HIP-9) (Huntingtin-interacting protein J) (Plasma membrane adaptor HA2/AP2 ada…
O94973_H	unknown	GA	0.979162	0.71784	1	NA	1	0.113778	GA	0.886222	GA	1	DL candidate	NA	NA
O94979	unknown	NUCLEUS	1	1	1	NA	0	0	NUCLEUS	1	NUCLEUS	NA	unknown	SEC31A KIAA0905 SEC31L1 HSPC275 HSPC334	Protein transport protein Sec31A (ABP125) (ABP130) (SEC31-like protein 1) (SEC31-related protein A) (Web1-like protein)
O94979_H	unknown	NUCLEUS	1	1	1	NA	0	0	NUCLEUS	1	NUCLEUS	NA	unknown	NA	NA
O94992_H	unknown	NUCLEUS	0.999739	0.999074	1	NA	0	1	NUCLEUS	0	unknown	NA	unknown	NA	NA
O95067_H	unknown	GA	0.888889	0	1	NA	1	0.111111	unknown	0.888889	unknown	1	DL candidate	NA	NA
O95104	unknown	NUCLEUS	1	1	1	NA	0	0	NUCLEUS	1	NUCLEUS	NA	unknown	SCAF4 KIAA1172 SFRS15	SR-related and CTD-associated factor 4 (CTD-binding SR-like protein RA4) (Splicing factor, arginine/serine-rich 15)
O95140_H	unknown	MITOCHONDRION	1	1	1	NA	0	0	MITOCHONDRION	1	MITOCHONDRION	NA	unknown	NA	NA
O95155	unknown	CYTOSOL	1	1	1	NA	0	0.00844444	CYTOSOL	0.991556	CYTOSOL	NA	unknown	UBE4B HDNB1 KIAA0684 UFD2	Ubiquitin conjugation factor E4 B (EC 2.3.2.27) (Homozygously deleted in neuroblastoma 1) (RING-type E3 ubiquitin transferase E4 B) (Ubiquitin fusion degradation protein 2)
O95163	unknown	NUCLEUS	0.997292	0.98248	0.999956	NA	0.04	1	NUCLEUS	0	unknown	NA	unknown	ELP1 IKAP IKBKAP	Elongator complex protein 1 (ELP1) (IkappaB kinase complex-associated protein) (IKK complex-associated protein) (p150)
O95168	unknown	MITOCHONDRION	0.888777	0	0.999996	NA	0.972	0.876889	unknown	0.123111	unknown	1	DL candidate	NDUFB4	NADH dehydrogenase [ubiquinone] 1 beta subcomplex subunit 4 (Complex I-B15) (CI-B15) (NADH-ubiquinone oxidoreductase B15 subunit)
O95168_H	unknown	MITOCHONDRION	0.888889	3.2447e-16	1	NA	0	1	unknown	0	unknown	NA	unknown	NA	NA
O95197	unknown	PEROXISOME	0.609912	2.19728e-16	0.976579	NA	0.664	1	unknown	0	unknown	NA	unknown	RTN3 ASYIP NSPL2	Reticulon-3 (Homolog of ASY protein) (HAP) (Neuroendocrine-specific protein-like 2) (NSP-like protein 2) (Neuroendocrine-specific protein-like II) (NSP-like protein II) (NSPLII)
O95197_H	unknown	ER	0.942453	0.715139	1	NA	0.056	0.103556	ER	0.896444	ER	NA	unknown	NA	NA
O95202	MITOCHONDRION	MITOCHONDRION	1	1	1	0	0	0	MITOCHONDRION	1	MITOCHONDRION	NA	unknown	LETM1	Mitochondrial proton/calcium exchanger protein (Electroneutral mitochondrial K(+)/H(+)exchanger) (KHE) (Leucine zipper-EF-hand-containing transmembrane protein 1)
O95202_H	unknown	MITOCHONDRION	1	1	1	NA	0	0	MITOCHONDRION	1	MITOCHONDRION	NA	unknown	NA	NA
O95218	unknown	PROTEASOME	1	1	1	NA	0.108	1	PROTEASOME	0	unknown	NA	unknown	ZRANB2 ZIS ZNF265	Zinc finger Ran-binding domain-containing protein 2 (Zinc finger protein 265) (Zinc finger, splicing)
O95218_H	unknown	CYTOSOL	0.999963	0.999858	0.999996	NA	1	0.999556	CYTOSOL	0.000444444	unknown	1	DL candidate	NA	NA
O95219	unknown	PEROXISOME	0.999784	0.999056	1	NA	1	0	PEROXISOME	1	PEROXISOME	1	DL candidate	SNX4	Sorting nexin-4
O95232	unknown	NUCLEUS	1	1	1	NA	0	0	NUCLEUS	1	NUCLEUS	NA	unknown	LUC7L3 CREAP1 CROP O48	Luc7-like protein 3 (Cisplatin resistance-associated-overexpressed protein) (Luc7A) (Okadaic acid-inducible phosphoprotein OA48-18) (cAMP regulatory element-associated protein 1) (CRE-associated protein 1) (CREAP-1)
O95232_H	unknown	NUCLEUS	1	1	1	NA	0	0	NUCLEUS	1	NUCLEUS	NA	unknown	NA	NA
O95249	GA	GA	1	1	1	0	0	0	GA	1	GA	NA	unknown	GOSR1 GS28	Golgi SNAP receptor complex member 1 (28 kDa Golgi SNARE protein) (28 kDa cis-Golgi SNARE p28) (GOS-28)
O95292	unknown	ER	1	1	1	NA	0	0	ER	1	ER	NA	unknown	VAPB UNQ484/PRO983	Vesicle-associated membrane protein-associated protein B/C (VAMP-B/VAMP-C) (VAMP-associated protein B/C) (VAP-B/VAP-C)
O95292_H	unknown	ER	1	1	1	NA	0	0	ER	1	ER	NA	unknown	NA	NA
O95295	unknown	xCHROMATIN	1	1	1	NA	1	1	xCHROMATIN	0	unknown	1	DL candidate	SNAPIN BLOC1S7 SNAP25BP SNAPAP	SNARE-associated protein Snapin (Biogenesis of lysosome-related organelles complex 1 subunit 7) (BLOC-1 subunit 7) (Synaptosomal-associated protein 25-binding protein) (SNAP-associated protein)
O95297_H	unknown	GA	0.887345	6.76541e-27	0.99979	NA	0.996	0	unknown	1	unknown	1	DL candidate	NA	NA
O95299	unknown	MITOCHONDRION	0.888906	5.36243e-05	1	NA	0	0	unknown	1	unknown	NA	unknown	NDUFA10	NADH dehydrogenase [ubiquinone] 1 alpha subcomplex subunit 10, mitochondrial (Complex I-42kD) (CI-42kD) (NADH-ubiquinone oxidoreductase 42 kDa subunit)
O95299_H	unknown	GA	1	1	1	NA	1	1	GA	0	unknown	1	DL candidate	NA	NA
O95302	unknown	GA	0.888642	1.18537e-37	0.999953	NA	0	0	unknown	1	unknown	NA	unknown	FKBP9 FKBP60 FKBP63	Peptidyl-prolyl cis-trans isomerase FKBP9 (PPIase FKBP9) (EC 5.2.1.8) (63 kDa FK506-binding protein) (63 kDa FKBP) (FKBP-63) (FK506-binding protein 9) (FKBP-9) (Rotamase)
O95336	CYTOSOL	CYTOSOL	1	1	1	0	0	0	CYTOSOL	1	CYTOSOL	NA	unknown	PGLS	6-phosphogluconolactonase (6PGL) (EC 3.1.1.31)
O95340	unknown	CYTOSOL	1	1	1	NA	0	0	CYTOSOL	1	CYTOSOL	NA	unknown	PAPSS2 ATPSK2	Bifunctional 3'-phosphoadenosine 5'-phosphosulfate synthase 2 (PAPS synthase 2) (PAPSS 2) (Sulfurylase kinase 2) (SK 2) (SK2) [Includes: Sulfate adenylyltransferase (EC 2.7.7.4) (ATP-sulfurylase) (Sulfate adenylate transferase) (SAT); Adenylyl-sulfate kinase (EC 2.7.1.25) (3'-phosphoadenosine-5'-phosphosulfate synthase) (APS kinase) (Adenosine-5'-phosphosulfate 3'-phosphotransferase) (Adenylylsul…
O95340_H	unknown	CYTOSOL	1	1	1	NA	0	0	CYTOSOL	1	CYTOSOL	NA	unknown	NA	NA
O95347	unknown	NUCLEUS	0.999151	0.994838	0.999915	NA	0	0	NUCLEUS	1	NUCLEUS	NA	unknown	SMC2 CAPE SMC2L1 PRO0324	Structural maintenance of chromosomes protein 2 (SMC protein 2) (SMC-2) (Chromosome-associated protein E) (hCAP-E) (XCAP-E homolog)
O95347_H	unknown	NUCLEUS	0.999986	0.999957	0.999997	NA	0	0	NUCLEUS	1	NUCLEUS	NA	unknown	NA	NA
O95372	unknown	GA	0.888889	0	1	NA	1	0.936	unknown	0.064	unknown	1	DL candidate	LYPLA2 APT2	Acyl-protein thioesterase 2 (APT-2) (EC 3.1.2.-) (Lysophospholipase II) (LPL-II) (LysoPLA II) (Palmitoyl-protein hydrolase) (EC 3.1.2.22)
O95373	unknown	CYTOSOL	1	1	1	NA	0	0	CYTOSOL	1	CYTOSOL	NA	unknown	IPO7 RANBP7	Importin-7 (Imp7) (Ran-binding protein 7) (RanBP7)
O95373_H	unknown	CYTOSOL	1	1	1	NA	0	0	CYTOSOL	1	CYTOSOL	NA	unknown	NA	NA
O95391_H	unknown	NUCLEUS	0.999998	0.999993	1	NA	0	0	NUCLEUS	1	NUCLEUS	NA	unknown	NA	NA
O95394	CYTOSOL	CYTOSOL	1	1	1	0	0	0	CYTOSOL	1	CYTOSOL	NA	unknown	PGM3 AGM1	Phosphoacetylglucosamine mutase (PAGM) (EC 5.4.2.3) (Acetylglucosamine phosphomutase) (N-acetylglucosamine-phosphate mutase) (Phosphoglucomutase-3) (PGM 3)
O95394_H	unknown	CYTOSOL	1	1	1	NA	0	0	CYTOSOL	1	CYTOSOL	NA	unknown	NA	NA
O95433	unknown	CYTOSOL	1	1	1	NA	0	0	CYTOSOL	1	CYTOSOL	NA	unknown	AHSA1 C14orf3 HSPC322	Activator of 90 kDa heat shock protein ATPase homolog 1 (AHA1) (p38)
O95433_H	unknown	CYTOSOL	1	1	1	NA	0	0	CYTOSOL	1	CYTOSOL	NA	unknown	NA	NA
O95470	ER	ER	1	1	1	0	0	0	ER	1	ER	NA	unknown	SGPL1 KIAA1252	Sphingosine-1-phosphate lyase 1 (S1PL) (SP-lyase 1) (SPL 1) (hSPL) (EC 4.1.2.27) (Sphingosine-1-phosphate aldolase)
O95470_H	unknown	ER	1	1	1	NA	0	0	ER	1	ER	NA	unknown	NA	NA
O95486	unknown	NUCLEUS	0.955831	0.834939	1	NA	1	0	NUCLEUS	1	NUCLEUS	1	DL candidate	SEC24A	Protein transport protein Sec24A (SEC24-related protein A)
O95486_H	unknown	NUCLEUS	0.999998	0.999991	1	NA	1	0	NUCLEUS	1	NUCLEUS	1	DL candidate	NA	NA
O95487	unknown	NUCLEUS	0.999996	0.99998	1	NA	0.516	0	NUCLEUS	1	NUCLEUS	NA	unknown	SEC24B	Protein transport protein Sec24B (SEC24-related protein B)
O95487_H	unknown	NUCLEUS	1	1	1	NA	0	0	NUCLEUS	1	NUCLEUS	NA	unknown	NA	NA
O95571	unknown	MITOCHONDRION	0.888889	6.42043e-09	1	NA	0	0	unknown	1	unknown	NA	unknown	ETHE1 HSCO	Persulfide dioxygenase ETHE1, mitochondrial (EC 1.13.11.18) (Ethylmalonic encephalopathy protein 1) (Hepatoma subtracted clone one protein) (Sulfur dioxygenase ETHE1)
O95573	unknown	ER	0.999945	0.999605	0.999995	NA	0	0	ER	1	ER	NA	unknown	ACSL3 ACS3 FACL3 LACS3	Fatty acid CoA ligase Acsl3 (Arachidonate--CoA ligase) (EC 6.2.1.15) (Long-chain acyl-CoA synthetase 3) (LACS 3) (Long-chain-fatty-acid--CoA ligase 3) (EC 6.2.1.3) (Medium-chain acyl-CoA ligase Acsl3) (EC 6.2.1.2)
O95573_H	unknown	ER	1	0.999999	1	NA	0	0	ER	1	ER	NA	unknown	NA	NA
O95613_H	unknown	NUCLEUS	1	1	1	NA	0	0	NUCLEUS	1	NUCLEUS	NA	unknown	NA	NA
O95674	unknown	PEROXISOME	0.745548	0.381485	0.999886	NA	0.732	0	unknown	1	unknown	NA	unknown	CDS2	Phosphatidate cytidylyltransferase 2 (EC 2.7.7.41) (CDP-DAG synthase 2) (CDP-DG synthase 2) (CDP-diacylglycerol synthase 2) (CDS 2) (CDP-diglyceride pyrophosphorylase 2) (CDP-diglyceride synthase 2) (CTP:phosphatidate cytidylyltransferase 2)
O95714	unknown	NUCLEUS	0.999926	0.999721	1	NA	0	0.457778	NUCLEUS	0.542222	NUCLEUS	NA	unknown	HERC2	E3 ubiquitin-protein ligase HERC2 (EC 2.3.2.26) (HECT domain and RCC1-like domain-containing protein 2) (HECT-type E3 ubiquitin transferase HERC2)
O95714_H	unknown	NUCLEUS	0.999978	0.999917	1	NA	0	0.056	NUCLEUS	0.944	NUCLEUS	NA	unknown	NA	NA
O95721	unknown	GA	0.888889	3.51136e-21	1	NA	1	0.00133333	unknown	0.998667	unknown	1	DL candidate	SNAP29	Synaptosomal-associated protein 29 (SNAP-29) (Soluble 29 kDa NSF attachment protein) (Vesicle-membrane fusion protein SNAP-29)
O95721_H	unknown	GA	0.888889	3.23175e-30	1	NA	1	0	unknown	1	unknown	1	DL candidate	NA	NA
O95747	unknown	CYTOSOL	1	1	1	NA	0	0	CYTOSOL	1	CYTOSOL	NA	unknown	OXSR1 KIAA1101 OSR1	Serine/threonine-protein kinase OSR1 (EC 2.7.11.1) (Oxidative stress-responsive 1 protein)
O95758	unknown	NUCLEUS	1	0.999999	1	NA	0	0	NUCLEUS	1	NUCLEUS	NA	unknown	PTBP3 ROD1	Polypyrimidine tract-binding protein 3 (Regulator of differentiation 1) (Rod1)
O95758_H	unknown	GA	0.888889	0	1	NA	1	0.535556	unknown	0.464444	unknown	1	DL candidate	NA	NA
O95777	unknown	NUCLEUS	1	1	1	NA	0	0	NUCLEUS	1	NUCLEUS	NA	unknown	LSM8	U6 snRNA-associated Sm-like protein LSm8
O95782	unknown	GA	0.999997	0.999967	1	NA	1	0.116444	GA	0.883556	GA	1	DL candidate	AP2A1 ADTAA CLAPA1	AP-2 complex subunit alpha-1 (100 kDa coated vesicle protein A) (Adaptor protein complex AP-2 subunit alpha-1) (Adaptor-related protein complex 2 subunit alpha-1) (Alpha-adaptin A) (Alpha1-adaptin) (Clathrin assembly protein complex 2 alpha-A large chain) (Plasma membrane adaptor HA2/AP2 adaptin alpha A subunit)
O95782_H	unknown	GA	1	0.999998	1	NA	1	0.122222	GA	0.877778	GA	1	DL candidate	NA	NA
O95793	unknown	NUCLEUS	1	1	1	NA	0	0	NUCLEUS	1	NUCLEUS	NA	unknown	STAU1 STAU	Double-stranded RNA-binding protein Staufen homolog 1
O95810	unknown	GA	0.577457	0.0413207	1	NA	0.616	0.888889	unknown	0.111111	unknown	NA	unknown	CAVIN2 SDPR	Caveolae-associated protein 2 (Cavin-2) (PS-p68) (Phosphatidylserine-binding protein) (Serum deprivation-response protein)
O95810_H	unknown	GA	1	1	1	NA	1	1	GA	0	unknown	1	DL candidate	NA	NA
O95816	unknown	GA	0.886735	0	0.999858	NA	1	0.0871111	unknown	0.912889	unknown	1	DL candidate	BAG2	BAG family molecular chaperone regulator 2 (BAG-2) (Bcl-2-associated athanogene 2)
O95816_H	unknown	GA	0.878378	0	0.999658	NA	0.992	1	unknown	0	unknown	1	DL candidate	NA	NA
O95817	unknown	CYTOSOL	1	1	1	NA	0	0.178667	CYTOSOL	0.821333	CYTOSOL	NA	unknown	BAG3 BIS	BAG family molecular chaperone regulator 3 (BAG-3) (Bcl-2-associated athanogene 3) (Bcl-2-binding protein Bis) (Docking protein CAIR-1)
O95817_H	unknown	CYTOSOL	1	1	1	NA	0	0.0164444	CYTOSOL	0.983556	CYTOSOL	NA	unknown	NA	NA
O95819	unknown	GA	0.888889	0	1	NA	1	0.0888889	unknown	0.911111	unknown	1	DL candidate	MAP4K4 HGK KIAA0687 NIK	Mitogen-activated protein kinase kinase kinase kinase 4 (EC 2.7.11.1) (HPK/GCK-like kinase HGK) (MAPK/ERK kinase kinase kinase 4) (MEK kinase kinase 4) (MEKKK 4) (Nck-interacting kinase)
O95825	unknown	GA	0.888889	1.7899e-45	1	NA	1	0.114667	unknown	0.885333	unknown	1	DL candidate	CRYZL1 4P11	Quinone oxidoreductase-like protein 1 (EC 1.-.-.-) (Protein 4P11) (Quinone oxidoreductase homolog 1) (QOH-1) (Zeta-crystallin homolog)
O95831	unknown	MITOCHONDRION	1	1	1	NA	0	0	MITOCHONDRION	1	MITOCHONDRION	NA	unknown	AIFM1 AIF PDCD8	Apoptosis-inducing factor 1, mitochondrial (EC 1.6.99.-) (Programmed cell death protein 8)
O95831_H	unknown	MITOCHONDRION	1	1	1	NA	0	0	MITOCHONDRION	1	MITOCHONDRION	NA	unknown	NA	NA
O95861	unknown	CYTOSOL	1	1	1	NA	0	0	CYTOSOL	1	CYTOSOL	NA	unknown	BPNT1	3'(2'),5'-bisphosphate nucleotidase 1 (EC 3.1.3.7) (Bisphosphate 3'-nucleotidase 1) (PAP-inositol 1,4-phosphatase) (PIP)
O95864_H	unknown	ER	1	0.999998	1	NA	0	0	ER	1	ER	NA	unknown	NA	NA
O95865	unknown	GA	0.888889	2.57606e-13	1	NA	1	0.905333	unknown	0.0946667	unknown	1	DL candidate	DDAH2 DDAH G6A NG30	N(G),N(G)-dimethylarginine dimethylaminohydrolase 2 (DDAH-2) (Dimethylarginine dimethylaminohydrolase 2) (EC 3.5.3.18) (DDAHII) (Dimethylargininase-2) (Protein G6a) (S-phase protein)
O95865_H	unknown	GA	0.888889	3.04214e-24	1	NA	1	0.980889	unknown	0.0191111	unknown	1	DL candidate	NA	NA
O95870	unknown	ER	0.99996	0.999707	0.999996	NA	0	0	ER	1	ER	NA	unknown	ABHD16A BAT5 G5 NG26 PP199	Phosphatidylserine lipase ABHD16A (EC 3.1.-.-) (Alpha/beta hydrolase domain-containing protein 16A) (Abhydrolase domain-containing protein 16A) (HLA-B-associated transcript 5) (hBAT5) (Monoacylglycerol lipase ABHD16A) (EC 3.1.1.23) (Protein G5)
O95881	unknown	LYSOSOME	0.925115	0.79329	0.995557	NA	1	0	LYSOSOME	1	LYSOSOME	1	DL candidate	TXNDC12 TLP19 UNQ713/PRO1376	Thioredoxin domain-containing protein 12 (EC 1.8.4.2) (Endoplasmic reticulum resident protein 18) (ER protein 18) (ERp18) (Endoplasmic reticulum resident protein 19) (ER protein 19) (ERp19) (Thioredoxin-like protein p19) (hTLP19)
O95881_H	unknown	ER	0.520695	0.118522	0.81142	NA	1	0	unknown	1	unknown	1	DL candidate	NA	NA
O96000	unknown	MITOCHONDRION	1	1	1	NA	0	0	MITOCHONDRION	1	MITOCHONDRION	NA	unknown	NDUFB10	NADH dehydrogenase [ubiquinone] 1 beta subcomplex subunit 10 (Complex I-PDSW) (CI-PDSW) (NADH-ubiquinone oxidoreductase PDSW subunit)
O96005	unknown	ER	1	1	1	NA	0	0	ER	1	ER	NA	unknown	CLPTM1	Putative lipid scramblase CLPTM1 (Cleft lip and palate transmembrane protein 1)
O96005_H	unknown	ER	1	1	1	NA	0	0	ER	1	ER	NA	unknown	NA	NA
O96008	MITOCHONDRION	MITOCHONDRION	1	1	1	0	0	0	MITOCHONDRION	1	MITOCHONDRION	NA	unknown	TOMM40 C19orf1 PEREC1 TOM40	Mitochondrial import receptor subunit TOM40 homolog (Protein Haymaker) (Translocase of outer membrane 40 kDa subunit homolog) (p38.5)
O96008_H	unknown	MITOCHONDRION	0.904361	0.0534533	1	NA	0	0	MITOCHONDRION	1	MITOCHONDRION	NA	unknown	NA	NA
O96011	unknown	ER	0.999978	0.999736	1	NA	0.736	0	ER	1	ER	NA	unknown	PEX11B	Peroxisomal membrane protein 11B (Peroxin-11B) (Peroxisomal biogenesis factor 11B) (Protein PEX11 homolog beta) (PEX11-beta)
O96013	unknown	GA	0.888889	3.33281e-50	1	NA	1	0.0115556	unknown	0.988444	unknown	1	DL candidate	PAK4 KIAA1142	Serine/threonine-protein kinase PAK 4 (EC 2.7.11.1) (p21-activated kinase 4) (PAK-4)
O96019	unknown	xCYTOSKELETON	0.623988	0.237499	0.912359	NA	0.388	1	unknown	0	unknown	NA	unknown	ACTL6A BAF53 BAF53A INO80K	Actin-like protein 6A (53 kDa BRG1-associated factor A) (Actin-related protein Baf53a) (ArpNbeta) (BRG1-associated factor 53A) (BAF53A) (INO80 complex subunit K)
O96019_H	unknown	CYTOSOL	1	1	1	NA	0	0	CYTOSOL	1	CYTOSOL	NA	unknown	NA	NA
P00167	unknown	ER	0.999994	0.999983	0.999999	NA	0	0	ER	1	ER	NA	unknown	CYB5A CYB5	Cytochrome b5 (Microsomal cytochrome b5 type A) (MCB5)
P00167_H	unknown	ER	0.571199	0.159508	0.877416	NA	0.352	0	unknown	1	unknown	NA	unknown	NA	NA
P00367	MITOCHONDRION	MITOCHONDRION	1	1	1	0	0	0	MITOCHONDRION	1	MITOCHONDRION	NA	unknown	GLUD1 GLUD	Glutamate dehydrogenase 1, mitochondrial (GDH 1) (EC 1.4.1.3)
P00367_H	unknown	MITOCHONDRION	1	1	1	NA	0	0	MITOCHONDRION	1	MITOCHONDRION	NA	unknown	NA	NA
P00374	unknown	CYTOSOL	0.999952	0.999878	0.999987	NA	1	0	CYTOSOL	1	CYTOSOL	1	DL candidate	DHFR	Dihydrofolate reductase (EC 1.5.1.3)
P00374_H	unknown	xCYTOSKELETON	0.999991	0.999976	0.999998	NA	0	0	xCYTOSKELETON	1	xCYTOSKELETON	NA	unknown	NA	NA
P00387	unknown	ER	1	1	1	NA	0	0	ER	1	ER	NA	unknown	CYB5R3 DIA1	NADH-cytochrome b5 reductase 3 (B5R) (Cytochrome b5 reductase) (EC 1.6.2.2) (Diaphorase-1)
P00387_H	unknown	ER	1	1	1	NA	0	0	ER	1	ER	NA	unknown	NA	NA
P00403	unknown	MITOCHONDRION	1	1	1	NA	0	0	MITOCHONDRION	1	MITOCHONDRION	NA	unknown	MT-CO2 COII COX2 COXII MTCO2	Cytochrome c oxidase subunit 2 (EC 7.1.1.9) (Cytochrome c oxidase polypeptide II)
P00403_H	unknown	MITOCHONDRION	1	0.999997	1	NA	0	0	MITOCHONDRION	1	MITOCHONDRION	NA	unknown	NA	NA
P00441	unknown	xCYTOSKELETON	0.999999	0.999998	1	NA	1	0	xCYTOSKELETON	1	xCYTOSKELETON	1	DL candidate	SOD1	Superoxide dismutase [Cu-Zn] (EC 1.15.1.1) (Superoxide dismutase 1) (hSod1)
P00491	unknown	CYTOSOL	1	1	1	NA	0	0	CYTOSOL	1	CYTOSOL	NA	unknown	PNP NP	Purine nucleoside phosphorylase (PNP) (EC 2.4.2.1) (Inosine phosphorylase) (Inosine-guanosine phosphorylase)
P00492	CYTOSOL	CYTOSOL	1	1	1	0	0	0	CYTOSOL	1	CYTOSOL	NA	unknown	HPRT1 HPRT	Hypoxanthine-guanine phosphoribosyltransferase (HGPRT) (HGPRTase) (EC 2.4.2.8)
P00492_H	unknown	CYTOSOL	1	1	1	NA	0	0	CYTOSOL	1	CYTOSOL	NA	unknown	NA	NA
P00505	MITOCHONDRION	MITOCHONDRION	1	1	1	0	0	0	MITOCHONDRION	1	MITOCHONDRION	NA	unknown	GOT2 KYAT4	Aspartate aminotransferase, mitochondrial (mAspAT) (EC 2.6.1.1) (EC 2.6.1.7) (Fatty acid-binding protein) (FABP-1) (Glutamate oxaloacetate transaminase 2) (Kynurenine aminotransferase 4) (Kynurenine aminotransferase IV) (Kynurenine--oxoglutarate transaminase 4) (Kynurenine--oxoglutarate transaminase IV) (Plasma membrane-associated fatty acid-binding protein) (FABPpm) (Transaminase A)
P00505_H	unknown	MITOCHONDRION	0.888889	6.47996e-13	1	NA	0	0	unknown	1	unknown	NA	unknown	NA	NA
P00533	unknown	PM	1	1	1	NA	1	0	PM	1	PM	1	DL candidate	EGFR ERBB ERBB1 HER1	Epidermal growth factor receptor (EC 2.7.10.1) (Proto-oncogene c-ErbB-1) (Receptor tyrosine-protein kinase erbB-1)
P00533_H	unknown	ER	0.889637	0.000862478	1	NA	1	0	unknown	1	unknown	1	DL candidate	NA	NA
P00558	unknown	xCYTOSKELETON	1	1	1	NA	0	0	xCYTOSKELETON	1	xCYTOSKELETON	NA	unknown	PGK1 PGKA MIG10 OK/SW-cl.110	Phosphoglycerate kinase 1 (EC 2.7.2.3) (Cell migration-inducing gene 10 protein) (Primer recognition protein 2) (PRP 2)
P00558_H	unknown	xCYTOSKELETON	1	1	1	NA	0	0	xCYTOSKELETON	1	xCYTOSKELETON	NA	unknown	NA	NA
P00568	unknown	xCYTOSKELETON	0.999634	0.998967	0.999912	NA	0	0	xCYTOSKELETON	1	xCYTOSKELETON	NA	unknown	AK1	Adenylate kinase isoenzyme 1 (AK 1) (EC 2.7.4.10) (EC 2.7.4.3) (EC 2.7.4.6) (ATP-AMP transphosphorylase 1) (ATP:AMP phosphotransferase) (Adenylate monophosphate kinase) (Myokinase)
P00568_H	unknown	CYTOSOL	1	1	1	NA	1	0	CYTOSOL	1	CYTOSOL	1	DL candidate	NA	NA
P00761	unknown	GA	0.888889	2.321e-27	1	NA	1	0.111111	unknown	0.888889	unknown	1	DL candidate	NA	Trypsin (EC 3.4.21.4)
P00761_H	unknown	GA	0.888889	9.07256e-19	1	NA	1	0.111111	unknown	0.888889	unknown	1	DL candidate	NA	NA
P01111	unknown	PM	0.99998	0.99992	1	NA	0.004	0	PM	1	PM	NA	unknown	NRAS HRAS1	GTPase NRas (EC 3.6.5.2) (Transforming protein N-Ras)
P01130_H	unknown	GA	0.888889	1.5274e-35	1	NA	0.04	0.215556	unknown	0.784444	unknown	NA	unknown	NA	NA
P01889	unknown	PM	1	1	1	NA	1	0	PM	1	PM	1	DL candidate	HLA-B HLAB	HLA class I histocompatibility antigen, B alpha chain (Human leukocyte antigen B) (HLA-B)
P01889_H	unknown	PM	0.997515	0.992513	0.999673	NA	1	0	PM	1	PM	1	DL candidate	NA	NA
P01893	unknown	PM	1	1	1	NA	1	0	PM	1	PM	1	DL candidate	HLA-H HLAH	Putative HLA class I histocompatibility antigen, alpha chain H (HLA-12.4) (HLA-AR) (MHC class I antigen H)
P01893_H	unknown	PM	1	1	1	NA	1	0	PM	1	PM	1	DL candidate	NA	NA
P02452	unknown	PM	0.999989	0.999887	1	NA	1	0	PM	1	PM	1	DL candidate	COL1A1	Collagen alpha-1(I) chain (Alpha-1 type I collagen)
P02452_H	unknown	LYSOSOME	1	1	1	NA	1	0	LYSOSOME	1	LYSOSOME	1	DL candidate	NA	NA
P02461_H	unknown	LYSOSOME	1	1	1	NA	1	0	LYSOSOME	1	LYSOSOME	1	DL candidate	NA	NA
P02533	unknown	GA	0.888889	0	1	NA	1	0.999556	unknown	0.000444444	unknown	1	DL candidate	KRT14	Keratin, type I cytoskeletal 14 (Cytokeratin-14) (CK-14) (Keratin-14) (K14)
P02545	unknown	xCHROMATIN	1	1	1	NA	0	0	xCHROMATIN	1	xCHROMATIN	NA	unknown	LMNA LMN1	Prelamin-A/C [Cleaved into: Lamin-A/C (70 kDa lamin) (Renal carcinoma antigen NY-REN-32)]
P02751	unknown	PM	0.994874	0.947422	0.999985	NA	1	0	PM	1	PM	1	DL candidate	FN1 FN	Fibronectin (FN) (Cold-insoluble globulin) (CIG) [Cleaved into: Anastellin; Ugl-Y1; Ugl-Y2; Ugl-Y3]
P02751_H	unknown	PM	0.993644	0.932849	0.999935	NA	1	0	PM	1	PM	1	DL candidate	NA	NA
P02769	unknown	xCYTOSKELETON	0.985711	0.999828	1	NA	1	1	xCYTOSKELETON	0	unknown	1	DL candidate	ALB	Albumin (BSA) (allergen Bos d 6)
P02786	unknown	ER	1	1	1	NA	1	0	ER	1	ER	1	DL candidate	TFRC	Transferrin receptor protein 1 (TR) (TfR) (TfR1) (Trfr) (T9) (p90) (CD antigen CD71) [Cleaved into: Transferrin receptor protein 1, serum form (sTfR)]
P02786_H	unknown	ER	0.998334	0.979259	0.999999	NA	0.952	0	ER	1	ER	NA	unknown	NA	NA
P02792_H	unknown	LYSOSOME	0.999839	0.999197	0.999992	NA	0	0.123111	LYSOSOME	0.876889	LYSOSOME	NA	unknown	NA	NA
P02794_H	unknown	LYSOSOME	1	1	1	NA	0	0	LYSOSOME	1	LYSOSOME	NA	unknown	NA	NA
P04040	unknown	ER	1	0.999999	1	NA	1	0	ER	1	ER	1	DL candidate	CAT	Catalase (EC 1.11.1.6)
P04040_H	unknown	ER	0.999727	0.997312	0.999988	NA	1	0	ER	1	ER	1	DL candidate	NA	NA
P04062	unknown	LYSOSOME	1	1	1	NA	0	0	LYSOSOME	1	LYSOSOME	NA	unknown	GBA1 GBA GC GLUC	Lysosomal acid glucosylceramidase (Lysosomal acid GCase) (EC 3.2.1.45) (Acid beta-glucosidase) (Alglucerase) (Beta-glucocerebrosidase) (Beta-GC) (Beta-glucosylceramidase 1) (Cholesterol glucosyltransferase) (SGTase) (EC 2.4.1.-) (Cholesteryl-beta-glucosidase) (EC 3.2.1.-) (D-glucosyl-N-acylsphingosine glucohydrolase) (Glucosylceramidase beta 1) (Imiglucerase) (Lysosomal cholesterol glycosyltransf…
P04062_H	unknown	LYSOSOME	0.999984	0.999942	1	NA	0	0	LYSOSOME	1	LYSOSOME	NA	unknown	NA	NA
P04075	unknown	CYTOSOL	0.999975	0.999938	0.999993	NA	0	0	CYTOSOL	1	CYTOSOL	NA	unknown	ALDOA ALDA	Fructose-bisphosphate aldolase A (EC 4.1.2.13) (Lung cancer antigen NY-LU-1) (Muscle-type aldolase)
P04075_H	unknown	CYTOSOL	1	1	1	NA	0	0	CYTOSOL	1	CYTOSOL	NA	unknown	NA	NA
P04080	unknown	xCYTOSKELETON	1	1	1	NA	0	0	xCYTOSKELETON	1	xCYTOSKELETON	NA	unknown	CSTB CST6 STFB	Cystatin-B (CPI-B) (Liver thiol proteinase inhibitor) (Stefin-B)
P04083	unknown	xCYTOSKELETON	1	1	1	NA	0	0	xCYTOSKELETON	1	xCYTOSKELETON	NA	unknown	ANXA1 ANX1 LPC1	Annexin A1 (Annexin I) (Annexin-1) (Calpactin II) (Calpactin-2) (Chromobindin-9) (Lipocortin I) (Phospholipase A2 inhibitory protein) (p35) [Cleaved into: Annexin Ac2-26]
P04083_H	unknown	xCYTOSKELETON	1	1	1	NA	0	0	xCYTOSKELETON	1	xCYTOSKELETON	NA	unknown	NA	NA
P04179	unknown	MITOCHONDRION	1	1	1	NA	0	0	MITOCHONDRION	1	MITOCHONDRION	NA	unknown	SOD2	Superoxide dismutase [Mn], mitochondrial (EC 1.15.1.1)
P04181	MITOCHONDRION	MITOCHONDRION	1	1	1	0	0	0	MITOCHONDRION	1	MITOCHONDRION	NA	unknown	OAT	Ornithine aminotransferase, mitochondrial (EC 2.6.1.13) (Ornithine delta-aminotransferase) (Ornithine--oxo-acid aminotransferase) [Cleaved into: Ornithine aminotransferase, hepatic form; Ornithine aminotransferase, renal form]
P04181_H	unknown	MITOCHONDRION	0.888889	7.38381e-21	1	NA	0	0.853778	unknown	0.146222	unknown	NA	unknown	NA	NA
P04183	unknown	GA	0.888765	0	0.999999	NA	1	0.993778	unknown	0.00622222	unknown	1	DL candidate	TK1	Thymidine kinase, cytosolic (EC 2.7.1.21)
P04183_H	unknown	NUCLEUS	1	0.999998	1	NA	0	0.048	NUCLEUS	0.952	NUCLEUS	NA	unknown	NA	NA
P04216	unknown	GA	0.888889	9.2217e-13	1	NA	1	0.111111	unknown	0.888889	unknown	1	DL candidate	THY1	Thy-1 membrane glycoprotein (CDw90) (Thy-1 antigen) (CD antigen CD90)
P04216_H	unknown	GA	0.888889	3.71263e-36	1	NA	1	0.0893333	unknown	0.910667	unknown	1	DL candidate	NA	NA
P04264	unknown	GA	0.882901	0	0.999271	NA	0.992	1	unknown	0	unknown	1	DL candidate	KRT1 KRTA	Keratin, type II cytoskeletal 1 (67 kDa cytokeratin) (Cytokeratin-1) (CK-1) (Hair alpha protein) (Keratin-1) (K1) (Type-II keratin Kb1)
P04406	unknown	xCYTOSKELETON	1	1	1	NA	0	0	xCYTOSKELETON	1	xCYTOSKELETON	NA	unknown	GAPDH GAPD CDABP0047 OK/SW-cl.12	Glyceraldehyde-3-phosphate dehydrogenase (GAPDH) (EC 1.2.1.12) (Peptidyl-cysteine S-nitrosylase GAPDH) (EC 2.6.99.-)
P04406_H	unknown	CYTOSOL	0.999989	0.999973	0.999997	NA	1	0	CYTOSOL	1	CYTOSOL	1	DL candidate	NA	NA
P04424	unknown	CYTOSOL	0.938136	0.440846	1	NA	0.124	1	CYTOSOL	0	unknown	NA	unknown	ASL	Argininosuccinate lyase (ASAL) (EC 4.3.2.1) (Arginosuccinase)
P04439	unknown	PM	1	1	1	NA	0	0	PM	1	PM	NA	unknown	HLA-A HLAA	HLA class I histocompatibility antigen, A alpha chain (Human leukocyte antigen A) (HLA-A)
P04439_H	unknown	PM	0.998266	0.992838	1	NA	1	0	PM	1	PM	1	DL candidate	NA	NA
P04632	unknown	CYTOSOL	1	1	1	NA	0	0	CYTOSOL	1	CYTOSOL	NA	unknown	CAPNS1 CAPN4 CAPNS	Calpain small subunit 1 (CSS1) (Calcium-activated neutral proteinase small subunit) (CANP small subunit) (Calcium-dependent protease small subunit) (CDPS) (Calcium-dependent protease small subunit 1) (Calpain regulatory subunit)
P04632_H	unknown	GA	0.888814	0	0.999998	NA	1	0.998667	unknown	0.00133333	unknown	1	DL candidate	NA	NA
P04637	unknown	PROTEASOME	1	1	1	NA	0	0	PROTEASOME	1	PROTEASOME	NA	unknown	TP53 P53	Cellular tumor antigen p53 (Antigen NY-CO-13) (Phosphoprotein p53) (Tumor suppressor p53)
P04637_H	unknown	PROTEASOME	1	1	1	NA	0	0	PROTEASOME	1	PROTEASOME	NA	unknown	NA	NA
P04792	unknown	xCYTOSKELETON	1	1	1	NA	0	0	xCYTOSKELETON	1	xCYTOSKELETON	NA	unknown	HSPB1 HSP27 HSP28	Heat shock protein beta-1 (HspB1) (28 kDa heat shock protein) (Estrogen-regulated 24 kDa protein) (Heat shock 27 kDa protein) (HSP 27) (Stress-responsive protein 27) (SRP27)
P04792_H	unknown	xCYTOSKELETON	1	1	1	NA	0	0	xCYTOSKELETON	1	xCYTOSKELETON	NA	unknown	NA	NA
P04843	ER	ER	1	1	1	0	0	0	ER	1	ER	NA	unknown	RPN1	Dolichyl-diphosphooligosaccharide--protein glycosyltransferase subunit 1 (Dolichyl-diphosphooligosaccharide--protein glycosyltransferase 67 kDa subunit) (Ribophorin I) (RPN-I) (Ribophorin-1)
P04843_H	unknown	ER	0.999984	0.999954	0.999997	NA	0	0	ER	1	ER	NA	unknown	NA	NA
P04899	unknown	PM	0.999893	0.999464	1	NA	0.068	0	PM	1	PM	NA	unknown	GNAI2 GNAI2B	Guanine nucleotide-binding protein G(i) subunit alpha-2 (Adenylate cyclase-inhibiting G alpha protein)
P04899_H	unknown	PM	0.729005	0.282953	1	NA	0.28	0	unknown	1	unknown	NA	unknown	NA	NA
P05023	PM	PM	1	1	1	0	0	0	PM	1	PM	NA	unknown	ATP1A1	Sodium/potassium-transporting ATPase subunit alpha-1 (Na(+)/K(+) ATPase alpha-1 subunit) (EC 7.2.2.13) (Sodium pump subunit alpha-1)
P05023_H	unknown	PM	1	1	1	NA	1	0	PM	1	PM	1	DL candidate	NA	NA
P05026	unknown	PM	1	0.999995	1	NA	1	0	PM	1	PM	1	DL candidate	ATP1B1 ATP1B	Sodium/potassium-transporting ATPase subunit beta-1 (Sodium/potassium-dependent ATPase subunit beta-1)
P05026_H	unknown	PM	1	1	1	NA	1	0	PM	1	PM	1	DL candidate	NA	NA
P05067_H	unknown	GA	0.874577	0	0.999926	NA	0.996	0	unknown	1	unknown	1	DL candidate	NA	NA
P05120	unknown	CYTOSOL	0.997976	0.993831	0.999639	NA	0.008	0	CYTOSOL	1	CYTOSOL	NA	unknown	SERPINB2 PAI2 PLANH2	Plasminogen activator inhibitor 2 (PAI-2) (Monocyte Arg-serpin) (Placental plasminogen activator inhibitor) (Serpin B2) (Urokinase inhibitor)
P05141	unknown	MITOCHONDRION	1	1	1	NA	0	0	MITOCHONDRION	1	MITOCHONDRION	NA	unknown	SLC25A5 AAC2 ANT2	ADP/ATP translocase 2 (ADP,ATP carrier protein 2) (ADP,ATP carrier protein, fibroblast isoform) (Adenine nucleotide translocator 2) (ANT 2) (Solute carrier family 25 member 5) [Cleaved into: ADP/ATP translocase 2, N-terminally processed]
P05141_H	unknown	MITOCHONDRION	1	1	1	NA	0	0	MITOCHONDRION	1	MITOCHONDRION	NA	unknown	NA	NA
P05161	unknown	GA	0.878655	0	0.999437	NA	1	1	unknown	0	unknown	1	DL candidate	ISG15 G1P2 UCRP	Ubiquitin-like protein ISG15 (Interferon-induced 15 kDa protein) (Interferon-induced 17 kDa protein) (IP17) (Ubiquitin cross-reactive protein) (hUCRP)
P05198	unknown	RIBOSOME	0.999995	0.999989	0.999999	NA	0	0	RIBOSOME	1	RIBOSOME	NA	unknown	EIF2S1 EIF2A	Eukaryotic translation initiation factor 2 subunit 1 (Eukaryotic translation initiation factor 2 subunit alpha) (eIF-2-alpha) (eIF-2A) (eIF-2alpha) (eIF2-alpha)
P05198_H	unknown	NUCLEUS	0.929771	0.733138	0.987466	NA	0.956	0	NUCLEUS	1	NUCLEUS	NA	unknown	NA	NA
P05204	xCHROMATIN	xCHROMATIN	1	1	1	0	0	0	xCHROMATIN	1	xCHROMATIN	NA	unknown	HMGN2 HMG17	Non-histone chromosomal protein HMG-17 (High mobility group nucleosome-binding domain-containing protein 2)
P05204_H	unknown	xCHROMATIN	1	1	1	NA	0	0	xCHROMATIN	1	xCHROMATIN	NA	unknown	NA	NA
P05362	unknown	PM	1	0.999999	1	NA	0.936	0	PM	1	PM	NA	unknown	ICAM1	Intercellular adhesion molecule 1 (ICAM-1) (Major group rhinovirus receptor) (CD antigen CD54)
P05362_H	unknown	PM	1	1	1	NA	1	0	PM	1	PM	1	DL candidate	NA	NA
P05386	RIBOSOME	RIBOSOME	1	1	1	0	0	0	RIBOSOME	1	RIBOSOME	NA	unknown	RPLP1 RRP1	Large ribosomal subunit protein P1 (60S acidic ribosomal protein P1)
P05386_H	unknown	NUCLEUS	0.999995	0.999977	1	NA	0	0.719556	NUCLEUS	0.280444	unknown	NA	unknown	NA	NA
P05387	RIBOSOME	RIBOSOME	1	1	1	0	0	0	RIBOSOME	1	RIBOSOME	NA	unknown	RPLP2 D11S2243E RPP2	Large ribosomal subunit protein P2 (60S acidic ribosomal protein P2) (Renal carcinoma antigen NY-REN-44)
P05387_H	unknown	RIBOSOME	1	1	1	NA	0	0	RIBOSOME	1	RIBOSOME	NA	unknown	NA	NA
P05388	RIBOSOME	RIBOSOME	1	1	1	0	0	0	RIBOSOME	1	RIBOSOME	NA	unknown	RPLP0	Large ribosomal subunit protein uL10 (60S acidic ribosomal protein P0) (60S ribosomal protein L10E)
P05388_H	unknown	NUCLEUS	1	1	1	NA	0	0	NUCLEUS	1	NUCLEUS	NA	unknown	NA	NA
P05455	unknown	xCYTOSKELETON	1	1	1	NA	0	0.00444444	xCYTOSKELETON	0.995556	xCYTOSKELETON	NA	unknown	SSB	Lupus La protein (La autoantigen) (La ribonucleoprotein) (Sjoegren syndrome type B antigen) (SS-B)
P05455_H	unknown	xCYTOSKELETON	1	1	1	NA	0	0.0222222	xCYTOSKELETON	0.977778	xCYTOSKELETON	NA	unknown	NA	NA
P05556	PM	PM	1	1	1	0	0	0	PM	1	PM	NA	unknown	ITGB1 FNRB MDF2 MSK12	Integrin beta-1 (Fibronectin receptor subunit beta) (Glycoprotein IIa) (GPIIA) (VLA-4 subunit beta) (CD antigen CD29)
P05556_H	unknown	ER	1	1	1	NA	1	0	ER	1	ER	1	DL candidate	NA	NA
P05783	unknown	NUCLEUS	0.985017	0.945125	1	NA	0.02	0.0284444	NUCLEUS	0.971556	NUCLEUS	NA	unknown	KRT18 CYK18 PIG46	Keratin, type I cytoskeletal 18 (Cell proliferation-inducing gene 46 protein) (Cytokeratin-18) (CK-18) (Keratin-18) (K18)
P05783_H	unknown	NUCLEUS	0.91462	0.681953	1	NA	0.132	0.999111	NUCLEUS	0.000888889	unknown	NA	unknown	NA	NA
P05787	unknown	NUCLEUS	1	1	1	NA	0	0	NUCLEUS	1	NUCLEUS	NA	unknown	KRT8 CYK8	Keratin, type II cytoskeletal 8 (Cytokeratin-8) (CK-8) (Keratin-8) (K8) (Type-II keratin Kb8)
P05787_H	unknown	NUCLEUS	0.999979	0.999907	1	NA	0	0.0155556	NUCLEUS	0.984444	NUCLEUS	NA	unknown	NA	NA
P05997_H	unknown	LYSOSOME	0.999875	0.99853	1	NA	1	0	LYSOSOME	1	LYSOSOME	1	DL candidate	NA	NA
P06132	unknown	CYTOSOL	0.99062	0.974792	0.997781	NA	0.004	0	CYTOSOL	1	CYTOSOL	NA	unknown	UROD	Uroporphyrinogen decarboxylase (UPD) (URO-D) (EC 4.1.1.37)
P06280	LYSOSOME	LYSOSOME	1	1	1	0	0	0	LYSOSOME	1	LYSOSOME	NA	unknown	GLA	Alpha-galactosidase A (EC 3.2.1.22) (Alpha-D-galactosidase A) (Alpha-D-galactoside galactohydrolase) (Galactosylgalactosylglucosylceramidase GLA) (Melibiase) (Agalsidase)
P06396	unknown	CYTOSOL	1	1	1	NA	0	0	CYTOSOL	1	CYTOSOL	NA	unknown	GSN	Gelsolin (AGEL) (Actin-depolymerizing factor) (ADF) (Brevin)
P06396_H	unknown	CYTOSOL	1	1	1	NA	0	0	CYTOSOL	1	CYTOSOL	NA	unknown	NA	NA
P06454	unknown	xCYTOSKELETON	1	1	1	NA	0	0	xCYTOSKELETON	1	xCYTOSKELETON	NA	unknown	PTMA TMSA	Prothymosin alpha [Cleaved into: Prothymosin alpha, N-terminally processed; Thymosin alpha-1]
P06493	unknown	NUCLEUS	0.684355	0.124778	1	NA	0.384	0.999556	unknown	0.000444444	unknown	NA	unknown	CDK1 CDC2 CDC28A CDKN1 P34CDC2	Cyclin-dependent kinase 1 (CDK1) (EC 2.7.11.22) (EC 2.7.11.23) (Cell division control protein 2 homolog) (Cell division protein kinase 1) (p34 protein kinase)
P06493_H	unknown	GA	0.818943	0	0.991178	NA	0.908	0.886667	unknown	0.113333	unknown	NA	unknown	NA	NA
P06576	MITOCHONDRION	MITOCHONDRION	1	1	1	0	0	0	MITOCHONDRION	1	MITOCHONDRION	NA	unknown	ATP5F1B ATP5B ATPMB ATPSB	ATP synthase subunit beta, mitochondrial (EC 7.1.2.2) (ATP synthase F1 subunit beta)
P06576_H	unknown	MITOCHONDRION	0.999764	0.997122	1	NA	0	0	MITOCHONDRION	1	MITOCHONDRION	NA	unknown	NA	NA
P06703	unknown	xCYTOSKELETON	1	1	1	NA	0	0	xCYTOSKELETON	1	xCYTOSKELETON	NA	unknown	S100A6 CACY	Protein S100-A6 (Calcyclin) (Growth factor-inducible protein 2A9) (MLN 4) (Prolactin receptor-associated protein) (PRA) (S100 calcium-binding protein A6)
P06703_H	unknown	xCYTOSKELETON	1	1	1	NA	0	0	xCYTOSKELETON	1	xCYTOSKELETON	NA	unknown	NA	NA
P06733	unknown	xCYTOSKELETON	1	1	1	NA	0	0	xCYTOSKELETON	1	xCYTOSKELETON	NA	unknown	ENO1 ENO1L1 MBPB1 MPB1	Alpha-enolase (EC 4.2.1.11) (2-phospho-D-glycerate hydro-lyase) (C-myc promoter-binding protein) (Enolase 1) (MBP-1) (MPB-1) (Non-neural enolase) (NNE) (Phosphopyruvate hydratase) (Plasminogen-binding protein)
P06733_H	unknown	xCYTOSKELETON	1	1	1	NA	0	0	xCYTOSKELETON	1	xCYTOSKELETON	NA	unknown	NA	NA
P06737	unknown	CYTOSOL	1	1	1	NA	0	0.218222	CYTOSOL	0.781778	CYTOSOL	NA	unknown	PYGL	Glycogen phosphorylase, liver form (EC 2.4.1.1)
P06737_H	unknown	GA	0.888889	0	1	NA	1	0.877333	unknown	0.122667	unknown	1	DL candidate	NA	NA
P06744	unknown	CYTOSOL	0.974617	0.934387	0.993532	NA	0.036	0	CYTOSOL	1	CYTOSOL	NA	unknown	GPI	Glucose-6-phosphate isomerase (GPI) (EC 5.3.1.9) (Autocrine motility factor) (AMF) (Neuroleukin) (NLK) (Phosphoglucose isomerase) (PGI) (Phosphohexose isomerase) (PHI) (Sperm antigen 36) (SA-36)
P06744_H	unknown	CYTOSOL	1	1	1	NA	0	0	CYTOSOL	1	CYTOSOL	NA	unknown	NA	NA
P06748	unknown	NUCLEUS	0.999155	0.993994	0.999983	NA	0	0.000888889	NUCLEUS	0.999111	NUCLEUS	NA	unknown	NPM1 NPM	Nucleophosmin (NPM) (Nucleolar phosphoprotein B23) (Nucleolar protein NO38) (Numatrin)
P06748_H	unknown	RIBOSOME	0.999924	0.99976	0.999997	NA	1	0	RIBOSOME	1	RIBOSOME	1	DL candidate	NA	NA
P06753	unknown	CYTOSOL	0.567187	0.211462	0.867665	NA	0.528	1	unknown	0	unknown	NA	unknown	TPM3	Tropomyosin alpha-3 chain (Gamma-tropomyosin) (Tropomyosin-3) (Tropomyosin-5) (hTM5)
P06753_H	unknown	CYTOSOL	0.999999	0.999996	1	NA	1	0	CYTOSOL	1	CYTOSOL	1	DL candidate	NA	NA
P06756	unknown	PM	1	1	1	NA	1	0	PM	1	PM	1	DL candidate	ITGAV MSK8 VNRA VTNR	Integrin alpha-V (Vitronectin receptor) (Vitronectin receptor subunit alpha) (CD antigen CD51) [Cleaved into: Integrin alpha-V heavy chain; Integrin alpha-V light chain]
P06756_H	unknown	ER	0.999981	0.999895	0.999998	NA	1	0	ER	1	ER	1	DL candidate	NA	NA
P06865	unknown	LYSOSOME	1	1	1	NA	0	0	LYSOSOME	1	LYSOSOME	NA	unknown	HEXA	Beta-hexosaminidase subunit alpha (EC 3.2.1.52) (Beta-N-acetylhexosaminidase subunit alpha) (Hexosaminidase subunit A) (N-acetyl-beta-glucosaminidase subunit alpha)
P07099	unknown	ER	1	0.999995	1	NA	0	0	ER	1	ER	NA	unknown	EPHX1 EPHX EPOX	Epoxide hydrolase 1 (EC 3.3.2.9) (Epoxide hydratase) (Microsomal epoxide hydrolase) (mEH)
P07099_H	unknown	PEROXISOME	0.980213	0.937529	0.996416	NA	0.972	0	PEROXISOME	1	PEROXISOME	1	DL candidate	NA	NA
P07108	unknown	xCYTOSKELETON	1	1	1	NA	0	0	xCYTOSKELETON	1	xCYTOSKELETON	NA	unknown	DBI	Acyl-CoA-binding protein (ACBP) (Diazepam-binding inhibitor) (DBI) (Endozepine) (EP)
P07195	CYTOSOL	CYTOSOL	1	1	1	0	0	0	CYTOSOL	1	CYTOSOL	NA	unknown	LDHB	L-lactate dehydrogenase B chain (LDH-B) (EC 1.1.1.27) (LDH heart subunit) (LDH-H) (Renal carcinoma antigen NY-REN-46)
P07195_H	unknown	xCYTOSKELETON	0.620301	0.0182832	0.879415	NA	0.416	0	unknown	1	unknown	NA	unknown	NA	NA
P07203	unknown	MITOCHONDRION	0.888889	5.29606e-20	1	NA	0	0.888889	unknown	0.111111	unknown	NA	unknown	GPX1	Glutathione peroxidase 1 (GPx-1) (GSHPx-1) (EC 1.11.1.9) (Cellular glutathione peroxidase)
P07237	ER	ER	1	1	1	0	0	0	ER	1	ER	NA	unknown	P4HB ERBA2L PDI PDIA1 PO4DB	Protein disulfide-isomerase (PDI) (EC 5.3.4.1) (Cellular thyroid hormone-binding protein) (Prolyl 4-hydroxylase subunit beta) (p55)
P07237_H	unknown	LYSOSOME	0.99967	0.998038	0.999978	NA	1	0	LYSOSOME	1	LYSOSOME	1	DL candidate	NA	NA
P07305	xCHROMATIN	xCHROMATIN	1	1	1	0	0	0	xCHROMATIN	1	xCHROMATIN	NA	unknown	H1-0 H1F0 H1FV	Histone H1.0 (Histone H1') (Histone H1(0)) [Cleaved into: Histone H1.0, N-terminally processed]
P07305_H	unknown	xCHROMATIN	1	1	1	NA	0	0	xCHROMATIN	1	xCHROMATIN	NA	unknown	NA	NA
P07339	LYSOSOME	LYSOSOME	1	1	1	0	0	0	LYSOSOME	1	LYSOSOME	NA	unknown	CTSD CPSD	Cathepsin D (EC 3.4.23.5) [Cleaved into: Cathepsin D light chain; Cathepsin D heavy chain]
P07339_H	unknown	LYSOSOME	1	1	1	NA	0	0	LYSOSOME	1	LYSOSOME	NA	unknown	NA	NA
P07355	unknown	LYSOSOME	0.963395	0.799394	1	NA	0.06	0.000888889	LYSOSOME	0.999111	LYSOSOME	NA	unknown	ANXA2 ANX2 ANX2L4 CAL1H LPC2D	Annexin A2 (Annexin II) (Annexin-2) (Calpactin I heavy chain) (Calpactin-1 heavy chain) (Chromobindin-8) (Lipocortin II) (Placental anticoagulant protein IV) (PAP-IV) (Protein I) (p36)
P07355_H	unknown	LYSOSOME	0.999963	0.999823	0.999999	NA	0.004	0	LYSOSOME	1	LYSOSOME	NA	unknown	NA	NA
P07384	unknown	CYTOSOL	1	1	1	NA	0	0	CYTOSOL	1	CYTOSOL	NA	unknown	CAPN1 CANPL1 PIG30	Calpain-1 catalytic subunit (EC 3.4.22.52) (Calcium-activated neutral proteinase 1) (CANP 1) (Calpain mu-type) (Calpain-1 large subunit) (Cell proliferation-inducing gene 30 protein) (Micromolar-calpain) (muCANP)
P07384_H	unknown	CYTOSOL	0.68644	0.20053	1	NA	0.388	1	unknown	0	unknown	NA	unknown	NA	NA
P07437	unknown	xCYTOSKELETON	1	1	1	NA	0	0	xCYTOSKELETON	1	xCYTOSKELETON	NA	unknown	TUBB TUBB5 OK/SW-cl.56	Tubulin beta chain (Tubulin beta-5 chain)
P07437_H	unknown	xCYTOSKELETON	0.997834	0.988046	0.999978	NA	0.348	0	xCYTOSKELETON	1	xCYTOSKELETON	NA	unknown	NA	NA
P07602	unknown	LYSOSOME	1	1	1	NA	0	0	LYSOSOME	1	LYSOSOME	NA	unknown	PSAP GLBA SAP1	Prosaposin (Proactivator polypeptide) [Cleaved into: Saposin-A (Protein A); Saposin-B-Val; Saposin-B (Cerebroside sulfate activator) (CSAct) (Dispersin) (Sphingolipid activator protein 1) (SAP-1) (Sulfatide/GM1 activator); Saposin-C (A1 activator) (Co-beta-glucosidase) (Glucosylceramidase activator) (Sphingolipid activator protein 2) (SAP-2); Saposin-D (Component C) (Protein C)]
P07602_H	unknown	LYSOSOME	1	1	1	NA	0	0	LYSOSOME	1	LYSOSOME	NA	unknown	NA	NA
P07686	LYSOSOME	LYSOSOME	1	1	1	0	0	0	LYSOSOME	1	LYSOSOME	NA	unknown	HEXB HCC7	Beta-hexosaminidase subunit beta (EC 3.2.1.52) (Beta-N-acetylhexosaminidase subunit beta) (Hexosaminidase subunit B) (Cervical cancer proto-oncogene 7 protein) (HCC-7) (N-acetyl-beta-glucosaminidase subunit beta) [Cleaved into: Beta-hexosaminidase subunit beta chain B; Beta-hexosaminidase subunit beta chain A]
P07686_H	unknown	LYSOSOME	1	0.999998	1	NA	0	0	LYSOSOME	1	LYSOSOME	NA	unknown	NA	NA
P07711	unknown	GA	0.888885	3.67884e-32	1	NA	1	1	unknown	0	unknown	1	DL candidate	CTSL CTSL1	Procathepsin L (EC 3.4.22.15) (Cathepsin L1) (Major excreted protein) (MEP) [Cleaved into: Cathepsin L; Cathepsin L heavy chain; Cathepsin L light chain]
P07737	xCYTOSKELETON	xCYTOSKELETON	1	1	1	0	0	0	xCYTOSKELETON	1	xCYTOSKELETON	NA	unknown	PFN1	Profilin-1 (Epididymis tissue protein Li 184a) (Profilin I)
P07737_H	unknown	xCYTOSKELETON	1	1	1	NA	0	0	xCYTOSKELETON	1	xCYTOSKELETON	NA	unknown	NA	NA
P07741	unknown	xCYTOSKELETON	1	1	1	NA	0	0	xCYTOSKELETON	1	xCYTOSKELETON	NA	unknown	APRT	Adenine phosphoribosyltransferase (APRT) (EC 2.4.2.7)
P07741_H	unknown	xCYTOSKELETON	1	1	1	NA	1	0.976889	xCYTOSKELETON	0.0231111	unknown	1	DL candidate	NA	NA
P07814	unknown	PROTEASOME	1	1	1	NA	0	0	PROTEASOME	1	PROTEASOME	NA	unknown	EPRS1 EPRS GLNS PARS QARS QPRS PIG32	Bifunctional glutamate/proline--tRNA ligase (Bifunctional aminoacyl-tRNA synthetase) (Cell proliferation-inducing gene 32 protein) (Glutamatyl-prolyl-tRNA synthetase) [Includes: Glutamate--tRNA ligase (EC 6.1.1.17) (Glutamyl-tRNA synthetase) (GluRS); Proline--tRNA ligase (EC 6.1.1.15) (Prolyl-tRNA synthetase)]
P07814_H	unknown	CYTOSOL	0.4846	0	0.992072	NA	0.676	1	unknown	0	unknown	NA	unknown	NA	NA
P07858	LYSOSOME	LYSOSOME	1	1	1	0	0	0	LYSOSOME	1	LYSOSOME	NA	unknown	CTSB CPSB	Cathepsin B (EC 3.4.22.1) (APP secretase) (APPS) (Cathepsin B1) [Cleaved into: Cathepsin B light chain; Cathepsin B heavy chain]
P07858_H	unknown	LYSOSOME	1	1	1	NA	0	0	LYSOSOME	1	LYSOSOME	NA	unknown	NA	NA
P07900	unknown	CYTOSOL	0.704964	0.0492883	0.961854	NA	0.32	0	unknown	1	unknown	NA	unknown	HSP90AA1 HSP90A HSPC1 HSPCA	Heat shock protein HSP 90-alpha (EC 3.6.4.10) (Heat shock 86 kDa) (HSP 86) (HSP86) (Lipopolysaccharide-associated protein 2) (LAP-2) (LPS-associated protein 2) (Renal carcinoma antigen NY-REN-38)
P07900_H	unknown	CYTOSOL	0.969038	0.923529	0.990959	NA	0.976	0	CYTOSOL	1	CYTOSOL	1	DL candidate	NA	NA
P07910	unknown	NUCLEUS	1	1	1	NA	0	0.0102222	NUCLEUS	0.989778	NUCLEUS	NA	unknown	HNRNPC HNRPC	Heterogeneous nuclear ribonucleoproteins C1/C2 (hnRNP C1/C2)
P07910_H	unknown	NUCLEUS	1	1	1	NA	0	0.00266667	NUCLEUS	0.997333	NUCLEUS	NA	unknown	NA	NA
P07919	MITOCHONDRION	MITOCHONDRION	1	1	1	0	0	0	MITOCHONDRION	1	MITOCHONDRION	NA	unknown	UQCRH	Cytochrome b-c1 complex subunit 6, mitochondrial (Complex III subunit 6) (Complex III subunit VIII) (Cytochrome c1 non-heme 11 kDa protein) (Mitochondrial hinge protein) (Ubiquinol-cytochrome c reductase complex 11 kDa protein)
P07942	unknown	LYSOSOME	1	1	1	NA	1	0	LYSOSOME	1	LYSOSOME	1	DL candidate	LAMB1	Laminin subunit beta-1 (Laminin B1 chain) (Laminin-1 subunit beta) (Laminin-10 subunit beta) (Laminin-12 subunit beta) (Laminin-2 subunit beta) (Laminin-6 subunit beta) (Laminin-8 subunit beta)
P07942_H	unknown	LYSOSOME	1	0.999999	1	NA	1	0	LYSOSOME	1	LYSOSOME	1	DL candidate	NA	NA
P07947	unknown	PM	1	1	1	NA	1	0	PM	1	PM	1	DL candidate	YES1 YES	Tyrosine-protein kinase Yes (EC 2.7.10.2) (Proto-oncogene c-Yes) (p61-Yes)
P07947_H	unknown	PM	0.999925	0.999318	1	NA	1	0	PM	1	PM	1	DL candidate	NA	NA
P07951	unknown	CYTOSOL	0.999994	0.99998	0.999999	NA	1	0	CYTOSOL	1	CYTOSOL	1	DL candidate	TPM2 TMSB	Tropomyosin beta chain (Beta-tropomyosin) (Tropomyosin-2)
P07951_H	unknown	CYTOSOL	0.99992	0.999757	0.999985	NA	0.996	0.00133333	CYTOSOL	0.998667	CYTOSOL	1	DL candidate	NA	NA
P07954	unknown	MITOCHONDRION	0.889611	0.00180862	1	NA	0	0	unknown	1	unknown	NA	unknown	FH	Fumarate hydratase, mitochondrial (Fumarase) (HsFH) (EC 4.2.1.2)
P07954_H	unknown	MITOCHONDRION	0.888889	5.95584e-07	1	NA	0	0	unknown	1	unknown	NA	unknown	NA	NA
P07996_H	unknown	LYSOSOME	1	1	1	NA	0.712	0	LYSOSOME	1	LYSOSOME	NA	unknown	NA	NA
P08123	unknown	PM	0.999914	0.999656	0.999998	NA	1	0	PM	1	PM	1	DL candidate	COL1A2	Collagen alpha-2(I) chain (Alpha-2 type I collagen)
P08123_H	unknown	LYSOSOME	0.999997	1	1	NA	1	0	LYSOSOME	1	LYSOSOME	1	DL candidate	NA	NA
P08133	unknown	xCYTOSKELETON	0.999985	0.999857	1	NA	0.128	0	xCYTOSKELETON	1	xCYTOSKELETON	NA	unknown	ANXA6 ANX6	Annexin A6 (67 kDa calelectrin) (Annexin VI) (Annexin-6) (Calphobindin-II) (CPB-II) (Chromobindin-20) (Lipocortin VI) (Protein III) (p68) (p70)
P08133_H	unknown	CYTOSOL	1	1	1	NA	0	0	CYTOSOL	1	CYTOSOL	NA	unknown	NA	NA
P08134	unknown	GA	0.888889	0	1	NA	1	0.997778	unknown	0.00222222	unknown	1	DL candidate	RHOC ARH9 ARHC	Rho-related GTP-binding protein RhoC (Rho cDNA clone 9) (h9)
P08134_H	unknown	GA	0.888889	0	1	NA	1	0.111111	unknown	0.888889	unknown	1	DL candidate	NA	NA
P08174_H	unknown	GA	0.888876	1.04108e-17	0.999999	NA	1	0.152889	unknown	0.847111	unknown	1	DL candidate	NA	NA
P08195	unknown	PM	0.889355	0.000401003	1	NA	1	0	unknown	1	unknown	1	DL candidate	SLC3A2 MDU1	Amino acid transporter heavy chain SLC3A2 (4F2 cell-surface antigen heavy chain) (4F2hc) (4F2 heavy chain antigen) (Lymphocyte activation antigen 4F2 large subunit) (Solute carrier family 3 member 2) (CD antigen CD98)
P08195_H	unknown	PM	1	1	1	NA	1	0	PM	1	PM	1	DL candidate	NA	NA
P08237	unknown	CYTOSOL	1	1	1	NA	0	0.998667	CYTOSOL	0.00133333	unknown	NA	unknown	PFKM PFKX	ATP-dependent 6-phosphofructokinase, muscle type (ATP-PFK) (PFK-M) (EC 2.7.1.11) (6-phosphofructokinase type A) (Phosphofructo-1-kinase isozyme A) (PFK-A) (Phosphohexokinase)
P08237_H	unknown	NUCLEUS	0.999011	0.994016	1	NA	1	0.998222	NUCLEUS	0.00177778	unknown	1	DL candidate	NA	NA
P08238	unknown	CYTOSOL	1	1	1	NA	0	0	CYTOSOL	1	CYTOSOL	NA	unknown	HSP90AB1 HSP90B HSPC2 HSPCB	Heat shock protein HSP 90-beta (HSP 90) (Heat shock 84 kDa) (HSP 84) (HSP84)
P08238_H	unknown	CYTOSOL	1	1	1	NA	0	0	CYTOSOL	1	CYTOSOL	NA	unknown	NA	NA
P08240	ER	ER	1	1	1	0	0	0	ER	1	ER	NA	unknown	SRPRA SRPR	Signal recognition particle receptor subunit alpha (SR-alpha) (Docking protein alpha) (DP-alpha)
P08240_H	unknown	ER	1	1	1	NA	0	0	ER	1	ER	NA	unknown	NA	NA
P08243	unknown	CYTOSOL	1	1	1	NA	0	0	CYTOSOL	1	CYTOSOL	NA	unknown	ASNS TS11	Asparagine synthetase [glutamine-hydrolyzing] (EC 6.3.5.4) (Cell cycle control protein TS11) (Glutamine-dependent asparagine synthetase)
P08243_H	unknown	CYTOSOL	1	1	1	NA	0	0	CYTOSOL	1	CYTOSOL	NA	unknown	NA	NA
P08559	unknown	MITOCHONDRION	1	1	1	NA	0	0	MITOCHONDRION	1	MITOCHONDRION	NA	unknown	PDHA1 PHE1A	Pyruvate dehydrogenase E1 component subunit alpha, somatic form, mitochondrial (EC 1.2.4.1) (PDHE1-A type I)
P08559_H	unknown	MITOCHONDRION	1	1	1	NA	0	0	MITOCHONDRION	1	MITOCHONDRION	NA	unknown	NA	NA
P08574	MITOCHONDRION	MITOCHONDRION	1	1	1	0	0	0	MITOCHONDRION	1	MITOCHONDRION	NA	unknown	CYC1	Cytochrome c1, heme protein, mitochondrial (EC 7.1.1.8) (Complex III subunit 4) (Complex III subunit IV) (Cytochrome b-c1 complex subunit 4) (Ubiquinol-cytochrome-c reductase complex cytochrome c1 subunit) (Cytochrome c-1)
P08574_H	unknown	GA	1	1	1	NA	0	0.888889	GA	0.111111	unknown	NA	unknown	NA	NA
P08579	unknown	NUCLEUS	1	1	1	NA	0	0	NUCLEUS	1	NUCLEUS	NA	unknown	SNRPB2	U2 small nuclear ribonucleoprotein B'' (U2 snRNP B'')
P08579_H	unknown	NUCLEUS	1	1	1	NA	0	0	NUCLEUS	1	NUCLEUS	NA	unknown	NA	NA
P08581_H	unknown	LYSOSOME	0.944128	0.321738	0.999788	NA	1	0	LYSOSOME	1	LYSOSOME	1	DL candidate	NA	NA
P08621	unknown	NUCLEUS	1	1	1	NA	0.744	0	NUCLEUS	1	NUCLEUS	NA	unknown	SNRNP70 RNPU1Z RPU1 SNRP70 U1AP1	U1 small nuclear ribonucleoprotein 70 kDa (U1 snRNP 70 kDa) (U1-70K) (snRNP70)
P08621_H	unknown	NUCLEUS	0.999498	0.998431	0.999901	NA	1	0	NUCLEUS	1	NUCLEUS	1	DL candidate	NA	NA
P08648	PM	PM	1	1	1	0	0	0	PM	1	PM	NA	unknown	ITGA5 FNRA	Integrin alpha-5 (CD49 antigen-like family member E) (Fibronectin receptor subunit alpha) (Integrin alpha-F) (VLA-5) (CD antigen CD49e) [Cleaved into: Integrin alpha-5 heavy chain; Integrin alpha-5 light chain]
P08648_H	unknown	ER	0.999978	0.999915	0.999997	NA	1	0	ER	1	ER	1	DL candidate	NA	NA
P08670	unknown	NUCLEUS	1	1	1	NA	0	1	NUCLEUS	0	unknown	NA	unknown	VIM	Vimentin
P08670_H	unknown	NUCLEUS	1	1	1	NA	0	1	NUCLEUS	0	unknown	NA	unknown	NA	NA
P08708	unknown	RIBOSOME	0.999999	0.999995	1	NA	0	0	RIBOSOME	1	RIBOSOME	NA	unknown	RPS17 RPS17L	Small ribosomal subunit protein eS17 (40S ribosomal protein S17)
P08708_H	unknown	RIBOSOME	0.992654	0.980803	0.997839	NA	0.004	0	RIBOSOME	1	RIBOSOME	NA	unknown	NA	NA
P08754	PM	PM	1	1	1	0	0	0	PM	1	PM	NA	unknown	GNAI3	Guanine nucleotide-binding protein G(i) subunit alpha-3 (G(i) alpha-3)
P08754_H	unknown	PM	0.99976	0.999179	1	NA	1	0	PM	1	PM	1	DL candidate	NA	NA
P08758	unknown	xCYTOSKELETON	1	1	1	NA	0	0	xCYTOSKELETON	1	xCYTOSKELETON	NA	unknown	ANXA5 ANX5 ENX2 PP4	Annexin A5 (Anchorin CII) (Annexin V) (Annexin-5) (Calphobindin I) (CPB-I) (Endonexin II) (Lipocortin V) (Placental anticoagulant protein 4) (PP4) (Placental anticoagulant protein I) (PAP-I) (Thromboplastin inhibitor) (Vascular anticoagulant-alpha) (VAC-alpha)
P08758_H	unknown	xCYTOSKELETON	1	1	1	NA	0	0	xCYTOSKELETON	1	xCYTOSKELETON	NA	unknown	NA	NA
P08779	unknown	NUCLEUS	0.999996	0.999978	1	NA	0	1	NUCLEUS	0	unknown	NA	unknown	KRT16 KRT16A	Keratin, type I cytoskeletal 16 (Cytokeratin-16) (CK-16) (Keratin-16) (K16)
P08865	RIBOSOME	RIBOSOME	1	1	1	0	0	0	RIBOSOME	1	RIBOSOME	NA	unknown	RPSA LAMBR LAMR1	Small ribosomal subunit protein uS2 (37 kDa laminin receptor precursor) (37LRP) (37/67 kDa laminin receptor) (LRP/LR) (40S ribosomal protein SA) (67 kDa laminin receptor) (67LR) (Colon carcinoma laminin-binding protein) (Laminin receptor 1) (LamR) (Laminin-binding protein precursor p40) (LBP/p40) (Multidrug resistance-associated protein MGr1-Ag) (NEM/1CHD4)
P08865_H	unknown	NUCLEUS	1	1	1	NA	0.004	0	NUCLEUS	1	NUCLEUS	NA	unknown	NA	NA
P09012	unknown	NUCLEUS	1	1	1	NA	0	0	NUCLEUS	1	NUCLEUS	NA	unknown	SNRPA	U1 small nuclear ribonucleoprotein A (U1 snRNP A) (U1-A) (U1A)
P09012_H	unknown	NUCLEUS	1	1	1	NA	0	0	NUCLEUS	1	NUCLEUS	NA	unknown	NA	NA
P09104	unknown	xCYTOSKELETON	0.737861	0.206786	0.993696	NA	0.464	0	unknown	1	unknown	NA	unknown	ENO2	Gamma-enolase (EC 4.2.1.11) (2-phospho-D-glycerate hydro-lyase) (Enolase 2) (Neural enolase) (Neuron-specific enolase) (NSE)
P09110	PEROXISOME	PEROXISOME	1	1	1	0	0	0	PEROXISOME	1	PEROXISOME	NA	unknown	ACAA1 ACAA PTHIO	3-ketoacyl-CoA thiolase, peroxisomal (EC 2.3.1.16) (Acetyl-CoA C-myristoyltransferase) (EC 2.3.1.155) (Acetyl-CoA acyltransferase) (EC 2.3.1.9) (Beta-ketothiolase) (Peroxisomal 3-oxoacyl-CoA thiolase)
P09132	unknown	PEROXISOME	0.999999	0.999996	1	NA	1	0	PEROXISOME	1	PEROXISOME	1	DL candidate	SRP19	Signal recognition particle 19 kDa protein (SRP19)
P09132_H	unknown	ER	0.887121	0.000414578	0.99967	NA	0.004	0	unknown	1	unknown	NA	unknown	NA	NA
P09211	unknown	CYTOSOL	0.999855	0.999612	0.999963	NA	0	0	CYTOSOL	1	CYTOSOL	NA	unknown	GSTP1 FAEES3 GST3	Glutathione S-transferase P (EC 2.5.1.18) (GST class-pi) (GSTP1-1)
P09211_H	unknown	CYTOSOL	1	1	1	NA	0	0	CYTOSOL	1	CYTOSOL	NA	unknown	NA	NA
P09382	unknown	xCYTOSKELETON	1	1	1	NA	0	0	xCYTOSKELETON	1	xCYTOSKELETON	NA	unknown	LGALS1	Galectin-1 (Gal-1) (14 kDa laminin-binding protein) (HLBP14) (14 kDa lectin) (Beta-galactoside-binding lectin L-14-I) (Galaptin) (HBL) (HPL) (Lactose-binding lectin 1) (Lectin galactoside-binding soluble 1) (Putative MAPK-activating protein PM12) (S-Lac lectin 1)
P09382_H	unknown	xCYTOSKELETON	1	1	1	NA	0	0	xCYTOSKELETON	1	xCYTOSKELETON	NA	unknown	NA	NA
P09429	unknown	xCHROMATIN	1	1	1	NA	0	1	xCHROMATIN	0	unknown	NA	unknown	HMGB1 HMG1	High mobility group protein B1 (High mobility group protein 1) (HMG-1)
P09429_H	unknown	xCHROMATIN	0.999999	1	1	NA	0	1	xCHROMATIN	0	unknown	NA	unknown	NA	NA
P09486_H	unknown	ER	0.692759	0.37023	0.903354	NA	1	0	unknown	1	unknown	1	DL candidate	NA	NA
P09493	unknown	CYTOSOL	0.999967	0.999895	0.999994	NA	1	0.00622222	CYTOSOL	0.993778	CYTOSOL	1	DL candidate	TPM1 C15orf13 TMSA	Tropomyosin alpha-1 chain (Alpha-tropomyosin) (Tropomyosin-1)
P09493_H	unknown	CYTOSOL	0.999999	0.999998	1	NA	1	0.0142222	CYTOSOL	0.985778	CYTOSOL	1	DL candidate	NA	NA
P09496	unknown	CYTOSOL	0.774988	0.353648	1	NA	0.288	1	unknown	0	unknown	NA	unknown	CLTA	Clathrin light chain A (Lca)
P09496_H	unknown	GA	0.888824	0	0.999991	NA	1	1	unknown	0	unknown	1	DL candidate	NA	NA
P09497	unknown	CYTOSOL	0.998886	0.994225	1	NA	0.208	1	CYTOSOL	0	unknown	NA	unknown	CLTB	Clathrin light chain B (Lcb)
P09497_H	unknown	GA	0.888889	8.66682e-28	1	NA	1	1	unknown	0	unknown	1	DL candidate	NA	NA
P09525	unknown	CYTOSOL	0.99998	0.999949	0.999995	NA	0	0	CYTOSOL	1	CYTOSOL	NA	unknown	ANXA4 ANX4	Annexin A4 (35-beta calcimedin) (Annexin IV) (Annexin-4) (Carbohydrate-binding protein p33/p41) (Chromobindin-4) (Endonexin I) (Lipocortin IV) (P32.5) (PP4-X) (Placental anticoagulant protein II) (PAP-II) (Protein II)
P09543	unknown	PM	1	1	1	NA	1	0	PM	1	PM	1	DL candidate	CNP	2',3'-cyclic-nucleotide 3'-phosphodiesterase (CNP) (CNPase) (EC 3.1.4.37)
P09543_H	unknown	PM	1	1	1	NA	1	0	PM	1	PM	1	DL candidate	NA	NA
P09619	unknown	GA	0.888889	1.27021e-23	1	NA	1	0	unknown	1	unknown	1	DL candidate	PDGFRB PDGFR PDGFR1	Platelet-derived growth factor receptor beta (PDGF-R-beta) (PDGFR-beta) (EC 2.7.10.1) (Beta platelet-derived growth factor receptor) (Beta-type platelet-derived growth factor receptor) (CD140 antigen-like family member B) (Platelet-derived growth factor receptor 1) (PDGFR-1) (CD antigen CD140b)
P09619_H	unknown	GA	0.888889	3.15661e-18	1	NA	1	0.00222222	unknown	0.997778	unknown	1	DL candidate	NA	NA
P09622	MITOCHONDRION	MITOCHONDRION	1	1	1	0	0	0	MITOCHONDRION	1	MITOCHONDRION	NA	unknown	DLD GCSL LAD PHE3	Dihydrolipoyl dehydrogenase, mitochondrial (EC 1.8.1.4) (Dihydrolipoamide dehydrogenase) (Glycine cleavage system L protein)
P09622_H	unknown	MITOCHONDRION	0.999663	0.996011	1	NA	0	0	MITOCHONDRION	1	MITOCHONDRION	NA	unknown	NA	NA
P09651	unknown	NUCLEUS	1	1	1	NA	0	0	NUCLEUS	1	NUCLEUS	NA	unknown	HNRNPA1 HNRPA1	Heterogeneous nuclear ribonucleoprotein A1 (hnRNP A1) (Helix-destabilizing protein) (Single-strand RNA-binding protein) (hnRNP core protein A1) [Cleaved into: Heterogeneous nuclear ribonucleoprotein A1, N-terminally processed]
P09651_H	unknown	NUCLEUS	1	1	1	NA	0	0	NUCLEUS	1	NUCLEUS	NA	unknown	NA	NA
P09661	NUCLEUS	NUCLEUS	1	1	1	0	0	0	NUCLEUS	1	NUCLEUS	NA	unknown	SNRPA1	U2 small nuclear ribonucleoprotein A' (U2 snRNP A')
P09661_H	unknown	NUCLEUS	1	1	1	NA	0	0	NUCLEUS	1	NUCLEUS	NA	unknown	NA	NA
P09669	unknown	MITOCHONDRION	1	1	1	NA	0	0	MITOCHONDRION	1	MITOCHONDRION	NA	unknown	COX6C	Cytochrome c oxidase subunit 6C (Cytochrome c oxidase polypeptide VIc)
P09874	unknown	xCHROMATIN	1	1	1	NA	0	0	xCHROMATIN	1	xCHROMATIN	NA	unknown	PARP1 ADPRT PPOL	Poly [ADP-ribose] polymerase 1 (PARP-1) (EC 2.4.2.30) (ADP-ribosyltransferase diphtheria toxin-like 1) (ARTD1) (DNA ADP-ribosyltransferase PARP1) (EC 2.4.2.-) (NAD(+) ADP-ribosyltransferase 1) (ADPRT 1) (Poly[ADP-ribose] synthase 1) (Protein poly-ADP-ribosyltransferase PARP1) (EC 2.4.2.-) [Cleaved into: Poly [ADP-ribose] polymerase 1, processed C-terminus (Poly [ADP-ribose] polymerase 1, 89-kDa f…
P09874_H	unknown	xCHROMATIN	1	1	1	NA	0	0.004	xCHROMATIN	0.996	xCHROMATIN	NA	unknown	NA	NA
P09936	unknown	CYTOSOL	0.762265	0.50257	0.924081	NA	0.252	0	unknown	1	unknown	NA	unknown	UCHL1	Ubiquitin carboxyl-terminal hydrolase isozyme L1 (UCH-L1) (EC 3.4.19.12) (Neuron cytoplasmic protein 9.5) (PGP 9.5) (PGP9.5) (Ubiquitin thioesterase L1)
P09936_H	unknown	xCYTOSKELETON	1	1	1	NA	0.008	0	xCYTOSKELETON	1	xCYTOSKELETON	NA	unknown	NA	NA
P09960	unknown	CYTOSOL	1	1	1	NA	0	0	CYTOSOL	1	CYTOSOL	NA	unknown	LTA4H LTA4	Leukotriene A-4 hydrolase (LTA-4 hydrolase) (EC 3.3.2.6) (Leukotriene A(4) hydrolase) (Tripeptide aminopeptidase LTA4H) (EC 3.4.11.4)
P09972	unknown	CYTOSOL	1	1	1	NA	0	0	CYTOSOL	1	CYTOSOL	NA	unknown	ALDOC ALDC	Fructose-bisphosphate aldolase C (EC 4.1.2.13) (Brain-type aldolase)
P09972_H	unknown	CYTOSOL	1	1	1	NA	0	0	CYTOSOL	1	CYTOSOL	NA	unknown	NA	NA
P0CG38	unknown	CYTOSOL	0.938335	0	1	NA	1	1	CYTOSOL	0	unknown	1	DL candidate	POTEI	POTE ankyrin domain family member I
P0CG38_H	unknown	CYTOSOL	0.999991	0.999999	1	NA	1	1	CYTOSOL	0	unknown	1	DL candidate	NA	NA
P10155	unknown	CYTOSOL	1	1	1	NA	0	0	CYTOSOL	1	CYTOSOL	NA	unknown	RO60 SSA2 TROVE2	RNA-binding protein RO60 (60 kDa SS-A/Ro ribonucleoprotein) (60 kDa Ro protein) (60 kDa ribonucleoprotein Ro) (RoRNP) (Ro 60 kDa autoantigen) (Ro60 autoantigen) (Sjoegren syndrome antigen A2) (Sjoegren syndrome type A antigen) (SS-A) (TROVE domain family member 2)
P10155_H	unknown	CYTOSOL	1	1	1	NA	0	0	CYTOSOL	1	CYTOSOL	NA	unknown	NA	NA
P10253	LYSOSOME	LYSOSOME	1	1	1	0	0	0	LYSOSOME	1	LYSOSOME	NA	unknown	GAA	Lysosomal alpha-glucosidase (EC 3.2.1.20) (Acid maltase) (Aglucosidase alfa) [Cleaved into: 76 kDa lysosomal alpha-glucosidase; 70 kDa lysosomal alpha-glucosidase]
P10253_H	unknown	GA	0.888889	8.20424e-42	1	NA	1	0	unknown	1	unknown	1	DL candidate	NA	NA
P10301	PM	PM	1	1	1	0	0	0	PM	1	PM	NA	unknown	RRAS	Ras-related protein R-Ras (EC 3.6.5.-) (p23)
P10412	xCHROMATIN	xCHROMATIN	1	1	1	0	0	0	xCHROMATIN	1	xCHROMATIN	NA	unknown	H1-4 H1F4 HIST1H1E	Histone H1.4 (Histone H1b) (Histone H1s-4)
P10412_H	unknown	xCHROMATIN	1	1	1	NA	0	0	xCHROMATIN	1	xCHROMATIN	NA	unknown	NA	NA
P10515	MITOCHONDRION	MITOCHONDRION	1	1	1	0	0	0	MITOCHONDRION	1	MITOCHONDRION	NA	unknown	DLAT DLTA	Dihydrolipoyllysine-residue acetyltransferase component of pyruvate dehydrogenase complex, mitochondrial (EC 2.3.1.12) (70 kDa mitochondrial autoantigen of primary biliary cirrhosis) (PBC) (Dihydrolipoamide acetyltransferase component of pyruvate dehydrogenase complex) (M2 antigen complex 70 kDa subunit) (Pyruvate dehydrogenase complex component E2) (PDC-E2) (PDCE2)
P10599	unknown	xCYTOSKELETON	1	1	1	NA	0	0	xCYTOSKELETON	1	xCYTOSKELETON	NA	unknown	TXN TRDX TRX TRX1	Thioredoxin (Trx) (ATL-derived factor) (ADF) (Surface-associated sulphydryl protein) (SASP) (allergen Hom s Trx)
P10599_H	unknown	xCYTOSKELETON	1	1	1	NA	0	0	xCYTOSKELETON	1	xCYTOSKELETON	NA	unknown	NA	NA
P10606	MITOCHONDRION	MITOCHONDRION	1	1	1	0	0	0	MITOCHONDRION	1	MITOCHONDRION	NA	unknown	COX5B	Cytochrome c oxidase subunit 5B, mitochondrial (Cytochrome c oxidase polypeptide Vb)
P10606_H	unknown	MITOCHONDRION	0.888889	1.06201e-06	1	NA	0	0	unknown	1	unknown	NA	unknown	NA	NA
P10619	unknown	LYSOSOME	1	1	1	NA	0	0	LYSOSOME	1	LYSOSOME	NA	unknown	CTSA PPGB	Lysosomal protective protein (EC 3.4.16.5) (Carboxypeptidase C) (Carboxypeptidase L) (Cathepsin A) (Protective protein cathepsin A) (PPCA) (Protective protein for beta-galactosidase) [Cleaved into: Lysosomal protective protein 32 kDa chain; Lysosomal protective protein 20 kDa chain]
P10619_H	unknown	LYSOSOME	1	1	1	NA	0	0	LYSOSOME	1	LYSOSOME	NA	unknown	NA	NA
P10620	unknown	ER	0.999957	0.999858	0.999992	NA	0	0	ER	1	ER	NA	unknown	MGST1 GST12 MGST	Microsomal glutathione S-transferase 1 (Microsomal GST-1) (EC 2.5.1.18) (Microsomal GST-I)
P10644	unknown	GA	0.888791	0	0.999987	NA	1	0.998667	unknown	0.00133333	unknown	1	DL candidate	PRKAR1A PKR1 PRKAR1 TSE1	cAMP-dependent protein kinase type I-alpha regulatory subunit (Tissue-specific extinguisher 1) (TSE1)
P10644_H	unknown	CYTOSOL	0.999999	0.999996	1	NA	0	0.996444	CYTOSOL	0.00355556	unknown	NA	unknown	NA	NA
P10768	unknown	xCYTOSKELETON	1	1	1	NA	0	0	xCYTOSKELETON	1	xCYTOSKELETON	NA	unknown	ESD	S-formylglutathione hydrolase (FGH) (EC 3.1.2.12) (Esterase D) (Methylumbelliferyl-acetate deacetylase) (EC 3.1.1.56)
P10809	unknown	MITOCHONDRION	1	1	1	NA	0	0	MITOCHONDRION	1	MITOCHONDRION	NA	unknown	HSPD1 HSP60	60 kDa heat shock protein, mitochondrial (EC 5.6.1.7) (60 kDa chaperonin) (Chaperonin 60) (CPN60) (Heat shock protein 60) (HSP-60) (Hsp60) (HuCHA60) (Mitochondrial matrix protein P1) (P60 lymphocyte protein)
P10809_H	unknown	MITOCHONDRION	1	1	1	NA	0	0	MITOCHONDRION	1	MITOCHONDRION	NA	unknown	NA	NA
P11021	unknown	LYSOSOME	0.761327	0.0333553	0.982249	NA	0.98	0	unknown	1	unknown	1	DL candidate	HSPA5 GRP78	Endoplasmic reticulum chaperone BiP (EC 3.6.4.10) (78 kDa glucose-regulated protein) (GRP-78) (Binding-immunoglobulin protein) (BiP) (Heat shock protein 70 family protein 5) (HSP70 family protein 5) (Heat shock protein family A member 5) (Immunoglobulin heavy chain-binding protein)
P11021_H	unknown	LYSOSOME	0.999985	0.999868	1	NA	1	0	LYSOSOME	1	LYSOSOME	1	DL candidate	NA	NA
P11047_H	unknown	LYSOSOME	1	0.999997	1	NA	1	0	LYSOSOME	1	LYSOSOME	1	DL candidate	NA	NA
P11117	LYSOSOME	LYSOSOME	1	1	1	0	0	0	LYSOSOME	1	LYSOSOME	NA	unknown	ACP2	Lysosomal acid phosphatase (LAP) (EC 3.1.3.2)
P11142	unknown	CYTOSOL	1	1	1	NA	0	0	CYTOSOL	1	CYTOSOL	NA	unknown	HSPA8 HSC70 HSP73 HSPA10	Heat shock cognate 71 kDa protein (EC 3.6.4.10) (Heat shock 70 kDa protein 8) (Lipopolysaccharide-associated protein 1) (LAP-1) (LPS-associated protein 1)
P11142_H	unknown	CYTOSOL	1	1	1	NA	0	0	CYTOSOL	1	CYTOSOL	NA	unknown	NA	NA
P11166	unknown	ER	0.999999	0.999987	1	NA	1	0	ER	1	ER	1	DL candidate	SLC2A1 GLUT1	Solute carrier family 2, facilitated glucose transporter member 1 (Glucose transporter type 1, erythrocyte/brain) (GLUT-1) (HepG2 glucose transporter)
P11166_H	unknown	ER	0.872263	4.10265e-06	0.99632	NA	1	0	unknown	1	unknown	1	DL candidate	NA	NA
P11172	unknown	CYTOSOL	1	1	1	NA	0	0	CYTOSOL	1	CYTOSOL	NA	unknown	UMPS OK/SW-cl.21	Uridine 5'-monophosphate synthase (UMP synthase) [Includes: Orotate phosphoribosyltransferase (OPRT) (OPRTase) (EC 2.4.2.10); Orotidine 5'-phosphate decarboxylase (ODC) (OMPD) (EC 4.1.1.23) (OMPdecase)]
P11177	unknown	MITOCHONDRION	1	1	1	NA	0	0	MITOCHONDRION	1	MITOCHONDRION	NA	unknown	PDHB PHE1B	Pyruvate dehydrogenase E1 component subunit beta, mitochondrial (PDHE1-B) (EC 1.2.4.1)
P11177_H	unknown	MITOCHONDRION	0.909688	0.0931591	1	NA	0	0	MITOCHONDRION	1	MITOCHONDRION	NA	unknown	NA	NA
P11216	unknown	NUCLEUS	1	1	1	NA	0	0.00666667	NUCLEUS	0.993333	NUCLEUS	NA	unknown	PYGB	Glycogen phosphorylase, brain form (EC 2.4.1.1)
P11216_H	unknown	NUCLEUS	1	1	1	NA	0	0	NUCLEUS	1	NUCLEUS	NA	unknown	NA	NA
P11233	unknown	PM	1	1	1	NA	1	0	PM	1	PM	1	DL candidate	RALA RAL	Ras-related protein Ral-A (EC 3.6.5.2)
P11233_H	unknown	PM	1	1	1	NA	1	0	PM	1	PM	1	DL candidate	NA	NA
P11234	unknown	PM	1	1	1	NA	1	0	PM	1	PM	1	DL candidate	RALB	Ras-related protein Ral-B (EC 3.6.5.2)
P11279	unknown	LYSOSOME	1	1	1	NA	0	0	LYSOSOME	1	LYSOSOME	NA	unknown	LAMP1	Lysosome-associated membrane glycoprotein 1 (LAMP-1) (Lysosome-associated membrane protein 1) (CD107 antigen-like family member A) (CD antigen CD107a)
P11279_H	unknown	LYSOSOME	1	1	1	NA	0	0	LYSOSOME	1	LYSOSOME	NA	unknown	NA	NA
P11310	MITOCHONDRION	MITOCHONDRION	1	1	1	0	0	0	MITOCHONDRION	1	MITOCHONDRION	NA	unknown	ACADM	Medium-chain specific acyl-CoA dehydrogenase, mitochondrial (MCAD) (EC 1.3.8.7) (Medium chain acyl-CoA dehydrogenase) (MCADH)
P11387	unknown	xCHROMATIN	1	1	1	NA	0	0	xCHROMATIN	1	xCHROMATIN	NA	unknown	TOP1	DNA topoisomerase 1 (EC 5.6.2.1) (DNA topoisomerase I)
P11388_H	unknown	xCHROMATIN	1	1	1	NA	0	0	xCHROMATIN	1	xCHROMATIN	NA	unknown	NA	NA
P11413	unknown	CYTOSOL	0.999986	0.999965	0.999997	NA	0	0	CYTOSOL	1	CYTOSOL	NA	unknown	G6PD	Glucose-6-phosphate 1-dehydrogenase (G6PD) (EC 1.1.1.49)
P11413_H	unknown	CYTOSOL	1	1	1	NA	0	0	CYTOSOL	1	CYTOSOL	NA	unknown	NA	NA
P11441	unknown	CYTOSOL	0.999982	0.999941	0.999997	NA	0	0.000444444	CYTOSOL	0.999556	CYTOSOL	NA	unknown	UBL4A DXS254E GDX UBL4	Ubiquitin-like protein 4A (Ubiquitin-like protein GDX)
P11586	unknown	RIBOSOME	1	1	1	NA	0.136	0	RIBOSOME	1	RIBOSOME	NA	unknown	MTHFD1 MTHFC MTHFD	C-1-tetrahydrofolate synthase, cytoplasmic (C1-THF synthase) (Epididymis secretory sperm binding protein) [Cleaved into: C-1-tetrahydrofolate synthase, cytoplasmic, N-terminally processed] [Includes: Methylenetetrahydrofolate dehydrogenase (EC 1.5.1.5); Methenyltetrahydrofolate cyclohydrolase (EC 3.5.4.9); Formyltetrahydrofolate synthetase (EC 6.3.4.3)]
P11586_H	unknown	RIBOSOME	0.999796	0.998504	0.999999	NA	0.236	0	RIBOSOME	1	RIBOSOME	NA	unknown	NA	NA
P11717	unknown	PEROXISOME	1	1	1	NA	1	0	PEROXISOME	1	PEROXISOME	1	DL candidate	IGF2R MPRI	Cation-independent mannose-6-phosphate receptor (CI Man-6-P receptor) (CI-MPR) (M6PR) (300 kDa mannose 6-phosphate receptor) (MPR 300) (Insulin-like growth factor 2 receptor) (Insulin-like growth factor II receptor) (IGF-II receptor) (M6P/IGF2 receptor) (M6P/IGF2R) (CD antigen CD222)
P11717_H	unknown	ER	1	1	1	NA	0	0	ER	1	ER	NA	unknown	NA	NA
P11766	CYTOSOL	CYTOSOL	1	1	1	0	0	0	CYTOSOL	1	CYTOSOL	NA	unknown	ADH5 ADHX FDH	Alcohol dehydrogenase class-3 (EC 1.1.1.1) (Alcohol dehydrogenase 5) (Alcohol dehydrogenase class chi chain) (Alcohol dehydrogenase class-III) (Glutathione-dependent formaldehyde dehydrogenase) (FALDH) (FDH) (GSH-FDH) (EC 1.1.1.-) (S-(hydroxymethyl)glutathione dehydrogenase) (EC 1.1.1.284)
P11802	unknown	GA	0.888889	0	1	NA	1	0.228889	unknown	0.771111	unknown	1	DL candidate	CDK4	Cyclin-dependent kinase 4 (EC 2.7.11.22) (Cell division protein kinase 4) (PSK-J3)
P11908	unknown	PROTEASOME	1	1	1	NA	0	1	PROTEASOME	0	unknown	NA	unknown	PRPS2	Ribose-phosphate pyrophosphokinase 2 (EC 2.7.6.1) (PPRibP) (Phosphoribosyl pyrophosphate synthase II) (PRS-II)
P11940	unknown	NUCLEUS	1	1	1	NA	0	0	NUCLEUS	1	NUCLEUS	NA	unknown	PABPC1 PAB1 PABP PABP1 PABPC2	Polyadenylate-binding protein 1 (PABP-1) (Poly(A)-binding protein 1)
P11940_H	unknown	NUCLEUS	0.931991	0.787096	1	NA	0.064	0.0564444	NUCLEUS	0.943556	NUCLEUS	NA	unknown	NA	NA
P12004	unknown	xCYTOSKELETON	0.999317	0.998301	0.99986	NA	0.004	0	xCYTOSKELETON	1	xCYTOSKELETON	NA	unknown	PCNA	Proliferating cell nuclear antigen (PCNA) (Cyclin)
P12004_H	unknown	xCYTOSKELETON	0.709108	0.0320602	0.931029	NA	0.36	0	unknown	1	unknown	NA	unknown	NA	NA
P12081	unknown	CYTOSOL	1	1	1	NA	0	0	CYTOSOL	1	CYTOSOL	NA	unknown	HARS1 HARS HRS	Histidine--tRNA ligase, cytoplasmic (EC 6.1.1.21) (Histidyl-tRNA synthetase) (HisRS)
P12081_H	unknown	CYTOSOL	1	1	1	NA	0	0	CYTOSOL	1	CYTOSOL	NA	unknown	NA	NA
P12109_H	unknown	LYSOSOME	1	1	1	NA	1	0	LYSOSOME	1	LYSOSOME	1	DL candidate	NA	NA
P12111_H	unknown	ER	0.711623	0.105673	0.937617	NA	1	0	unknown	1	unknown	1	DL candidate	NA	NA
P12268	unknown	CYTOSOL	1	0.999999	1	NA	0	0	CYTOSOL	1	CYTOSOL	NA	unknown	IMPDH2 IMPD2	Inosine-5'-monophosphate dehydrogenase 2 (IMP dehydrogenase 2) (IMPD 2) (IMPDH 2) (EC 1.1.1.205) (Inosine-5'-monophosphate dehydrogenase type II) (IMP dehydrogenase II) (IMPDH-II)
P12268_H	unknown	CYTOSOL	1	1	1	NA	0	0	CYTOSOL	1	CYTOSOL	NA	unknown	NA	NA
P12270	unknown	xCYTOSKELETON	0.894447	0.634341	0.989119	NA	0.112	1	unknown	0	unknown	NA	unknown	TPR	Nucleoprotein TPR (Megator) (NPC-associated intranuclear protein) (Translocated promoter region protein)
P12270_H	unknown	CYTOSOL	1	1	1	NA	0.912	0.00311111	CYTOSOL	0.996889	CYTOSOL	NA	unknown	NA	NA
P12814	unknown	GA	0.888889	3.66108e-25	1	NA	1	1	unknown	0	unknown	1	DL candidate	ACTN1	Alpha-actinin-1 (Alpha-actinin cytoskeletal isoform) (F-actin cross-linking protein) (Non-muscle alpha-actinin-1)
P12814_H	unknown	GA	0.888889	3.1233e-21	1	NA	1	0.610222	unknown	0.389778	unknown	1	DL candidate	NA	NA
P12931	unknown	PM	0.99955	0.998348	0.999959	NA	1	0	PM	1	PM	1	DL candidate	SRC SRC1	Proto-oncogene tyrosine-protein kinase Src (EC 2.7.10.2) (Proto-oncogene c-Src) (pp60c-src) (p60-Src)
P12955	unknown	CYTOSOL	0.86637	0.687335	0.963073	NA	0.128	0	unknown	1	unknown	NA	unknown	PEPD PRD	Xaa-Pro dipeptidase (X-Pro dipeptidase) (EC 3.4.13.9) (Imidodipeptidase) (Peptidase D) (Proline dipeptidase) (Prolidase)
P12955_H	unknown	CYTOSOL	1	1	1	NA	0	0	CYTOSOL	1	CYTOSOL	NA	unknown	NA	NA
P12956	unknown	RIBOSOME	1	1	1	NA	0	0	RIBOSOME	1	RIBOSOME	NA	unknown	XRCC6 G22P1	X-ray repair cross-complementing protein 6 (EC 3.6.4.-) (EC 4.2.99.-) (5'-deoxyribose-5-phosphate lyase Ku70) (5'-dRP lyase Ku70) (70 kDa subunit of Ku antigen) (ATP-dependent DNA helicase 2 subunit 1) (ATP-dependent DNA helicase II 70 kDa subunit) (CTC box-binding factor 75 kDa subunit) (CTC75) (CTCBF) (DNA repair protein XRCC6) (Lupus Ku autoantigen protein p70) (Ku70) (Thyroid-lupus autoantige…
P12956_H	unknown	RIBOSOME	0.999931	0.999906	0.999993	NA	0.008	0	RIBOSOME	1	RIBOSOME	NA	unknown	NA	NA
P13010	unknown	RIBOSOME	0.972845	0.927418	0.994841	NA	0.024	0	RIBOSOME	1	RIBOSOME	NA	unknown	XRCC5 G22P2	X-ray repair cross-complementing protein 5 (EC 3.6.4.-) (86 kDa subunit of Ku antigen) (ATP-dependent DNA helicase 2 subunit 2) (ATP-dependent DNA helicase II 80 kDa subunit) (CTC box-binding factor 85 kDa subunit) (CTC85) (CTCBF) (DNA repair protein XRCC5) (Ku80) (Ku86) (Lupus Ku autoantigen protein p86) (Nuclear factor IV) (Thyroid-lupus autoantigen) (TLAA) (X-ray repair complementing defective…
P13010_H	unknown	NUCLEUS	0.992468	0.970479	0.999965	NA	0.888	0	NUCLEUS	1	NUCLEUS	NA	unknown	NA	NA
P13073	MITOCHONDRION	MITOCHONDRION	1	1	1	0	0	0	MITOCHONDRION	1	MITOCHONDRION	NA	unknown	COX4I1 COX4	Cytochrome c oxidase subunit 4 isoform 1, mitochondrial (Cytochrome c oxidase polypeptide IV) (Cytochrome c oxidase subunit IV isoform 1) (COX IV-1)
P13073_H	unknown	MITOCHONDRION	1	1	1	NA	0	0	MITOCHONDRION	1	MITOCHONDRION	NA	unknown	NA	NA
P13489	CYTOSOL	CYTOSOL	1	1	1	0	0	0	CYTOSOL	1	CYTOSOL	NA	unknown	RNH1 PRI RNH	Ribonuclease inhibitor (Placental ribonuclease inhibitor) (Placental RNase inhibitor) (Ribonuclease/angiogenin inhibitor 1) (RAI)
P13489_H	unknown	CYTOSOL	1	1	1	NA	0	0	CYTOSOL	1	CYTOSOL	NA	unknown	NA	NA
P13612	unknown	PM	1	1	1	NA	0	0	PM	1	PM	NA	unknown	ITGA4 CD49D	Integrin alpha-4 (CD49 antigen-like family member D) (Integrin alpha-IV) (VLA-4 subunit alpha) (CD antigen CD49d)
P13639	unknown	NUCLEUS	1	1	1	NA	0	0.736	NUCLEUS	0.264	unknown	NA	unknown	EEF2 EF2	Elongation factor 2 (EF-2) (EC 3.6.5.-)
P13639_H	unknown	NUCLEUS	1	1	1	NA	0	0.0151111	NUCLEUS	0.984889	NUCLEUS	NA	unknown	NA	NA
P13645	unknown	NUCLEUS	0.990362	0.957641	1	NA	0.004	1	NUCLEUS	0	unknown	NA	unknown	KRT10 KPP	Keratin, type I cytoskeletal 10 (Cytokeratin-10) (CK-10) (Keratin-10) (K10)
P13647	unknown	GA	0.888751	0	0.999998	NA	1	1	unknown	0	unknown	1	DL candidate	KRT5	Keratin, type II cytoskeletal 5 (58 kDa cytokeratin) (Cytokeratin-5) (CK-5) (Keratin-5) (K5) (Type-II keratin Kb5)
P13667	ER	ER	1	1	1	0	0	0	ER	1	ER	NA	unknown	PDIA4 ERP70 ERP72	Protein disulfide-isomerase A4 (EC 5.3.4.1) (Endoplasmic reticulum resident protein 70) (ER protein 70) (ERp70) (Endoplasmic reticulum resident protein 72) (ER protein 72) (ERp-72) (ERp72)
P13667_H	unknown	LYSOSOME	0.538043	0.148076	0.864949	NA	1	0	unknown	1	unknown	1	DL candidate	NA	NA
P13674	unknown	LYSOSOME	1	1	1	NA	1	0	LYSOSOME	1	LYSOSOME	1	DL candidate	P4HA1 P4HA	Prolyl 4-hydroxylase subunit alpha-1 (4-PH alpha-1) (EC 1.14.11.2) (Procollagen-proline,2-oxoglutarate-4-dioxygenase subunit alpha-1)
P13674_H	unknown	LYSOSOME	0.999997	0.99997	1	NA	1	0	LYSOSOME	1	LYSOSOME	1	DL candidate	NA	NA
P13693	unknown	NUCLEUS	0.998323	0.995276	0.999623	NA	0.004	0	NUCLEUS	1	NUCLEUS	NA	unknown	TPT1	Translationally-controlled tumor protein (TCTP) (Fortilin) (Histamine-releasing factor) (HRF) (p23)
P13693_H	unknown	NUCLEUS	0.999952	0.99986	0.999989	NA	0	0	NUCLEUS	1	NUCLEUS	NA	unknown	NA	NA
P13726	unknown	PM	0.991601	0.970779	0.999913	NA	0.988	0	PM	1	PM	1	DL candidate	F3	Tissue factor (TF) (Coagulation factor III) (Thromboplastin) (CD antigen CD142)
P13797	unknown	CYTOSOL	1	1	1	NA	0	0.000444444	CYTOSOL	0.999556	CYTOSOL	NA	unknown	PLS3	Plastin-3 (T-plastin)
P13797_H	unknown	CYTOSOL	1	1	1	NA	0	0.000444444	CYTOSOL	0.999556	CYTOSOL	NA	unknown	NA	NA
P13798	CYTOSOL	CYTOSOL	1	1	1	0	0	0	CYTOSOL	1	CYTOSOL	NA	unknown	APEH D3F15S2 D3S48E DNF15S2	Acylamino-acid-releasing enzyme (AARE) (EC 3.4.19.1) (Acyl-peptide hydrolase) (APH) (Acylaminoacyl-peptidase) (Oxidized protein hydrolase) (OPH)
P13804	MITOCHONDRION	MITOCHONDRION	1	1	1	0	0	0	MITOCHONDRION	1	MITOCHONDRION	NA	unknown	ETFA	Electron transfer flavoprotein subunit alpha, mitochondrial (Alpha-ETF)
P13804_H	unknown	MITOCHONDRION	0.999977	0.99972	1	NA	0	0	MITOCHONDRION	1	MITOCHONDRION	NA	unknown	NA	NA
P13807	unknown	NUCLEUS	1	1	1	NA	0	0	NUCLEUS	1	NUCLEUS	NA	unknown	GYS1 GYS	Glycogen [starch] synthase, muscle (EC 2.4.1.11)
P13861	unknown	GA	0.888889	1.43638e-09	1	NA	1	0.111111	unknown	0.888889	unknown	1	DL candidate	PRKAR2A PKR2 PRKAR2	cAMP-dependent protein kinase type II-alpha regulatory subunit
P13861_H	unknown	GA	0.888889	3.2328e-15	1	NA	1	0.112	unknown	0.888	unknown	1	DL candidate	NA	NA
P13984	unknown	CYTOSOL	1	1	1	NA	0	0.802222	CYTOSOL	0.197778	unknown	NA	unknown	GTF2F2 RAP30	General transcription factor IIF subunit 2 (General transcription factor IIF 30 kDa subunit) (Transcription initiation factor IIF subunit beta) (TFIIF-beta) (Transcription initiation factor RAP30)
P13987	unknown	PM	1	1	1	NA	1	0	PM	1	PM	1	DL candidate	CD59 MIC11 MIN1 MIN2 MIN3 MSK21	CD59 glycoprotein (1F5 antigen) (20 kDa homologous restriction factor) (HRF-20) (HRF20) (MAC-inhibitory protein) (MAC-IP) (MEM43 antigen) (Membrane attack complex inhibition factor) (MACIF) (Membrane inhibitor of reactive lysis) (MIRL) (Protectin) (CD antigen CD59)
P13987_H	unknown	PM	0.99999	0.999969	0.999999	NA	1	0	PM	1	PM	1	DL candidate	NA	NA
P13995	MITOCHONDRION	MITOCHONDRION	1	1	1	0	0	0	MITOCHONDRION	1	MITOCHONDRION	NA	unknown	MTHFD2 NMDMC	Bifunctional methylenetetrahydrofolate dehydrogenase/cyclohydrolase, mitochondrial [Includes: NAD-dependent methylenetetrahydrofolate dehydrogenase (EC 1.5.1.15); Methenyltetrahydrofolate cyclohydrolase (EC 3.5.4.9)]
P13995_H	unknown	MITOCHONDRION	1	1	1	NA	0	0	MITOCHONDRION	1	MITOCHONDRION	NA	unknown	NA	NA
P14174	unknown	CYTOSOL	0.745469	0.449904	0.931567	NA	0.304	0.558222	unknown	0.441778	unknown	NA	unknown	MIF GLIF MMIF	Macrophage migration inhibitory factor (MIF) (EC 5.3.2.1) (Glycosylation-inhibiting factor) (GIF) (L-dopachrome isomerase) (L-dopachrome tautomerase) (EC 5.3.3.12) (Phenylpyruvate tautomerase)
P14314	unknown	ER	0.975077	0.910349	0.997993	NA	1	0	ER	1	ER	1	DL candidate	PRKCSH G19P1	Glucosidase 2 subunit beta (80K-H protein) (Glucosidase II subunit beta) (Protein kinase C substrate 60.1 kDa protein heavy chain) (PKCSH)
P14314_H	unknown	ER	0.999925	0.999768	0.999989	NA	1	0	ER	1	ER	1	DL candidate	NA	NA
P14324	unknown	CYTOSOL	0.999988	0.999968	0.999997	NA	0	0	CYTOSOL	1	CYTOSOL	NA	unknown	FDPS FPS KIAA1293	Farnesyl pyrophosphate synthase (FPP synthase) (FPS) (EC 2.5.1.10) ((2E,6E)-farnesyl diphosphate synthase) (Dimethylallyltranstransferase) (EC 2.5.1.1) (Farnesyl diphosphate synthase) (Geranyltranstransferase)
P14324_H	unknown	CYTOSOL	0.986618	0.962049	0.997217	NA	0.02	0	CYTOSOL	1	CYTOSOL	NA	unknown	NA	NA
P14373_H	unknown	NUCLEUS	1	0.999997	1	NA	0	0	NUCLEUS	1	NUCLEUS	NA	unknown	NA	NA
P14406	unknown	MITOCHONDRION	1	1	1	NA	0	0	MITOCHONDRION	1	MITOCHONDRION	NA	unknown	COX7A2 COX7AL	Cytochrome c oxidase subunit 7A2, mitochondrial (Cytochrome c oxidase subunit VIIa-liver/heart) (Cytochrome c oxidase subunit VIIa-L) (Cytochrome c oxidase subunit VIIaL)
P14406_H	unknown	MITOCHONDRION	1	1	1	NA	0	0	MITOCHONDRION	1	MITOCHONDRION	NA	unknown	NA	NA
P14550	unknown	CYTOSOL	0.527373	0.242305	0.79992	NA	0.464	0	unknown	1	unknown	NA	unknown	AKR1A1 ALDR1 ALR	Aldo-keto reductase family 1 member A1 (EC 1.1.1.2) (EC 1.1.1.372) (EC 1.1.1.54) (Alcohol dehydrogenase [NADP(+)]) (Aldehyde reductase) (Glucuronate reductase) (EC 1.1.1.19) (Glucuronolactone reductase) (EC 1.1.1.20)
P14618	unknown	xCYTOSKELETON	1	1	1	NA	0	0	xCYTOSKELETON	1	xCYTOSKELETON	NA	unknown	PKM OIP3 PK2 PK3 PKM2	Pyruvate kinase PKM (EC 2.7.1.40) (Cytosolic thyroid hormone-binding protein) (CTHBP) (Opa-interacting protein 3) (OIP-3) (Pyruvate kinase 2/3) (Pyruvate kinase muscle isozyme) (Threonine-protein kinase PKM2) (EC 2.7.11.1) (Thyroid hormone-binding protein 1) (THBP1) (Tumor M2-PK) (Tyrosine-protein kinase PKM2) (EC 2.7.10.2) (p58)
P14618_H	unknown	CYTOSOL	1	1	1	NA	0	0	CYTOSOL	1	CYTOSOL	NA	unknown	NA	NA
P14625	unknown	LYSOSOME	0.57804	0.0742955	0.920585	NA	1	0	unknown	1	unknown	1	DL candidate	HSP90B1 GRP94 TRA1	Endoplasmin (94 kDa glucose-regulated protein) (GRP-94) (Heat shock protein 90 kDa beta member 1) (Tumor rejection antigen 1) (gp96 homolog)
P14625_H	unknown	LYSOSOME	0.975496	0.842872	0.998594	NA	1	0	LYSOSOME	1	LYSOSOME	1	DL candidate	NA	NA
P14635_H	unknown	NUCLEUS	1	1	1	NA	0	0	NUCLEUS	1	NUCLEUS	NA	unknown	NA	NA
P14649	unknown	GA	0.888889	1.6404e-50	1	NA	1	0	unknown	1	unknown	1	DL candidate	MYL6B MLC1SA	Myosin light chain 6B (Myosin light chain 1 slow-twitch muscle A isoform) (MLC1sa) (Smooth muscle and nonmuscle myosin light chain alkali 6B)
P14735	unknown	CYTOSOL	1	1	1	NA	0	0.794667	CYTOSOL	0.205333	unknown	NA	unknown	IDE	Insulin-degrading enzyme (EC 3.4.24.56) (Abeta-degrading protease) (Insulin protease) (Insulinase) (Insulysin)
P14854	unknown	MITOCHONDRION	1	1	1	NA	0.952	0	MITOCHONDRION	1	MITOCHONDRION	NA	unknown	COX6B1 COX6B	Cytochrome c oxidase subunit 6B1 (Cytochrome c oxidase subunit VIb isoform 1) (COX VIb-1)
P14866	unknown	NUCLEUS	1	1	1	NA	0	0	NUCLEUS	1	NUCLEUS	NA	unknown	HNRNPL HNRPL P/OKcl.14	Heterogeneous nuclear ribonucleoprotein L (hnRNP L)
P14866_H	unknown	NUCLEUS	1	1	1	NA	0	0	NUCLEUS	1	NUCLEUS	NA	unknown	NA	NA
P14868	unknown	PROTEASOME	1	1	1	NA	0	0	PROTEASOME	1	PROTEASOME	NA	unknown	DARS1 DARS PIG40	Aspartate--tRNA ligase, cytoplasmic (EC 6.1.1.12) (Aspartyl-tRNA synthetase) (AspRS) (Cell proliferation-inducing gene 40 protein)
P14868_H	unknown	NUCLEUS	0.999046	0.994583	0.999974	NA	0.996	1	NUCLEUS	0	unknown	1	DL candidate	NA	NA
P14927	unknown	MITOCHONDRION	1	1	1	NA	0.032	0.00488889	MITOCHONDRION	0.995111	MITOCHONDRION	NA	unknown	UQCRB UQBP	Cytochrome b-c1 complex subunit 7 (Complex III subunit 7) (Complex III subunit VII) (QP-C) (Ubiquinol-cytochrome c reductase complex 14 kDa protein)
P15121	unknown	xCYTOSKELETON	1	0.999999	1	NA	0	0	xCYTOSKELETON	1	xCYTOSKELETON	NA	unknown	AKR1B1 ALDR1 ALR2	Aldo-keto reductase family 1 member B1 (EC 1.1.1.300) (EC 1.1.1.372) (EC 1.1.1.54) (Aldehyde reductase) (Aldose reductase) (AR) (EC 1.1.1.21)
P15121_H	unknown	xCYTOSKELETON	0.999988	0.99988	1	NA	0.12	0	xCYTOSKELETON	1	xCYTOSKELETON	NA	unknown	NA	NA
P15144	unknown	PM	1	1	1	NA	0.304	0	PM	1	PM	NA	unknown	ANPEP APN CD13 PEPN	Aminopeptidase N (AP-N) (hAPN) (EC 3.4.11.2) (Alanyl aminopeptidase) (Aminopeptidase M) (AP-M) (Microsomal aminopeptidase) (Myeloid plasma membrane glycoprotein CD13) (gp150) (CD antigen CD13)
P15144_H	unknown	PM	1	0.999997	1	NA	1	0	PM	1	PM	1	DL candidate	NA	NA
P15151	unknown	PM	0.999984	0.999924	1	NA	1	0	PM	1	PM	1	DL candidate	PVR PVS	Poliovirus receptor (Nectin-like protein 5) (NECL-5) (CD antigen CD155)
P15151_H	unknown	PM	0.999985	0.999952	0.999999	NA	0.996	0	PM	1	PM	1	DL candidate	NA	NA
P15153	unknown	LYSOSOME	0.999165	0.995383	1	NA	0.928	0	LYSOSOME	1	LYSOSOME	NA	unknown	RAC2	Ras-related C3 botulinum toxin substrate 2 (GX) (Small G protein) (p21-Rac2)
P15153_H	unknown	LYSOSOME	0.999988	0.999957	0.999999	NA	0	0	LYSOSOME	1	LYSOSOME	NA	unknown	NA	NA
P15170	unknown	CYTOSOL	1	1	1	NA	0	0	CYTOSOL	1	CYTOSOL	NA	unknown	GSPT1 ERF3A	Eukaryotic peptide chain release factor GTP-binding subunit ERF3A (Eukaryotic peptide chain release factor subunit 3a) (eRF3a) (EC 3.6.5.-) (G1 to S phase transition protein 1 homolog)
P15170_H	unknown	CYTOSOL	1	1	1	NA	0	0.997333	CYTOSOL	0.00266667	unknown	NA	unknown	NA	NA
P15311	unknown	PM	1	1	1	NA	0.08	0	PM	1	PM	NA	unknown	EZR VIL2	Ezrin (Cytovillin) (Villin-2) (p81)
P15311_H	unknown	GA	0.573714	2.43384e-26	0.937257	NA	0.612	0	unknown	1	unknown	NA	unknown	NA	NA
P15374	CYTOSOL	CYTOSOL	1	1	1	0	0	0	CYTOSOL	1	CYTOSOL	NA	unknown	UCHL3	Ubiquitin carboxyl-terminal hydrolase isozyme L3 (UCH-L3) (EC 3.4.19.12) (Ubiquitin thioesterase L3)
P15529_H	unknown	PM	0.99979	0.998925	1	NA	1	0	PM	1	PM	1	DL candidate	NA	NA
P15531	unknown	xCYTOSKELETON	1	1	1	NA	0	0	xCYTOSKELETON	1	xCYTOSKELETON	NA	unknown	NME1 NDPKA NM23	Nucleoside diphosphate kinase A (NDK A) (NDP kinase A) (EC 2.7.4.6) (Granzyme A-activated DNase) (GAAD) (Metastasis inhibition factor nm23) (NM23-H1) (Tumor metastatic process-associated protein)
P15559	unknown	CYTOSOL	1	1	1	NA	0	0	CYTOSOL	1	CYTOSOL	NA	unknown	NQO1 DIA4 NMOR1	NAD(P)H dehydrogenase [quinone] 1 (EC 1.6.5.2) (Azoreductase) (DT-diaphorase) (DTD) (Menadione reductase) (NAD(P)H:quinone oxidoreductase 1) (Phylloquinone reductase) (Quinone reductase 1) (QR1)
P15559_H	unknown	CYTOSOL	0.999999	0.999998	1	NA	0	0	CYTOSOL	1	CYTOSOL	NA	unknown	NA	NA
P15586	LYSOSOME	LYSOSOME	1	1	1	0	0	0	LYSOSOME	1	LYSOSOME	NA	unknown	GNS	N-acetylglucosamine-6-sulfatase (EC 3.1.6.14) (Glucosamine-6-sulfatase) (G6S)
P15586_H	unknown	LYSOSOME	1	1	1	NA	0	0	LYSOSOME	1	LYSOSOME	NA	unknown	NA	NA
P15880	RIBOSOME	RIBOSOME	1	1	1	0	0	0	RIBOSOME	1	RIBOSOME	NA	unknown	RPS2 RPS4	Small ribosomal subunit protein uS5 (40S ribosomal protein S2) (40S ribosomal protein S4) (Protein LLRep3)
P15880_H	unknown	RIBOSOME	0.999791	0.999473	0.999938	NA	0	0	RIBOSOME	1	RIBOSOME	NA	unknown	NA	NA
P15927	unknown	CYTOSOL	1	1	1	NA	0	0	CYTOSOL	1	CYTOSOL	NA	unknown	RPA2 REPA2 RPA32 RPA34	Replication protein A 32 kDa subunit (RP-A p32) (Replication factor A protein 2) (RF-A protein 2) (Replication protein A 34 kDa subunit) (RP-A p34)
P15927_H	unknown	CYTOSOL	1	1	1	NA	0	0	CYTOSOL	1	CYTOSOL	NA	unknown	NA	NA
P15954	unknown	MITOCHONDRION	1	1	1	NA	0	0	MITOCHONDRION	1	MITOCHONDRION	NA	unknown	COX7C	Cytochrome c oxidase subunit 7C, mitochondrial (Cytochrome c oxidase polypeptide VIIc)
P16070	unknown	PM	0.999916	0.999186	1	NA	1	0	PM	1	PM	1	DL candidate	CD44 LHR MDU2 MDU3 MIC4	CD44 antigen (CDw44) (Epican) (Extracellular matrix receptor III) (ECMR-III) (GP90 lymphocyte homing/adhesion receptor) (HUTCH-I) (Heparan sulfate proteoglycan) (Hermes antigen) (Hyaluronate receptor) (Phagocytic glycoprotein 1) (PGP-1) (Phagocytic glycoprotein I) (PGP-I) (CD antigen CD44)
P16070_H	unknown	PM	1	1	1	NA	1	0	PM	1	PM	1	DL candidate	NA	NA
P16104	xCHROMATIN	xCHROMATIN	1	1	1	0	0	0	xCHROMATIN	1	xCHROMATIN	NA	unknown	H2AX H2AFX	Histone H2AX (H2a/x) (Histone H2A.X)
P16152	unknown	CYTOSOL	0.999975	0.999936	0.999993	NA	0	0	CYTOSOL	1	CYTOSOL	NA	unknown	CBR1 CBR CRN SDR21C1	Carbonyl reductase [NADPH] 1 (EC 1.1.1.184) (15-hydroxyprostaglandin dehydrogenase [NADP(+)]) (EC 1.1.1.196, EC 1.1.1.197) (20-beta-hydroxysteroid dehydrogenase) (Alcohol dehydrogenase [NAD(P)+] CBR1) (EC 1.1.1.71) (NADPH-dependent carbonyl reductase 1) (Prostaglandin 9-ketoreductase) (PG-9-KR) (Prostaglandin-E(2) 9-reductase) (EC 1.1.1.189) (Short chain dehydrogenase/reductase family 21C member …
P16152_H	unknown	CYTOSOL	1	1	1	NA	0	0	CYTOSOL	1	CYTOSOL	NA	unknown	NA	NA
P16278	unknown	LYSOSOME	1	1	1	NA	0	0	LYSOSOME	1	LYSOSOME	NA	unknown	GLB1 ELNR1	Beta-galactosidase (EC 3.2.1.23) (Acid beta-galactosidase) (Lactase) (Elastin receptor 1)
P16401	xCHROMATIN	xCHROMATIN	1	1	1	0	0	0	xCHROMATIN	1	xCHROMATIN	NA	unknown	H1-5 H1F5 HIST1H1B	Histone H1.5 (Histone H1a) (Histone H1b) (Histone H1s-3)
P16401_H	unknown	xCHROMATIN	1	1	1	NA	0	0	xCHROMATIN	1	xCHROMATIN	NA	unknown	NA	NA
P16402	xCHROMATIN	xCHROMATIN	1	1	1	0	0	0	xCHROMATIN	1	xCHROMATIN	NA	unknown	H1-3 H1F3 HIST1H1D	Histone H1.3 (Histone H1c) (Histone H1s-2)
P16435	ER	ER	1	1	1	0	0	0	ER	1	ER	NA	unknown	POR CYPOR	NADPH--cytochrome P450 reductase (CPR) (P450R) (EC 1.6.2.4)
P16435_H	unknown	ER	0.994893	0.974374	0.999293	NA	0.004	0	ER	1	ER	NA	unknown	NA	NA
P16615	ER	ER	1	1	1	0	0	0	ER	1	ER	NA	unknown	ATP2A2 ATP2B	Sarcoplasmic/endoplasmic reticulum calcium ATPase 2 (SERCA2) (SR Ca(2+)-ATPase 2) (EC 7.2.2.10) (Calcium pump 2) (Calcium-transporting ATPase sarcoplasmic reticulum type, slow twitch skeletal muscle isoform) (Endoplasmic reticulum class 1/2 Ca(2+) ATPase)
P16615_H	unknown	ER	1	1	1	NA	0	0	ER	1	ER	NA	unknown	NA	NA
P16949	unknown	xCYTOSKELETON	1	1	1	NA	0	0	xCYTOSKELETON	1	xCYTOSKELETON	NA	unknown	STMN1 C1orf215 LAP18 OP18	Stathmin (Leukemia-associated phosphoprotein p18) (Metablastin) (Oncoprotein 18) (Op18) (Phosphoprotein p19) (pp19) (Prosolin) (Protein Pr22) (pp17)
P16949_H	unknown	xCYTOSKELETON	1	1	1	NA	0	0	xCYTOSKELETON	1	xCYTOSKELETON	NA	unknown	NA	NA
P16989	unknown	NUCLEUS	1	1	1	NA	0	0	NUCLEUS	1	NUCLEUS	NA	unknown	YBX3 CSDA DBPA	Y-box-binding protein 3 (Cold shock domain-containing protein A) (DNA-binding protein A) (Single-strand DNA-binding protein NF-GMB)
P16989_H	unknown	NUCLEUS	1	1	1	NA	0	0	NUCLEUS	1	NUCLEUS	NA	unknown	NA	NA
P17096	unknown	xCHROMATIN	1	1	1	NA	0	0	xCHROMATIN	1	xCHROMATIN	NA	unknown	HMGA1 HMGIY	High mobility group protein HMG-I/HMG-Y (HMG-I(Y)) (High mobility group AT-hook protein 1) (High mobility group protein A1) (High mobility group protein R)
P17174	CYTOSOL	CYTOSOL	1	1	1	0	0	0	CYTOSOL	1	CYTOSOL	NA	unknown	GOT1	Aspartate aminotransferase, cytoplasmic (cAspAT) (EC 2.6.1.1) (EC 2.6.1.3) (Cysteine aminotransferase, cytoplasmic) (Cysteine transaminase, cytoplasmic) (cCAT) (Glutamate oxaloacetate transaminase 1) (Transaminase A)
P17174_H	unknown	CYTOSOL	1	1	1	NA	0	0	CYTOSOL	1	CYTOSOL	NA	unknown	NA	NA
P17252	unknown	xCYTOSKELETON	0.999978	0.999928	1	NA	0.96	0	xCYTOSKELETON	1	xCYTOSKELETON	NA	unknown	PRKCA PKCA PRKACA	Protein kinase C alpha type (PKC-A) (PKC-alpha) (EC 2.7.11.13)
P17301	PM	PM	1	1	1	0	0	0	PM	1	PM	NA	unknown	ITGA2 CD49B	Integrin alpha-2 (CD49 antigen-like family member B) (Collagen receptor) (Platelet membrane glycoprotein Ia) (GPIa) (VLA-2 subunit alpha) (CD antigen CD49b)
P17612	unknown	GA	0.888889	3.97124e-26	1	NA	1	0.220444	unknown	0.779556	unknown	1	DL candidate	PRKACA PKACA	cAMP-dependent protein kinase catalytic subunit alpha (PKA C-alpha) (EC 2.7.11.11)
P17655	unknown	CYTOSOL	1	1	1	NA	0	0	CYTOSOL	1	CYTOSOL	NA	unknown	CAPN2 CANPL2	Calpain-2 catalytic subunit (EC 3.4.22.53) (Calcium-activated neutral proteinase 2) (CANP 2) (Calpain M-type) (Calpain large polypeptide L2) (Calpain-2 large subunit) (Millimolar-calpain) (M-calpain)
P17706	unknown	GA	0.845786	0	0.994456	NA	1	0.00177778	unknown	0.998222	unknown	1	DL candidate	PTPN2 PTPT	Tyrosine-protein phosphatase non-receptor type 2 (EC 3.1.3.48) (T-cell protein-tyrosine phosphatase) (TCPTP)
P17706_H	unknown	GA	0.888889	0	1	NA	1	1	unknown	0	unknown	1	DL candidate	NA	NA
P17812	unknown	CYTOSOL	1	1	1	NA	0	0.00133333	CYTOSOL	0.998667	CYTOSOL	NA	unknown	CTPS1 CTPS	CTP synthase 1 (EC 6.3.4.2) (CTP synthetase 1) (UTP--ammonia ligase 1)
P17812_H	unknown	CYTOSOL	1	1	1	NA	0	0	CYTOSOL	1	CYTOSOL	NA	unknown	NA	NA
P17813	unknown	PM	0.999999	0.999994	1	NA	0	0	PM	1	PM	NA	unknown	ENG END	Endoglin (CD antigen CD105)
P17813_H	unknown	GA	0.888884	1.92072e-25	1	NA	1	0	unknown	1	unknown	1	DL candidate	NA	NA
P17844	NUCLEUS	NUCLEUS	1	1	1	0	0	0	NUCLEUS	1	NUCLEUS	NA	unknown	DDX5 G17P1 HELR HLR1	Probable ATP-dependent RNA helicase DDX5 (EC 3.6.4.13) (DEAD box protein 5) (RNA helicase p68)
P17844_H	unknown	NUCLEUS	1	1	1	NA	0.78	0	NUCLEUS	1	NUCLEUS	NA	unknown	NA	NA
P17858	unknown	CYTOSOL	1	1	1	NA	0	0.00133333	CYTOSOL	0.998667	CYTOSOL	NA	unknown	PFKL	ATP-dependent 6-phosphofructokinase, liver type (ATP-PFK) (PFK-L) (EC 2.7.1.11) (6-phosphofructokinase type B) (Phosphofructo-1-kinase isozyme B) (PFK-B) (Phosphohexokinase)
P17858_H	unknown	GA	0.834807	0	0.996636	NA	0.948	1	unknown	0	unknown	NA	unknown	NA	NA
P17931	GA	GA	1	1	1	0	0	0	GA	1	GA	NA	unknown	LGALS3 MAC2	Galectin-3 (Gal-3) (35 kDa lectin) (Carbohydrate-binding protein 35) (CBP 35) (Galactose-specific lectin 3) (Galactoside-binding protein) (GALBP) (IgE-binding protein) (L-31) (Laminin-binding protein) (Lectin L-29) (Mac-2 antigen)
P17931_H	unknown	GA	0.999996	0.999961	1	NA	0.996	0.644444	GA	0.355556	unknown	1	DL candidate	NA	NA
P17980	unknown	PROTEASOME	1	1	1	NA	0	0	PROTEASOME	1	PROTEASOME	NA	unknown	PSMC3 TBP1	26S proteasome regulatory subunit 6A (26S proteasome AAA-ATPase subunit RPT5) (Proteasome 26S subunit ATPase 3) (Proteasome subunit P50) (Tat-binding protein 1) (TBP-1)
P17980_H	unknown	PROTEASOME	1	1	1	NA	0	0	PROTEASOME	1	PROTEASOME	NA	unknown	NA	NA
P17987	unknown	PROTEASOME	1	1	1	NA	0	0	PROTEASOME	1	PROTEASOME	NA	unknown	TCP1 CCT1 CCTA	T-complex protein 1 subunit alpha (TCP-1-alpha) (CCT-alpha)
P17987_H	unknown	PROTEASOME	1	1	1	NA	0	0	PROTEASOME	1	PROTEASOME	NA	unknown	NA	NA
P18031	unknown	ER	1	1	1	NA	0	0	ER	1	ER	NA	unknown	PTPN1 PTP1B	Tyrosine-protein phosphatase non-receptor type 1 (EC 3.1.3.48) (Protein-tyrosine phosphatase 1B) (PTP-1B)
P18031_H	unknown	ER	0.999125	0.989892	1	NA	0	0	ER	1	ER	NA	unknown	NA	NA
P18077	RIBOSOME	RIBOSOME	1	1	1	0	0	0	RIBOSOME	1	RIBOSOME	NA	unknown	RPL35A GIG33	Large ribosomal subunit protein eL33 (60S ribosomal protein L35a) (Cell growth-inhibiting gene 33 protein)
P18077_H	unknown	RIBOSOME	1	1	1	NA	0	0	RIBOSOME	1	RIBOSOME	NA	unknown	NA	NA
P18085	unknown	PEROXISOME	0.638029	0.192759	1	NA	1	0	unknown	1	unknown	1	DL candidate	ARF4 ARF2	ADP-ribosylation factor 4
P18085_H	unknown	PEROXISOME	0.999999	0.999996	1	NA	1	0	PEROXISOME	1	PEROXISOME	1	DL candidate	NA	NA
P18124	RIBOSOME	RIBOSOME	1	1	1	0	0	0	RIBOSOME	1	RIBOSOME	NA	unknown	RPL7	Large ribosomal subunit protein uL30 (60S ribosomal protein L7)
P18124_H	unknown	RIBOSOME	1	1	1	NA	0	0	RIBOSOME	1	RIBOSOME	NA	unknown	NA	NA
P18206	unknown	CYTOSOL	1	1	1	NA	0	0	CYTOSOL	1	CYTOSOL	NA	unknown	VCL	Vinculin (Metavinculin) (MV)
P18206_H	unknown	CYTOSOL	1	1	1	NA	0	0	CYTOSOL	1	CYTOSOL	NA	unknown	NA	NA
P18615	unknown	NUCLEUS	1	1	1	NA	0	0	NUCLEUS	1	NUCLEUS	NA	unknown	NELFE RD RDBP	Negative elongation factor E (NELF-E) (RNA-binding protein RD)
P18615_H	unknown	NUCLEUS	1	1	1	NA	0	0	NUCLEUS	1	NUCLEUS	NA	unknown	NA	NA
P18621	RIBOSOME	RIBOSOME	1	1	1	0	0	0	RIBOSOME	1	RIBOSOME	NA	unknown	RPL17	Large ribosomal subunit protein uL22 (60S ribosomal protein L17) (60S ribosomal protein L23) (PD-1)
P18621_H	unknown	RIBOSOME	1	1	1	NA	0	0	RIBOSOME	1	RIBOSOME	NA	unknown	NA	NA
P18669	unknown	xCYTOSKELETON	0.999756	0.999265	0.999948	NA	1	0	xCYTOSKELETON	1	xCYTOSKELETON	1	DL candidate	PGAM1 PGAMA CDABP0006	Phosphoglycerate mutase 1 (EC 5.4.2.11) (EC 5.4.2.4) (BPG-dependent PGAM 1) (Phosphoglycerate mutase isozyme B) (PGAM-B)
P18669_H	unknown	CYTOSOL	1	1	1	NA	0	0	CYTOSOL	1	CYTOSOL	NA	unknown	NA	NA
P18754	xCHROMATIN	xCHROMATIN	1	1	1	0	0	0	xCHROMATIN	1	xCHROMATIN	NA	unknown	RCC1 CHC1	Regulator of chromosome condensation (Cell cycle regulatory protein) (Chromosome condensation protein 1)
P18850_H	unknown	ER	1	1	1	NA	0	0	ER	1	ER	NA	unknown	NA	NA
P18858_H	unknown	CYTOSOL	1	1	1	NA	0	0.996	CYTOSOL	0.004	unknown	NA	unknown	NA	NA
P18859	unknown	MITOCHONDRION	1	1	1	NA	1	0	MITOCHONDRION	1	MITOCHONDRION	1	DL candidate	ATP5PF ATP5A ATP5J ATPM	ATP synthase-coupling factor 6, mitochondrial (ATPase subunit F6) (ATP synthase peripheral stalk subunit F6)
P19022	PM	PM	1	1	1	0	0	0	PM	1	PM	NA	unknown	CDH2 CDHN NCAD	Cadherin-2 (CDw325) (Neural cadherin) (N-cadherin) (CD antigen CD325)
P19022_H	unknown	ER	1	1	1	NA	1	0	ER	1	ER	1	DL candidate	NA	NA
P19338	unknown	NUCLEUS	1	1	1	NA	0	0.999556	NUCLEUS	0.000444444	unknown	NA	unknown	NCL	Nucleolin (Protein C23)
P19338_H	unknown	NUCLEUS	1	1	1	NA	0	0.905333	NUCLEUS	0.0946667	unknown	NA	unknown	NA	NA
P19367	unknown	MITOCHONDRION	1	1	1	NA	0	0	MITOCHONDRION	1	MITOCHONDRION	NA	unknown	HK1	Hexokinase-1 (EC 2.7.1.1) (Brain form hexokinase) (Hexokinase type I) (HK I) (Hexokinase-A)
P19367_H	unknown	MITOCHONDRION	0.888889	1.44819e-18	1	NA	0	0.00222222	unknown	0.997778	unknown	NA	unknown	NA	NA
P19388_H	unknown	NUCLEUS	1	1	1	NA	0	0.961333	NUCLEUS	0.0386667	unknown	NA	unknown	NA	NA
P19404	MITOCHONDRION	MITOCHONDRION	1	1	1	0	0	0	MITOCHONDRION	1	MITOCHONDRION	NA	unknown	NDUFV2	NADH dehydrogenase [ubiquinone] flavoprotein 2, mitochondrial (EC 7.1.1.2) (NADH-ubiquinone oxidoreductase 24 kDa subunit)
P19404_H	unknown	MITOCHONDRION	1	1	1	NA	0	0	MITOCHONDRION	1	MITOCHONDRION	NA	unknown	NA	NA
P19447	unknown	NUCLEUS	1	1	1	NA	0	0	NUCLEUS	1	NUCLEUS	NA	unknown	ERCC3 XPB XPBC	General transcription and DNA repair factor IIH helicase subunit XPB (TFIIH subunit XPB) (EC 3.6.4.12) (Basic transcription factor 2 89 kDa subunit) (BTF2 p89) (DNA excision repair protein ERCC-3) (DNA repair protein complementing XP-B cells) (TFIIH basal transcription factor complex 89 kDa subunit) (TFIIH 89 kDa subunit) (TFIIH p89) (Xeroderma pigmentosum group B-complementing protein)
P19525	unknown	RIBOSOME	1	1	1	NA	0	0	RIBOSOME	1	RIBOSOME	NA	unknown	EIF2AK2 PKR PRKR	Interferon-induced, double-stranded RNA-activated protein kinase (EC 2.7.11.1) (Eukaryotic translation initiation factor 2-alpha kinase 2) (eIF-2A protein kinase 2) (Interferon-inducible RNA-dependent protein kinase) (P1/eIF-2A protein kinase) (Protein kinase RNA-activated) (PKR) (Protein kinase R) (Tyrosine-protein kinase EIF2AK2) (EC 2.7.10.2) (p68 kinase)
P19525_H	unknown	RIBOSOME	0.999603	0.998966	0.999879	NA	0	0	RIBOSOME	1	RIBOSOME	NA	unknown	NA	NA
P19623	CYTOSOL	CYTOSOL	1	1	1	0	0	0	CYTOSOL	1	CYTOSOL	NA	unknown	SRM SPS1 SRML1	Spermidine synthase (SPDSY) (EC 2.5.1.16) (Putrescine aminopropyltransferase)
P19623_H	unknown	CYTOSOL	0.999994	0.999979	0.999999	NA	0	1	CYTOSOL	0	unknown	NA	unknown	NA	NA
P19784	unknown	GA	0.888634	0	0.999991	NA	1	0.988444	unknown	0.0115556	unknown	1	DL candidate	CSNK2A2 CK2A2	Casein kinase II subunit alpha' (CK II alpha') (EC 2.7.11.1)
P20020	unknown	PM	1	1	1	NA	1	0	PM	1	PM	1	DL candidate	ATP2B1 PMCA1	Plasma membrane calcium-transporting ATPase 1 (EC 7.2.2.10) (Plasma membrane calcium ATPase isoform 1) (PMCA1) (Plasma membrane calcium pump isoform 1)
P20020_H	unknown	PM	1	1	1	NA	1	0	PM	1	PM	1	DL candidate	NA	NA
P20042	unknown	RIBOSOME	1	1	1	NA	0	0	RIBOSOME	1	RIBOSOME	NA	unknown	EIF2S2 EIF2B	Eukaryotic translation initiation factor 2 subunit 2 (Eukaryotic translation initiation factor 2 subunit beta) (eIF-2-beta)
P20042_H	unknown	RIBOSOME	1	1	1	NA	0	0	RIBOSOME	1	RIBOSOME	NA	unknown	NA	NA
P20073	unknown	CYTOSOL	1	1	1	NA	0	0	CYTOSOL	1	CYTOSOL	NA	unknown	ANXA7 ANX7 SNX OK/SW-cl.95	Annexin A7 (Annexin VII) (Annexin-7) (Synexin)
P20073_H	unknown	CYTOSOL	1	1	1	NA	0	0.00133333	CYTOSOL	0.998667	CYTOSOL	NA	unknown	NA	NA
P20248_H	unknown	NUCLEUS	1	1	1	NA	0	0	NUCLEUS	1	NUCLEUS	NA	unknown	NA	NA
P20290	unknown	NUCLEUS	1	1	1	NA	0	0	NUCLEUS	1	NUCLEUS	NA	unknown	BTF3 NACB OK/SW-cl.8	Transcription factor BTF3 (Nascent polypeptide-associated complex subunit beta) (NAC-beta) (RNA polymerase B transcription factor 3)
P20290_H	unknown	NUCLEUS	1	1	1	NA	0	0	NUCLEUS	1	NUCLEUS	NA	unknown	NA	NA
P20337	unknown	ER	0.850012	0.137911	0.980223	NA	0.072	0	unknown	1	unknown	NA	unknown	RAB3B	Ras-related protein Rab-3B
P20339	unknown	GA	0.888889	9.42975e-18	1	NA	1	0.00533333	unknown	0.994667	unknown	1	DL candidate	RAB5A RAB5	Ras-related protein Rab-5A (EC 3.6.5.2)
P20339_H	unknown	GA	0.888889	1.18754e-29	1	NA	1	0.00888889	unknown	0.991111	unknown	1	DL candidate	NA	NA
P20340	unknown	PM	0.999978	0.999914	0.999999	NA	0	0	PM	1	PM	NA	unknown	RAB6A RAB6	Ras-related protein Rab-6A (Rab-6)
P20618	unknown	PROTEASOME	1	1	1	NA	0	0	PROTEASOME	1	PROTEASOME	NA	unknown	PSMB1 PSC5	Proteasome subunit beta type-1 (Macropain subunit C5) (Multicatalytic endopeptidase complex subunit C5) (Proteasome component C5) (Proteasome gamma chain)
P20618_H	unknown	PROTEASOME	1	1	1	NA	0	1	PROTEASOME	0	unknown	NA	unknown	NA	NA
P20645	unknown	PEROXISOME	1	0.999996	1	NA	1	0.0857778	PEROXISOME	0.914222	PEROXISOME	1	DL candidate	M6PR MPR46 MPRD	Cation-dependent mannose-6-phosphate receptor (CD Man-6-P receptor) (CD-MPR) (46 kDa mannose 6-phosphate receptor) (MPR 46)
P20645_H	unknown	PEROXISOME	0.998402	0.983728	1	NA	1	0	PEROXISOME	1	PEROXISOME	1	DL candidate	NA	NA
P20674	MITOCHONDRION	MITOCHONDRION	1	1	1	0	0	0	MITOCHONDRION	1	MITOCHONDRION	NA	unknown	COX5A	Cytochrome c oxidase subunit 5A, mitochondrial (Cytochrome c oxidase polypeptide Va)
P20674_H	unknown	MITOCHONDRION	0.888889	7.4758e-10	1	NA	0	0.00177778	unknown	0.998222	unknown	NA	unknown	NA	NA
P20700	unknown	xCHROMATIN	1	1	1	NA	0	0	xCHROMATIN	1	xCHROMATIN	NA	unknown	LMNB1 LMN2 LMNB	Lamin-B1
P20700_H	unknown	xCHROMATIN	0.999932	0.999649	1	NA	0	1	xCHROMATIN	0	unknown	NA	unknown	NA	NA
P20810	unknown	NUCLEUS	1	1	1	NA	0	0.833333	NUCLEUS	0.166667	unknown	NA	unknown	CAST	Calpastatin (Calpain inhibitor) (Sperm BS-17 component)
P20810_H	unknown	NUCLEUS	1	1	1	NA	0	0	NUCLEUS	1	NUCLEUS	NA	unknown	NA	NA
P20962	unknown	xCYTOSKELETON	1	1	1	NA	0	0	xCYTOSKELETON	1	xCYTOSKELETON	NA	unknown	PTMS	Parathymosin
P20962_H	unknown	xCYTOSKELETON	1	1	1	NA	0	0	xCYTOSKELETON	1	xCYTOSKELETON	NA	unknown	NA	NA
P21266	unknown	CYTOSOL	1	1	1	NA	0	0	CYTOSOL	1	CYTOSOL	NA	unknown	GSTM3 GST5	Glutathione S-transferase Mu 3 (EC 2.5.1.18) (GST class-mu 3) (GSTM3-3) (hGSTM3-3)
P21281	unknown	CYTOSOL	0.999844	0.999797	1	NA	0	0.982222	CYTOSOL	0.0177778	unknown	NA	unknown	ATP6V1B2 ATP6B2 VPP3	V-type proton ATPase subunit B, brain isoform (V-ATPase subunit B 2) (Endomembrane proton pump 58 kDa subunit) (HO57) (Vacuolar proton pump subunit B 2)
P21281_H	unknown	CYTOSOL	0.999731	0.999839	1	NA	0.02	0.999556	CYTOSOL	0.000444444	unknown	NA	unknown	NA	NA
P21283	unknown	CYTOSOL	0.999988	0.999938	1	NA	0	0.996	CYTOSOL	0.004	unknown	NA	unknown	ATP6V1C1 ATP6C ATP6D VATC	V-type proton ATPase subunit C 1 (V-ATPase subunit C 1) (Vacuolar proton pump subunit C 1)
P21283_H	unknown	GA	0.825859	0	0.99318	NA	0.924	0.999111	unknown	0.000888889	unknown	NA	unknown	NA	NA
P21291	unknown	MITOCHONDRION	0.882296	0	0.999997	NA	0.984	1	unknown	0	unknown	1	DL candidate	CSRP1 CSRP CYRP	Cysteine and glycine-rich protein 1 (Cysteine-rich protein 1) (CRP) (CRP1) (Epididymis luminal protein 141) (HEL-141)
P21291_H	unknown	MITOCHONDRION	0.888889	6.3301e-07	1	NA	0.412	0.979111	unknown	0.0208889	unknown	NA	unknown	NA	NA
P21333	unknown	GA	1	1	1	NA	1	0.993333	GA	0.00666667	unknown	1	DL candidate	FLNA FLN FLN1	Filamin-A (FLN-A) (Actin-binding protein 280) (ABP-280) (Alpha-filamin) (Endothelial actin-binding protein) (Filamin-1) (Non-muscle filamin)
P21333_H	unknown	GA	1	1	1	NA	1	1	GA	0	unknown	1	DL candidate	NA	NA
P21399	CYTOSOL	CYTOSOL	1	1	1	0	0	0	CYTOSOL	1	CYTOSOL	NA	unknown	ACO1 IREB1	Cytoplasmic aconitate hydratase (Aconitase) (EC 4.2.1.3) (Citrate hydro-lyase) (Ferritin repressor protein) (Iron regulatory protein 1) (IRP1) (Iron-responsive element-binding protein 1) (IRE-BP 1)
P21399_H	unknown	CYTOSOL	1	1	1	NA	0	1	CYTOSOL	0	unknown	NA	unknown	NA	NA
P21589	unknown	PM	1	1	1	NA	0	0	PM	1	PM	NA	unknown	NT5E NT5 NTE	5'-nucleotidase (5'-NT) (EC 3.1.3.35) (EC 3.1.3.5) (EC 3.1.3.89) (EC 3.1.3.91) (EC 3.1.3.99) (5'-deoxynucleotidase) (Ecto-5'-nucleotidase) (IMP-specific 5'-nucleotidase) (Thymidylate 5'-phosphatase) (CD antigen CD73)
P21796	unknown	MITOCHONDRION	1	1	1	NA	0	0	MITOCHONDRION	1	MITOCHONDRION	NA	unknown	VDAC1 VDAC	Voltage-dependent anion-selective channel protein 1 (VDAC-1) (hVDAC1) (Outer mitochondrial membrane protein porin 1) (Plasmalemmal porin) (Porin 31HL) (Porin 31HM)
P21796_H	unknown	MITOCHONDRION	1	1	1	NA	0	0	MITOCHONDRION	1	MITOCHONDRION	NA	unknown	NA	NA
P21912	MITOCHONDRION	MITOCHONDRION	1	1	1	0	0	0	MITOCHONDRION	1	MITOCHONDRION	NA	unknown	SDHB SDH SDH1	Succinate dehydrogenase [ubiquinone] iron-sulfur subunit, mitochondrial (EC 1.3.5.1) (Iron-sulfur subunit of complex II) (Ip)
P21912_H	unknown	MITOCHONDRION	1	1	1	NA	0	0	MITOCHONDRION	1	MITOCHONDRION	NA	unknown	NA	NA
P21964	unknown	ER	1	1	1	NA	0	0	ER	1	ER	NA	unknown	COMT	Catechol O-methyltransferase (EC 2.1.1.6)
P21964_H	unknown	ER	1	1	1	NA	0	0	ER	1	ER	NA	unknown	NA	NA
P22033	MITOCHONDRION	MITOCHONDRION	1	1	1	0	0	0	MITOCHONDRION	1	MITOCHONDRION	NA	unknown	MMUT MUT	Methylmalonyl-CoA mutase, mitochondrial (MCM) (EC 5.4.99.2) (Methylmalonyl-CoA isomerase)
P22033_H	unknown	MITOCHONDRION	1	1	1	NA	0	0	MITOCHONDRION	1	MITOCHONDRION	NA	unknown	NA	NA
P22059	unknown	GA	0.887986	3.19788e-24	0.999936	NA	1	0.00177778	unknown	0.998222	unknown	1	DL candidate	OSBP OSBP1	Oxysterol-binding protein 1
P22059_H	unknown	LYSOSOME	0.919237	0.643666	1	NA	1	0	LYSOSOME	1	LYSOSOME	1	DL candidate	NA	NA
P22061	unknown	CYTOSOL	1	1	1	NA	0	0	CYTOSOL	1	CYTOSOL	NA	unknown	PCMT1	Protein-L-isoaspartate(D-aspartate) O-methyltransferase (PIMT) (EC 2.1.1.77) (L-isoaspartyl protein carboxyl methyltransferase) (Protein L-isoaspartyl/D-aspartyl methyltransferase) (Protein-beta-aspartate methyltransferase)
P22061_H	unknown	CYTOSOL	1	1	1	NA	0	0	CYTOSOL	1	CYTOSOL	NA	unknown	NA	NA
P22087	NUCLEUS	NUCLEUS	1	1	1	0	0	0	NUCLEUS	1	NUCLEUS	NA	unknown	FBL FIB1 FLRN	rRNA 2'-O-methyltransferase fibrillarin (EC 2.1.1.-) (34 kDa nucleolar scleroderma antigen) (Histone-glutamine methyltransferase) (U6 snRNA 2'-O-methyltransferase fibrillarin)
P22102	unknown	CYTOSOL	1	1	1	NA	0	0	CYTOSOL	1	CYTOSOL	NA	unknown	GART PGFT PRGS	Trifunctional purine biosynthetic protein adenosine-3 [Includes: Phosphoribosylamine--glycine ligase (EC 6.3.4.13) (Glycinamide ribonucleotide synthetase) (GARS) (Phosphoribosylglycinamide synthetase); Phosphoribosylformylglycinamidine cyclo-ligase (EC 6.3.3.1) (AIR synthase) (AIRS) (Phosphoribosyl-aminoimidazole synthetase); Phosphoribosylglycinamide formyltransferase (EC 2.1.2.2) (5'-phosphorib…
P22102_H	unknown	CYTOSOL	1	1	1	NA	0	0	CYTOSOL	1	CYTOSOL	NA	unknown	NA	NA
P22234	unknown	CYTOSOL	1	1	1	NA	0	0	CYTOSOL	1	CYTOSOL	NA	unknown	PAICS ADE2 AIRC PAIS	Bifunctional phosphoribosylaminoimidazole carboxylase/phosphoribosylaminoimidazole succinocarboxamide synthetase (PAICS) [Includes: Phosphoribosylaminoimidazole carboxylase (EC 4.1.1.21) (AIR carboxylase) (AIRC); Phosphoribosylaminoimidazole succinocarboxamide synthetase (EC 6.3.2.6) (SAICAR synthetase)]
P22234_H	unknown	CYTOSOL	1	1	1	NA	0	0	CYTOSOL	1	CYTOSOL	NA	unknown	NA	NA
P22307	unknown	LYSOSOME	1	1	1	NA	0.956	0	LYSOSOME	1	LYSOSOME	NA	unknown	SCP2	Sterol carrier protein 2 (SCP-2) (Acetyl-CoA C-myristoyltransferase) (EC 2.3.1.155) (Non-specific lipid-transfer protein) (NSL-TP) (Propanoyl-CoA C-acyltransferase) (EC 2.3.1.176) (SCP-2/3-oxoacyl-CoA thiolase) (SCP-2/thiolase) (EC 2.3.1.16) (SCP-chi) (SCPX) (Sterol carrier protein X) (SCP-X)
P22307_H	unknown	LYSOSOME	1	1	1	NA	0.992	0	LYSOSOME	1	LYSOSOME	1	DL candidate	NA	NA
P22314	unknown	CYTOSOL	1	0.999999	1	NA	0	0	CYTOSOL	1	CYTOSOL	NA	unknown	UBA1 A1S9T UBE1	Ubiquitin-like modifier-activating enzyme 1 (EC 6.2.1.45) (Protein A1S9) (Ubiquitin-activating enzyme E1)
P22314_H	unknown	CYTOSOL	1	1	1	NA	0	0	CYTOSOL	1	CYTOSOL	NA	unknown	NA	NA
P22392	unknown	xCYTOSKELETON	1	0.999999	1	NA	0	0	xCYTOSKELETON	1	xCYTOSKELETON	NA	unknown	NME2 NM23B	Nucleoside diphosphate kinase B (NDK B) (NDP kinase B) (EC 2.7.4.6) (C-myc purine-binding transcription factor PUF) (Histidine protein kinase NDKB) (EC 2.7.13.3) (nm23-H2)
P22626	unknown	NUCLEUS	1	1	1	NA	0	0.0186667	NUCLEUS	0.981333	NUCLEUS	NA	unknown	HNRNPA2B1 HNRPA2B1	Heterogeneous nuclear ribonucleoproteins A2/B1 (hnRNP A2/B1)
P22626_H	unknown	NUCLEUS	1	1	1	NA	0	0.00311111	NUCLEUS	0.996889	NUCLEUS	NA	unknown	NA	NA
P22695	MITOCHONDRION	MITOCHONDRION	1	1	1	0	0	0	MITOCHONDRION	1	MITOCHONDRION	NA	unknown	UQCRC2	Cytochrome b-c1 complex subunit 2, mitochondrial (Complex III subunit 2) (Core protein II) (Ubiquinol-cytochrome-c reductase complex core protein 2)
P22695_H	unknown	MITOCHONDRION	1	1	1	NA	0	0	MITOCHONDRION	1	MITOCHONDRION	NA	unknown	NA	NA
P23193	unknown	NUCLEUS	1	1	1	NA	0	0	NUCLEUS	1	NUCLEUS	NA	unknown	TCEA1 GTF2S TFIIS	Transcription elongation factor A protein 1 (Transcription elongation factor S-II protein 1) (Transcription elongation factor TFIIS.o)
P23193_H	unknown	NUCLEUS	1	1	1	NA	0	0	NUCLEUS	1	NUCLEUS	NA	unknown	NA	NA
P23229	unknown	PM	1	1	1	NA	0	0	PM	1	PM	NA	unknown	ITGA6	Integrin alpha-6 (CD49 antigen-like family member F) (VLA-6) (CD antigen CD49f) [Cleaved into: Integrin alpha-6 heavy chain; Integrin alpha-6 light chain; Processed integrin alpha-6 (Alpha6p)]
P23246	unknown	NUCLEUS	1	1	1	NA	0	0	NUCLEUS	1	NUCLEUS	NA	unknown	SFPQ PSF	Splicing factor, proline- and glutamine-rich (100 kDa DNA-pairing protein) (hPOMp100) (DNA-binding p52/p100 complex, 100 kDa subunit) (Polypyrimidine tract-binding protein-associated-splicing factor) (PSF) (PTB-associated-splicing factor)
P23246_H	unknown	NUCLEUS	1	1	1	NA	0	0	NUCLEUS	1	NUCLEUS	NA	unknown	NA	NA
P23258	unknown	NUCLEUS	1	1	1	NA	0	0	NUCLEUS	1	NUCLEUS	NA	unknown	TUBG1 TUBG	Tubulin gamma-1 chain (Gamma-1-tubulin) (Gamma-tubulin complex component 1) (GCP-1)
P23258_H	unknown	NUCLEUS	1	1	1	NA	0	1	NUCLEUS	0	unknown	NA	unknown	NA	NA
P23284	ER	ER	1	1	1	0	0	0	ER	1	ER	NA	unknown	PPIB CYPB	Peptidyl-prolyl cis-trans isomerase B (PPIase B) (EC 5.2.1.8) (CYP-S1) (Cyclophilin B) (Rotamase B) (S-cyclophilin) (SCYLP)
P23284_H	unknown	LYSOSOME	0.999177	0.997415	0.999829	NA	1	0	LYSOSOME	1	LYSOSOME	1	DL candidate	NA	NA
P23368	MITOCHONDRION	MITOCHONDRION	1	1	1	0	0	0	MITOCHONDRION	1	MITOCHONDRION	NA	unknown	ME2	NAD-dependent malic enzyme, mitochondrial (NAD-ME) (EC 1.1.1.38) (Malic enzyme 2)
P23368_H	unknown	MITOCHONDRION	1	1	1	NA	0	0	MITOCHONDRION	1	MITOCHONDRION	NA	unknown	NA	NA
P23381	unknown	CYTOSOL	0.999995	0.999987	0.999999	NA	0	0	CYTOSOL	1	CYTOSOL	NA	unknown	WARS1 IFI53 WARS WRS	Tryptophan--tRNA ligase, cytoplasmic (EC 6.1.1.2) (Interferon-induced protein 53) (IFP53) (Tryptophanyl-tRNA synthetase) (TrpRS) (hWRS) [Cleaved into: T1-TrpRS; T2-TrpRS]
P23381_H	unknown	CYTOSOL	1	1	1	NA	0	0	CYTOSOL	1	CYTOSOL	NA	unknown	NA	NA
P23396	RIBOSOME	RIBOSOME	1	1	1	0	0	0	RIBOSOME	1	RIBOSOME	NA	unknown	RPS3 OK/SW-cl.26	Small ribosomal subunit protein uS3 (40S ribosomal protein S3) (EC 4.2.99.18)
P23396_H	unknown	RIBOSOME	1	1	1	NA	0	0	RIBOSOME	1	RIBOSOME	NA	unknown	NA	NA
P23458_H	unknown	PM	1	1	1	NA	1	0	PM	1	PM	1	DL candidate	NA	NA
P23526	unknown	CYTOSOL	0.9997	0.999206	0.999921	NA	0	0	CYTOSOL	1	CYTOSOL	NA	unknown	AHCY SAHH	Adenosylhomocysteinase (AdoHcyase) (EC 3.13.2.1) (S-adenosyl-L-homocysteine hydrolase)
P23526_H	unknown	CYTOSOL	1	1	1	NA	0	0	CYTOSOL	1	CYTOSOL	NA	unknown	NA	NA
P23528	xCYTOSKELETON	xCYTOSKELETON	1	1	1	0	0	0	xCYTOSKELETON	1	xCYTOSKELETON	NA	unknown	CFL1 CFL	Cofilin-1 (18 kDa phosphoprotein) (p18) (Cofilin, non-muscle isoform)
P23528_H	unknown	xCYTOSKELETON	0.999999	0.999995	1	NA	0	0	xCYTOSKELETON	1	xCYTOSKELETON	NA	unknown	NA	NA
P23588	unknown	RIBOSOME	0.933801	0.830713	0.998875	NA	0.92	0	RIBOSOME	1	RIBOSOME	NA	unknown	EIF4B	Eukaryotic translation initiation factor 4B (eIF-4B)
P23588_H	unknown	RIBOSOME	0.806442	0.123539	0.989659	NA	0.284	0	unknown	1	unknown	NA	unknown	NA	NA
P23634	unknown	PM	1	1	1	NA	1	0	PM	1	PM	1	DL candidate	ATP2B4 ATP2B2 MXRA1	Plasma membrane calcium-transporting ATPase 4 (PMCA4) (EC 7.2.2.10) (Matrix-remodeling-associated protein 1) (Plasma membrane calcium ATPase isoform 4) (Plasma membrane calcium pump isoform 4)
P23786	MITOCHONDRION	MITOCHONDRION	1	1	1	0	0	0	MITOCHONDRION	1	MITOCHONDRION	NA	unknown	CPT2 CPT1	Carnitine O-palmitoyltransferase 2, mitochondrial (EC 2.3.1.21) (Carnitine palmitoyltransferase II) (CPT II)
P23919	unknown	CYTOSOL	1	1	1	NA	0	0	CYTOSOL	1	CYTOSOL	NA	unknown	DTYMK CDC8 TMPK TYMK	Thymidylate kinase (EC 2.7.4.9) (dTMP kinase)
P23919_H	unknown	CYTOSOL	1	1	1	NA	0	0.0102222	CYTOSOL	0.989778	CYTOSOL	NA	unknown	NA	NA
P23921	unknown	CYTOSOL	1	1	1	NA	0	0	CYTOSOL	1	CYTOSOL	NA	unknown	RRM1 RR1	Ribonucleoside-diphosphate reductase large subunit (EC 1.17.4.1) (Ribonucleoside-diphosphate reductase subunit M1) (Ribonucleotide reductase large subunit)
P23921_H	unknown	CYTOSOL	1	1	1	NA	0	0	CYTOSOL	1	CYTOSOL	NA	unknown	NA	NA
P24534	unknown	NUCLEUS	1	0.999999	1	NA	0	0	NUCLEUS	1	NUCLEUS	NA	unknown	EEF1B2 EEF1B EF1B	Elongation factor 1-beta (EF-1-beta)
P24534_H	unknown	NUCLEUS	0.99993	0.99957	0.999996	NA	0	0	NUCLEUS	1	NUCLEUS	NA	unknown	NA	NA
P24539	MITOCHONDRION	MITOCHONDRION	1	1	1	0	0	0	MITOCHONDRION	1	MITOCHONDRION	NA	unknown	ATP5PB ATP5F1	ATP synthase F(0) complex subunit B1, mitochondrial (ATP synthase peripheral stalk-membrane subunit b) (ATP synthase proton-transporting mitochondrial F(0) complex subunit B1) (ATP synthase subunit b) (ATPase subunit b)
P24539_H	unknown	MITOCHONDRION	1	1	1	NA	0	0	MITOCHONDRION	1	MITOCHONDRION	NA	unknown	NA	NA
P24666	unknown	CYTOSOL	1	1	1	NA	0	0	CYTOSOL	1	CYTOSOL	NA	unknown	ACP1	Low molecular weight phosphotyrosine protein phosphatase (LMW-PTP) (LMW-PTPase) (EC 3.1.3.48) (Adipocyte acid phosphatase) (Low molecular weight cytosolic acid phosphatase) (EC 3.1.3.2) (Red cell acid phosphatase 1)
P24666_H	unknown	CYTOSOL	1	1	1	NA	0	0	CYTOSOL	1	CYTOSOL	NA	unknown	NA	NA
P24752	MITOCHONDRION	MITOCHONDRION	1	1	1	0	0	0	MITOCHONDRION	1	MITOCHONDRION	NA	unknown	ACAT1 ACAT MAT	Acetyl-CoA acetyltransferase, mitochondrial (EC 2.3.1.9) (Acetoacetyl-CoA thiolase) (T2)
P24752_H	unknown	MITOCHONDRION	1	1	1	NA	0	0	MITOCHONDRION	1	MITOCHONDRION	NA	unknown	NA	NA
P24844	unknown	PEROXISOME	0.901526	0.0297657	1	NA	1	0.036	PEROXISOME	0.964	PEROXISOME	1	DL candidate	MYL9 MLC2 MRLC1 MYRL2	Myosin regulatory light polypeptide 9 (20 kDa myosin light chain) (LC20) (MLC-2C) (Myosin RLC) (Myosin regulatory light chain 2, smooth muscle isoform) (Myosin regulatory light chain 9) (Myosin regulatory light chain MRLC1)
P24844_H	unknown	PEROXISOME	0.975075	0.675288	0.999996	NA	1	0.000888889	PEROXISOME	0.999111	PEROXISOME	1	DL candidate	NA	NA
P24928_H	unknown	NUCLEUS	0.999878	0.999421	1	NA	0	0.999111	NUCLEUS	0.000888889	unknown	NA	unknown	NA	NA
P24941	unknown	GA	0.691191	0	0.993225	NA	1	1	unknown	0	unknown	1	DL candidate	CDK2 CDKN2	Cyclin-dependent kinase 2 (EC 2.7.11.22) (Cell division protein kinase 2) (p33 protein kinase)
P25205	unknown	CYTOSOL	0.998261	0.99284	0.999986	NA	0.748	1	CYTOSOL	0	unknown	NA	unknown	MCM3	DNA replication licensing factor MCM3 (EC 3.6.4.12) (DNA polymerase alpha holoenzyme-associated protein P1) (P1-MCM3) (RLF subunit beta) (p102)
P25205_H	unknown	CYTOSOL	0.874762	0.537991	0.99896	NA	0.644	1	unknown	0	unknown	NA	unknown	NA	NA
P25325	unknown	CYTOSOL	1	0.999999	1	NA	1	0.92	CYTOSOL	0.08	unknown	1	DL candidate	MPST TST2	3-mercaptopyruvate sulfurtransferase (MST) (EC 2.8.1.2)
P25398	RIBOSOME	RIBOSOME	1	1	1	0	0	0	RIBOSOME	1	RIBOSOME	NA	unknown	RPS12	Small ribosomal subunit protein eS12 (40S ribosomal protein S12)
P25398_H	unknown	NUCLEUS	1	1	1	NA	0.992	0.00266667	NUCLEUS	0.997333	NUCLEUS	1	DL candidate	NA	NA
P25685	unknown	NUCLEUS	1	1	1	NA	0	0	NUCLEUS	1	NUCLEUS	NA	unknown	DNAJB1 DNAJ1 HDJ1 HSPF1	DnaJ homolog subfamily B member 1 (DnaJ protein homolog 1) (Heat shock 40 kDa protein 1) (HSP40) (Heat shock protein 40) (Human DnaJ protein 1) (hDj-1)
P25685_H	unknown	NUCLEUS	1	1	1	NA	0	0	NUCLEUS	1	NUCLEUS	NA	unknown	NA	NA
P25705	MITOCHONDRION	MITOCHONDRION	1	1	1	0	0	0	MITOCHONDRION	1	MITOCHONDRION	NA	unknown	ATP5F1A ATP5A ATP5A1 ATP5AL2 ATPM	ATP synthase subunit alpha, mitochondrial (ATP synthase F1 subunit alpha)
P25705_H	unknown	MITOCHONDRION	1	1	1	NA	0	0	MITOCHONDRION	1	MITOCHONDRION	NA	unknown	NA	NA
P25786	PROTEASOME	PROTEASOME	1	1	1	0	0	0	PROTEASOME	1	PROTEASOME	NA	unknown	PSMA1 HC2 NU PROS30 PSC2	Proteasome subunit alpha type-1 (30 kDa prosomal protein) (PROS-30) (Macropain subunit C2) (Multicatalytic endopeptidase complex subunit C2) (Proteasome component C2) (Proteasome nu chain)
P25786_H	unknown	PROTEASOME	1	1	1	NA	0	0	PROTEASOME	1	PROTEASOME	NA	unknown	NA	NA
P25787	PROTEASOME	PROTEASOME	1	1	1	0	0	0	PROTEASOME	1	PROTEASOME	NA	unknown	PSMA2 HC3 PSC3	Proteasome subunit alpha type-2 (Macropain subunit C3) (Multicatalytic endopeptidase complex subunit C3) (Proteasome component C3)
P25788	unknown	PROTEASOME	1	1	1	NA	0	0	PROTEASOME	1	PROTEASOME	NA	unknown	PSMA3 HC8 PSC8	Proteasome subunit alpha type-3 (Macropain subunit C8) (Multicatalytic endopeptidase complex subunit C8) (Proteasome component C8)
P25788_H	unknown	PROTEASOME	1	1	1	NA	0	0	PROTEASOME	1	PROTEASOME	NA	unknown	NA	NA
P25789	PROTEASOME	PROTEASOME	1	1	1	0	0	0	PROTEASOME	1	PROTEASOME	NA	unknown	PSMA4 HC9 PSC9	Proteasome subunit alpha type-4 (Macropain subunit C9) (Multicatalytic endopeptidase complex subunit C9) (Proteasome component C9) (Proteasome subunit L)
P25789_H	unknown	PROTEASOME	1	1	1	NA	0	0	PROTEASOME	1	PROTEASOME	NA	unknown	NA	NA
P26006	unknown	PM	1	1	1	NA	0.012	0	PM	1	PM	NA	unknown	ITGA3 MSK18	Integrin alpha-3 (CD49 antigen-like family member C) (FRP-2) (Galactoprotein B3) (GAPB3) (VLA-3 subunit alpha) (CD antigen CD49c) [Cleaved into: Integrin alpha-3 heavy chain; Integrin alpha-3 light chain]
P26038	unknown	PM	0.990185	0.957469	1	NA	0.012	0	PM	1	PM	NA	unknown	MSN	Moesin (Membrane-organizing extension spike protein)
P26038_H	unknown	GA	0.814909	1.37312e-30	0.991548	NA	0.936	0	unknown	1	unknown	NA	unknown	NA	NA
P26196	unknown	NUCLEUS	1	1	1	NA	0.904	0	NUCLEUS	1	NUCLEUS	NA	unknown	DDX6 HLR2 RCK	Probable ATP-dependent RNA helicase DDX6 (EC 3.6.4.13) (ATP-dependent RNA helicase p54) (DEAD box protein 6) (Oncogene RCK)
P26196_H	unknown	NUCLEUS	1	0.999999	1	NA	0.984	0	NUCLEUS	1	NUCLEUS	1	DL candidate	NA	NA
P26358_H	unknown	NUCLEUS	0.539541	0	1	NA	1	1	unknown	0	unknown	1	DL candidate	NA	NA
P26368	unknown	NUCLEUS	1	1	1	NA	0	0	NUCLEUS	1	NUCLEUS	NA	unknown	U2AF2 U2AF65	Splicing factor U2AF 65 kDa subunit (U2 auxiliary factor 65 kDa subunit) (hU2AF(65)) (hU2AF65) (U2 snRNP auxiliary factor large subunit)
P26368_H	unknown	NUCLEUS	1	1	1	NA	0	0	NUCLEUS	1	NUCLEUS	NA	unknown	NA	NA
P26373	RIBOSOME	RIBOSOME	1	1	1	0	0	0	RIBOSOME	1	RIBOSOME	NA	unknown	RPL13 BBC1 OK/SW-cl.46	Large ribosomal subunit protein eL13 (60S ribosomal protein L13) (Breast basic conserved protein 1)
P26373_H	unknown	RIBOSOME	1	1	1	NA	0	0	RIBOSOME	1	RIBOSOME	NA	unknown	NA	NA
P26440	MITOCHONDRION	MITOCHONDRION	1	1	1	0	0	0	MITOCHONDRION	1	MITOCHONDRION	NA	unknown	IVD	Isovaleryl-CoA dehydrogenase, mitochondrial (IVD) (EC 1.3.8.4) (Butyryl-CoA dehydrogenase) (EC 1.3.8.1)
P26572_H	unknown	PM	0.999812	0.999092	1	NA	0.12	0	PM	1	PM	NA	unknown	NA	NA
P26583	unknown	xCHROMATIN	1	1	1	NA	0	1	xCHROMATIN	0	unknown	NA	unknown	HMGB2 HMG2	High mobility group protein B2 (High mobility group protein 2) (HMG-2)
P26583_H	unknown	xCHROMATIN	1	1	1	NA	0	1	xCHROMATIN	0	unknown	NA	unknown	NA	NA
P26599	unknown	NUCLEUS	1	1	1	NA	0	0	NUCLEUS	1	NUCLEUS	NA	unknown	PTBP1 PTB	Polypyrimidine tract-binding protein 1 (PTB) (57 kDa RNA-binding protein PPTB-1) (Heterogeneous nuclear ribonucleoprotein I) (hnRNP I)
P26599_H	unknown	NUCLEUS	1	1	1	NA	0	0	NUCLEUS	1	NUCLEUS	NA	unknown	NA	NA
P26639	unknown	CYTOSOL	1	1	1	NA	0	0	CYTOSOL	1	CYTOSOL	NA	unknown	TARS1 TARS	Threonine--tRNA ligase 1, cytoplasmic (EC 6.1.1.3) (Threonyl-tRNA synthetase) (ThrRS) (Threonyl-tRNA synthetase 1)
P26639_H	unknown	CYTOSOL	1	1	1	NA	0	0	CYTOSOL	1	CYTOSOL	NA	unknown	NA	NA
P26640	unknown	NUCLEUS	1	1	1	NA	0	0	NUCLEUS	1	NUCLEUS	NA	unknown	VARS1 G7A VARS VARS2	Valine--tRNA ligase (EC 6.1.1.9) (Protein G7a) (Valyl-tRNA synthetase) (ValRS)
P26640_H	unknown	NUCLEUS	1	1	1	NA	0	0	NUCLEUS	1	NUCLEUS	NA	unknown	NA	NA
P26641	unknown	NUCLEUS	0.94817	0.597027	0.996549	NA	0.028	0	NUCLEUS	1	NUCLEUS	NA	unknown	EEF1G EF1G PRO1608	Elongation factor 1-gamma (EF-1-gamma) (eEF-1B gamma)
P26641_H	unknown	NUCLEUS	1	0.999999	1	NA	0	0	NUCLEUS	1	NUCLEUS	NA	unknown	NA	NA
P26885	ER	ER	1	1	1	0	0	0	ER	1	ER	NA	unknown	FKBP2 FKBP13	Peptidyl-prolyl cis-trans isomerase FKBP2 (PPIase FKBP2) (EC 5.2.1.8) (13 kDa FK506-binding protein) (13 kDa FKBP) (FKBP-13) (FK506-binding protein 2) (FKBP-2) (Immunophilin FKBP13) (Rotamase)
P26885_H	unknown	GA	0.887515	0	0.999833	NA	1	0.000444444	unknown	0.999556	unknown	1	DL candidate	NA	NA
P27105	unknown	LYSOSOME	0.884875	0.0101979	0.998454	NA	0.044	0	unknown	1	unknown	NA	unknown	STOM BND7 EPB72	Stomatin (Erythrocyte band 7 integral membrane protein) (Erythrocyte membrane protein band 7.2) (Protein 7.2b)
P27105_H	unknown	LYSOSOME	0.895138	0.0267728	0.999601	NA	0.996	0	unknown	1	unknown	1	DL candidate	NA	NA
P27144	MITOCHONDRION	MITOCHONDRION	1	1	1	0	0	0	MITOCHONDRION	1	MITOCHONDRION	NA	unknown	AK4 AK3 AK3L1	Adenylate kinase 4, mitochondrial (AK 4) (EC 2.7.4.10) (EC 2.7.4.6) (Adenylate kinase 3-like) (GTP:AMP phosphotransferase AK4)
P27144_H	unknown	GA	1	1	1	NA	1	1	GA	0	unknown	1	DL candidate	NA	NA
P27348	unknown	xCYTOSKELETON	0.933522	0.828237	0.983292	NA	0.896	0	xCYTOSKELETON	1	xCYTOSKELETON	NA	unknown	YWHAQ	14-3-3 protein theta (14-3-3 protein T-cell) (14-3-3 protein tau) (Protein HS1)
P27348_H	unknown	CYTOSOL	1	1	1	NA	0	0	CYTOSOL	1	CYTOSOL	NA	unknown	NA	NA
P27361	unknown	GA	0.548365	0	0.920453	NA	0.62	0.999556	unknown	0.000444444	unknown	NA	unknown	MAPK3 ERK1 PRKM3	Mitogen-activated protein kinase 3 (MAP kinase 3) (MAPK 3) (EC 2.7.11.24) (ERT2) (Extracellular signal-regulated kinase 1) (ERK-1) (Insulin-stimulated MAP2 kinase) (MAP kinase isoform p44) (p44-MAPK) (Microtubule-associated protein 2 kinase) (p44-ERK1)
P27635	RIBOSOME	RIBOSOME	1	1	1	0	0	0	RIBOSOME	1	RIBOSOME	NA	unknown	RPL10 DXS648E QM	Large ribosomal subunit protein uL16 (60S ribosomal protein L10) (Laminin receptor homolog) (Protein QM) (Ribosomal protein L10) (Tumor suppressor QM)
P27635_H	unknown	RIBOSOME	1	1	1	NA	0	0	RIBOSOME	1	RIBOSOME	NA	unknown	NA	NA
P27694	unknown	CYTOSOL	1	1	1	NA	0	0	CYTOSOL	1	CYTOSOL	NA	unknown	RPA1 REPA1 RPA70	Replication protein A 70 kDa DNA-binding subunit (RP-A p70) (Replication factor A protein 1) (RF-A protein 1) (Single-stranded DNA-binding protein) [Cleaved into: Replication protein A 70 kDa DNA-binding subunit, N-terminally processed]
P27694_H	unknown	CYTOSOL	1	1	1	NA	0	0.000444444	CYTOSOL	0.999556	CYTOSOL	NA	unknown	NA	NA
P27695	unknown	NUCLEUS	0.999997	0.999984	1	NA	0	0.00622222	NUCLEUS	0.993778	NUCLEUS	NA	unknown	APEX1 APE APE1 APEX APX HAP1 REF1	DNA-(apurinic or apyrimidinic site) endonuclease (EC 3.1.11.2) (APEX nuclease) (APEN) (Apurinic-apyrimidinic endonuclease 1) (AP endonuclease 1) (APE-1) (REF-1) (Redox factor-1) [Cleaved into: DNA-(apurinic or apyrimidinic site) endonuclease, mitochondrial]
P27695_H	unknown	NUCLEUS	1	1	1	NA	0	0	NUCLEUS	1	NUCLEUS	NA	unknown	NA	NA
P27707	unknown	xCYTOSKELETON	1	1	1	NA	0.896	0	xCYTOSKELETON	1	xCYTOSKELETON	NA	unknown	DCK	Deoxycytidine kinase (dCK) (EC 2.7.1.74) (Deoxyadenosine kinase) (EC 2.7.1.76) (Deoxyguanosine kinase) (EC 2.7.1.113)
P27708	unknown	CYTOSOL	0.999964	0.999841	0.999997	NA	0.996	1	CYTOSOL	0	unknown	1	DL candidate	CAD	CAD protein [Includes: Glutamine-dependent carbamoyl-phosphate synthase (EC 6.3.5.5); Aspartate carbamoyltransferase (EC 2.1.3.2); Dihydroorotase (EC 3.5.2.3)]
P27708_H	unknown	CYTOSOL	0.997152	0.987191	0.999813	NA	1	1	CYTOSOL	0	unknown	1	DL candidate	NA	NA
P27797	unknown	LYSOSOME	1	1	1	NA	1	0	LYSOSOME	1	LYSOSOME	1	DL candidate	CALR CRTC	Calreticulin (CRP55) (Calregulin) (Endoplasmic reticulum resident protein 60) (ERp60) (HACBP) (grp60)
P27797_H	unknown	LYSOSOME	1	0.999999	1	NA	1	0	LYSOSOME	1	LYSOSOME	1	DL candidate	NA	NA
P27816	unknown	NUCLEUS	0.990392	0.92127	0.999826	NA	0	0.976	NUCLEUS	0.024	unknown	NA	unknown	MAP4	Microtubule-associated protein 4 (MAP-4)
P27816	unknown	NUCLEUS	0.990392	0.92127	0.999826	NA	0	0.976	NUCLEUS	0.024	unknown	NA	unknown	MAP4	Microtubule-associated protein 4 (MAP-4)
P27816-4	unknown	RIBOSOME	0.932153	0.812848	0.995514	NA	0.928	0	RIBOSOME	1	RIBOSOME	NA	unknown	NA	NA
P27816_H	unknown	RIBOSOME	0.999624	0.998623	0.99999	NA	1	0	RIBOSOME	1	RIBOSOME	1	DL candidate	NA	NA
P27824	ER	ER	1	1	1	0	0	0	ER	1	ER	NA	unknown	CANX	Calnexin (IP90) (Major histocompatibility complex class I antigen-binding protein p88) (p90)
P27824_H	unknown	ER	1	1	1	NA	0	0	ER	1	ER	NA	unknown	NA	NA
P28062	unknown	NUCLEUS	1	1	1	NA	0	1	NUCLEUS	0	unknown	NA	unknown	PSMB8 LMP7 PSMB5i RING10 Y2	Proteasome subunit beta type-8 (EC 3.4.25.1) (Low molecular mass protein 7) (Macropain subunit C13) (Multicatalytic endopeptidase complex subunit C13) (Proteasome component C13) (Proteasome subunit beta-5i) (Really interesting new gene 10 protein)
P28066	unknown	PROTEASOME	1	1	1	NA	0	0	PROTEASOME	1	PROTEASOME	NA	unknown	PSMA5	Proteasome subunit alpha type-5 (Macropain zeta chain) (Multicatalytic endopeptidase complex zeta chain) (Proteasome zeta chain)
P28066_H	unknown	CYTOSOL	1	1	1	NA	1	0	CYTOSOL	1	CYTOSOL	1	DL candidate	NA	NA
P28070	PROTEASOME	PROTEASOME	1	1	1	0	0	0	PROTEASOME	1	PROTEASOME	NA	unknown	PSMB4 PROS26	Proteasome subunit beta type-4 (26 kDa prosomal protein) (HsBPROS26) (PROS-26) (Macropain beta chain) (Multicatalytic endopeptidase complex beta chain) (Proteasome beta chain) (Proteasome chain 3) (HsN3)
P28070_H	unknown	PROTEASOME	1	1	1	NA	0	0	PROTEASOME	1	PROTEASOME	NA	unknown	NA	NA
P28072	PROTEASOME	PROTEASOME	1	1	1	0	0	0	PROTEASOME	1	PROTEASOME	NA	unknown	PSMB6 LMPY Y	Proteasome subunit beta type-6 (EC 3.4.25.1) (Macropain delta chain) (Multicatalytic endopeptidase complex delta chain) (Proteasome delta chain) (Proteasome subunit Y)
P28072_H	unknown	PROTEASOME	1	1	1	NA	0	0	PROTEASOME	1	PROTEASOME	NA	unknown	NA	NA
P28074	PROTEASOME	PROTEASOME	1	1	1	0	0	0	PROTEASOME	1	PROTEASOME	NA	unknown	PSMB5 LMPX MB1 X	Proteasome subunit beta type-5 (EC 3.4.25.1) (Macropain epsilon chain) (Multicatalytic endopeptidase complex epsilon chain) (Proteasome chain 6) (Proteasome epsilon chain) (Proteasome subunit MB1) (Proteasome subunit X)
P28074_H	unknown	PROTEASOME	1	1	1	NA	0	0.998222	PROTEASOME	0.00177778	unknown	NA	unknown	NA	NA
P28288	PEROXISOME	PEROXISOME	1	1	1	0	0	0	PEROXISOME	1	PEROXISOME	NA	unknown	ABCD3 PMP70 PXMP1	ATP-binding cassette sub-family D member 3 (EC 3.1.2.-) (EC 7.6.2.-) (70 kDa peroxisomal membrane protein) (PMP70)
P28288_H	unknown	ER	1	1	1	NA	1	0	ER	1	ER	1	DL candidate	NA	NA
P28331	unknown	MITOCHONDRION	0.888889	0	1	NA	0.98	0	unknown	1	unknown	1	DL candidate	NDUFS1	NADH-ubiquinone oxidoreductase 75 kDa subunit, mitochondrial (EC 7.1.1.2) (Complex I-75kD) (CI-75kD)
P28331_H	unknown	MITOCHONDRION	0.888889	4.31806e-07	1	NA	0	0	unknown	1	unknown	NA	unknown	NA	NA
P28370_H	unknown	NUCLEUS	1	1	1	NA	0	0	NUCLEUS	1	NUCLEUS	NA	unknown	NA	NA
P28482	unknown	CYTOSOL	1	1	1	NA	0	0	CYTOSOL	1	CYTOSOL	NA	unknown	MAPK1 ERK2 PRKM1 PRKM2	Mitogen-activated protein kinase 1 (MAP kinase 1) (MAPK 1) (EC 2.7.11.24) (ERT1) (Extracellular signal-regulated kinase 2) (ERK-2) (MAP kinase isoform p42) (p42-MAPK) (Mitogen-activated protein kinase 2) (MAP kinase 2) (MAPK 2)
P28482_H	unknown	CYTOSOL	1	1	1	NA	0	0.000444444	CYTOSOL	0.999556	CYTOSOL	NA	unknown	NA	NA
P28838	unknown	CYTOSOL	1	1	1	NA	0	0	CYTOSOL	1	CYTOSOL	NA	unknown	LAP3 LAPEP PEPS	Cytosol aminopeptidase (EC 3.4.11.1) (Cysteinylglycine-S-conjugate dipeptidase) (EC 3.4.13.23) (Leucine aminopeptidase 3) (LAP-3) (Leucyl aminopeptidase) (Peptidase S) (Proline aminopeptidase) (EC 3.4.11.5) (Prolyl aminopeptidase)
P28838_H	unknown	CYTOSOL	1	1	1	NA	0	0	CYTOSOL	1	CYTOSOL	NA	unknown	NA	NA
P29144	unknown	NUCLEUS	1	1	1	NA	1	1	NUCLEUS	0	unknown	1	DL candidate	TPP2	Tripeptidyl-peptidase 2 (TPP-2) (EC 3.4.14.10) (Tripeptidyl aminopeptidase) (Tripeptidyl-peptidase II) (TPP-II)
P29144_H	unknown	NUCLEUS	1	1	1	NA	0	0.00488889	NUCLEUS	0.995111	NUCLEUS	NA	unknown	NA	NA
P29218	CYTOSOL	CYTOSOL	1	1	1	0	0	0	CYTOSOL	1	CYTOSOL	NA	unknown	IMPA1 IMPA	Inositol monophosphatase 1 (IMP 1) (IMPase 1) (EC 3.1.3.25) (D-galactose 1-phosphate phosphatase) (EC 3.1.3.94) (Inositol-1(or 4)-monophosphatase 1) (Lithium-sensitive myo-inositol monophosphatase A1)
P29317	unknown	PM	1	1	1	NA	1	0	PM	1	PM	1	DL candidate	EPHA2 ECK	Ephrin type-A receptor 2 (EC 2.7.10.1) (Epithelial cell kinase) (Tyrosine-protein kinase receptor ECK)
P29317_H	unknown	GA	0.888836	1.17766e-21	0.999996	NA	1	0.125333	unknown	0.874667	unknown	1	DL candidate	NA	NA
P29353	unknown	GA	0.888889	0	1	NA	1	0.147556	unknown	0.852444	unknown	1	DL candidate	SHC1 SHC SHCA	SHC-transforming protein 1 (SHC-transforming protein 3) (SHC-transforming protein A) (Src homology 2 domain-containing-transforming protein C1) (SH2 domain protein C1)
P29401	unknown	CYTOSOL	0.532962	0.251214	0.808202	NA	0.476	0	unknown	1	unknown	NA	unknown	TKT	Transketolase (TK) (EC 2.2.1.1)
P29401_H	unknown	CYTOSOL	1	1	1	NA	0	0	CYTOSOL	1	CYTOSOL	NA	unknown	NA	NA
P29590	unknown	CYTOSOL	1	1	1	NA	0	0	CYTOSOL	1	CYTOSOL	NA	unknown	PML MYL PP8675 RNF71 TRIM19	Protein PML (E3 SUMO-protein ligase PML) (EC 2.3.2.-) (Promyelocytic leukemia protein) (RING finger protein 71) (RING-type E3 SUMO transferase PML) (Tripartite motif-containing protein 19) (TRIM19)
P29692-3	unknown	NUCLEUS	1	1	1	NA	0	1	NUCLEUS	0	unknown	NA	unknown	NA	NA
P29966	unknown	LYSOSOME	1	1	1	NA	0	0	LYSOSOME	1	LYSOSOME	NA	unknown	MARCKS MACS PRKCSL	Myristoylated alanine-rich C-kinase substrate (MARCKS) (Protein kinase C substrate, 80 kDa protein, light chain) (80K-L protein) (PKCSL)
P29966_H	unknown	LYSOSOME	1	1	1	NA	0	0	LYSOSOME	1	LYSOSOME	NA	unknown	NA	NA
P29992	unknown	PM	1	1	1	NA	1	0	PM	1	PM	1	DL candidate	GNA11 GA11	Guanine nucleotide-binding protein subunit alpha-11 (G alpha-11) (G-protein subunit alpha-11) (Guanine nucleotide-binding protein G(y) subunit alpha)
P29992_H	unknown	PM	1	1	1	NA	1	0	PM	1	PM	1	DL candidate	NA	NA
P30040	ER	ER	1	1	1	0	0	0	ER	1	ER	NA	unknown	ERP29 C12orf8 ERP28	Endoplasmic reticulum resident protein 29 (ERp29) (Endoplasmic reticulum resident protein 28) (ERp28) (Endoplasmic reticulum resident protein 31) (ERp31)
P30040_H	unknown	LYSOSOME	0.999742	0.999264	0.999971	NA	1	0	LYSOSOME	1	LYSOSOME	1	DL candidate	NA	NA
P30041	unknown	xCYTOSKELETON	1	1	1	NA	0	0	xCYTOSKELETON	1	xCYTOSKELETON	NA	unknown	PRDX6 AOP2 KIAA0106	Peroxiredoxin-6 (EC 1.11.1.27) (1-Cys peroxiredoxin) (1-Cys PRX) (24 kDa protein) (Acidic calcium-independent phospholipase A2) (aiPLA2) (EC 3.1.1.4) (Antioxidant protein 2) (Glutathione-dependent peroxiredoxin) (Liver 2D page spot 40) (Lysophosphatidylcholine acyltransferase 5) (LPC acyltransferase 5) (LPCAT-5) (Lyso-PC acyltransferase 5) (EC 2.3.1.23) (Non-selenium glutathione peroxidase) (NSGP…
P30041_H	unknown	CYTOSOL	0.939454	0.370179	0.994687	NA	0.112	0	CYTOSOL	1	CYTOSOL	NA	unknown	NA	NA
P30043	unknown	CYTOSOL	1	1	1	NA	0	0	CYTOSOL	1	CYTOSOL	NA	unknown	BLVRB FLR	Flavin reductase (NADPH) (FR) (EC 1.5.1.30) (Biliverdin reductase B) (BVR-B) (EC 1.3.1.24) (Biliverdin-IX beta-reductase) (Green heme-binding protein) (GHBP) (NADPH-dependent diaphorase) (NADPH-flavin reductase) (FLR)
P30043_H	unknown	CYTOSOL	1	1	1	NA	0	0	CYTOSOL	1	CYTOSOL	NA	unknown	NA	NA
P30044	unknown	xCYTOSKELETON	0.888935	6.17303e-05	1	NA	0	1	unknown	0	unknown	NA	unknown	PRDX5 ACR1 SBBI10	Peroxiredoxin-5, mitochondrial (EC 1.11.1.24) (Alu corepressor 1) (Antioxidant enzyme B166) (AOEB166) (Liver tissue 2D-page spot 71B) (PLP) (Peroxiredoxin V) (Prx-V) (Peroxisomal antioxidant enzyme) (TPx type VI) (Thioredoxin peroxidase PMP20) (Thioredoxin-dependent peroxiredoxin 5)
P30044_H	unknown	xCYTOSKELETON	0.999994	0.999954	1	NA	0	1	xCYTOSKELETON	0	unknown	NA	unknown	NA	NA
P30048	unknown	MITOCHONDRION	1	1	1	NA	0	0	MITOCHONDRION	1	MITOCHONDRION	NA	unknown	PRDX3 AOP1	Thioredoxin-dependent peroxide reductase, mitochondrial (EC 1.11.1.24) (Antioxidant protein 1) (AOP-1) (HBC189) (Peroxiredoxin III) (Prx-III) (Peroxiredoxin-3) (Protein MER5 homolog) (Thioredoxin-dependent peroxiredoxin 3)
P30048_H	unknown	MITOCHONDRION	1	1	1	NA	0	0	MITOCHONDRION	1	MITOCHONDRION	NA	unknown	NA	NA
P30049	unknown	MITOCHONDRION	1	1	1	NA	0.988	0	MITOCHONDRION	1	MITOCHONDRION	1	DL candidate	ATP5F1D ATP5D	ATP synthase subunit delta, mitochondrial (ATP synthase F1 subunit delta) (F-ATPase delta subunit)
P30049_H	unknown	MITOCHONDRION	1	1	1	NA	0	0	MITOCHONDRION	1	MITOCHONDRION	NA	unknown	NA	NA
P30050	RIBOSOME	RIBOSOME	1	1	1	0	0	0	RIBOSOME	1	RIBOSOME	NA	unknown	RPL12	Large ribosomal subunit protein uL11 (60S ribosomal protein L12)
P30050_H	unknown	RIBOSOME	0.999943	0.999861	0.999983	NA	0	0	RIBOSOME	1	RIBOSOME	NA	unknown	NA	NA
P30084	MITOCHONDRION	MITOCHONDRION	1	1	1	0	0	0	MITOCHONDRION	1	MITOCHONDRION	NA	unknown	ECHS1	Enoyl-CoA hydratase, mitochondrial (mECH) (mECH1) (EC 4.2.1.17) (EC 5.3.3.8) (Enoyl-CoA hydratase 1) (ECHS1) (Short-chain enoyl-CoA hydratase) (SCEH)
P30084_H	unknown	MITOCHONDRION	1	1	1	NA	0	0	MITOCHONDRION	1	MITOCHONDRION	NA	unknown	NA	NA
P30085	unknown	xCYTOSKELETON	0.999991	0.999955	1	NA	0.364	0	xCYTOSKELETON	1	xCYTOSKELETON	NA	unknown	CMPK1 CMK CMPK UCK UMK UMPK	UMP-CMP kinase (EC 2.7.4.14) (Deoxycytidylate kinase) (CK) (dCMP kinase) (Nucleoside-diphosphate kinase) (EC 2.7.4.6) (Uridine monophosphate/cytidine monophosphate kinase) (UMP/CMP kinase) (UMP/CMPK)
P30085_H	unknown	CYTOSOL	1	1	1	NA	0.004	0	CYTOSOL	1	CYTOSOL	NA	unknown	NA	NA
P30086	unknown	xCYTOSKELETON	1	1	1	NA	0	0	xCYTOSKELETON	1	xCYTOSKELETON	NA	unknown	PEBP1 PBP PEBP	Phosphatidylethanolamine-binding protein 1 (PEBP-1) (HCNPpp) (Neuropolypeptide h3) (Prostatic-binding protein) (Raf kinase inhibitor protein) (RKIP) [Cleaved into: Hippocampal cholinergic neurostimulating peptide (HCNP)]
P30086_H	unknown	CYTOSOL	0.541037	0.28095	0.792859	NA	0.552	0	unknown	1	unknown	NA	unknown	NA	NA
P30101	ER	ER	1	1	1	0	0	0	ER	1	ER	NA	unknown	PDIA3 ERP57 ERP60 GRP58	Protein disulfide-isomerase A3 (EC 5.3.4.1) (58 kDa glucose-regulated protein) (58 kDa microsomal protein) (p58) (Disulfide isomerase ER-60) (Endoplasmic reticulum resident protein 57) (ER protein 57) (ERp57) (Endoplasmic reticulum resident protein 60) (ER protein 60) (ERp60)
P30101_H	unknown	ER	1	1	1	NA	0	0	ER	1	ER	NA	unknown	NA	NA
P30153	unknown	CYTOSOL	1	1	1	NA	0	0	CYTOSOL	1	CYTOSOL	NA	unknown	PPP2R1A	Serine/threonine-protein phosphatase 2A 65 kDa regulatory subunit A alpha isoform (Medium tumor antigen-associated 61 kDa protein) (PP2A subunit A isoform PR65-alpha) (PP2A subunit A isoform R1-alpha)
P30153_H	unknown	CYTOSOL	1	1	1	NA	0	0	CYTOSOL	1	CYTOSOL	NA	unknown	NA	NA
P30154	unknown	CYTOSOL	1	1	1	NA	0.284	0	CYTOSOL	1	CYTOSOL	NA	unknown	PPP2R1B	Serine/threonine-protein phosphatase 2A 65 kDa regulatory subunit A beta isoform (PP2A subunit A isoform PR65-beta) (PP2A subunit A isoform R1-beta)
P30405	MITOCHONDRION	MITOCHONDRION	1	1	1	0	0	0	MITOCHONDRION	1	MITOCHONDRION	NA	unknown	PPIF CYP3	Peptidyl-prolyl cis-trans isomerase F, mitochondrial (PPIase F) (EC 5.2.1.8) (Cyclophilin D) (CyP-D) (CypD) (Cyclophilin F) (Mitochondrial cyclophilin) (CyP-M) (Rotamase F)
P30405_H	unknown	MITOCHONDRION	1	1	1	NA	0	0	MITOCHONDRION	1	MITOCHONDRION	NA	unknown	NA	NA
P30419	unknown	NUCLEUS	0.986341	0.961377	0.997475	NA	0.016	0	NUCLEUS	1	NUCLEUS	NA	unknown	NMT1 NMT	Glycylpeptide N-tetradecanoyltransferase 1 (EC 2.3.1.97) (Myristoyl-CoA:protein N-myristoyltransferase 1) (HsNMT1) (NMT 1) (Type I N-myristoyltransferase) (Peptide N-myristoyltransferase 1) (Protein-lysine myristoyltransferase NMT1) (EC 2.3.1.-)
P30419_H	unknown	NUCLEUS	1	0.999999	1	NA	0	0	NUCLEUS	1	NUCLEUS	NA	unknown	NA	NA
P30519	unknown	ER	1	1	1	NA	0	0	ER	1	ER	NA	unknown	HMOX2 HO2	Heme oxygenase 2 (HO-2) (EC 1.14.14.18) [Cleaved into: Heme oxygenase 2 soluble form]
P30519_H	unknown	ER	1	1	1	NA	0	0	ER	1	ER	NA	unknown	NA	NA
P30520	unknown	CYTOSOL	0.999504	0.998647	0.999873	NA	0	0	CYTOSOL	1	CYTOSOL	NA	unknown	ADSS2 ADSS	Adenylosuccinate synthetase isozyme 2 (AMPSase 2) (AdSS 2) (EC 6.3.4.4) (Adenylosuccinate synthetase, acidic isozyme) (Adenylosuccinate synthetase, liver isozyme) (L-type adenylosuccinate synthetase) (IMP--aspartate ligase 2)
P30520_H	unknown	CYTOSOL	1	1	1	NA	0	0	CYTOSOL	1	CYTOSOL	NA	unknown	NA	NA
P30530_H	unknown	GA	0.888872	2.78938e-21	0.999998	NA	1	0	unknown	1	unknown	1	DL candidate	NA	NA
P30533	unknown	LYSOSOME	0.979298	0.93454	0.998088	NA	0.972	0	LYSOSOME	1	LYSOSOME	1	DL candidate	LRPAP1 A2MRAP	Alpha-2-macroglobulin receptor-associated protein (Alpha-2-MRAP) (Low density lipoprotein receptor-related protein-associated protein 1) (RAP)
P30533_H	unknown	ER	0.999999	0.999996	1	NA	0	0	ER	1	ER	NA	unknown	NA	NA
P30566	unknown	CYTOSOL	1	1	1	NA	0	0	CYTOSOL	1	CYTOSOL	NA	unknown	ADSL AMPS	Adenylosuccinate lyase (ADSL) (ASL) (EC 4.3.2.2) (Adenylosuccinase) (ASase)
P30566_H	unknown	CYTOSOL	1	1	1	NA	0	0	CYTOSOL	1	CYTOSOL	NA	unknown	NA	NA
P30825	unknown	LYSOSOME	0.984574	0.930319	0.999549	NA	0.996	0	LYSOSOME	1	LYSOSOME	1	DL candidate	SLC7A1 ATRC1 ERR REC1L	High affinity cationic amino acid transporter 1 (CAT-1) (CAT1) (Ecotropic retroviral leukemia receptor homolog) (Ecotropic retrovirus receptor homolog) (Solute carrier family 7 member 1) (System Y+ basic amino acid transporter)
P30825_H	unknown	ER	0.998038	0.990306	0.999804	NA	0.964	0	ER	1	ER	NA	unknown	NA	NA
P30837	MITOCHONDRION	MITOCHONDRION	1	1	1	0	0	0	MITOCHONDRION	1	MITOCHONDRION	NA	unknown	ALDH1B1 ALDH5 ALDHX	Aldehyde dehydrogenase X, mitochondrial (EC 1.2.1.3) (Aldehyde dehydrogenase 5) (Aldehyde dehydrogenase family 1 member B1)
P30876	unknown	GA	0.838774	0	0.999941	NA	0.988	0.999556	unknown	0.000444444	unknown	1	DL candidate	POLR2B	DNA-directed RNA polymerase II subunit RPB2 (EC 2.7.7.6) (DNA-directed RNA polymerase II 140 kDa polypeptide) (DNA-directed RNA polymerase II subunit B) (RNA polymerase II subunit 2) (RNA polymerase II subunit B2)
P31040	MITOCHONDRION	MITOCHONDRION	1	1	1	0	0	0	MITOCHONDRION	1	MITOCHONDRION	NA	unknown	SDHA SDH2 SDHF	Succinate dehydrogenase [ubiquinone] flavoprotein subunit, mitochondrial (EC 1.3.5.1) (Flavoprotein subunit of complex II) (Fp)
P31040_H	unknown	MITOCHONDRION	1	1	1	NA	0	0	MITOCHONDRION	1	MITOCHONDRION	NA	unknown	NA	NA
P31146	unknown	GA	0.538989	0.00466754	1	NA	1	1	unknown	0	unknown	1	DL candidate	CORO1A CORO1	Coronin-1A (Coronin-like protein A) (Clipin-A) (Coronin-like protein p57) (Tryptophan aspartate-containing coat protein) (TACO)
P31150	unknown	CYTOSOL	1	1	1	NA	0	0	CYTOSOL	1	CYTOSOL	NA	unknown	GDI1 GDIL OPHN2 RABGDIA XAP4	Rab GDP dissociation inhibitor alpha (Rab GDI alpha) (Guanosine diphosphate dissociation inhibitor 1) (GDI-1) (Oligophrenin-2) (Protein XAP-4)
P31150_H	unknown	GA	0.888889	0	1	NA	1	0.632889	unknown	0.367111	unknown	1	DL candidate	NA	NA
P31153	CYTOSOL	CYTOSOL	1	1	1	0	0	0	CYTOSOL	1	CYTOSOL	NA	unknown	MAT2A AMS2 MATA2	S-adenosylmethionine synthase isoform type-2 (AdoMet synthase 2) (EC 2.5.1.6) (Methionine adenosyltransferase 2) (MAT 2) (Methionine adenosyltransferase II) (MAT-II)
P31153_H	unknown	CYTOSOL	1	1	1	NA	0	0	CYTOSOL	1	CYTOSOL	NA	unknown	NA	NA
P31350_H	unknown	CYTOSOL	1	1	1	NA	0	0	CYTOSOL	1	CYTOSOL	NA	unknown	NA	NA
P31483	unknown	NUCLEUS	1	1	1	NA	0	0	NUCLEUS	1	NUCLEUS	NA	unknown	TIA1	Cytotoxic granule associated RNA binding protein TIA1 (Nucleolysin TIA-1 isoform p40) (RNA-binding protein TIA-1) (T-cell-restricted intracellular antigen-1) (TIA-1) (p40-TIA-1)
P31483_H	unknown	NUCLEUS	1	1	1	NA	0	0.0124444	NUCLEUS	0.987556	NUCLEUS	NA	unknown	NA	NA
P31689	unknown	GA	0.888889	2.58786e-27	1	NA	1	0.00977778	unknown	0.990222	unknown	1	DL candidate	DNAJA1 DNAJ2 HDJ2 HSJ2 HSPF4	DnaJ homolog subfamily A member 1 (DnaJ protein homolog 2) (HSDJ) (Heat shock 40 kDa protein 4) (Heat shock protein J2) (HSJ-2) (Human DnaJ protein 2) (hDj-2)
P31689_H	unknown	GA	0.888889	3.43684e-31	1	NA	1	0.00311111	unknown	0.996889	unknown	1	DL candidate	NA	NA
P31930	MITOCHONDRION	MITOCHONDRION	1	1	1	0	0	0	MITOCHONDRION	1	MITOCHONDRION	NA	unknown	UQCRC1	Cytochrome b-c1 complex subunit 1, mitochondrial (Complex III subunit 1) (Core protein I) (Ubiquinol-cytochrome-c reductase complex core protein 1)
P31930_H	unknown	MITOCHONDRION	0.888889	4.1832e-17	1	NA	0	0	unknown	1	unknown	NA	unknown	NA	NA
P31937	MITOCHONDRION	MITOCHONDRION	1	1	1	0	0	0	MITOCHONDRION	1	MITOCHONDRION	NA	unknown	HIBADH	3-hydroxyisobutyrate dehydrogenase, mitochondrial (HIBADH) (EC 1.1.1.31)
P31937_H	unknown	MITOCHONDRION	0.888889	3.57472e-13	1	NA	0	0.888889	unknown	0.111111	unknown	NA	unknown	NA	NA
P31939	unknown	xCYTOSKELETON	0.562278	0.270833	0.816853	NA	0.572	0	unknown	1	unknown	NA	unknown	ATIC PURH OK/SW-cl.86	Bifunctional purine biosynthesis protein ATIC (AICAR transformylase/inosine monophosphate cyclohydrolase) (ATIC) [Cleaved into: Bifunctional purine biosynthesis protein ATIC, N-terminally processed] [Includes: Phosphoribosylaminoimidazolecarboxamide formyltransferase (EC 2.1.2.3) (5-aminoimidazole-4-carboxamide ribonucleotide formyltransferase) (AICAR formyltransferase) (AICAR transformylase); In…
P31939_H	unknown	CYTOSOL	1	1	1	NA	0	0	CYTOSOL	1	CYTOSOL	NA	unknown	NA	NA
P31943	unknown	NUCLEUS	1	1	1	NA	0	0	NUCLEUS	1	NUCLEUS	NA	unknown	HNRNPH1 HNRPH HNRPH1	Heterogeneous nuclear ribonucleoprotein H (hnRNP H) [Cleaved into: Heterogeneous nuclear ribonucleoprotein H, N-terminally processed]
P31943_H	unknown	NUCLEUS	1	1	1	NA	0	0	NUCLEUS	1	NUCLEUS	NA	unknown	NA	NA
P31946	unknown	CYTOSOL	1	1	1	NA	0	0	CYTOSOL	1	CYTOSOL	NA	unknown	YWHAB	14-3-3 protein beta/alpha (Protein 1054) (Protein kinase C inhibitor protein 1) (KCIP-1) [Cleaved into: 14-3-3 protein beta/alpha, N-terminally processed]
P31946_H	unknown	CYTOSOL	1	1	1	NA	0	0	CYTOSOL	1	CYTOSOL	NA	unknown	NA	NA
P31948	unknown	xCYTOSKELETON	1	1	1	NA	0	0	xCYTOSKELETON	1	xCYTOSKELETON	NA	unknown	STIP1	Stress-induced-phosphoprotein 1 (STI1) (Hsc70/Hsp90-organizing protein) (Hop) (Renal carcinoma antigen NY-REN-11) (Transformation-sensitive protein IEF SSP 3521)
P31948_H	unknown	CYTOSOL	0.999983	0.999955	0.999996	NA	0	0	CYTOSOL	1	CYTOSOL	NA	unknown	NA	NA
P31949	unknown	xCYTOSKELETON	1	1	1	NA	0	0	xCYTOSKELETON	1	xCYTOSKELETON	NA	unknown	S100A11 MLN70 S100C	Protein S100-A11 (Calgizzarin) (Metastatic lymph node gene 70 protein) (MLN 70) (Protein S100-C) (S100 calcium-binding protein A11) [Cleaved into: Protein S100-A11, N-terminally processed]
P31949_H	unknown	xCYTOSKELETON	0.999993	0.99998	0.999998	NA	0	0	xCYTOSKELETON	1	xCYTOSKELETON	NA	unknown	NA	NA
P32119	unknown	CYTOSOL	0.999994	0.999983	0.999999	NA	0	0	CYTOSOL	1	CYTOSOL	NA	unknown	PRDX2 NKEFB TDPX1	Peroxiredoxin-2 (EC 1.11.1.24) (Natural killer cell-enhancing factor B) (NKEF-B) (PRP) (Thiol-specific antioxidant protein) (TSA) (Thioredoxin peroxidase 1) (Thioredoxin-dependent peroxide reductase 1) (Thioredoxin-dependent peroxiredoxin 2)
P32119_H	unknown	CYTOSOL	1	1	1	NA	0	0	CYTOSOL	1	CYTOSOL	NA	unknown	NA	NA
P32322	MITOCHONDRION	MITOCHONDRION	1	1	1	0	0	0	MITOCHONDRION	1	MITOCHONDRION	NA	unknown	PYCR1	Pyrroline-5-carboxylate reductase 1, mitochondrial (P5C reductase 1) (P5CR 1) (EC 1.5.1.2)
P32322_H	unknown	MITOCHONDRION	0.888889	0	1	NA	1	0.878222	unknown	0.121778	unknown	1	DL candidate	NA	NA
P32455	unknown	CYTOSOL	1	1	1	NA	0	0	CYTOSOL	1	CYTOSOL	NA	unknown	GBP1	Guanylate-binding protein 1 (EC 3.6.1.-) (EC 3.6.5.-) (GTP-binding protein 1) (GBP-1) (HuGBP-1) (hGBP1) (Guanine nucleotide-binding protein 1) (Interferon-induced guanylate-binding protein 1)
P32969	RIBOSOME	RIBOSOME	1	1	1	0	0	0	RIBOSOME	1	RIBOSOME	NA	unknown	RPL9 OK/SW-cl.103; RPL9P7; RPL9P8; RPL9P9	Large ribosomal subunit protein uL6 (60S ribosomal protein L9)
P32969_H	unknown	RIBOSOME	1	1	1	NA	0	0	RIBOSOME	1	RIBOSOME	NA	unknown	NA	NA
P33176	unknown	CYTOSOL	0.996521	0.979714	0.999976	NA	0	1	CYTOSOL	0	unknown	NA	unknown	KIF5B KNS KNS1	Kinesin-1 heavy chain (Conventional kinesin heavy chain) (Ubiquitous kinesin heavy chain) (UKHC)
P33176_H	unknown	NUCLEUS	1	1	1	NA	0	0.000444444	NUCLEUS	0.999556	NUCLEUS	NA	unknown	NA	NA
P33240	unknown	NUCLEUS	1	1	1	NA	0	0	NUCLEUS	1	NUCLEUS	NA	unknown	CSTF2	Cleavage stimulation factor subunit 2 (CF-1 64 kDa subunit) (Cleavage stimulation factor 64 kDa subunit) (CSTF 64 kDa subunit) (CstF-64)
P33240_H	unknown	NUCLEUS	1	1	1	NA	0	0	NUCLEUS	1	NUCLEUS	NA	unknown	NA	NA
P33527	unknown	PM	0.88891	6.16441e-05	1	NA	1	0	unknown	1	unknown	1	DL candidate	ABCC1 MRP MRP1	Multidrug resistance-associated protein 1 (EC 7.6.2.2) (ATP-binding cassette sub-family C member 1) (Glutathione-S-conjugate-translocating ATPase ABCC1) (EC 7.6.2.3) (Leukotriene C(4) transporter) (LTC4 transporter)
P33991	unknown	CYTOSOL	1	1	1	NA	0	1	CYTOSOL	0	unknown	NA	unknown	MCM4 CDC21	DNA replication licensing factor MCM4 (EC 3.6.4.12) (CDC21 homolog) (P1-CDC21)
P33991_H	unknown	CYTOSOL	1	1	1	NA	0	0.0568889	CYTOSOL	0.943111	CYTOSOL	NA	unknown	NA	NA
P33992	unknown	NUCLEUS	1	0.999999	1	NA	0	1	NUCLEUS	0	unknown	NA	unknown	MCM5 CDC46	DNA replication licensing factor MCM5 (EC 3.6.4.12) (CDC46 homolog) (P1-CDC46)
P33992_H	unknown	GA	0.84133	0	0.996343	NA	0.952	1	unknown	0	unknown	NA	unknown	NA	NA
P33993	unknown	CYTOSOL	0.998786	0.993381	1	NA	0	1	CYTOSOL	0	unknown	NA	unknown	MCM7 CDC47 MCM2	DNA replication licensing factor MCM7 (EC 3.6.4.12) (CDC47 homolog) (P1.1-MCM3)
P33993_H	unknown	CYTOSOL	1	1	1	NA	0	0.0875556	CYTOSOL	0.912444	CYTOSOL	NA	unknown	NA	NA
P34896	unknown	GA	0.888889	0	1	NA	1	0.762222	unknown	0.237778	unknown	1	DL candidate	SHMT1	Serine hydroxymethyltransferase, cytosolic (SHMT) (EC 2.1.2.1) (Glycine hydroxymethyltransferase) (Serine methylase)
P34896_H	unknown	GA	0.888874	0	0.999999	NA	1	1	unknown	0	unknown	1	DL candidate	NA	NA
P34897	unknown	MITOCHONDRION	1	1	1	NA	0	0	MITOCHONDRION	1	MITOCHONDRION	NA	unknown	SHMT2	Serine hydroxymethyltransferase, mitochondrial (SHMT) (EC 2.1.2.1) (Glycine hydroxymethyltransferase) (Serine methylase)
P34897_H	unknown	MITOCHONDRION	1	1	1	NA	0	0	MITOCHONDRION	1	MITOCHONDRION	NA	unknown	NA	NA
P34932	CYTOSOL	CYTOSOL	1	1	1	0	0	0	CYTOSOL	1	CYTOSOL	NA	unknown	HSPA4 APG2	Heat shock 70 kDa protein 4 (HSP70RY) (Heat shock 70-related protein APG-2)
P34932_H	unknown	CYTOSOL	0.757187	0.499344	0.924662	NA	0.232	0	unknown	1	unknown	NA	unknown	NA	NA
P35221	PM	PM	1	1	1	0	0	0	PM	1	PM	NA	unknown	CTNNA1	Catenin alpha-1 (Alpha E-catenin) (Cadherin-associated protein) (Renal carcinoma antigen NY-REN-13)
P35221_H	unknown	PM	1	1	1	NA	1	0	PM	1	PM	1	DL candidate	NA	NA
P35222	PM	PM	1	1	1	0	0	0	PM	1	PM	NA	unknown	CTNNB1 CTNNB OK/SW-cl.35 PRO2286	Catenin beta-1 (Beta-catenin)
P35222_H	unknown	LYSOSOME	0.572571	0.0640757	0.904389	NA	0.404	0	unknown	1	unknown	NA	unknown	NA	NA
P35232	unknown	MITOCHONDRION	1	1	1	NA	0	0	MITOCHONDRION	1	MITOCHONDRION	NA	unknown	PHB1 PHB	Prohibitin 1
P35232_H	unknown	MITOCHONDRION	1	1	1	NA	0	0	MITOCHONDRION	1	MITOCHONDRION	NA	unknown	NA	NA
P35237	unknown	CYTOSOL	0.999998	0.999996	1	NA	0	0	CYTOSOL	1	CYTOSOL	NA	unknown	SERPINB6 PI6 PTI	Serpin B6 (Cytoplasmic antiproteinase) (CAP) (Peptidase inhibitor 6) (PI-6) (Placental thrombin inhibitor)
P35237_H	unknown	xCYTOSKELETON	1	0.999999	1	NA	1	0	xCYTOSKELETON	1	xCYTOSKELETON	1	DL candidate	NA	NA
P35240	unknown	PM	1	1	1	NA	1	0	PM	1	PM	1	DL candidate	NF2 SCH	Merlin (Moesin-ezrin-radixin-like protein) (Neurofibromin-2) (Schwannomerlin) (Schwannomin)
P35240_H	unknown	PM	1	1	1	NA	1	0	PM	1	PM	1	DL candidate	NA	NA
P35241	unknown	PM	0.994993	0.981245	1	NA	0.008	0	PM	1	PM	NA	unknown	RDX	Radixin
P35241_H	unknown	GA	0.888881	8.7396e-28	0.999999	NA	1	0	unknown	1	unknown	1	DL candidate	NA	NA
P35244	unknown	CYTOSOL	1	1	1	NA	0	0.850667	CYTOSOL	0.149333	unknown	NA	unknown	RPA3 REPA3 RPA14	Replication protein A 14 kDa subunit (RP-A p14) (Replication factor A protein 3) (RF-A protein 3)
P35249	unknown	NUCLEUS	1	1	1	NA	0	0.00177778	NUCLEUS	0.998222	NUCLEUS	NA	unknown	RFC4	Replication factor C subunit 4 (Activator 1 37 kDa subunit) (A1 37 kDa subunit) (Activator 1 subunit 4) (Replication factor C 37 kDa subunit) (RF-C 37 kDa subunit) (RFC37)
P35249_H	unknown	NUCLEUS	1	1	1	NA	0	0	NUCLEUS	1	NUCLEUS	NA	unknown	NA	NA
P35250	unknown	NUCLEUS	0.996089	0.984573	1	NA	0.004	0.902667	NUCLEUS	0.0973333	unknown	NA	unknown	RFC2	Replication factor C subunit 2 (Activator 1 40 kDa subunit) (A1 40 kDa subunit) (Activator 1 subunit 2) (Replication factor C 40 kDa subunit) (RF-C 40 kDa subunit) (RFC40)
P35268	RIBOSOME	RIBOSOME	1	1	1	0	0	0	RIBOSOME	1	RIBOSOME	NA	unknown	RPL22	Large ribosomal subunit protein eL22 (60S ribosomal protein L22) (EBER-associated protein) (EAP) (Epstein-Barr virus small RNA-associated protein) (Heparin-binding protein HBp15)
P35268_H	unknown	RIBOSOME	0.999999	0.999998	1	NA	0	0	RIBOSOME	1	RIBOSOME	NA	unknown	NA	NA
P35269	unknown	xCYTOSKELETON	0.598481	0.0223204	0.966813	NA	0.412	1	unknown	0	unknown	NA	unknown	GTF2F1 RAP74	General transcription factor IIF subunit 1 (General transcription factor IIF 74 kDa subunit) (Transcription initiation factor IIF subunit alpha) (TFIIF-alpha) (Transcription initiation factor RAP74)
P35442_H	unknown	LYSOSOME	0.99999	0.999972	0.999999	NA	1	0	LYSOSOME	1	LYSOSOME	1	DL candidate	NA	NA
P35527	unknown	GA	0.888889	0	1	NA	1	1	unknown	0	unknown	1	DL candidate	KRT9	Keratin, type I cytoskeletal 9 (Cytokeratin-9) (CK-9) (Keratin-9) (K9)
P35555_H	unknown	LYSOSOME	0.977969	0.939946	0.995832	NA	1	0	LYSOSOME	1	LYSOSOME	1	DL candidate	NA	NA
P35573	unknown	NUCLEUS	1	1	1	NA	0	0	NUCLEUS	1	NUCLEUS	NA	unknown	AGL GDE	Glycogen debranching enzyme (Glycogen debrancher) [Includes: 4-alpha-glucanotransferase (EC 2.4.1.25) (Oligo-1,4-1,4-glucantransferase); Amylo-alpha-1,6-glucosidase (Amylo-1,6-glucosidase) (EC 3.2.1.33) (Dextrin 6-alpha-D-glucosidase)]
P35579	unknown	NUCLEUS	0.982409	0.92039	1	NA	0.028	0.136889	NUCLEUS	0.863111	NUCLEUS	NA	unknown	MYH9	Myosin-9 (Cellular myosin heavy chain, type A) (Myosin heavy chain 9) (Myosin heavy chain, non-muscle IIa) (Non-muscle myosin heavy chain A) (NMMHC-A) (Non-muscle myosin heavy chain IIa) (NMMHC II-a) (NMMHC-IIA)
P35579_H	unknown	PEROXISOME	0.765668	1.3879e-07	0.981651	NA	0.852	0.00266667	unknown	0.997333	unknown	NA	unknown	NA	NA
P35580	unknown	GA	0.888889	2.98655e-39	1	NA	1	0	unknown	1	unknown	1	DL candidate	MYH10	Myosin-10 (Cellular myosin heavy chain, type B) (Myosin heavy chain 10) (Myosin heavy chain, non-muscle IIb) (Non-muscle myosin heavy chain B) (NMMHC-B) (Non-muscle myosin heavy chain IIb) (NMMHC II-b) (NMMHC-IIB)
P35580_H	unknown	GA	0.888889	4.50055e-41	1	NA	1	0	unknown	1	unknown	1	DL candidate	NA	NA
P35606	unknown	CYTOSOL	1	1	1	NA	0	0.0337778	CYTOSOL	0.966222	CYTOSOL	NA	unknown	COPB2	Coatomer subunit beta' (Beta'-coat protein) (Beta'-COP) (p102)
P35606_H	unknown	GA	0.843732	0	0.997059	NA	0.912	1	unknown	0	unknown	NA	unknown	NA	NA
P35610	unknown	ER	1	1	1	NA	0	0	ER	1	ER	NA	unknown	SOAT1 ACACT ACACT1 ACAT ACAT1 SOAT STAT	Sterol O-acyltransferase 1 (EC 2.3.1.26) (Acyl-coenzyme A:cholesterol acyltransferase 1) (ACAT-1) (Cholesterol acyltransferase 1)
P35610_H	unknown	ER	1	1	1	NA	0	0	ER	1	ER	NA	unknown	NA	NA
P35611	unknown	GA	1	1	1	NA	1	0.738667	GA	0.261333	unknown	1	DL candidate	ADD1 ADDA	Alpha-adducin (Erythrocyte adducin subunit alpha)
P35611_H	unknown	GA	0.996924	0.961256	1	NA	1	0.143111	GA	0.856889	GA	1	DL candidate	NA	NA
P35613-2	unknown	PM	0.888889	1.70923e-13	1	NA	1	0.999111	unknown	0.000888889	unknown	1	DL candidate	NA	NA
P35613-2_H	unknown	PM	0.987012	0.830892	0.999999	NA	1	0	PM	1	PM	1	DL candidate	NA	NA
P35637	unknown	RIBOSOME	0.580382	0.0133407	0.881266	NA	0.436	0	unknown	1	unknown	NA	unknown	FUS TLS	RNA-binding protein FUS (75 kDa DNA-pairing protein) (Oncogene FUS) (Oncogene TLS) (POMp75) (Translocated in liposarcoma protein)
P35637_H	unknown	NUCLEUS	0.999869	0.999586	0.99998	NA	1	0	NUCLEUS	1	NUCLEUS	1	DL candidate	NA	NA
P35658	unknown	GA	0.888889	0	1	NA	1	0.111111	unknown	0.888889	unknown	1	DL candidate	NUP214 CAIN CAN KIAA0023	Nuclear pore complex protein Nup214 (214 kDa nucleoporin) (Nucleoporin Nup214) (Protein CAN)
P35658_H	unknown	GA	0.888889	0	1	NA	1	0.121778	unknown	0.878222	unknown	1	DL candidate	NA	NA
P35659	xCHROMATIN	xCHROMATIN	1	1	1	0	0	0	xCHROMATIN	1	xCHROMATIN	NA	unknown	DEK	Protein DEK
P35754	unknown	CYTOSOL	1	1	1	NA	0	0.121333	CYTOSOL	0.878667	CYTOSOL	NA	unknown	GLRX GRX	Glutaredoxin-1 (Thioltransferase-1) (TTase-1)
P35908	unknown	NUCLEUS	0.99913	0.996088	1	NA	0.004	1	NUCLEUS	0	unknown	NA	unknown	KRT2 KRT2A KRT2E	Keratin, type II cytoskeletal 2 epidermal (Cytokeratin-2e) (CK-2e) (Epithelial keratin-2e) (Keratin-2 epidermis) (Keratin-2e) (K2e) (Type-II keratin Kb2)
P35914	unknown	MITOCHONDRION	0.888889	6.16834e-14	1	NA	0	0	unknown	1	unknown	NA	unknown	HMGCL	Hydroxymethylglutaryl-CoA lyase, mitochondrial (HL) (HMG-CoA lyase) (EC 4.1.3.4) (3-hydroxy-3-methylglutarate-CoA lyase)
P35914_H	unknown	MITOCHONDRION	0.888889	7.20606e-14	1	NA	0	0	unknown	1	unknown	NA	unknown	NA	NA
P35998	PROTEASOME	PROTEASOME	1	1	1	0	0	0	PROTEASOME	1	PROTEASOME	NA	unknown	PSMC2 MSS1	26S proteasome regulatory subunit 7 (26S proteasome AAA-ATPase subunit RPT1) (Proteasome 26S subunit ATPase 2)
P35998_H	unknown	PROTEASOME	1	1	1	NA	0	0	PROTEASOME	1	PROTEASOME	NA	unknown	NA	NA
P36405	unknown	CYTOSOL	1	1	1	NA	0	0	CYTOSOL	1	CYTOSOL	NA	unknown	ARL3 ARFL3	ADP-ribosylation factor-like protein 3
P36405_H	unknown	CYTOSOL	1	1	1	NA	0	0	CYTOSOL	1	CYTOSOL	NA	unknown	NA	NA
P36507	unknown	CYTOSOL	1	1	1	NA	0	0	CYTOSOL	1	CYTOSOL	NA	unknown	MAP2K2 MEK2 MKK2 PRKMK2	Dual specificity mitogen-activated protein kinase kinase 2 (MAP kinase kinase 2) (MAPKK 2) (EC 2.7.12.2) (ERK activator kinase 2) (MAPK/ERK kinase 2) (MEK 2)
P36507_H	unknown	CYTOSOL	1	1	1	NA	0	0	CYTOSOL	1	CYTOSOL	NA	unknown	NA	NA
P36542	unknown	MITOCHONDRION	1	1	1	NA	0	0	MITOCHONDRION	1	MITOCHONDRION	NA	unknown	ATP5F1C ATP5C ATP5C1 ATP5CL1	ATP synthase subunit gamma, mitochondrial (ATP synthase F1 subunit gamma) (F-ATPase gamma subunit)
P36542_H	unknown	MITOCHONDRION	1	1	1	NA	0	0	MITOCHONDRION	1	MITOCHONDRION	NA	unknown	NA	NA
P36543	unknown	GA	0.888889	0	1	NA	1	0.112889	unknown	0.887111	unknown	1	DL candidate	ATP6V1E1 ATP6E ATP6E2	V-type proton ATPase subunit E 1 (V-ATPase subunit E 1) (V-ATPase 31 kDa subunit) (p31) (Vacuolar proton pump subunit E 1)
P36543_H	unknown	GA	0.888791	0	0.999988	NA	1	0.928889	unknown	0.0711111	unknown	1	DL candidate	NA	NA
P36551	MITOCHONDRION	MITOCHONDRION	1	1	1	0	0	0	MITOCHONDRION	1	MITOCHONDRION	NA	unknown	CPOX CPO CPX	Oxygen-dependent coproporphyrinogen-III oxidase, mitochondrial (COX) (Coprogen oxidase) (Coproporphyrinogenase) (EC 1.3.3.3)
P36551_H	unknown	MITOCHONDRION	0.996977	0.963881	1	NA	0	0	MITOCHONDRION	1	MITOCHONDRION	NA	unknown	NA	NA
P36578	RIBOSOME	RIBOSOME	1	1	1	0	0	0	RIBOSOME	1	RIBOSOME	NA	unknown	RPL4 RPL1	Large ribosomal subunit protein uL4 (60S ribosomal protein L1) (60S ribosomal protein L4)
P36578_H	unknown	RIBOSOME	1	1	1	NA	0	0	RIBOSOME	1	RIBOSOME	NA	unknown	NA	NA
P36639	unknown	CYTOSOL	1	1	1	NA	0	0	CYTOSOL	1	CYTOSOL	NA	unknown	NUDT1 MTH1	Oxidized purine nucleoside triphosphate hydrolase (EC 3.6.1.56) (2-hydroxy-dATP diphosphatase) (7,8-dihydro-8-oxoguanine triphosphatase) (8-oxo-dGTPase) (Methylated purine nucleoside triphosphate hydrolase) (EC 3.6.1.-) (Nucleoside diphosphate-linked moiety X motif 1) (Nudix motif 1)
P36776	unknown	MITOCHONDRION	1	1	1	NA	0	0	MITOCHONDRION	1	MITOCHONDRION	NA	unknown	LONP1 PRSS15	Lon protease homolog, mitochondrial (EC 3.4.21.53) (LONHs) (Lon protease-like protein) (LONP) (Mitochondrial ATP-dependent protease Lon) (Serine protease 15)
P36776_H	unknown	MITOCHONDRION	1	1	1	NA	0	0	MITOCHONDRION	1	MITOCHONDRION	NA	unknown	NA	NA
P36871	CYTOSOL	CYTOSOL	1	1	1	0	0	0	CYTOSOL	1	CYTOSOL	NA	unknown	PGM1	Phosphoglucomutase-1 (PGM 1) (EC 5.4.2.2) (Glucose phosphomutase 1)
P36871_H	unknown	CYTOSOL	0.589657	0.270886	0.862204	NA	0.416	0	unknown	1	unknown	NA	unknown	NA	NA
P36915	unknown	CYTOSOL	1	1	1	NA	0	0.0626667	CYTOSOL	0.937333	CYTOSOL	NA	unknown	GNL1 HSR1	Guanine nucleotide-binding protein-like 1 (GTP-binding protein HSR1)
P36915_H	unknown	GA	0.888889	0	1	NA	1	0.980889	unknown	0.0191111	unknown	1	DL candidate	NA	NA
P36957	MITOCHONDRION	MITOCHONDRION	1	1	1	0	0	0	MITOCHONDRION	1	MITOCHONDRION	NA	unknown	DLST DLTS	Dihydrolipoyllysine-residue succinyltransferase component of 2-oxoglutarate dehydrogenase complex, mitochondrial (EC 2.3.1.61) (2-oxoglutarate dehydrogenase complex component E2) (OGDC-E2) (Dihydrolipoamide succinyltransferase component of 2-oxoglutarate dehydrogenase complex) (E2K)
P36957_H	unknown	MITOCHONDRION	1	1	1	NA	0	0	MITOCHONDRION	1	MITOCHONDRION	NA	unknown	NA	NA
P37108	unknown	NUCLEUS	1	1	1	NA	0	0	NUCLEUS	1	NUCLEUS	NA	unknown	SRP14	Signal recognition particle 14 kDa protein (SRP14) (18 kDa Alu RNA-binding protein)
P37108_H	unknown	NUCLEUS	0.995497	0.986296	0.998985	NA	0.004	0	NUCLEUS	1	NUCLEUS	NA	unknown	NA	NA
P37198	unknown	GA	0.888889	3.53699e-08	1	NA	0	0.112	unknown	0.888	unknown	NA	unknown	NUP62	Nuclear pore glycoprotein p62 (62 kDa nucleoporin) (Nucleoporin Nup62)
P37235	unknown	CYTOSOL	1	1	1	NA	0	0	CYTOSOL	1	CYTOSOL	NA	unknown	HPCAL1 BDR1	Hippocalcin-like protein 1 (Calcium-binding protein BDR-1) (HLP2) (Visinin-like protein 3) (VILIP-3)
P37802	xCYTOSKELETON	xCYTOSKELETON	1	1	1	0	0	0	xCYTOSKELETON	1	xCYTOSKELETON	NA	unknown	TAGLN2 KIAA0120 CDABP0035	Transgelin-2 (Epididymis tissue protein Li 7e) (SM22-alpha homolog)
P37802_H	unknown	CYTOSOL	0.999964	0.999836	1	NA	0.004	0.998667	CYTOSOL	0.00133333	unknown	NA	unknown	NA	NA
P37837	CYTOSOL	CYTOSOL	1	1	1	0	0	0	CYTOSOL	1	CYTOSOL	NA	unknown	TALDO1 TAL TALDO TALDOR	Transaldolase (EC 2.2.1.2)
P37837_H	unknown	xCYTOSKELETON	1	1	1	NA	0	0	xCYTOSKELETON	1	xCYTOSKELETON	NA	unknown	NA	NA
P38117	unknown	MITOCHONDRION	1	1	1	NA	0	0	MITOCHONDRION	1	MITOCHONDRION	NA	unknown	ETFB FP585	Electron transfer flavoprotein subunit beta (Beta-ETF)
P38117_H	unknown	MITOCHONDRION	0.888889	3.93594e-07	1	NA	0	0	unknown	1	unknown	NA	unknown	NA	NA
P38159	unknown	NUCLEUS	1	1	1	NA	0	0	NUCLEUS	1	NUCLEUS	NA	unknown	RBMX HNRPG RBMXP1	RNA-binding motif protein, X chromosome (Glycoprotein p43) (Heterogeneous nuclear ribonucleoprotein G) (hnRNP G) [Cleaved into: RNA-binding motif protein, X chromosome, N-terminally processed]
P38159_H	unknown	NUCLEUS	0.999998	0.999991	1	NA	0	0.432889	NUCLEUS	0.567111	NUCLEUS	NA	unknown	NA	NA
P38432	unknown	NUCLEUS	1	1	1	NA	0	0	NUCLEUS	1	NUCLEUS	NA	unknown	COIL CLN80	Coilin (p80-coilin)
P38571	unknown	LYSOSOME	1	1	1	NA	0	0	LYSOSOME	1	LYSOSOME	NA	unknown	LIPA	Lysosomal acid lipase/cholesteryl ester hydrolase (Acid cholesteryl ester hydrolase) (LAL) (EC 3.1.1.13) (Cholesteryl esterase) (Lipase A) (Sterol esterase)
P38606	unknown	CYTOSOL	0.790952	0.394839	1	NA	0.228	1	unknown	0	unknown	NA	unknown	ATP6V1A ATP6A1 ATP6V1A1 VPP2	V-type proton ATPase catalytic subunit A (V-ATPase subunit A) (EC 7.1.2.2) (V-ATPase 69 kDa subunit) (Vacuolar ATPase isoform VA68) (Vacuolar proton pump subunit alpha)
P38606_H	unknown	CYTOSOL	0.526118	0.10564	1	NA	0.5	1	unknown	0	unknown	NA	unknown	NA	NA
P38646	unknown	MITOCHONDRION	1	1	1	NA	0	0	MITOCHONDRION	1	MITOCHONDRION	NA	unknown	HSPA9 GRP75 HSPA9B mt-HSP70	Stress-70 protein, mitochondrial (75 kDa glucose-regulated protein) (GRP-75) (Heat shock 70 kDa protein 9) (Mortalin) (MOT) (Peptide-binding protein 74) (PBP74)
P38646_H	unknown	MITOCHONDRION	1	1	1	NA	0	0	MITOCHONDRION	1	MITOCHONDRION	NA	unknown	NA	NA
P38919	unknown	NUCLEUS	1	1	1	NA	0	0	NUCLEUS	1	NUCLEUS	NA	unknown	EIF4A3 DDX48 KIAA0111	Eukaryotic initiation factor 4A-III (eIF-4A-III) (eIF4A-III) (EC 3.6.4.13) (ATP-dependent RNA helicase DDX48) (ATP-dependent RNA helicase eIF4A-3) (DEAD box protein 48) (Eukaryotic initiation factor 4A-like NUK-34) (Eukaryotic translation initiation factor 4A isoform 3) (Nuclear matrix protein 265) (NMP 265) (hNMP 265) [Cleaved into: Eukaryotic initiation factor 4A-III, N-terminally processed]
P38919_H	unknown	NUCLEUS	1	1	1	NA	0	0	NUCLEUS	1	NUCLEUS	NA	unknown	NA	NA
P39019	unknown	RIBOSOME	0.999977	0.999924	0.999995	NA	0	0	RIBOSOME	1	RIBOSOME	NA	unknown	RPS19	Small ribosomal subunit protein eS19 (40S ribosomal protein S19)
P39019_H	unknown	RIBOSOME	1	1	1	NA	0	0	RIBOSOME	1	RIBOSOME	NA	unknown	NA	NA
P39023	RIBOSOME	RIBOSOME	1	1	1	0	0	0	RIBOSOME	1	RIBOSOME	NA	unknown	RPL3 OK/SW-cl.32	Large ribosomal subunit protein uL3 (60S ribosomal protein L3) (HIV-1 TAR RNA-binding protein B) (TARBP-B)
P39023_H	unknown	RIBOSOME	1	1	1	NA	0	0	RIBOSOME	1	RIBOSOME	NA	unknown	NA	NA
P39656	ER	ER	1	1	1	0	0	0	ER	1	ER	NA	unknown	DDOST KIAA0115 OST48 OK/SW-cl.45	Dolichyl-diphosphooligosaccharide--protein glycosyltransferase 48 kDa subunit (DDOST 48 kDa subunit) (Oligosaccharyl transferase 48 kDa subunit)
P39656_H	unknown	ER	0.99999	0.999964	0.999998	NA	0	0	ER	1	ER	NA	unknown	NA	NA
P39687	unknown	CYTOSOL	0.99999	0.999976	0.999997	NA	1	0	CYTOSOL	1	CYTOSOL	1	DL candidate	ANP32A C15orf1 LANP MAPM PHAP1	Acidic leucine-rich nuclear phosphoprotein 32 family member A (Acidic nuclear phosphoprotein pp32) (pp32) (Leucine-rich acidic nuclear protein) (LANP) (Mapmodulin) (Potent heat-stable protein phosphatase 2A inhibitor I1PP2A) (Putative HLA-DR-associated protein I) (PHAPI)
P39687_H	unknown	xCYTOSKELETON	1	1	1	NA	0	0	xCYTOSKELETON	1	xCYTOSKELETON	NA	unknown	NA	NA
P39748	unknown	NUCLEUS	1	1	1	NA	0	0	NUCLEUS	1	NUCLEUS	NA	unknown	FEN1 RAD2	Flap endonuclease 1 (FEN-1) (EC 3.1.-.-) (DNase IV) (Flap structure-specific endonuclease 1) (Maturation factor 1) (MF1) (hFEN-1)
P39748_H	unknown	NUCLEUS	1	1	1	NA	0	0	NUCLEUS	1	NUCLEUS	NA	unknown	NA	NA
P40121	unknown	CYTOSOL	1	1	1	NA	0	0	CYTOSOL	1	CYTOSOL	NA	unknown	CAPG AFCP MCP	Macrophage-capping protein (Actin regulatory protein CAP-G)
P40121_H	unknown	CYTOSOL	1	1	1	NA	0	0	CYTOSOL	1	CYTOSOL	NA	unknown	NA	NA
P40123	unknown	CYTOSOL	1	1	1	NA	0	0	CYTOSOL	1	CYTOSOL	NA	unknown	CAP2	Adenylyl cyclase-associated protein 2 (CAP 2)
P40189_H	unknown	LYSOSOME	0.905894	0.0612363	0.999646	NA	0.996	0	LYSOSOME	1	LYSOSOME	1	DL candidate	NA	NA
P40222	unknown	NUCLEUS	0.999996	0.999998	1	NA	0.004	0	NUCLEUS	1	NUCLEUS	NA	unknown	TXLNA TXLN	Alpha-taxilin
P40222_H	unknown	PEROXISOME	0.77235	1.19834e-11	0.98985	NA	0.984	0	unknown	1	unknown	1	DL candidate	NA	NA
P40227	unknown	PROTEASOME	1	1	1	NA	0	0	PROTEASOME	1	PROTEASOME	NA	unknown	CCT6A CCT6 CCTZ	T-complex protein 1 subunit zeta (TCP-1-zeta) (Acute morphine dependence-related protein 2) (CCT-zeta-1) (HTR3) (Tcp20)
P40227_H	unknown	PROTEASOME	1	1	1	NA	0	0	PROTEASOME	1	PROTEASOME	NA	unknown	NA	NA
P40261	unknown	CYTOSOL	1	1	1	NA	0	0	CYTOSOL	1	CYTOSOL	NA	unknown	NNMT	Nicotinamide N-methyltransferase (EC 2.1.1.1)
P40261_H	unknown	xCYTOSKELETON	0.999979	0.999939	0.999995	NA	0	0	xCYTOSKELETON	1	xCYTOSKELETON	NA	unknown	NA	NA
P40429	RIBOSOME	RIBOSOME	1	1	1	0	0	0	RIBOSOME	1	RIBOSOME	NA	unknown	RPL13A	Large ribosomal subunit protein uL13 (23 kDa highly basic protein) (60S ribosomal protein L13a)
P40429_H	unknown	RIBOSOME	1	1	1	NA	0	0	RIBOSOME	1	RIBOSOME	NA	unknown	NA	NA
P40616	unknown	CYTOSOL	1	1	1	NA	0	0.0937778	CYTOSOL	0.906222	CYTOSOL	NA	unknown	ARL1	ADP-ribosylation factor-like protein 1
P40763	unknown	CYTOSOL	1	1	1	NA	0	0	CYTOSOL	1	CYTOSOL	NA	unknown	STAT3 APRF	Signal transducer and activator of transcription 3 (Acute-phase response factor)
P40763_H	unknown	CYTOSOL	1	1	1	NA	0	0	CYTOSOL	1	CYTOSOL	NA	unknown	NA	NA
P40818	unknown	NUCLEUS	1	1	1	NA	0	0	NUCLEUS	1	NUCLEUS	NA	unknown	USP8 KIAA0055 UBPY	Ubiquitin carboxyl-terminal hydrolase 8 (EC 3.4.19.12) (Deubiquitinating enzyme 8) (Ubiquitin isopeptidase Y) (hUBPy) (Ubiquitin thioesterase 8) (Ubiquitin-specific-processing protease 8)
P40925	CYTOSOL	CYTOSOL	1	1	1	0	0	0	CYTOSOL	1	CYTOSOL	NA	unknown	MDH1 MDHA	Malate dehydrogenase, cytoplasmic (EC 1.1.1.37) (Aromatic alpha-keto acid reductase) (KAR) (EC 1.1.1.96) (Cytosolic malate dehydrogenase)
P40925_H	unknown	CYTOSOL	0.999987	0.999964	0.999997	NA	0	0	CYTOSOL	1	CYTOSOL	NA	unknown	NA	NA
P40926	MITOCHONDRION	MITOCHONDRION	1	1	1	0	0	0	MITOCHONDRION	1	MITOCHONDRION	NA	unknown	MDH2	Malate dehydrogenase, mitochondrial (EC 1.1.1.37)
P40926_H	unknown	MITOCHONDRION	1	1	1	NA	0	0	MITOCHONDRION	1	MITOCHONDRION	NA	unknown	NA	NA
P40937	unknown	NUCLEUS	1	1	1	NA	0	0	NUCLEUS	1	NUCLEUS	NA	unknown	RFC5	Replication factor C subunit 5 (Activator 1 36 kDa subunit) (A1 36 kDa subunit) (Activator 1 subunit 5) (Replication factor C 36 kDa subunit) (RF-C 36 kDa subunit) (RFC36)
P40937_H	unknown	NUCLEUS	1	1	1	NA	0	0	NUCLEUS	1	NUCLEUS	NA	unknown	NA	NA
P40938	unknown	NUCLEUS	0.953346	0.839844	1	NA	0.072	1	NUCLEUS	0	unknown	NA	unknown	RFC3	Replication factor C subunit 3 (Activator 1 38 kDa subunit) (A1 38 kDa subunit) (Activator 1 subunit 3) (Replication factor C 38 kDa subunit) (RF-C 38 kDa subunit) (RFC38)
P40939	MITOCHONDRION	MITOCHONDRION	1	1	1	0	0	0	MITOCHONDRION	1	MITOCHONDRION	NA	unknown	HADHA HADH	Trifunctional enzyme subunit alpha, mitochondrial (78 kDa gastrin-binding protein) (Monolysocardiolipin acyltransferase) (EC 2.3.1.-) (TP-alpha) [Includes: Long-chain enoyl-CoA hydratase (EC 4.2.1.17); Long chain 3-hydroxyacyl-CoA dehydrogenase (EC 1.1.1.211)]
P40939_H	unknown	MITOCHONDRION	1	1	1	NA	0	0	MITOCHONDRION	1	MITOCHONDRION	NA	unknown	NA	NA
P41091	unknown	RIBOSOME	1	1	1	NA	1	0	RIBOSOME	1	RIBOSOME	1	DL candidate	EIF2S3 EIF2G	Eukaryotic translation initiation factor 2 subunit 3 (EC 3.6.5.3) (Eukaryotic translation initiation factor 2 subunit gamma X) (eIF-2-gamma X) (eIF-2gX)
P41091_H	unknown	RIBOSOME	0.999998	0.999974	1	NA	0.116	0	RIBOSOME	1	RIBOSOME	NA	unknown	NA	NA
P41214	unknown	NUCLEUS	0.998063	0.986247	0.999896	NA	0.004	0	NUCLEUS	1	NUCLEUS	NA	unknown	EIF2D HCA56 LGTN	Eukaryotic translation initiation factor 2D (eIF2d) (Hepatocellular carcinoma-associated antigen 56) (Ligatin)
P41214_H	unknown	NUCLEUS	1	1	1	NA	0	0.958667	NUCLEUS	0.0413333	unknown	NA	unknown	NA	NA
P41223_H	unknown	NUCLEUS	1	1	1	NA	0	0	NUCLEUS	1	NUCLEUS	NA	unknown	NA	NA
P41227	unknown	NUCLEUS	1	1	1	NA	0	0	NUCLEUS	1	NUCLEUS	NA	unknown	NAA10 ARD1 ARD1A TE2	N-alpha-acetyltransferase 10 (EC 2.3.1.255) (N-terminal acetyltransferase complex ARD1 subunit homolog A) (hARD1) (NatA catalytic subunit Naa10)
P41227_H	unknown	NUCLEUS	1	1	1	NA	0	0	NUCLEUS	1	NUCLEUS	NA	unknown	NA	NA
P41240	unknown	GA	0.888075	1.79273e-35	0.999959	NA	1	1	unknown	0	unknown	1	DL candidate	CSK	Tyrosine-protein kinase CSK (EC 2.7.10.2) (C-Src kinase) (Protein-tyrosine kinase CYL)
P41250	unknown	CYTOSOL	1	1	1	NA	0	0	CYTOSOL	1	CYTOSOL	NA	unknown	GARS1 GARS	Glycine--tRNA ligase (EC 6.1.1.14) (Diadenosine tetraphosphate synthetase) (Ap4A synthetase) (EC 2.7.7.-) (Glycyl-tRNA synthetase) (GlyRS) (Glycyl-tRNA synthetase 1)
P41250_H	unknown	CYTOSOL	1	1	1	NA	0	0	CYTOSOL	1	CYTOSOL	NA	unknown	NA	NA
P41252	unknown	PROTEASOME	1	1	1	NA	0	0	PROTEASOME	1	PROTEASOME	NA	unknown	IARS1 IARS	Isoleucine--tRNA ligase, cytoplasmic (EC 6.1.1.5) (Isoleucyl-tRNA synthetase) (IRS) (IleRS)
P41252_H	unknown	PROTEASOME	1	1	1	NA	0	0	PROTEASOME	1	PROTEASOME	NA	unknown	NA	NA
P42025	unknown	NUCLEUS	0.99991	0.999621	1	NA	0	0.000444444	NUCLEUS	0.999556	NUCLEUS	NA	unknown	ACTR1B CTRN2	Beta-centractin (Actin-related protein 1B) (ARP1B)
P42025_H	unknown	GA	0.888889	0	1	NA	1	0.111556	unknown	0.888444	unknown	1	DL candidate	NA	NA
P42126	unknown	MITOCHONDRION	1	1	1	NA	0	0.000888889	MITOCHONDRION	0.999111	MITOCHONDRION	NA	unknown	ECI1 DCI	Enoyl-CoA delta isomerase 1, mitochondrial (EC 5.3.3.8) (3,2-trans-enoyl-CoA isomerase) (Delta(3),Delta(2)-enoyl-CoA isomerase) (D3,D2-enoyl-CoA isomerase) (Dodecenoyl-CoA isomerase)
P42166	unknown	xCHROMATIN	0.889442	0	1	NA	0	0.997778	unknown	0.00222222	unknown	NA	unknown	TMPO LAP2	Lamina-associated polypeptide 2, isoform alpha (Thymopoietin isoform alpha) (TP alpha) (Thymopoietin-related peptide isoform alpha) (TPRP isoform alpha) [Cleaved into: Thymopoietin (TP) (Splenin); Thymopentin (TP5)]
P42166_H	unknown	xCHROMATIN	1	1	1	NA	0	0	xCHROMATIN	1	xCHROMATIN	NA	unknown	NA	NA
P42167	unknown	xCHROMATIN	1	1	1	NA	0	0.871111	xCHROMATIN	0.128889	unknown	NA	unknown	TMPO LAP2	Lamina-associated polypeptide 2, isoforms beta/gamma (Thymopoietin, isoforms beta/gamma) (TP beta/gamma) (Thymopoietin-related peptide isoforms beta/gamma) (TPRP isoforms beta/gamma) [Cleaved into: Thymopoietin (TP) (Splenin); Thymopentin (TP5)]
P42167_H	unknown	LYSOSOME	0.997689	0.987433	1	NA	0.996	0.00666667	LYSOSOME	0.993333	LYSOSOME	1	DL candidate	NA	NA
P42224	unknown	CYTOSOL	1	1	1	NA	0	0.000444444	CYTOSOL	0.999556	CYTOSOL	NA	unknown	STAT1	Signal transducer and activator of transcription 1-alpha/beta (Transcription factor ISGF-3 components p91/p84)
P42224_H	unknown	CYTOSOL	0.998711	0.99288	1	NA	0	0.999556	CYTOSOL	0.000444444	unknown	NA	unknown	NA	NA
P42285	NUCLEUS	NUCLEUS	1	1	1	0	0	0	NUCLEUS	1	NUCLEUS	NA	unknown	MTREX DOB1 KIAA0052 MTR4 SKIV2L2	Exosome RNA helicase MTR4 (EC 3.6.4.13) (ATP-dependent RNA helicase DOB1) (ATP-dependent RNA helicase SKIV2L2) (Superkiller viralicidic activity 2-like 2) (TRAMP-like complex helicase)
P42285_H	unknown	NUCLEUS	1	1	1	NA	0	0.000444444	NUCLEUS	0.999556	NUCLEUS	NA	unknown	NA	NA
P42345	unknown	NUCLEUS	1	1	1	NA	0	0	NUCLEUS	1	NUCLEUS	NA	unknown	MTOR FRAP FRAP1 FRAP2 RAFT1 RAPT1	Serine/threonine-protein kinase mTOR (EC 2.7.11.1) (FK506-binding protein 12-rapamycin complex-associated protein 1) (FKBP12-rapamycin complex-associated protein) (Mammalian target of rapamycin) (mTOR) (Mechanistic target of rapamycin) (Rapamycin and FKBP12 target 1) (Rapamycin target protein 1)
P42345_H	unknown	NUCLEUS	1	1	1	NA	0	0	NUCLEUS	1	NUCLEUS	NA	unknown	NA	NA
P42356	unknown	GA	0.888887	9.08202e-20	1	NA	1	0.00355556	unknown	0.996444	unknown	1	DL candidate	PI4KA PIK4 PIK4CA	Phosphatidylinositol 4-kinase alpha (PI4-kinase alpha) (PI4K-alpha) (PtdIns-4-kinase alpha) (EC 2.7.1.67) (Phosphatidylinositol 4-Kinase III alpha)
P42677	unknown	NUCLEUS	1	1	1	NA	0.412	0	NUCLEUS	1	NUCLEUS	NA	unknown	RPS27 MPS1	Small ribosomal subunit protein eS27 (40S ribosomal protein S27) (Metallopan-stimulin 1) (MPS-1)
P42677_H	unknown	NUCLEUS	1	1	1	NA	0	0.00177778	NUCLEUS	0.998222	NUCLEUS	NA	unknown	NA	NA
P42694	unknown	GA	0.761271	0	0.98077	NA	0.992	0.0937778	unknown	0.906222	unknown	1	DL candidate	HELZ DRHC KIAA0054	Probable helicase with zinc finger domain (EC 3.6.4.-) (Down-regulated in human cancers protein)
P42704	unknown	MITOCHONDRION	1	1	1	NA	0	0	MITOCHONDRION	1	MITOCHONDRION	NA	unknown	LRPPRC LRP130	Leucine-rich PPR motif-containing protein, mitochondrial (130 kDa leucine-rich protein) (LRP 130) (GP130)
P42704_H	unknown	MITOCHONDRION	1	1	1	NA	0	0	MITOCHONDRION	1	MITOCHONDRION	NA	unknown	NA	NA
P42765	MITOCHONDRION	MITOCHONDRION	1	1	1	0	0	0	MITOCHONDRION	1	MITOCHONDRION	NA	unknown	ACAA2	3-ketoacyl-CoA thiolase, mitochondrial (EC 2.3.1.16) (Acetyl-CoA acetyltransferase) (EC 2.3.1.9) (Acetyl-CoA acyltransferase) (Acyl-CoA hydrolase, mitochondrial) (EC 3.1.2.-, EC 3.1.2.1, EC 3.1.2.2) (Beta-ketothiolase) (Mitochondrial 3-oxoacyl-CoA thiolase) (T1)
P42766	RIBOSOME	RIBOSOME	1	1	1	0	0	0	RIBOSOME	1	RIBOSOME	NA	unknown	RPL35	Large ribosomal subunit protein uL29 (60S ribosomal protein L35)
P42766_H	unknown	RIBOSOME	1	1	1	NA	0	0	RIBOSOME	1	RIBOSOME	NA	unknown	NA	NA
P42771	unknown	CYTOSOL	1	1	1	NA	0	0	CYTOSOL	1	CYTOSOL	NA	unknown	CDKN2A CDKN2 MTS1	Cyclin-dependent kinase inhibitor 2A (Cyclin-dependent kinase 4 inhibitor A) (CDK4I) (Multiple tumor suppressor 1) (MTS-1) (p16-INK4a) (p16-INK4) (p16INK4A)
P42771_H	unknown	CYTOSOL	0.999596	0.998376	0.999998	NA	0.768	1	CYTOSOL	0	unknown	NA	unknown	NA	NA
P42785	LYSOSOME	LYSOSOME	1	1	1	0	0	0	LYSOSOME	1	LYSOSOME	NA	unknown	PRCP PCP	Lysosomal Pro-X carboxypeptidase (EC 3.4.16.2) (Angiotensinase C) (Lysosomal carboxypeptidase C) (Proline carboxypeptidase) (Prolylcarboxypeptidase) (PRCP)
P42892	unknown	ER	0.994614	0.985943	0.998668	NA	1	0	ER	1	ER	1	DL candidate	ECE1	Endothelin-converting enzyme 1 (ECE-1) (EC 3.4.24.71)
P42892_H	unknown	GA	0.877998	0	0.998293	NA	1	0	unknown	1	unknown	1	DL candidate	NA	NA
P43007	unknown	PM	0.999998	0.999992	1	NA	1	0	PM	1	PM	1	DL candidate	SLC1A4 ASCT1 SATT	Neutral amino acid transporter A (Alanine/serine/cysteine/threonine transporter 1) (ASCT-1) (Solute carrier family 1 member 4)
P43007_H	unknown	PM	0.998357	0.994766	0.999998	NA	1	0	PM	1	PM	1	DL candidate	NA	NA
P43034	unknown	GA	0.785656	0	0.999081	NA	0.876	0.585333	unknown	0.414667	unknown	NA	unknown	PAFAH1B1 LIS1 MDCR MDS PAFAHA	Platelet-activating factor acetylhydrolase IB subunit beta (Lissencephaly-1 protein) (LIS-1) (PAF acetylhydrolase 45 kDa subunit) (PAF-AH 45 kDa subunit) (PAF-AH alpha) (PAFAH alpha)
P43034_H	unknown	GA	0.888889	0	1	NA	1	0.895556	unknown	0.104444	unknown	1	DL candidate	NA	NA
P43121	unknown	PM	1	1	1	NA	1	0	PM	1	PM	1	DL candidate	MCAM MUC18	Cell surface glycoprotein MUC18 (Cell surface glycoprotein P1H12) (Melanoma cell adhesion molecule) (Melanoma-associated antigen A32) (Melanoma-associated antigen MUC18) (S-endo 1 endothelial-associated antigen) (CD antigen CD146)
P43243	unknown	NUCLEUS	1	1	1	NA	0	0	NUCLEUS	1	NUCLEUS	NA	unknown	MATR3 KIAA0723	Matrin-3
P43243_H	unknown	NUCLEUS	1	1	1	NA	0	0	NUCLEUS	1	NUCLEUS	NA	unknown	NA	NA
P43246	unknown	GA	0.884939	3.41551e-28	0.999838	NA	1	1	unknown	0	unknown	1	DL candidate	MSH2	DNA mismatch repair protein Msh2 (hMSH2) (MutS protein homolog 2)
P43246_H	unknown	GA	0.888889	3.1714e-21	1	NA	1	0.998222	unknown	0.00177778	unknown	1	DL candidate	NA	NA
P43304	MITOCHONDRION	MITOCHONDRION	1	1	1	0	0	0	MITOCHONDRION	1	MITOCHONDRION	NA	unknown	GPD2	Glycerol-3-phosphate dehydrogenase, mitochondrial (GPD-M) (GPDH-M) (EC 1.1.5.3) (mitohondrial glycerophosphate dehydrogenase gene) (mGDH) (mtGPD)
P43304_H	unknown	MITOCHONDRION	0.888889	3.62805e-14	1	NA	0	0	unknown	1	unknown	NA	unknown	NA	NA
P43307	ER	ER	1	1	1	0	0	0	ER	1	ER	NA	unknown	SSR1 TRAPA PSEC0262	Translocon-associated protein subunit alpha (TRAP-alpha) (Signal sequence receptor subunit alpha) (SSR-alpha)
P43307_H	unknown	LYSOSOME	1	1	1	NA	1	0	LYSOSOME	1	LYSOSOME	1	DL candidate	NA	NA
P43378	unknown	PEROXISOME	1	1	1	NA	1	0	PEROXISOME	1	PEROXISOME	1	DL candidate	PTPN9	Tyrosine-protein phosphatase non-receptor type 9 (EC 3.1.3.48) (Protein-tyrosine phosphatase MEG2) (PTPase MEG2)
P43487	unknown	xCYTOSKELETON	1	1	1	NA	0	0	xCYTOSKELETON	1	xCYTOSKELETON	NA	unknown	RANBP1	Ran-specific GTPase-activating protein (Ran-binding protein 1) (RanBP1)
P43487_H	unknown	xCYTOSKELETON	0.999999	0.999997	1	NA	0	0	xCYTOSKELETON	1	xCYTOSKELETON	NA	unknown	NA	NA
P43490	unknown	CYTOSOL	1	1	1	NA	0	0	CYTOSOL	1	CYTOSOL	NA	unknown	NAMPT PBEF PBEF1	Nicotinamide phosphoribosyltransferase (NAmPRTase) (Nampt) (EC 2.4.2.12) (Pre-B-cell colony-enhancing factor 1) (Pre-B cell-enhancing factor) (Visfatin)
P43490_H	unknown	xCYTOSKELETON	0.99451	0.983937	0.998997	NA	0.976	0	xCYTOSKELETON	1	xCYTOSKELETON	1	DL candidate	NA	NA
P43686	PROTEASOME	PROTEASOME	1	1	1	0	0	0	PROTEASOME	1	PROTEASOME	NA	unknown	PSMC4 MIP224 TBP7	26S proteasome regulatory subunit 6B (26S proteasome AAA-ATPase subunit RPT3) (MB67-interacting protein) (MIP224) (Proteasome 26S subunit ATPase 4) (Tat-binding protein 7) (TBP-7)
P43686_H	unknown	PROTEASOME	1	1	1	NA	0	0	PROTEASOME	1	PROTEASOME	NA	unknown	NA	NA
P43897	MITOCHONDRION	MITOCHONDRION	1	1	1	0	0	0	MITOCHONDRION	1	MITOCHONDRION	NA	unknown	TSFM	Elongation factor Ts, mitochondrial (EF-Ts) (EF-TsMt)
P43897_H	unknown	MITOCHONDRION	1	1	1	NA	0	0	MITOCHONDRION	1	MITOCHONDRION	NA	unknown	NA	NA
P45877	unknown	LYSOSOME	1	1	1	NA	1	1	LYSOSOME	0	unknown	1	DL candidate	PPIC CYPC	Peptidyl-prolyl cis-trans isomerase C (PPIase C) (EC 5.2.1.8) (Cyclophilin C) (Rotamase C)
P45880	unknown	MITOCHONDRION	1	1	1	NA	0	0	MITOCHONDRION	1	MITOCHONDRION	NA	unknown	VDAC2	Voltage-dependent anion-selective channel protein 2 (VDAC-2) (hVDAC2) (Outer mitochondrial membrane protein porin 2)
P45880_H	unknown	MITOCHONDRION	1	1	1	NA	0	0	MITOCHONDRION	1	MITOCHONDRION	NA	unknown	NA	NA
P45973_H	unknown	xCHROMATIN	1	1	1	NA	0	0.999556	xCHROMATIN	0.000444444	unknown	NA	unknown	NA	NA
P45974	unknown	CYTOSOL	1	1	1	NA	0	0	CYTOSOL	1	CYTOSOL	NA	unknown	USP5 ISOT	Ubiquitin carboxyl-terminal hydrolase 5 (EC 3.4.19.12) (Deubiquitinating enzyme 5) (Isopeptidase T) (Ubiquitin thioesterase 5) (Ubiquitin-specific-processing protease 5)
P45974_H	unknown	CYTOSOL	1	1	1	NA	0	0	CYTOSOL	1	CYTOSOL	NA	unknown	NA	NA
P46060	unknown	CYTOSOL	0.999983	0.999923	1	NA	0	0.920889	CYTOSOL	0.0791111	unknown	NA	unknown	RANGAP1 KIAA1835 SD	Ran GTPase-activating protein 1 (RanGAP1)
P46060_H	unknown	GA	0.887852	0	0.999868	NA	0.996	0.977333	unknown	0.0226667	unknown	1	DL candidate	NA	NA
P46063	unknown	NUCLEUS	1	1	1	NA	0	0	NUCLEUS	1	NUCLEUS	NA	unknown	RECQL RECQ1 RECQL1	ATP-dependent DNA helicase Q1 (EC 3.6.4.12) (DNA helicase, RecQ-like type 1) (RecQ1) (DNA-dependent ATPase Q1) (RecQ protein-like 1)
P46063_H	unknown	NUCLEUS	1	1	1	NA	0	0	NUCLEUS	1	NUCLEUS	NA	unknown	NA	NA
P46087	unknown	NUCLEUS	1	1	1	NA	0	0	NUCLEUS	1	NUCLEUS	NA	unknown	NOP2 NOL1 NSUN1	Probable 28S rRNA (cytosine(4447)-C(5))-methyltransferase (EC 2.1.1.-) (Nucleolar protein 1) (Nucleolar protein 2 homolog) (Proliferating-cell nucleolar antigen p120) (Proliferation-associated nucleolar protein p120)
P46087_H	unknown	NUCLEUS	1	1	1	NA	0	0.0137778	NUCLEUS	0.986222	NUCLEUS	NA	unknown	NA	NA
P46108	unknown	xCYTOSKELETON	1	1	1	NA	0	0	xCYTOSKELETON	1	xCYTOSKELETON	NA	unknown	CRK	Adapter molecule crk (Proto-oncogene c-Crk) (p38)
P46109	unknown	CYTOSOL	0.999961	0.999885	0.999991	NA	1	0	CYTOSOL	1	CYTOSOL	1	DL candidate	CRKL	Crk-like protein
P46379	unknown	CYTOSOL	1	1	1	NA	0	0.004	CYTOSOL	0.996	CYTOSOL	NA	unknown	BAG6 BAT3 G3	Large proline-rich protein BAG6 (BAG family molecular chaperone regulator 6) (BCL2-associated athanogene 6) (BAG-6) (HLA-B-associated transcript 3) (Protein G3) (Protein Scythe)
P46379_H	unknown	CYTOSOL	1	1	1	NA	0	0.00266667	CYTOSOL	0.997333	CYTOSOL	NA	unknown	NA	NA
P46459	unknown	PEROXISOME	0.988329	0.85704	0.999833	NA	0.996	0	PEROXISOME	1	PEROXISOME	1	DL candidate	NSF	Vesicle-fusing ATPase (EC 3.6.4.6) (N-ethylmaleimide-sensitive fusion protein) (NEM-sensitive fusion protein) (Vesicular-fusion protein NSF)
P46459_H	unknown	PEROXISOME	0.999969	0.999911	0.999997	NA	1	0	PEROXISOME	1	PEROXISOME	1	DL candidate	NA	NA
P46734	unknown	NUCLEUS	1	1	1	NA	0	0.00711111	NUCLEUS	0.992889	NUCLEUS	NA	unknown	MAP2K3 MEK3 MKK3 PRKMK3 SKK2	Dual specificity mitogen-activated protein kinase kinase 3 (MAP kinase kinase 3) (MAPKK 3) (EC 2.7.12.2) (MAPK/ERK kinase 3) (MEK 3) (Stress-activated protein kinase kinase 2) (SAPK kinase 2) (SAPKK-2) (SAPKK2)
P46776	unknown	RIBOSOME	0.941636	0.792577	0.999581	NA	0.56	0	RIBOSOME	1	RIBOSOME	NA	unknown	RPL27A	Large ribosomal subunit protein uL15 (60S ribosomal protein L27a)
P46776_H	unknown	RIBOSOME	0.833967	0.0729031	0.965576	NA	0.176	0	unknown	1	unknown	NA	unknown	NA	NA
P46777	unknown	RIBOSOME	1	1	1	NA	0	0	RIBOSOME	1	RIBOSOME	NA	unknown	RPL5 MSTP030	Large ribosomal subunit protein uL18 (60S ribosomal protein L5)
P46777_H	unknown	RIBOSOME	1	1	1	NA	0	0	RIBOSOME	1	RIBOSOME	NA	unknown	NA	NA
P46778	unknown	RIBOSOME	1	1	1	NA	0	0	RIBOSOME	1	RIBOSOME	NA	unknown	RPL21	Large ribosomal subunit protein eL21 (60S ribosomal protein L21)
P46778_H	unknown	RIBOSOME	1	1	1	NA	0	0	RIBOSOME	1	RIBOSOME	NA	unknown	NA	NA
P46779	RIBOSOME	RIBOSOME	1	1	1	0	0	0	RIBOSOME	1	RIBOSOME	NA	unknown	RPL28	Large ribosomal subunit protein eL28 (60S ribosomal protein L28)
P46779_H	unknown	RIBOSOME	1	1	1	NA	0	0	RIBOSOME	1	RIBOSOME	NA	unknown	NA	NA
P46781	RIBOSOME	RIBOSOME	1	1	1	0	0	0	RIBOSOME	1	RIBOSOME	NA	unknown	RPS9	Small ribosomal subunit protein uS4 (40S ribosomal protein S9)
P46781_H	unknown	RIBOSOME	1	1	1	NA	0	0	RIBOSOME	1	RIBOSOME	NA	unknown	NA	NA
P46782	RIBOSOME	RIBOSOME	1	1	1	0	0	0	RIBOSOME	1	RIBOSOME	NA	unknown	RPS5	Small ribosomal subunit protein uS7 (40S ribosomal protein S5) [Cleaved into: Small ribosomal subunit protein uS7, N-terminally processed (40S ribosomal protein S5, N-terminally processed)]
P46782_H	unknown	NUCLEUS	0.993082	0.979932	0.998453	NA	0.988	0	NUCLEUS	1	NUCLEUS	1	DL candidate	NA	NA
P46783	RIBOSOME	RIBOSOME	1	1	1	0	0	0	RIBOSOME	1	RIBOSOME	NA	unknown	RPS10	Small ribosomal subunit protein eS10 (40S ribosomal protein S10)
P46783_H	unknown	RIBOSOME	0.999981	0.999929	0.999996	NA	0	0	RIBOSOME	1	RIBOSOME	NA	unknown	NA	NA
P46821	unknown	NUCLEUS	1	1	1	NA	0	1	NUCLEUS	0	unknown	NA	unknown	MAP1B	Microtubule-associated protein 1B (MAP-1B) [Cleaved into: MAP1B heavy chain; MAP1 light chain LC1]
P46821_H	unknown	NUCLEUS	1	1	1	NA	0	1	NUCLEUS	0	unknown	NA	unknown	NA	NA
P46937	unknown	CYTOSOL	1	0.999999	1	NA	0.936	1	CYTOSOL	0	unknown	NA	unknown	YAP1 YAP65	Transcriptional coactivator YAP1 (Yes-associated protein 1) (Protein yorkie homolog) (Yes-associated protein YAP65 homolog)
P46939	unknown	PM	0.999971	0.999641	1	NA	1	0	PM	1	PM	1	DL candidate	UTRN DMDL DRP1	Utrophin (Dystrophin-related protein 1) (DRP-1)
P46939_H	unknown	PM	1	1	1	NA	1	0	PM	1	PM	1	DL candidate	NA	NA
P46940	unknown	GA	0.888088	4.98714e-19	0.999961	NA	1	0.0733333	unknown	0.926667	unknown	1	DL candidate	IQGAP1 KIAA0051	Ras GTPase-activating-like protein IQGAP1 (p195)
P46940_H	unknown	GA	0.888889	1.68498e-21	1	NA	1	0.103111	unknown	0.896889	unknown	1	DL candidate	NA	NA
P46977	unknown	LYSOSOME	0.999999	0.999991	1	NA	1	0	LYSOSOME	1	LYSOSOME	1	DL candidate	STT3A ITM1 TMC	Dolichyl-diphosphooligosaccharide--protein glycosyltransferase subunit STT3A (Oligosaccharyl transferase subunit STT3A) (STT3-A) (EC 2.4.99.18) (B5) (Integral membrane protein 1) (Transmembrane protein TMC)
P46977_H	unknown	LYSOSOME	1	0.999998	1	NA	1	0	LYSOSOME	1	LYSOSOME	1	DL candidate	NA	NA
P47755	unknown	CYTOSOL	1	1	1	NA	0	0.390667	CYTOSOL	0.609333	CYTOSOL	NA	unknown	CAPZA2	F-actin-capping protein subunit alpha-2 (CapZ alpha-2)
P47755_H	unknown	GA	0.888829	0	0.999996	NA	1	1	unknown	0	unknown	1	DL candidate	NA	NA
P47756	unknown	GA	0.821239	0	0.993816	NA	0.94	1	unknown	0	unknown	NA	unknown	CAPZB	F-actin-capping protein subunit beta (CapZ beta)
P47756_H	unknown	GA	0.888853	0	0.999997	NA	1	0.998667	unknown	0.00133333	unknown	1	DL candidate	NA	NA
P47813	unknown	NUCLEUS	1	1	1	NA	0	0.995111	NUCLEUS	0.00488889	unknown	NA	unknown	EIF1AX EIF1A EIF4C	Eukaryotic translation initiation factor 1A, X-chromosomal (eIF-1A X isoform) (eIF1A X isoform) (Eukaryotic translation initiation factor 4C) (eIF-4C)
P47897	unknown	PROTEASOME	1	1	1	NA	1	0.0311111	PROTEASOME	0.968889	PROTEASOME	1	DL candidate	QARS1 QARS	Glutamine--tRNA ligase (EC 6.1.1.18) (Glutaminyl-tRNA synthetase) (GlnRS)
P47897_H	unknown	NUCLEUS	1	1	1	NA	0	1	NUCLEUS	0	unknown	NA	unknown	NA	NA
P47914	RIBOSOME	RIBOSOME	1	1	1	0	0	0	RIBOSOME	1	RIBOSOME	NA	unknown	RPL29	Large ribosomal subunit protein eL29 (60S ribosomal protein L29) (Cell surface heparin-binding protein HIP)
P47914_H	unknown	NUCLEUS	0.849706	0.598548	0.973677	NA	0.84	0	unknown	1	unknown	NA	unknown	NA	NA
P48047	unknown	MITOCHONDRION	1	1	1	NA	0	0	MITOCHONDRION	1	MITOCHONDRION	NA	unknown	ATP5PO ATP5O ATPO	ATP synthase subunit O, mitochondrial (ATP synthase peripheral stalk subunit OSCP) (Oligomycin sensitivity conferral protein) (OSCP)
P48047_H	unknown	MITOCHONDRION	1	1	1	NA	0	0	MITOCHONDRION	1	MITOCHONDRION	NA	unknown	NA	NA
P48147	unknown	CYTOSOL	1	1	1	NA	0	0	CYTOSOL	1	CYTOSOL	NA	unknown	PREP PEP	Prolyl endopeptidase (PE) (EC 3.4.21.26) (Post-proline cleaving enzyme)
P48163	unknown	CYTOSOL	0.828835	0.58722	0.95752	NA	0.12	0	unknown	1	unknown	NA	unknown	ME1	NADP-dependent malic enzyme (NADP-ME) (EC 1.1.1.40) (Malic enzyme 1)
P48426	unknown	PM	0.995524	0.979967	1	NA	0.008	0	PM	1	PM	NA	unknown	PIP4K2A PI5P4KA PIP5K2 PIP5K2A	Phosphatidylinositol 5-phosphate 4-kinase type-2 alpha (EC 2.7.1.149) (1-phosphatidylinositol 5-phosphate 4-kinase 2-alpha) (Diphosphoinositide kinase 2-alpha) (PIP5KIII) (Phosphatidylinositol 5-Phosphate 4-Kinase) (PI5P4Kalpha) (Phosphatidylinositol 5-phosphate 4-kinase type II alpha) (PI(5)P 4-kinase type II alpha) (PIP4KII-alpha) (PtdIns(4)P-5-kinase B isoform) (PtdIns(4)P-5-kinase C isoform) …
P48444	unknown	GA	0.888888	0	1	NA	1	0.999556	unknown	0.000444444	unknown	1	DL candidate	ARCN1 COPD	Coatomer subunit delta (Archain) (Delta-coat protein) (Delta-COP)
P48444_H	unknown	GA	0.888882	0	1	NA	1	1	unknown	0	unknown	1	DL candidate	NA	NA
P48449	ER	ER	1	1	1	0	0	0	ER	1	ER	NA	unknown	LSS OSC	Lanosterol synthase (EC 5.4.99.7) (2,3-epoxysqualene--lanosterol cyclase) (Oxidosqualene--lanosterol cyclase) (OSC) (hOSC)
P48449_H	unknown	ER	0.998079	0.978076	1	NA	0	0	ER	1	ER	NA	unknown	NA	NA
P48507	unknown	GA	0.888889	0	1	NA	1	0.998667	unknown	0.00133333	unknown	1	DL candidate	GCLM GLCLR	Glutamate--cysteine ligase regulatory subunit (GCS light chain) (Gamma-ECS regulatory subunit) (Gamma-glutamylcysteine synthetase regulatory subunit) (Glutamate--cysteine ligase modifier subunit)
P48507_H	unknown	GA	0.888888	0	1	NA	1	0.254222	unknown	0.745778	unknown	1	DL candidate	NA	NA
P48509	unknown	GA	0.888889	9.19691e-23	1	NA	1	0.266667	unknown	0.733333	unknown	1	DL candidate	CD151 TSPAN24	CD151 antigen (GP27) (Membrane glycoprotein SFA-1) (Platelet-endothelial tetraspan antigen 3) (PETA-3) (Tetraspanin-24) (Tspan-24) (CD antigen CD151)
P48509_H	unknown	PM	0.836266	0.545166	0.999961	NA	0.176	0	unknown	1	unknown	NA	unknown	NA	NA
P48556	PROTEASOME	PROTEASOME	1	1	1	0	0	0	PROTEASOME	1	PROTEASOME	NA	unknown	PSMD8	26S proteasome non-ATPase regulatory subunit 8 (26S proteasome regulatory subunit RPN12) (26S proteasome regulatory subunit S14) (p31)
P48556_H	unknown	PROTEASOME	1	1	1	NA	0	0	PROTEASOME	1	PROTEASOME	NA	unknown	NA	NA
P48634	unknown	NUCLEUS	1	1	1	NA	0.996	0	NUCLEUS	1	NUCLEUS	1	DL candidate	PRRC2A BAT2 G2	Protein PRRC2A (HLA-B-associated transcript 2) (Large proline-rich protein BAT2) (Proline-rich and coiled-coil-containing protein 2A) (Protein G2)
P48634_H	unknown	NUCLEUS	1	1	1	NA	0.964	0	NUCLEUS	1	NUCLEUS	NA	unknown	NA	NA
P48637	unknown	xCYTOSKELETON	1	1	1	NA	0	0	xCYTOSKELETON	1	xCYTOSKELETON	NA	unknown	GSS	Glutathione synthetase (GSH synthetase) (GSH-S) (EC 6.3.2.3) (Glutathione synthase)
P48643	unknown	PROTEASOME	1	1	1	NA	0	0	PROTEASOME	1	PROTEASOME	NA	unknown	CCT5 CCTE KIAA0098	T-complex protein 1 subunit epsilon (TCP-1-epsilon) (CCT-epsilon)
P48643_H	unknown	PROTEASOME	1	1	1	NA	0	0	PROTEASOME	1	PROTEASOME	NA	unknown	NA	NA
P48723_H	unknown	ER	0.818867	0.00841021	0.980681	NA	0.12	0	unknown	1	unknown	NA	unknown	NA	NA
P48729	unknown	NUCLEUS	1	1	1	NA	0	0	NUCLEUS	1	NUCLEUS	NA	unknown	CSNK1A1	Casein kinase I isoform alpha (CKI-alpha) (EC 2.7.11.1) (CK1)
P48729_H	unknown	NUCLEUS	1	1	1	NA	0	0.568889	NUCLEUS	0.431111	unknown	NA	unknown	NA	NA
P48730_H	unknown	NUCLEUS	1	1	1	NA	0	0	NUCLEUS	1	NUCLEUS	NA	unknown	NA	NA
P48735	MITOCHONDRION	MITOCHONDRION	1	1	1	0	0	0	MITOCHONDRION	1	MITOCHONDRION	NA	unknown	IDH2	Isocitrate dehydrogenase [NADP], mitochondrial (IDH) (EC 1.1.1.42) (ICD-M) (IDP) (NADP(+)-specific ICDH) (Oxalosuccinate decarboxylase)
P48735_H	unknown	MITOCHONDRION	1	1	1	NA	0	0	MITOCHONDRION	1	MITOCHONDRION	NA	unknown	NA	NA
P48739	unknown	CYTOSOL	1	1	1	NA	0	0	CYTOSOL	1	CYTOSOL	NA	unknown	PITPNB	Phosphatidylinositol transfer protein beta isoform (PI-TP-beta) (PtdIns transfer protein beta) (PtdInsTP beta)
P48739_H	unknown	CYTOSOL	1	1	1	NA	0	0.0871111	CYTOSOL	0.912889	CYTOSOL	NA	unknown	NA	NA
P48960	unknown	GA	0.888887	6.26781e-21	1	NA	1	0	unknown	1	unknown	1	DL candidate	ADGRE5 CD97	Adhesion G protein-coupled receptor E5 (Leukocyte antigen CD97) (CD antigen CD97) [Cleaved into: Adhesion G protein-coupled receptor E5 subunit alpha; Adhesion G protein-coupled receptor E5 subunit beta]
P49006	unknown	LYSOSOME	1	1	1	NA	0	0	LYSOSOME	1	LYSOSOME	NA	unknown	MARCKSL1 MLP MRP	MARCKS-related protein (MARCKS-like protein 1) (Macrophage myristoylated alanine-rich C kinase substrate) (Mac-MARCKS) (MacMARCKS)
P49006_H	unknown	LYSOSOME	0.996728	0.988261	0.999881	NA	0	0	LYSOSOME	1	LYSOSOME	NA	unknown	NA	NA
P49023	unknown	xCYTOSKELETON	0.769294	0.465789	0.944938	NA	0.784	0.707111	unknown	0.292889	unknown	NA	unknown	PXN	Paxillin
P49189	unknown	xCYTOSKELETON	0.793079	0.175386	0.994779	NA	0.372	0.995556	unknown	0.00444444	unknown	NA	unknown	ALDH9A1 ALDH4 ALDH7 ALDH9	4-trimethylaminobutyraldehyde dehydrogenase (TMABA-DH) (TMABALDH) (EC 1.2.1.47) (Aldehyde dehydrogenase E3 isozyme) (Aldehyde dehydrogenase family 9 member A1) (EC 1.2.1.3) (Gamma-aminobutyraldehyde dehydrogenase) (EC 1.2.1.19) (R-aminobutyraldehyde dehydrogenase) [Cleaved into: 4-trimethylaminobutyraldehyde dehydrogenase, N-terminally processed]
P49189_H	unknown	CYTOSOL	0.999271	0.997657	0.999888	NA	0	0.684444	CYTOSOL	0.315556	unknown	NA	unknown	NA	NA
P49207	RIBOSOME	RIBOSOME	1	1	1	0	0	0	RIBOSOME	1	RIBOSOME	NA	unknown	RPL34	Large ribosomal subunit protein eL34 (60S ribosomal protein L34)
P49207_H	unknown	RIBOSOME	1	1	1	NA	0	0	RIBOSOME	1	RIBOSOME	NA	unknown	NA	NA
P49257	unknown	PEROXISOME	1	1	1	NA	1	0	PEROXISOME	1	PEROXISOME	1	DL candidate	LMAN1 ERGIC53 F5F8D	Protein ERGIC-53 (ER-Golgi intermediate compartment 53 kDa protein) (Gp58) (Intracellular mannose-specific lectin MR60) (Lectin mannose-binding 1)
P49257_H	unknown	PEROXISOME	1	1	1	NA	1	0	PEROXISOME	1	PEROXISOME	1	DL candidate	NA	NA
P49321	unknown	xCYTOSKELETON	1	1	1	NA	0	0	xCYTOSKELETON	1	xCYTOSKELETON	NA	unknown	NASP	Nuclear autoantigenic sperm protein (NASP)
P49321_H	unknown	xCYTOSKELETON	1	1	1	NA	0	0	xCYTOSKELETON	1	xCYTOSKELETON	NA	unknown	NA	NA
P49327	unknown	CYTOSOL	1	1	1	NA	0	0	CYTOSOL	1	CYTOSOL	NA	unknown	FASN FAS	Fatty acid synthase (EC 2.3.1.85) (Type I fatty acid synthase) [Includes: [Acyl-carrier-protein] S-acetyltransferase (EC 2.3.1.38); [Acyl-carrier-protein] S-malonyltransferase (EC 2.3.1.39); 3-oxoacyl-[acyl-carrier-protein] synthase (EC 2.3.1.41); 3-oxoacyl-[acyl-carrier-protein] reductase (EC 1.1.1.100); 3-hydroxyacyl-[acyl-carrier-protein] dehydratase (EC 4.2.1.59); Enoyl-[acyl-carrier-protein]…
P49327_H	unknown	CYTOSOL	1	1	1	NA	0	0	CYTOSOL	1	CYTOSOL	NA	unknown	NA	NA
P49368	unknown	PROTEASOME	1	1	1	NA	0	0	PROTEASOME	1	PROTEASOME	NA	unknown	CCT3 CCTG TRIC5	T-complex protein 1 subunit gamma (TCP-1-gamma) (CCT-gamma) (hTRiC5)
P49368_H	unknown	PROTEASOME	1	1	1	NA	0	0	PROTEASOME	1	PROTEASOME	NA	unknown	NA	NA
P49411	MITOCHONDRION	MITOCHONDRION	1	1	1	0	0	0	MITOCHONDRION	1	MITOCHONDRION	NA	unknown	TUFM	Elongation factor Tu, mitochondrial (EF-Tu) (P43)
P49411_H	unknown	MITOCHONDRION	1	1	1	NA	0	0	MITOCHONDRION	1	MITOCHONDRION	NA	unknown	NA	NA
P49419	unknown	GA	0.99722	0.98449	1	NA	1	1	GA	0	unknown	1	DL candidate	ALDH7A1 ATQ1	Alpha-aminoadipic semialdehyde dehydrogenase (Alpha-AASA dehydrogenase) (EC 1.2.1.31) (Aldehyde dehydrogenase family 7 member A1) (EC 1.2.1.3) (Antiquitin-1) (Betaine aldehyde dehydrogenase) (EC 1.2.1.8) (Delta1-piperideine-6-carboxylate dehydrogenase) (P6c dehydrogenase)
P49419_H	unknown	GA	1	1	1	NA	1	0.999111	GA	0.000888889	unknown	1	DL candidate	NA	NA
P49458	unknown	NUCLEUS	1	1	1	NA	0	0.561333	NUCLEUS	0.438667	unknown	NA	unknown	SRP9	Signal recognition particle 9 kDa protein (SRP9)
P49458_H	unknown	NUCLEUS	1	1	1	NA	0	0.0182222	NUCLEUS	0.981778	NUCLEUS	NA	unknown	NA	NA
P49585	unknown	CYTOSOL	1	1	1	NA	0	1	CYTOSOL	0	unknown	NA	unknown	PCYT1A CTPCT PCYT1	Choline-phosphate cytidylyltransferase A (EC 2.7.7.15) (CCT-alpha) (CTP:phosphocholine cytidylyltransferase A) (CCT A) (CT A) (Phosphorylcholine transferase A)
P49588	CYTOSOL	CYTOSOL	1	1	1	0	0	0	CYTOSOL	1	CYTOSOL	NA	unknown	AARS1 AARS	Alanine--tRNA ligase, cytoplasmic (EC 6.1.1.7) (Alanyl-tRNA synthetase) (AlaRS) (Renal carcinoma antigen NY-REN-42)
P49588_H	unknown	CYTOSOL	0.841693	0.0849272	0.977134	NA	0.232	0	unknown	1	unknown	NA	unknown	NA	NA
P49591	CYTOSOL	CYTOSOL	1	1	1	0	0	0	CYTOSOL	1	CYTOSOL	NA	unknown	SARS1 SARS SERS	Serine--tRNA ligase, cytoplasmic (EC 6.1.1.11) (Seryl-tRNA synthetase) (SerRS) (Seryl-tRNA(Ser/Sec) synthetase)
P49591_H	unknown	CYTOSOL	1	1	1	NA	0	0	CYTOSOL	1	CYTOSOL	NA	unknown	NA	NA
P49593	unknown	CYTOSOL	1	1	1	NA	0	0	CYTOSOL	1	CYTOSOL	NA	unknown	PPM1F KIAA0015 POPX2	Protein phosphatase 1F (EC 3.1.3.16) (Ca(2+)/calmodulin-dependent protein kinase phosphatase) (CaM-kinase phosphatase) (CaMKPase) (Partner of PIX 2) (Protein fem-2 homolog) (hFem-2)
P49642	unknown	GA	0.886949	0	0.999948	NA	1	1	unknown	0	unknown	1	DL candidate	PRIM1	DNA primase small subunit (EC 2.7.7.102) (DNA primase 49 kDa subunit) (p49)
P49643_H	unknown	CYTOSOL	1	0.999998	1	NA	0	0.00311111	CYTOSOL	0.996889	CYTOSOL	NA	unknown	NA	NA
P49720	unknown	PROTEASOME	1	1	1	NA	0	0	PROTEASOME	1	PROTEASOME	NA	unknown	PSMB3	Proteasome subunit beta type-3 (Proteasome chain 13) (Proteasome component C10-II) (Proteasome theta chain)
P49720_H	unknown	NUCLEUS	1	1	1	NA	1	1	NUCLEUS	0	unknown	1	DL candidate	NA	NA
P49721	unknown	PROTEASOME	1	1	1	NA	0	0	PROTEASOME	1	PROTEASOME	NA	unknown	PSMB2	Proteasome subunit beta type-2 (Macropain subunit C7-I) (Multicatalytic endopeptidase complex subunit C7-I) (Proteasome component C7-I)
P49721_H	unknown	PROTEASOME	1	1	1	NA	0	0	PROTEASOME	1	PROTEASOME	NA	unknown	NA	NA
P49736	unknown	CYTOSOL	0.999999	0.999997	1	NA	0	0.986667	CYTOSOL	0.0133333	unknown	NA	unknown	MCM2 BM28 CCNL1 CDCL1 KIAA0030	DNA replication licensing factor MCM2 (EC 3.6.4.12) (Minichromosome maintenance protein 2 homolog) (Nuclear protein BM28)
P49736_H	unknown	CYTOSOL	1	1	1	NA	0	0.008	CYTOSOL	0.992	CYTOSOL	NA	unknown	NA	NA
P49748	unknown	MITOCHONDRION	1	1	1	NA	0	0	MITOCHONDRION	1	MITOCHONDRION	NA	unknown	ACADVL VLCAD	Very long-chain specific acyl-CoA dehydrogenase, mitochondrial (VLCAD) (EC 1.3.8.9)
P49748_H	unknown	MITOCHONDRION	0.987449	0.841012	1	NA	0	0	MITOCHONDRION	1	MITOCHONDRION	NA	unknown	NA	NA
P49755	unknown	ER	0.999906	0.999704	0.999986	NA	0	0	ER	1	ER	NA	unknown	TMED10 TMP21	Transmembrane emp24 domain-containing protein 10 (Protein TMED10) (21 kDa transmembrane-trafficking protein) (S31I125) (S31III125) (Tmp-21-I) (Transmembrane protein Tmp21) (p23) (p24 family protein delta-1) (p24delta1) (p24delta)
P49755_H	unknown	ER	0.999966	0.999891	1	NA	0	0	ER	1	ER	NA	unknown	NA	NA
P49756	unknown	NUCLEUS	1	1	1	NA	0	0	NUCLEUS	1	NUCLEUS	NA	unknown	RBM25 RNPC7	RNA-binding protein 25 (Arg/Glu/Asp-rich protein of 120 kDa) (RED120) (Protein S164) (RNA-binding motif protein 25) (RNA-binding region-containing protein 7)
P49756_H	unknown	NUCLEUS	1	1	1	NA	0.004	0	NUCLEUS	1	NUCLEUS	NA	unknown	NA	NA
P49757	unknown	GA	0.888889	1.55405e-16	1	NA	1	0.988	unknown	0.012	unknown	1	DL candidate	NUMB C14orf41	Protein numb homolog (h-Numb) (Protein S171)
P49757_H	unknown	PM	0.6354	0.129543	1	NA	0.38	0.0102222	unknown	0.989778	unknown	NA	unknown	NA	NA
P49768	unknown	PM	0.978766	0.72358	0.999951	NA	1	0	PM	1	PM	1	DL candidate	PSEN1 AD3 PS1 PSNL1	Presenilin-1 (PS-1) (EC 3.4.23.-) (Protein S182) [Cleaved into: Presenilin-1 NTF subunit; Presenilin-1 CTF subunit; Presenilin-1 CTF12 (PS1-CTF12)]
P49768_H	unknown	LYSOSOME	0.999982	0.99979	1	NA	1	0	LYSOSOME	1	LYSOSOME	1	DL candidate	NA	NA
P49770	unknown	xCYTOSKELETON	0.999996	0.99999	1	NA	0.18	1	xCYTOSKELETON	0	unknown	NA	unknown	EIF2B2 EIF2BB	Translation initiation factor eIF-2B subunit beta (S20I15) (S20III15) (eIF-2B GDP-GTP exchange factor subunit beta)
P49773	unknown	xCYTOSKELETON	1	1	1	NA	0	0	xCYTOSKELETON	1	xCYTOSKELETON	NA	unknown	HINT1 HINT PKCI1 PRKCNH1	Adenosine 5'-monophosphoramidase HINT1 (EC 3.9.1.-) (Desumoylating isopeptidase HINT1) (EC 3.4.22.-) (Histidine triad nucleotide-binding protein 1) (Protein kinase C inhibitor 1) (Protein kinase C-interacting protein 1) (PKCI-1)
P49792	unknown	GA	0.98214	0.761729	1	NA	0	0.143111	GA	0.856889	GA	NA	unknown	RANBP2 NUP358	E3 SUMO-protein ligase RanBP2 (EC 2.3.2.-) (358 kDa nucleoporin) (Nuclear pore complex protein Nup358) (Nucleoporin Nup358) (Ran-binding protein 2) (RanBP2) (p270)
P49821	unknown	MITOCHONDRION	1	1	1	NA	0	0	MITOCHONDRION	1	MITOCHONDRION	NA	unknown	NDUFV1 UQOR1	NADH dehydrogenase [ubiquinone] flavoprotein 1, mitochondrial (EC 7.1.1.2) (Complex I-51kD) (CI-51kD) (NADH dehydrogenase flavoprotein 1) (NADH-ubiquinone oxidoreductase 51 kDa subunit)
P49821_H	unknown	MITOCHONDRION	0.888889	1.23363e-19	1	NA	0	0.883111	unknown	0.116889	unknown	NA	unknown	NA	NA
P49840	unknown	GA	0.888889	7.93963e-40	1	NA	1	0.175111	unknown	0.824889	unknown	1	DL candidate	GSK3A	Glycogen synthase kinase-3 alpha (GSK-3 alpha) (EC 2.7.11.26) (Serine/threonine-protein kinase GSK3A) (EC 2.7.11.1)
P49841	unknown	GA	0.885415	0	0.999276	NA	1	0.142667	unknown	0.857333	unknown	1	DL candidate	GSK3B	Glycogen synthase kinase-3 beta (GSK-3 beta) (EC 2.7.11.26) (Serine/threonine-protein kinase GSK3B) (EC 2.7.11.1)
P49903	unknown	CYTOSOL	1	1	1	NA	0	0	CYTOSOL	1	CYTOSOL	NA	unknown	SEPHS1 SELD SPS SPS1	Selenide, water dikinase 1 (EC 2.7.9.3) (Selenium donor protein 1) (Selenophosphate synthase 1)
P49915	unknown	CYTOSOL	1	1	1	NA	0	0	CYTOSOL	1	CYTOSOL	NA	unknown	GMPS	GMP synthase [glutamine-hydrolyzing] (EC 6.3.5.2) (GMP synthetase) (Glutamine amidotransferase)
P49915_H	unknown	CYTOSOL	1	1	1	NA	0	0	CYTOSOL	1	CYTOSOL	NA	unknown	NA	NA
P49959	unknown	NUCLEUS	0.998884	0.995092	1	NA	0.004	1	NUCLEUS	0	unknown	NA	unknown	MRE11 HNGS1 MRE11A	Double-strand break repair protein MRE11 (EC 3.1.-.-) (Double-strand break repair protein MRE11A) (Meiotic recombination 11 homolog 1) (MRE11 homolog 1) (Meiotic recombination 11 homolog A) (MRE11 homolog A)
P50213	MITOCHONDRION	MITOCHONDRION	1	1	1	0	0	0	MITOCHONDRION	1	MITOCHONDRION	NA	unknown	IDH3A	Isocitrate dehydrogenase [NAD] subunit alpha, mitochondrial (EC 1.1.1.41) (Isocitric dehydrogenase subunit alpha) (NAD(+)-specific ICDH subunit alpha)
P50213_H	unknown	MITOCHONDRION	0.888889	1.1862e-17	1	NA	0	0	unknown	1	unknown	NA	unknown	NA	NA
P50281_H	unknown	PM	1	1	1	NA	1	0	PM	1	PM	1	DL candidate	NA	NA
P50395	unknown	CYTOSOL	1	1	1	NA	0	0	CYTOSOL	1	CYTOSOL	NA	unknown	GDI2 RABGDIB	Rab GDP dissociation inhibitor beta (Rab GDI beta) (Guanosine diphosphate dissociation inhibitor 2) (GDI-2)
P50395_H	unknown	CYTOSOL	1	1	1	NA	0	0	CYTOSOL	1	CYTOSOL	NA	unknown	NA	NA
P50402	unknown	ER	1	1	1	NA	0	0	ER	1	ER	NA	unknown	EMD EDMD STA	Emerin
P50402_H	unknown	ER	0.956262	0.530086	0.999298	NA	0.02	0	ER	1	ER	NA	unknown	NA	NA
P50454	ER	ER	1	1	1	0	0	0	ER	1	ER	NA	unknown	SERPINH1 CBP1 CBP2 HSP47 SERPINH2 PIG14	Serpin H1 (47 kDa heat shock protein) (Arsenic-transactivated protein 3) (AsTP3) (Cell proliferation-inducing gene 14 protein) (Collagen-binding protein) (Colligin) (Rheumatoid arthritis-related antigen RA-A47)
P50454_H	unknown	LYSOSOME	1	1	1	NA	1	0	LYSOSOME	1	LYSOSOME	1	DL candidate	NA	NA
P50479	unknown	GA	0.888889	4.33545e-14	1	NA	1	0.111111	unknown	0.888889	unknown	1	DL candidate	PDLIM4 RIL	PDZ and LIM domain protein 4 (LIM protein RIL) (Reversion-induced LIM protein)
P50479_H	unknown	GA	0.888889	6.92675e-23	1	NA	1	0.111556	unknown	0.888444	unknown	1	DL candidate	NA	NA
P50552	unknown	GA	0.888889	4.69726e-26	1	NA	1	0.763111	unknown	0.236889	unknown	1	DL candidate	VASP	Vasodilator-stimulated phosphoprotein (VASP)
P50552_H	unknown	GA	0.888889	4.05097e-35	1	NA	1	0.112	unknown	0.888	unknown	1	DL candidate	NA	NA
P50570	unknown	GA	0.888846	0	0.999992	NA	1	0	unknown	1	unknown	1	DL candidate	DNM2 DYN2	Dynamin-2 (EC 3.6.5.5)
P50570_H	unknown	GA	0.888763	0	0.999985	NA	1	0.000444444	unknown	0.999556	unknown	1	DL candidate	NA	NA
P50579	unknown	RIBOSOME	0.99993	0.999729	0.999998	NA	1	0	RIBOSOME	1	RIBOSOME	1	DL candidate	METAP2 MNPEP P67EIF2	Methionine aminopeptidase 2 (MAP 2) (MetAP 2) (EC 3.4.11.18) (Initiation factor 2-associated 67 kDa glycoprotein) (p67) (p67eIF2) (Peptidase M)
P50579_H	unknown	RIBOSOME	1	0.999999	1	NA	1	0	RIBOSOME	1	RIBOSOME	1	DL candidate	NA	NA
P50748	unknown	CYTOSOL	1	1	1	NA	0.048	0.00133333	CYTOSOL	0.998667	CYTOSOL	NA	unknown	KNTC1 KIAA0166	Kinetochore-associated protein 1 (Rough deal homolog) (HsROD) (Rod) (hRod)
P50750_H	unknown	NUCLEUS	1	1	1	NA	0	0	NUCLEUS	1	NUCLEUS	NA	unknown	NA	NA
P50897	unknown	LYSOSOME	1	1	1	NA	0	0	LYSOSOME	1	LYSOSOME	NA	unknown	PPT1 CLN1 PPT	Palmitoyl-protein thioesterase 1 (PPT-1) (EC 3.1.2.22) (Palmitoyl-protein hydrolase 1)
P50897_H	unknown	GA	0.888889	1.12734e-14	1	NA	1	0.111111	unknown	0.888889	unknown	1	DL candidate	NA	NA
P50914	RIBOSOME	RIBOSOME	1	1	1	0	0	0	RIBOSOME	1	RIBOSOME	NA	unknown	RPL14	Large ribosomal subunit protein eL14 (60S ribosomal protein L14) (CAG-ISL 7)
P50914_H	unknown	RIBOSOME	0.999999	0.999998	1	NA	0	0	RIBOSOME	1	RIBOSOME	NA	unknown	NA	NA
P50990	unknown	PROTEASOME	1	1	1	NA	0	0	PROTEASOME	1	PROTEASOME	NA	unknown	CCT8 C21orf112 CCTQ KIAA0002	T-complex protein 1 subunit theta (TCP-1-theta) (CCT-theta) (Chaperonin containing T-complex polypeptide 1 subunit 8) (Renal carcinoma antigen NY-REN-15)
P50990_H	unknown	PROTEASOME	1	1	1	NA	0	0	PROTEASOME	1	PROTEASOME	NA	unknown	NA	NA
P50991	unknown	PROTEASOME	1	1	1	NA	0	0	PROTEASOME	1	PROTEASOME	NA	unknown	CCT4 CCTD SRB	T-complex protein 1 subunit delta (TCP-1-delta) (CCT-delta) (Stimulator of TAR RNA-binding)
P50991_H	unknown	PROTEASOME	1	1	1	NA	0	0	PROTEASOME	1	PROTEASOME	NA	unknown	NA	NA
P50995	unknown	CYTOSOL	1	1	1	NA	0	0	CYTOSOL	1	CYTOSOL	NA	unknown	ANXA11 ANX11	Annexin A11 (56 kDa autoantigen) (Annexin XI) (Annexin-11) (Calcyclin-associated annexin 50) (CAP-50)
P50995_H	unknown	GA	0.888889	0	1	NA	1	1	unknown	0	unknown	1	DL candidate	NA	NA
P51114	unknown	PEROXISOME	0.888886	4.89941e-12	1	NA	1	0	unknown	1	unknown	1	DL candidate	FXR1	RNA-binding protein FXR1 (FMR1 autosomal homolog 1) (hFXR1p)
P51114_H	unknown	PEROXISOME	0.888896	5.87421e-06	1	NA	1	0.000444444	unknown	0.999556	unknown	1	DL candidate	NA	NA
P51116	unknown	PEROXISOME	0.888954	9.01917e-05	1	NA	1	0	unknown	1	unknown	1	DL candidate	FXR2 FMR1L2	RNA-binding protein FXR2 (FXR2P) (FMR1 autosomal homolog 2)
P51116_H	unknown	PEROXISOME	0.966656	0.54648	1	NA	1	0	PEROXISOME	1	PEROXISOME	1	DL candidate	NA	NA
P51148	unknown	ER	0.794034	5.08067e-06	0.970628	NA	1	0	unknown	1	unknown	1	DL candidate	RAB5C RABL	Ras-related protein Rab-5C (EC 3.6.5.2) (L1880) (RAB5L)
P51148_H	unknown	ER	0.996583	0.96257	0.999943	NA	1	0	ER	1	ER	1	DL candidate	NA	NA
P51149	unknown	ER	0.945598	0.864515	0.986286	NA	1	0	ER	1	ER	1	DL candidate	RAB7A RAB7	Ras-related protein Rab-7a (EC 3.6.5.2)
P51149_H	unknown	ER	0.999878	0.999688	0.999971	NA	1	0	ER	1	ER	1	DL candidate	NA	NA
P51153	unknown	PM	0.999996	0.999987	1	NA	0.984	0	PM	1	PM	1	DL candidate	RAB13 GIG4	Ras-related protein Rab-13 (Cell growth-inhibiting gene 4 protein)
P51153_H	unknown	PM	1	1	1	NA	0.988	0	PM	1	PM	1	DL candidate	NA	NA
P51159	unknown	LYSOSOME	0.752318	0.374134	0.984267	NA	0.68	0	unknown	1	unknown	NA	unknown	RAB27A RAB27	Ras-related protein Rab-27A (Rab-27) (EC 3.6.5.2) (GTP-binding protein Ram)
P51398	unknown	MITOCHONDRION	0.888889	7.69505e-23	1	NA	0.004	0.886222	unknown	0.113778	unknown	NA	unknown	DAP3 MRPS29	Small ribosomal subunit protein mS29 (28S ribosomal protein S29, mitochondrial) (MRP-S29) (S29mt) (Death-associated protein 3) (DAP-3) (Ionizing radiation resistance conferring protein)
P51570	CYTOSOL	CYTOSOL	1	1	1	0	0	0	CYTOSOL	1	CYTOSOL	NA	unknown	GALK1 GALK	Galactokinase (EC 2.7.1.6) (Galactose kinase)
P51571	unknown	ER	0.999843	0.999119	0.999983	NA	0.008	0	ER	1	ER	NA	unknown	SSR4 TRAPD	Translocon-associated protein subunit delta (TRAP-delta) (Signal sequence receptor subunit delta) (SSR-delta)
P51571_H	unknown	ER	0.995105	0.945807	1	NA	0.428	0	ER	1	ER	NA	unknown	NA	NA
P51572	ER	ER	1	1	1	0	0	0	ER	1	ER	NA	unknown	BCAP31 BAP31 DXS1357E	B-cell receptor-associated protein 31 (BCR-associated protein 31) (Bap31) (6C6-AG tumor-associated antigen) (Protein CDM) (p28)
P51572_H	unknown	ER	1	1	1	NA	0	0	ER	1	ER	NA	unknown	NA	NA
P51648	unknown	ER	1	0.999999	1	NA	0	0	ER	1	ER	NA	unknown	ALDH3A2 ALDH10 FALDH	Aldehyde dehydrogenase family 3 member A2 (EC 1.2.1.3) (EC 1.2.1.94) (Aldehyde dehydrogenase 10) (Fatty aldehyde dehydrogenase) (Microsomal aldehyde dehydrogenase)
P51648_H	unknown	ER	1	1	1	NA	0	0	ER	1	ER	NA	unknown	NA	NA
P51659	PEROXISOME	PEROXISOME	1	1	1	0	0	0	PEROXISOME	1	PEROXISOME	NA	unknown	HSD17B4 EDH17B4 SDR8C1	Peroxisomal multifunctional enzyme type 2 (MFE-2) (17-beta-hydroxysteroid dehydrogenase 4) (17-beta-HSD 4) (D-bifunctional protein) (DBP) (Multifunctional protein 2) (MFP-2) (Short chain dehydrogenase/reductase family 8C member 1) [Cleaved into: (3R)-hydroxyacyl-CoA dehydrogenase (EC 1.1.1.n12); Enoyl-CoA hydratase 2 (EC 4.2.1.107) (EC 4.2.1.119) (3-alpha,7-alpha,12-alpha-trihydroxy-5-beta-choles…
P51659_H	unknown	ER	0.999978	0.999936	0.999996	NA	1	0	ER	1	ER	1	DL candidate	NA	NA
P51665	unknown	PROTEASOME	1	1	1	NA	0	0	PROTEASOME	1	PROTEASOME	NA	unknown	PSMD7 MOV34L	26S proteasome non-ATPase regulatory subunit 7 (26S proteasome regulatory subunit RPN8) (26S proteasome regulatory subunit S12) (Mov34 protein homolog) (Proteasome subunit p40)
P51665_H	unknown	GA	0.550564	0	0.999642	NA	1	1	unknown	0	unknown	1	DL candidate	NA	NA
P51784_H	unknown	CYTOSOL	0.999992	0.999977	0.999998	NA	0	0	CYTOSOL	1	CYTOSOL	NA	unknown	NA	NA
P51798	unknown	LYSOSOME	0.999957	0.999841	1	NA	0	0	LYSOSOME	1	LYSOSOME	NA	unknown	CLCN7	H(+)/Cl(-) exchange transporter 7 (Chloride channel 7 alpha subunit) (Chloride channel protein 7) (ClC-7)
P51798_H	unknown	LYSOSOME	0.999791	0.999181	0.999997	NA	0	0	LYSOSOME	1	LYSOSOME	NA	unknown	NA	NA
P51809	unknown	ER	0.983507	0.800161	1	NA	1	0	ER	1	ER	1	DL candidate	VAMP7 SYBL1	Vesicle-associated membrane protein 7 (VAMP-7) (Synaptobrevin-like protein 1) (Tetanus-insensitive VAMP) (Ti-VAMP)
P51809_H	unknown	ER	0.999649	0.998785	0.99998	NA	0.752	0	ER	1	ER	NA	unknown	NA	NA
P51812	unknown	CYTOSOL	1	1	1	NA	0	0	CYTOSOL	1	CYTOSOL	NA	unknown	RPS6KA3 ISPK1 MAPKAPK1B RSK2	Ribosomal protein S6 kinase alpha-3 (S6K-alpha-3) (EC 2.7.11.1) (90 kDa ribosomal protein S6 kinase 3) (p90-RSK 3) (p90RSK3) (Insulin-stimulated protein kinase 1) (ISPK-1) (MAP kinase-activated protein kinase 1b) (MAPK-activated protein kinase 1b) (MAPKAP kinase 1b) (MAPKAPK-1b) (Ribosomal S6 kinase 2) (RSK-2) (pp90RSK2)
P51858	unknown	xCYTOSKELETON	1	1	1	NA	0	0	xCYTOSKELETON	1	xCYTOSKELETON	NA	unknown	HDGF HMG1L2	Hepatoma-derived growth factor (HDGF) (High mobility group protein 1-like 2) (HMG-1L2)
P51858_H	unknown	xCYTOSKELETON	1	1	1	NA	0	0	xCYTOSKELETON	1	xCYTOSKELETON	NA	unknown	NA	NA
P51911	unknown	PM	0.888889	7.51773e-12	1	NA	0.012	0.068	unknown	0.932	unknown	NA	unknown	CNN1	Calponin-1 (Basic calponin) (Calponin H1, smooth muscle)
P51911_H	unknown	GA	1	1	1	NA	0.472	0.899111	GA	0.100889	unknown	NA	unknown	NA	NA
P51970	unknown	MITOCHONDRION	1	1	1	NA	1	0	MITOCHONDRION	1	MITOCHONDRION	1	DL candidate	NDUFA8	NADH dehydrogenase [ubiquinone] 1 alpha subcomplex subunit 8 (Complex I-19kD) (CI-19kD) (Complex I-PGIV) (CI-PGIV) (NADH-ubiquinone oxidoreductase 19 kDa subunit)
P51991	unknown	NUCLEUS	1	1	1	NA	0	0	NUCLEUS	1	NUCLEUS	NA	unknown	HNRNPA3 HNRPA3	Heterogeneous nuclear ribonucleoprotein A3 (hnRNP A3)
P51991_H	unknown	NUCLEUS	1	1	1	NA	0	0	NUCLEUS	1	NUCLEUS	NA	unknown	NA	NA
P52209	unknown	CYTOSOL	0.767034	0.515638	0.927798	NA	0.2	0	unknown	1	unknown	NA	unknown	PGD PGDH	6-phosphogluconate dehydrogenase, decarboxylating (EC 1.1.1.44)
P52209_H	unknown	xCYTOSKELETON	0.999983	0.999954	0.999996	NA	0	0	xCYTOSKELETON	1	xCYTOSKELETON	NA	unknown	NA	NA
P52272	unknown	NUCLEUS	1	1	1	NA	0	0	NUCLEUS	1	NUCLEUS	NA	unknown	HNRNPM HNRPM NAGR1	Heterogeneous nuclear ribonucleoprotein M (hnRNP M)
P52272_H	unknown	NUCLEUS	1	1	1	NA	0	0	NUCLEUS	1	NUCLEUS	NA	unknown	NA	NA
P52292	unknown	GA	0.888889	0	1	NA	1	0.987556	unknown	0.0124444	unknown	1	DL candidate	KPNA2 RCH1 SRP1	Importin subunit alpha-1 (Karyopherin subunit alpha-2) (RAG cohort protein 1) (SRP1-alpha)
P52292_H	unknown	GA	0.888888	0	1	NA	1	1	unknown	0	unknown	1	DL candidate	NA	NA
P52294	unknown	CYTOSOL	1	1	1	NA	0	0	CYTOSOL	1	CYTOSOL	NA	unknown	KPNA1 RCH2	Importin subunit alpha-5 (Karyopherin subunit alpha-1) (Nucleoprotein interactor 1) (NPI-1) (RAG cohort protein 2) (SRP1-beta) [Cleaved into: Importin subunit alpha-5, N-terminally processed]
P52306	unknown	CYTOSOL	1	1	1	NA	0	0	CYTOSOL	1	CYTOSOL	NA	unknown	RAP1GDS1 SMGGDS	Rap1 GTPase-GDP dissociation stimulator 1 (Exchange factor smgGDS) (SMG GDS protein) (SMG P21 stimulatory GDP/GTP exchange protein)
P52565	unknown	xCYTOSKELETON	1	1	1	NA	0	0	xCYTOSKELETON	1	xCYTOSKELETON	NA	unknown	ARHGDIA GDIA1	Rho GDP-dissociation inhibitor 1 (Rho GDI 1) (Rho-GDI alpha)
P52565_H	unknown	xCYTOSKELETON	1	1	1	NA	0	0	xCYTOSKELETON	1	xCYTOSKELETON	NA	unknown	NA	NA
P52594	unknown	GA	0.888507	5.58664e-20	0.999962	NA	1	0	unknown	1	unknown	1	DL candidate	AGFG1 HRB RAB RIP	Arf-GAP domain and FG repeat-containing protein 1 (HIV-1 Rev-binding protein) (Nucleoporin-like protein RIP) (Rev-interacting protein) (Rev/Rex activation domain-binding protein)
P52594_H	unknown	GA	0.888631	1.07972e-14	0.999981	NA	1	0.00311111	unknown	0.996889	unknown	1	DL candidate	NA	NA
P52597	unknown	NUCLEUS	0.999999	0.999995	1	NA	0.976	0.999556	NUCLEUS	0.000444444	unknown	1	DL candidate	HNRNPF HNRPF	Heterogeneous nuclear ribonucleoprotein F (hnRNP F) (Nucleolin-like protein mcs94-1) [Cleaved into: Heterogeneous nuclear ribonucleoprotein F, N-terminally processed]
P52597_H	unknown	NUCLEUS	1	1	1	NA	0	0.892889	NUCLEUS	0.107111	unknown	NA	unknown	NA	NA
P52630_H	unknown	NUCLEUS	1	1	1	NA	0	0.00355556	NUCLEUS	0.996444	NUCLEUS	NA	unknown	NA	NA
P52701	unknown	CYTOSOL	0.992767	0.949511	1	NA	1	1	CYTOSOL	0	unknown	1	DL candidate	MSH6 GTBP	DNA mismatch repair protein Msh6 (hMSH6) (G/T mismatch-binding protein) (GTBP) (GTMBP) (MutS protein homolog 6) (MutS-alpha 160 kDa subunit) (p160)
P52732	unknown	NUCLEUS	0.999996	0.999981	1	NA	0	0.109333	NUCLEUS	0.890667	NUCLEUS	NA	unknown	KIF11 EG5 KNSL1 TRIP5	Kinesin-like protein KIF11 (Kinesin-like protein 1) (Kinesin-like spindle protein HKSP) (Kinesin-related motor protein Eg5) (Thyroid receptor-interacting protein 5) (TR-interacting protein 5) (TRIP-5)
P52732_H	unknown	NUCLEUS	1	1	1	NA	0	0.00222222	NUCLEUS	0.997778	NUCLEUS	NA	unknown	NA	NA
P52735	unknown	CYTOSOL	0.982024	0.899237	1	NA	1	1	CYTOSOL	0	unknown	1	DL candidate	VAV2	Guanine nucleotide exchange factor VAV2 (VAV-2)
P52756_H	unknown	NUCLEUS	1	1	1	NA	0	0	NUCLEUS	1	NUCLEUS	NA	unknown	NA	NA
P52788	CYTOSOL	CYTOSOL	1	1	1	0	0	0	CYTOSOL	1	CYTOSOL	NA	unknown	SMS	Spermine synthase (SPMSY) (EC 2.5.1.22) (Spermidine aminopropyltransferase)
P52789	unknown	CYTOSOL	1	1	1	NA	0	0	CYTOSOL	1	CYTOSOL	NA	unknown	HK2	Hexokinase-2 (EC 2.7.1.1) (Hexokinase type II) (HK II) (Hexokinase-B) (Muscle form hexokinase)
P52815	unknown	MITOCHONDRION	1	1	1	NA	0	0	MITOCHONDRION	1	MITOCHONDRION	NA	unknown	MRPL12 MRPL7 RPML12	Large ribosomal subunit protein bL12m (39S ribosomal protein L12, mitochondrial) (L12mt) (MRP-L12) (5c5-2)
P52815_H	unknown	MITOCHONDRION	1	1	1	NA	0	0	MITOCHONDRION	1	MITOCHONDRION	NA	unknown	NA	NA
P52888	CYTOSOL	CYTOSOL	1	1	1	0	0	0	CYTOSOL	1	CYTOSOL	NA	unknown	THOP1	Thimet oligopeptidase (EC 3.4.24.15) (Endopeptidase 24.15) (MP78)
P52907	unknown	CYTOSOL	0.93653	0.69476	1	NA	0.104	1	CYTOSOL	0	unknown	NA	unknown	CAPZA1	F-actin-capping protein subunit alpha-1 (CapZ alpha-1)
P52907_H	unknown	GA	0.888888	0	1	NA	1	0.917333	unknown	0.0826667	unknown	1	DL candidate	NA	NA
P52926	unknown	xCHROMATIN	1	1	1	NA	0	0	xCHROMATIN	1	xCHROMATIN	NA	unknown	HMGA2 HMGIC	High mobility group protein HMGI-C (High mobility group AT-hook protein 2)
P52943	unknown	MITOCHONDRION	0.888889	0	1	NA	1	0	unknown	1	unknown	1	DL candidate	CRIP2 CRP2	Cysteine-rich protein 2 (CRP-2) (Protein ESP1)
P52948	unknown	GA	0.809755	0.113321	0.999824	NA	0.768	1	unknown	0	unknown	NA	unknown	NUP98 ADAR2	Nuclear pore complex protein Nup98-Nup96 (EC 3.4.21.-) [Cleaved into: Nuclear pore complex protein Nup98 (98 kDa nucleoporin) (Nucleoporin Nup98) (Nup98); Nuclear pore complex protein Nup96 (96 kDa nucleoporin) (Nucleoporin Nup96) (Nup96)]
P53004	unknown	CYTOSOL	0.999999	0.999996	1	NA	0	0.585778	CYTOSOL	0.414222	unknown	NA	unknown	BLVRA BLVR BVR	Biliverdin reductase A (BVR A) (EC 1.3.1.24) (Biliverdin-IX alpha-reductase)
P53007	unknown	MITOCHONDRION	1	0.999999	1	NA	0	0	MITOCHONDRION	1	MITOCHONDRION	NA	unknown	SLC25A1 SLC20A3	Tricarboxylate transport protein, mitochondrial (Citrate transport protein) (CTP) (Mitochondrial citrate carrier) (CIC) (Solute carrier family 25 member 1) (Tricarboxylate carrier protein)
P53007_H	unknown	MITOCHONDRION	0.888889	4.84842e-11	1	NA	0	0.543556	unknown	0.456444	unknown	NA	unknown	NA	NA
P53041	unknown	CYTOSOL	1	1	1	NA	0	0	CYTOSOL	1	CYTOSOL	NA	unknown	PPP5C PPP5	Serine/threonine-protein phosphatase 5 (PP5) (EC 3.1.3.16) (Protein phosphatase T) (PP-T) (PPT)
P53350_H	unknown	NUCLEUS	1	1	1	NA	0	0	NUCLEUS	1	NUCLEUS	NA	unknown	NA	NA
P53367	unknown	GA	0.888731	4.52344e-28	0.99999	NA	1	0.0324444	unknown	0.967556	unknown	1	DL candidate	ARFIP1	Arfaptin-1 (ADP-ribosylation factor-interacting protein 1)
P53396	unknown	CYTOSOL	1	1	1	NA	0	0	CYTOSOL	1	CYTOSOL	NA	unknown	ACLY	ATP-citrate synthase (EC 2.3.3.8) (ATP-citrate (pro-S-)-lyase) (ACL) (Citrate cleavage enzyme)
P53396_H	unknown	CYTOSOL	1	1	1	NA	0	0.00133333	CYTOSOL	0.998667	CYTOSOL	NA	unknown	NA	NA
P53582	unknown	NUCLEUS	1	1	1	NA	0	0	NUCLEUS	1	NUCLEUS	NA	unknown	METAP1 KIAA0094	Methionine aminopeptidase 1 (MAP 1) (MetAP 1) (EC 3.4.11.18) (Peptidase M 1)
P53597	MITOCHONDRION	MITOCHONDRION	1	1	1	0	0	0	MITOCHONDRION	1	MITOCHONDRION	NA	unknown	SUCLG1	Succinate--CoA ligase [ADP/GDP-forming] subunit alpha, mitochondrial (EC 6.2.1.4) (EC 6.2.1.5) (Succinyl-CoA synthetase subunit alpha) (SCS-alpha)
P53597_H	unknown	MITOCHONDRION	0.999882	0.998594	1	NA	0	0	MITOCHONDRION	1	MITOCHONDRION	NA	unknown	NA	NA
P53602	CYTOSOL	CYTOSOL	1	1	1	0	0	0	CYTOSOL	1	CYTOSOL	NA	unknown	MVD MPD	Diphosphomevalonate decarboxylase (EC 4.1.1.33) (Mevalonate (diphospho)decarboxylase) (MDDase) (Mevalonate pyrophosphate decarboxylase)
P53618	unknown	CYTOSOL	1	0.999999	1	NA	0	0.979556	CYTOSOL	0.0204444	unknown	NA	unknown	COPB1 COPB MSTP026	Coatomer subunit beta (Beta-coat protein) (Beta-COP)
P53618_H	unknown	CYTOSOL	0.982996	0.909134	1	NA	0.016	1	CYTOSOL	0	unknown	NA	unknown	NA	NA
P53621	unknown	CYTOSOL	0.96439	0.806197	1	NA	0.036	1	CYTOSOL	0	unknown	NA	unknown	COPA	Coatomer subunit alpha (Alpha-coat protein) (Alpha-COP) (HEP-COP) (HEPCOP) [Cleaved into: Xenin (Xenopsin-related peptide); Proxenin]
P53621_H	unknown	GA	0.887971	0	0.999951	NA	0.996	1	unknown	0	unknown	1	DL candidate	NA	NA
P53634	LYSOSOME	LYSOSOME	1	1	1	0	0	0	LYSOSOME	1	LYSOSOME	NA	unknown	CTSC CPPI	Dipeptidyl peptidase 1 (EC 3.4.14.1) (Cathepsin C) (Cathepsin J) (Dipeptidyl peptidase I) (DPP-I) (DPPI) (Dipeptidyl transferase) [Cleaved into: Dipeptidyl peptidase 1 exclusion domain chain (Dipeptidyl peptidase I exclusion domain chain); Dipeptidyl peptidase 1 heavy chain (Dipeptidyl peptidase I heavy chain); Dipeptidyl peptidase 1 light chain (Dipeptidyl peptidase I light chain)]
P53680	unknown	GA	0.999787	0.997612	1	NA	1	0.111556	GA	0.888444	GA	1	DL candidate	AP2S1 AP17 CLAPS2	AP-2 complex subunit sigma (Adaptor protein complex AP-2 subunit sigma) (Adaptor-related protein complex 2 subunit sigma) (Clathrin assembly protein 2 sigma small chain) (Clathrin coat assembly protein AP17) (Clathrin coat-associated protein AP17) (HA2 17 kDa subunit) (Plasma membrane adaptor AP-2 17 kDa protein) (Sigma2-adaptin)
P53680_H	unknown	GA	0.888762	1.0831e-37	1	NA	1	0.912889	unknown	0.0871111	unknown	1	DL candidate	NA	NA
P53701	unknown	MITOCHONDRION	1	1	1	NA	0	0	MITOCHONDRION	1	MITOCHONDRION	NA	unknown	HCCS CCHL	Holocytochrome c-type synthase (EC 4.4.1.17) (Cytochrome c-type heme lyase)
P53814	unknown	PEROXISOME	0.999952	0.999448	1	NA	1	0	PEROXISOME	1	PEROXISOME	1	DL candidate	SMTN SMSMO	Smoothelin
P53814_H	unknown	PEROXISOME	0.999329	0.995449	0.999931	NA	1	0	PEROXISOME	1	PEROXISOME	1	DL candidate	NA	NA
P53985	PM	PM	1	1	1	0	0	0	PM	1	PM	NA	unknown	SLC16A1 MCT1	Monocarboxylate transporter 1 (MCT 1) (Solute carrier family 16 member 1)
P53985_H	unknown	PM	1	1	1	NA	1	0	PM	1	PM	1	DL candidate	NA	NA
P53990	unknown	GA	0.888478	0	0.999978	NA	1	1	unknown	0	unknown	1	DL candidate	IST1 KIAA0174	IST1 homolog (hIST1) (Charged multivesicular body protein 8) (CHMP8) (Putative MAPK-activating protein PM28)
P53992	unknown	NUCLEUS	1	1	1	NA	0	0	NUCLEUS	1	NUCLEUS	NA	unknown	SEC24C KIAA0079	Protein transport protein Sec24C (SEC24-related protein C)
P53992_H	unknown	NUCLEUS	1	0.999999	1	NA	0.996	0	NUCLEUS	1	NUCLEUS	1	DL candidate	NA	NA
P53999	unknown	xCYTOSKELETON	0.967642	0.909143	0.991794	NA	0.016	0	xCYTOSKELETON	1	xCYTOSKELETON	NA	unknown	SUB1 PC4 RPO2TC1	Activated RNA polymerase II transcriptional coactivator p15 (Positive cofactor 4) (PC4) (SUB1 homolog) (p14)
P53999_H	unknown	CYTOSOL	0.999992	0.999978	0.999998	NA	1	0	CYTOSOL	1	CYTOSOL	1	DL candidate	NA	NA
P54136	unknown	PROTEASOME	1	1	1	NA	0	0	PROTEASOME	1	PROTEASOME	NA	unknown	RARS1 RARS	Arginine--tRNA ligase, cytoplasmic (EC 6.1.1.19) (Arginyl-tRNA synthetase) (ArgRS)
P54136_H	unknown	CYTOSOL	1	1	1	NA	1	1	CYTOSOL	0	unknown	1	DL candidate	NA	NA
P54289	unknown	PM	0.999941	0.999683	1	NA	0	0	PM	1	PM	NA	unknown	CACNA2D1 CACNL2A CCHL2A MHS3	Voltage-dependent calcium channel subunit alpha-2/delta-1 (Voltage-gated calcium channel subunit alpha-2/delta-1) [Cleaved into: Voltage-dependent calcium channel subunit alpha-2-1; Voltage-dependent calcium channel subunit delta-1]
P54577	unknown	CYTOSOL	1	1	1	NA	0	0	CYTOSOL	1	CYTOSOL	NA	unknown	YARS1 YARS	Tyrosine--tRNA ligase, cytoplasmic (EC 6.1.1.1) (Tyrosyl-tRNA synthetase) (TyrRS) [Cleaved into: Tyrosine--tRNA ligase, cytoplasmic, N-terminally processed]
P54577_H	unknown	CYTOSOL	1	1	1	NA	0	0	CYTOSOL	1	CYTOSOL	NA	unknown	NA	NA
P54578	unknown	CYTOSOL	0.999993	0.999982	0.999999	NA	0.004	0.410222	CYTOSOL	0.589778	CYTOSOL	NA	unknown	USP14 TGT	Ubiquitin carboxyl-terminal hydrolase 14 (EC 3.4.19.12) (Deubiquitinating enzyme 14) (Ubiquitin thioesterase 14) (Ubiquitin-specific-processing protease 14)
P54578_H	unknown	CYTOSOL	1	1	1	NA	0.004	0.964444	CYTOSOL	0.0355556	unknown	NA	unknown	NA	NA
P54652	unknown	CYTOSOL	1	1	1	NA	0	0	CYTOSOL	1	CYTOSOL	NA	unknown	HSPA2	Heat shock-related 70 kDa protein 2 (Heat shock 70 kDa protein 2)
P54687	unknown	xCYTOSKELETON	0.999997	0.99999	0.999999	NA	1	0	xCYTOSKELETON	1	xCYTOSKELETON	1	DL candidate	BCAT1 BCT1 ECA39	Branched-chain-amino-acid aminotransferase, cytosolic (BCAT(c)) (EC 2.6.1.42) (Protein ECA39)
P54687_H	unknown	CYTOSOL	0.999961	0.999896	0.999992	NA	0	0	CYTOSOL	1	CYTOSOL	NA	unknown	NA	NA
P54709	unknown	PM	0.995013	0.940386	1	NA	1	0	PM	1	PM	1	DL candidate	ATP1B3	Sodium/potassium-transporting ATPase subunit beta-3 (Sodium/potassium-dependent ATPase subunit beta-3) (ATPB-3) (CD antigen CD298)
P54709_H	unknown	PM	1	1	1	NA	1	0	PM	1	PM	1	DL candidate	NA	NA
P54727	unknown	xCYTOSKELETON	0.955112	0.876831	0.990523	NA	0.056	0	xCYTOSKELETON	1	xCYTOSKELETON	NA	unknown	RAD23B	UV excision repair protein RAD23 homolog B (HR23B) (hHR23B) (XP-C repair-complementing complex 58 kDa protein) (p58)
P54727_H	unknown	CYTOSOL	0.999989	0.99997	0.999998	NA	1	0	CYTOSOL	1	CYTOSOL	1	DL candidate	NA	NA
P54819	unknown	MITOCHONDRION	1	1	1	NA	0	0	MITOCHONDRION	1	MITOCHONDRION	NA	unknown	AK2 ADK2	Adenylate kinase 2, mitochondrial (AK 2) (EC 2.7.4.3) (ATP-AMP transphosphorylase 2) (ATP:AMP phosphotransferase) (Adenylate monophosphate kinase) [Cleaved into: Adenylate kinase 2, mitochondrial, N-terminally processed]
P54819_H	unknown	MITOCHONDRION	1	1	1	NA	0	0	MITOCHONDRION	1	MITOCHONDRION	NA	unknown	NA	NA
P54920	unknown	PEROXISOME	0.999996	0.999985	1	NA	1	0	PEROXISOME	1	PEROXISOME	1	DL candidate	NAPA SNAPA	Alpha-soluble NSF attachment protein (SNAP-alpha) (N-ethylmaleimide-sensitive factor attachment protein alpha)
P54920_H	unknown	PEROXISOME	1	0.999999	1	NA	1	0	PEROXISOME	1	PEROXISOME	1	DL candidate	NA	NA
P55010	unknown	NUCLEUS	0.999997	0.999988	1	NA	0	0	NUCLEUS	1	NUCLEUS	NA	unknown	EIF5	Eukaryotic translation initiation factor 5 (eIF-5)
P55010_H	unknown	NUCLEUS	1	1	1	NA	0	0	NUCLEUS	1	NUCLEUS	NA	unknown	NA	NA
P55011	unknown	PM	1	1	1	NA	0	0	PM	1	PM	NA	unknown	SLC12A2 NKCC1	Solute carrier family 12 member 2 (Basolateral Na-K-Cl symporter) (Bumetanide-sensitive sodium-(potassium)-chloride cotransporter 2)
P55036	PROTEASOME	PROTEASOME	1	1	1	0	0	0	PROTEASOME	1	PROTEASOME	NA	unknown	PSMD4 MCB1	26S proteasome non-ATPase regulatory subunit 4 (26S proteasome regulatory subunit RPN10) (26S proteasome regulatory subunit S5A) (Antisecretory factor 1) (AF) (ASF) (Multiubiquitin chain-binding protein)
P55036_H	unknown	PROTEASOME	0.999786	0.998899	0.999992	NA	0	1	PROTEASOME	0	unknown	NA	unknown	NA	NA
P55060	unknown	xCYTOSKELETON	1	0.999999	1	NA	0	0	xCYTOSKELETON	1	xCYTOSKELETON	NA	unknown	CSE1L CAS XPO2	Exportin-2 (Exp2) (Cellular apoptosis susceptibility protein) (Chromosome segregation 1-like protein) (Importin-alpha re-exporter)
P55060_H	unknown	CYTOSOL	1	1	1	NA	0	0	CYTOSOL	1	CYTOSOL	NA	unknown	NA	NA
P55072	unknown	CYTOSOL	0.918398	0.643711	1	NA	0.08	1	CYTOSOL	0	unknown	NA	unknown	VCP HEL-220 HEL-S-70	Transitional endoplasmic reticulum ATPase (TER ATPase) (EC 3.6.4.6) (15S Mg(2+)-ATPase p97 subunit) (Valosin-containing protein) (VCP)
P55072_H	unknown	CYTOSOL	0.708848	0.203925	1	NA	0.376	1	unknown	0	unknown	NA	unknown	NA	NA
P55084	unknown	MITOCHONDRION	1	1	1	NA	0	0	MITOCHONDRION	1	MITOCHONDRION	NA	unknown	HADHB MSTP029	Trifunctional enzyme subunit beta, mitochondrial (TP-beta) [Includes: 3-ketoacyl-CoA thiolase (EC 2.3.1.155) (EC 2.3.1.16) (Acetyl-CoA acyltransferase) (Beta-ketothiolase)]
P55084_H	unknown	MITOCHONDRION	1	1	1	NA	0	0	MITOCHONDRION	1	MITOCHONDRION	NA	unknown	NA	NA
P55145	unknown	LYSOSOME	1	1	1	NA	1	0	LYSOSOME	1	LYSOSOME	1	DL candidate	MANF ARMET ARP	Mesencephalic astrocyte-derived neurotrophic factor (Arginine-rich protein) (Protein ARMET)
P55145_H	unknown	LYSOSOME	1	1	1	NA	1	0	LYSOSOME	1	LYSOSOME	1	DL candidate	NA	NA
P55209	unknown	CYTOSOL	1	1	1	NA	0	0	CYTOSOL	1	CYTOSOL	NA	unknown	NAP1L1 NRP	Nucleosome assembly protein 1-like 1 (NAP-1-related protein) (hNRP)
P55209_H	unknown	CYTOSOL	1	0.999999	1	NA	0	0	CYTOSOL	1	CYTOSOL	NA	unknown	NA	NA
P55263	unknown	CYTOSOL	0.997515	0.991646	0.999552	NA	0	0.947556	CYTOSOL	0.0524444	unknown	NA	unknown	ADK	Adenosine kinase (AK) (EC 2.7.1.20) (Adenosine 5'-phosphotransferase)
P55265	unknown	NUCLEUS	1	1	1	NA	0	0	NUCLEUS	1	NUCLEUS	NA	unknown	ADAR ADAR1 DSRAD G1P1 IFI4	Double-stranded RNA-specific adenosine deaminase (DRADA) (EC 3.5.4.37) (136 kDa double-stranded RNA-binding protein) (p136) (Interferon-inducible protein 4) (IFI-4) (K88DSRBP)
P55265_H	unknown	NUCLEUS	1	1	1	NA	0	0	NUCLEUS	1	NUCLEUS	NA	unknown	NA	NA
P55268_H	unknown	LYSOSOME	0.96257	0.885856	0.998586	NA	1	0	LYSOSOME	1	LYSOSOME	1	DL candidate	NA	NA
P55735	unknown	NUCLEUS	1	1	1	NA	0	0	NUCLEUS	1	NUCLEUS	NA	unknown	SEC13 D3S1231E SEC13A SEC13L1 SEC13R	Protein SEC13 homolog (GATOR2 complex protein SEC13) (SEC13-like protein 1) (SEC13-related protein)
P55735_H	unknown	NUCLEUS	1	1	1	NA	0	0	NUCLEUS	1	NUCLEUS	NA	unknown	NA	NA
P55769	NUCLEUS	NUCLEUS	1	1	1	0	0	0	NUCLEUS	1	NUCLEUS	NA	unknown	SNU13 NHP2L1	NHP2-like protein 1 (High mobility group-like nuclear protein 2 homolog 1) (OTK27) (SNU13 homolog) (hSNU13) (U4/U6.U5 small nuclear ribonucleoprotein SNU13) (U4/U6.U5 tri-snRNP 15.5 kDa protein) [Cleaved into: NHP2-like protein 1, N-terminally processed]
P55769_H	unknown	NUCLEUS	1	1	1	NA	0	0	NUCLEUS	1	NUCLEUS	NA	unknown	NA	NA
P55786	unknown	CYTOSOL	1	1	1	NA	0	0	CYTOSOL	1	CYTOSOL	NA	unknown	NPEPPS PSA	Puromycin-sensitive aminopeptidase (PSA) (EC 3.4.11.14) (Cytosol alanyl aminopeptidase) (AAP-S)
P55786_H	unknown	CYTOSOL	1	1	1	NA	0	0.00177778	CYTOSOL	0.998222	CYTOSOL	NA	unknown	NA	NA
P55795	unknown	NUCLEUS	0.99975	0.998816	1	NA	0	0.232444	NUCLEUS	0.767556	NUCLEUS	NA	unknown	HNRNPH2 FTP3 HNRPH2	Heterogeneous nuclear ribonucleoprotein H2 (hnRNP H2) (FTP-3) (Heterogeneous nuclear ribonucleoprotein H') (hnRNP H') [Cleaved into: Heterogeneous nuclear ribonucleoprotein H2, N-terminally processed]
P55809	MITOCHONDRION	MITOCHONDRION	1	1	1	0	0	0	MITOCHONDRION	1	MITOCHONDRION	NA	unknown	OXCT1 OXCT SCOT	Succinyl-CoA:3-ketoacid coenzyme A transferase 1, mitochondrial (SCOT) (EC 2.8.3.5) (3-oxoacid CoA-transferase 1) (Somatic-type succinyl-CoA:3-oxoacid CoA-transferase) (SCOT-s) (Succinyl-CoA:3-oxoacid CoA transferase)
P55809_H	unknown	MITOCHONDRION	0.888889	2.22829e-11	1	NA	0	0.926222	unknown	0.0737778	unknown	NA	unknown	NA	NA
P55884	unknown	RIBOSOME	0.999538	0.998534	0.999976	NA	1	0	RIBOSOME	1	RIBOSOME	1	DL candidate	EIF3B EIF3S9	Eukaryotic translation initiation factor 3 subunit B (eIF3b) (Eukaryotic translation initiation factor 3 subunit 9) (Prt1 homolog) (hPrt1) (eIF-3-eta) (eIF3 p110) (eIF3 p116)
P55884_H	unknown	NUCLEUS	0.999946	0.999726	0.999994	NA	0	0	NUCLEUS	1	NUCLEUS	NA	unknown	NA	NA
P56134	unknown	GA	0.888873	2.85716e-47	1	NA	0	0.428889	unknown	0.571111	unknown	NA	unknown	ATP5MF ATP5J2 ATP5JL	ATP synthase subunit f, mitochondrial (ATP synthase membrane subunit f)
P56181-2	unknown	MITOCHONDRION	0.889711	0.00192755	1	NA	0	0	unknown	1	unknown	NA	unknown	NA	NA
P56192	unknown	PROTEASOME	1	1	1	NA	0	0	PROTEASOME	1	PROTEASOME	NA	unknown	MARS1 MARS	Methionine--tRNA ligase, cytoplasmic (EC 6.1.1.10) (Methionyl-tRNA synthetase) (MetRS)
P56192_H	unknown	PROTEASOME	1	1	1	NA	0	0	PROTEASOME	1	PROTEASOME	NA	unknown	NA	NA
P56377	unknown	ER	0.611543	0.0115676	0.911262	NA	0.296	0	unknown	1	unknown	NA	unknown	AP1S2 DC22	AP-1 complex subunit sigma-2 (Adaptor protein complex AP-1 subunit sigma-1B) (Adaptor-related protein complex 1 subunit sigma-1B) (Clathrin assembly protein complex 1 sigma-1B small chain) (Golgi adaptor HA1/AP1 adaptin sigma-1B subunit) (Sigma 1B subunit of AP-1 clathrin) (Sigma-adaptin 1B) (Sigma1B-adaptin)
P56385	unknown	MITOCHONDRION	1	1	1	NA	1	1	MITOCHONDRION	0	unknown	1	DL candidate	ATP5ME ATP5I ATP5K	ATP synthase subunit e, mitochondrial (ATPase subunit e) (ATP synthase membrane subunit e) [Cleaved into: ATP synthase subunit e, mitochondrial, N-terminally processed]
P56537	unknown	NUCLEUS	1	1	1	NA	0	0	NUCLEUS	1	NUCLEUS	NA	unknown	EIF6 EIF3A ITGB4BP OK/SW-cl.27	Eukaryotic translation initiation factor 6 (eIF-6) (B(2)GCN homolog) (B4 integrin interactor) (CAB) (p27(BBP))
P56537_H	unknown	NUCLEUS	1	1	1	NA	0	0.000444444	NUCLEUS	0.999556	NUCLEUS	NA	unknown	NA	NA
P57076_H	unknown	NUCLEUS	1	1	1	NA	0	0.0204444	NUCLEUS	0.979556	NUCLEUS	NA	unknown	NA	NA
P57088	unknown	ER	1	1	1	NA	0	0	ER	1	ER	NA	unknown	TMEM33 DB83	Transmembrane protein 33 (Protein DB83) (SHINC-3)
P57088_H	unknown	GA	0.829739	0	0.982798	NA	0.988	0	unknown	1	unknown	1	DL candidate	NA	NA
P57105	unknown	PM	0.888836	4.44663e-12	0.999998	NA	1	0.0857778	unknown	0.914222	unknown	1	DL candidate	SYNJ2BP OMP25	Synaptojanin-2-binding protein (Mitochondrial outer membrane protein 25)
P57678	unknown	NUCLEUS	1	0.999999	1	NA	0	0	NUCLEUS	1	NUCLEUS	NA	unknown	GEMIN4	Gem-associated protein 4 (Gemin-4) (Component of gems 4) (p97)
P57772	unknown	NUCLEUS	1	1	1	NA	0	0	NUCLEUS	1	NUCLEUS	NA	unknown	EEFSEC SELB	Selenocysteine-specific elongation factor (Elongation factor sec) (Eukaryotic elongation factor, selenocysteine-tRNA-specific)
P58546	unknown	xCYTOSKELETON	1	1	1	NA	0	0	xCYTOSKELETON	1	xCYTOSKELETON	NA	unknown	MTPN	Myotrophin (Protein V-1)
P59998	unknown	GA	0.888235	8.57544e-50	1	NA	1	0.974667	unknown	0.0253333	unknown	1	DL candidate	ARPC4 ARC20	Actin-related protein 2/3 complex subunit 4 (Arp2/3 complex 20 kDa subunit) (p20-ARC)
P59998_H	unknown	GA	0.888888	7.55629e-42	1	NA	1	0.109333	unknown	0.890667	unknown	1	DL candidate	NA	NA
P60033	unknown	PM	1	1	1	NA	1	0	PM	1	PM	1	DL candidate	CD81 TAPA1 TSPAN28	CD81 antigen (26 kDa cell surface protein TAPA-1) (Target of the antiproliferative antibody 1) (Tetraspanin-28) (Tspan-28) (CD antigen CD81)
P60033_H	unknown	GA	0.88884	1.28873e-21	0.999996	NA	1	0	unknown	1	unknown	1	DL candidate	NA	NA
P60174	unknown	xCYTOSKELETON	1	1	1	NA	0	0	xCYTOSKELETON	1	xCYTOSKELETON	NA	unknown	TPI1 TPI	Triosephosphate isomerase (TIM) (EC 5.3.1.1) (Methylglyoxal synthase) (EC 4.2.3.3) (Triose-phosphate isomerase)
P60174_H	unknown	xCYTOSKELETON	1	1	1	NA	0	0	xCYTOSKELETON	1	xCYTOSKELETON	NA	unknown	NA	NA
P60228	unknown	RIBOSOME	0.754802	0.462837	0.972152	NA	0.784	0	unknown	1	unknown	NA	unknown	EIF3E EIF3S6 INT6	Eukaryotic translation initiation factor 3 subunit E (eIF3e) (Eukaryotic translation initiation factor 3 subunit 6) (Viral integration site protein INT-6 homolog) (eIF-3 p48)
P60228_H	unknown	NUCLEUS	0.993126	0.974092	0.998875	NA	0.012	0	NUCLEUS	1	NUCLEUS	NA	unknown	NA	NA
P60468	ER	ER	1	1	1	0	0	0	ER	1	ER	NA	unknown	SEC61B	Protein transport protein Sec61 subunit beta
P60468_H	unknown	ER	0.999984	0.999955	0.999996	NA	0	0	ER	1	ER	NA	unknown	NA	NA
P60510	unknown	CYTOSOL	0.519314	0.137195	0.990549	NA	0.468	0.0111111	unknown	0.988889	unknown	NA	unknown	PPP4C PPP4 PPX	Serine/threonine-protein phosphatase 4 catalytic subunit (PP4C) (Pp4) (EC 3.1.3.16) (Protein phosphatase X) (PP-X)
P60520_H	unknown	GA	0.888885	0	1	NA	1	1	unknown	0	unknown	1	DL candidate	NA	NA
P60842	unknown	NUCLEUS	1	1	1	NA	0	0	NUCLEUS	1	NUCLEUS	NA	unknown	EIF4A1 DDX2A EIF4A	Eukaryotic initiation factor 4A-I (eIF-4A-I) (eIF4A-I) (EC 3.6.4.13) (ATP-dependent RNA helicase eIF4A-1)
P60842_H	unknown	NUCLEUS	1	1	1	NA	0	0	NUCLEUS	1	NUCLEUS	NA	unknown	NA	NA
P60866	RIBOSOME	RIBOSOME	1	1	1	0	0	0	RIBOSOME	1	RIBOSOME	NA	unknown	RPS20	Small ribosomal subunit protein uS10 (40S ribosomal protein S20)
P60866_H	unknown	RIBOSOME	0.9864	0.960193	0.997107	NA	0.004	0	RIBOSOME	1	RIBOSOME	NA	unknown	NA	NA
P60891	unknown	PROTEASOME	1	1	1	NA	0	0	PROTEASOME	1	PROTEASOME	NA	unknown	PRPS1	Ribose-phosphate pyrophosphokinase 1 (EC 2.7.6.1) (PPRibP) (Phosphoribosyl pyrophosphate synthase I) (PRS-I)
P60891_H	unknown	PROTEASOME	0.999183	0.995046	0.999988	NA	0	1	PROTEASOME	0	unknown	NA	unknown	NA	NA
P60900	PROTEASOME	PROTEASOME	1	1	1	0	0	0	PROTEASOME	1	PROTEASOME	NA	unknown	PSMA6 PROS27	Proteasome subunit alpha type-6 (27 kDa prosomal protein) (PROS-27) (p27K) (Macropain iota chain) (Multicatalytic endopeptidase complex iota chain) (Proteasome iota chain)
P60900_H	unknown	PROTEASOME	1	1	1	NA	0	0	PROTEASOME	1	PROTEASOME	NA	unknown	NA	NA
P60903	unknown	LYSOSOME	0.955358	0.735309	0.999076	NA	0.032	0.954667	LYSOSOME	0.0453333	unknown	NA	unknown	S100A10 ANX2LG CAL1L CLP11	Protein S100-A10 (Calpactin I light chain) (Calpactin-1 light chain) (Cellular ligand of annexin II) (S100 calcium-binding protein A10) (p10 protein) (p11)
P60903_H	unknown	PM	0.999972	0.999717	1	NA	1	0	PM	1	PM	1	DL candidate	NA	NA
P60953	unknown	PM	0.957136	0.791017	0.99999	NA	0.992	0	PM	1	PM	1	DL candidate	CDC42	Cell division control protein 42 homolog (EC 3.6.5.2) (G25K GTP-binding protein)
P60953_H	unknown	GA	0.888889	9.75314e-17	1	NA	1	0.111556	unknown	0.888444	unknown	1	DL candidate	NA	NA
P60981	unknown	CYTOSOL	1	1	1	NA	0	0	CYTOSOL	1	CYTOSOL	NA	unknown	DSTN ACTDP DSN	Destrin (Actin-depolymerizing factor) (ADF)
P60981_H	unknown	CYTOSOL	1	1	1	NA	0	0.000444444	CYTOSOL	0.999556	CYTOSOL	NA	unknown	NA	NA
P61006	unknown	LYSOSOME	0.999932	0.999801	0.999988	NA	1	0	LYSOSOME	1	LYSOSOME	1	DL candidate	RAB8A MEL RAB8	Ras-related protein Rab-8A (EC 3.6.5.2) (Oncogene c-mel)
P61006_H	unknown	LYSOSOME	0.985929	0.959265	0.997019	NA	1	0	LYSOSOME	1	LYSOSOME	1	DL candidate	NA	NA
P61009	unknown	ER	1	0.999999	1	NA	0.004	0	ER	1	ER	NA	unknown	SPCS3 SPC22 UNQ1841/PRO3567	Signal peptidase complex subunit 3 (Microsomal signal peptidase 22/23 kDa subunit) (SPC22/23) (SPase 22/23 kDa subunit)
P61011	unknown	ER	0.999999	0.999986	1	NA	0	0	ER	1	ER	NA	unknown	SRP54	Signal recognition particle subunit SRP54 (EC 3.6.5.4) (Signal recognition particle 54 kDa protein)
P61011_H	unknown	ER	0.999996	0.999989	0.999999	NA	0	0	ER	1	ER	NA	unknown	NA	NA
P61019	unknown	LYSOSOME	0.997027	0.962377	0.999998	NA	1	0	LYSOSOME	1	LYSOSOME	1	DL candidate	RAB2A RAB2	Ras-related protein Rab-2A (EC 3.6.5.2)
P61019_H	unknown	LYSOSOME	0.972911	0.906556	0.999294	NA	0.98	0	LYSOSOME	1	LYSOSOME	1	DL candidate	NA	NA
P61020	unknown	ER	0.787986	0.00299799	0.974451	NA	1	0	unknown	1	unknown	1	DL candidate	RAB5B	Ras-related protein Rab-5B (EC 3.6.5.2)
P61020_H	unknown	ER	0.896804	0.037885	1	NA	1	0	unknown	1	unknown	1	DL candidate	NA	NA
P61024_H	unknown	xCYTOSKELETON	1	1	1	NA	0	0	xCYTOSKELETON	1	xCYTOSKELETON	NA	unknown	NA	NA
P61026	unknown	ER	0.767916	0.512829	0.925422	NA	1	0	unknown	1	unknown	1	DL candidate	RAB10	Ras-related protein Rab-10 (EC 3.6.5.2)
P61026_H	unknown	ER	0.991576	0.976953	0.998038	NA	1	0	ER	1	ER	1	DL candidate	NA	NA
P61081	CYTOSOL	CYTOSOL	1	1	1	0	0	0	CYTOSOL	1	CYTOSOL	NA	unknown	UBE2M UBC12	NEDD8-conjugating enzyme Ubc12 (EC 2.3.2.34) (NEDD8 carrier protein) (Ubiquitin-conjugating enzyme E2 M)
P61081_H	unknown	CYTOSOL	1	1	1	NA	0	0	CYTOSOL	1	CYTOSOL	NA	unknown	NA	NA
P61086	unknown	CYTOSOL	0.99977	0.999239	0.999964	NA	0	0.992	CYTOSOL	0.008	unknown	NA	unknown	UBE2K HIP2 LIG	Ubiquitin-conjugating enzyme E2 K (EC 2.3.2.23) (E2 ubiquitin-conjugating enzyme K) (Huntingtin-interacting protein 2) (HIP-2) (Ubiquitin carrier protein) (Ubiquitin-conjugating enzyme E2-25 kDa) (Ubiquitin-conjugating enzyme E2(25K)) (Ubiquitin-conjugating enzyme E2-25K) (Ubiquitin-protein ligase)
P61086_H	unknown	CYTOSOL	1	1	1	NA	0	0	CYTOSOL	1	CYTOSOL	NA	unknown	NA	NA
P61088	unknown	CYTOSOL	1	0.999998	1	NA	0	0.980889	CYTOSOL	0.0191111	unknown	NA	unknown	UBE2N BLU	Ubiquitin-conjugating enzyme E2 N (EC 2.3.2.23) (Bendless-like ubiquitin-conjugating enzyme) (E2 ubiquitin-conjugating enzyme N) (Ubc13) (UbcH13) (Ubiquitin carrier protein N) (Ubiquitin-protein ligase N)
P61106	unknown	ER	0.999629	0.998955	0.999925	NA	1	0	ER	1	ER	1	DL candidate	RAB14	Ras-related protein Rab-14
P61106_H	unknown	ER	0.999985	0.999956	0.999997	NA	1	0	ER	1	ER	1	DL candidate	NA	NA
P61158	unknown	GA	0.888886	1.68646e-47	1	NA	1	0.188889	unknown	0.811111	unknown	1	DL candidate	ACTR3 ARP3	Actin-related protein 3 (Actin-like protein 3)
P61158_H	unknown	GA	0.888889	1.06415e-41	1	NA	1	0.112889	unknown	0.887111	unknown	1	DL candidate	NA	NA
P61160	unknown	GA	0.852858	0	1	NA	0.992	0.616	unknown	0.384	unknown	1	DL candidate	ACTR2 ARP2	Actin-related protein 2 (Actin-like protein 2)
P61160_H	unknown	GA	0.847022	0	1	NA	0.952	0.963111	unknown	0.0368889	unknown	NA	unknown	NA	NA
P61163	unknown	NUCLEUS	1	1	1	NA	0	0	NUCLEUS	1	NUCLEUS	NA	unknown	ACTR1A CTRN1	Alpha-centractin (Centractin) (ARP1) (Actin-RPV) (Centrosome-associated actin homolog)
P61163_H	unknown	GA	0.873783	0	0.997128	NA	0.992	0.0471111	unknown	0.952889	unknown	1	DL candidate	NA	NA
P61201	unknown	CYTOSOL	1	1	1	NA	0	0	CYTOSOL	1	CYTOSOL	NA	unknown	COPS2 CSN2 TRIP15	COP9 signalosome complex subunit 2 (SGN2) (Signalosome subunit 2) (Alien homolog) (JAB1-containing signalosome subunit 2) (Thyroid receptor-interacting protein 15) (TR-interacting protein 15) (TRIP-15)
P61221	unknown	RIBOSOME	0.999541	0.998598	0.999962	NA	1	0	RIBOSOME	1	RIBOSOME	1	DL candidate	ABCE1 RLI RNASEL1 RNASELI RNS4I OK/SW-cl.40	ATP-binding cassette sub-family E member 1 (EC 3.6.5.-) (2'-5'-oligoadenylate-binding protein) (HuHP68) (RNase L inhibitor) (Ribonuclease 4 inhibitor) (RNS4I)
P61221_H	unknown	RIBOSOME	0.999597	0.998901	0.999945	NA	1	0	RIBOSOME	1	RIBOSOME	1	DL candidate	NA	NA
P61224	unknown	GA	0.888889	7.08036e-11	1	NA	1	0.118222	unknown	0.881778	unknown	1	DL candidate	RAP1B OK/SW-cl.11	Ras-related protein Rap-1b (EC 3.6.5.2) (GTP-binding protein smg p21B)
P61225	unknown	PM	0.961922	0.48339	1	NA	1	0	PM	1	PM	1	DL candidate	RAP2B	Ras-related protein Rap-2b (EC 3.6.5.2)
P61247	RIBOSOME	RIBOSOME	1	1	1	0	0	0	RIBOSOME	1	RIBOSOME	NA	unknown	RPS3A FTE1 MFTL	Small ribosomal subunit protein eS1 (40S ribosomal protein S3a) (v-fos transformation effector protein) (Fte-1)
P61247_H	unknown	RIBOSOME	1	1	1	NA	0	0	RIBOSOME	1	RIBOSOME	NA	unknown	NA	NA
P61254	unknown	RIBOSOME	1	1	1	NA	0	0	RIBOSOME	1	RIBOSOME	NA	unknown	RPL26	Large ribosomal subunit protein uL24 (60S ribosomal protein L26)
P61254_H	unknown	RIBOSOME	1	1	1	NA	0	0	RIBOSOME	1	RIBOSOME	NA	unknown	NA	NA
P61289	unknown	CYTOSOL	0.982103	0.948092	0.996131	NA	0.012	0	CYTOSOL	1	CYTOSOL	NA	unknown	PSME3	Proteasome activator complex subunit 3 (11S regulator complex subunit gamma) (REG-gamma) (Activator of multicatalytic protease subunit 3) (Ki nuclear autoantigen) (Proteasome activator 28 subunit gamma) (PA28g) (PA28gamma)
P61289_H	unknown	CYTOSOL	1	1	1	NA	0	0	CYTOSOL	1	CYTOSOL	NA	unknown	NA	NA
P61313	RIBOSOME	RIBOSOME	1	1	1	0	0	0	RIBOSOME	1	RIBOSOME	NA	unknown	RPL15 EC45 TCBAP0781	Large ribosomal subunit protein eL15 (60S ribosomal protein L15)
P61313_H	unknown	RIBOSOME	1	1	1	NA	0	0	RIBOSOME	1	RIBOSOME	NA	unknown	NA	NA
P61353	RIBOSOME	RIBOSOME	1	1	1	0	0	0	RIBOSOME	1	RIBOSOME	NA	unknown	RPL27	Large ribosomal subunit protein eL27 (60S ribosomal protein L27)
P61353_H	unknown	RIBOSOME	1	1	1	NA	0	0	RIBOSOME	1	RIBOSOME	NA	unknown	NA	NA
P61421	unknown	ER	0.999999	0.999997	1	NA	1	0	ER	1	ER	1	DL candidate	ATP6V0D1 ATP6D VPATPD	V-type proton ATPase subunit d 1 (V-ATPase subunit d 1) (32 kDa accessory protein) (V-ATPase 40 kDa accessory protein) (V-ATPase AC39 subunit) (p39) (Vacuolar proton pump subunit d 1)
P61421_H	unknown	PEROXISOME	0.99858	0.994874	1	NA	0.052	0	PEROXISOME	1	PEROXISOME	NA	unknown	NA	NA
P61513	RIBOSOME	RIBOSOME	1	1	1	0	0	0	RIBOSOME	1	RIBOSOME	NA	unknown	RPL37A	Large ribosomal subunit protein eL43 (60S ribosomal protein L37a)
P61513_H	unknown	NUCLEUS	1	1	1	NA	0.728	0	NUCLEUS	1	NUCLEUS	NA	unknown	NA	NA
P61586	unknown	GA	0.888889	5.6439e-15	1	NA	1	0.000444444	unknown	0.999556	unknown	1	DL candidate	RHOA ARH12 ARHA RHO12	Transforming protein RhoA (EC 3.6.5.2) (Rho cDNA clone 12) (h12)
P61586_H	unknown	GA	0.888889	1.52571e-20	1	NA	1	0.111111	unknown	0.888889	unknown	1	DL candidate	NA	NA
P61587_H	unknown	LYSOSOME	0.798977	0.000219604	0.999998	NA	0.976	0	unknown	1	unknown	1	DL candidate	NA	NA
P61604	unknown	MITOCHONDRION	1	1	1	NA	0	1	MITOCHONDRION	0	unknown	NA	unknown	HSPE1	10 kDa heat shock protein, mitochondrial (Hsp10) (10 kDa chaperonin) (Chaperonin 10) (CPN10) (Early-pregnancy factor) (EPF)
P61604_H	unknown	MITOCHONDRION	1	1	1	NA	0.884	0.982667	MITOCHONDRION	0.0173333	unknown	NA	unknown	NA	NA
P61619	unknown	ER	1	1	1	NA	0	0	ER	1	ER	NA	unknown	SEC61A1 SEC61A	Protein transport protein Sec61 subunit alpha isoform 1 (Sec61 alpha-1)
P61619_H	unknown	ER	0.999615	0.995791	0.999986	NA	0.092	0	ER	1	ER	NA	unknown	NA	NA
P61758	unknown	CYTOSOL	1	1	1	NA	0	0	CYTOSOL	1	CYTOSOL	NA	unknown	VBP1 PFDN3	Prefoldin subunit 3 (HIBBJ46) (von Hippel-Lindau-binding protein 1) (VBP-1) (VHL-binding protein 1)
P61758_H	unknown	CYTOSOL	1	1	1	NA	0	0	CYTOSOL	1	CYTOSOL	NA	unknown	NA	NA
P61764	unknown	PM	0.950242	0.793208	1	NA	0.048	0	PM	1	PM	NA	unknown	STXBP1 UNC18A	Syntaxin-binding protein 1 (MUNC18-1) (N-Sec1) (Protein unc-18 homolog 1) (Unc18-1) (Protein unc-18 homolog A) (Unc-18A) (p67)
P61764_H	unknown	PM	0.99982	0.999215	1	NA	0	0	PM	1	PM	NA	unknown	NA	NA
P61769	unknown	LYSOSOME	0.999352	0.992312	1	NA	0	0.838222	LYSOSOME	0.161778	unknown	NA	unknown	B2M CDABP0092 HDCMA22P	Beta-2-microglobulin [Cleaved into: Beta-2-microglobulin form pI 5.3]
P61769_H	unknown	LYSOSOME	0.875993	0.00103574	0.999367	NA	0.024	0.805778	unknown	0.194222	unknown	NA	unknown	NA	NA
P61803	unknown	LYSOSOME	0.999697	0.99673	0.99999	NA	1	0	LYSOSOME	1	LYSOSOME	1	DL candidate	DAD1	Dolichyl-diphosphooligosaccharide--protein glycosyltransferase subunit DAD1 (Oligosaccharyl transferase subunit DAD1) (Defender against cell death 1) (DAD-1)
P61803_H	unknown	LYSOSOME	0.587055	0.09471	0.99998	NA	0.584	0.056	unknown	0.944	unknown	NA	unknown	NA	NA
P61916	unknown	LYSOSOME	1	1	1	NA	0	0	LYSOSOME	1	LYSOSOME	NA	unknown	NPC2 HE1	NPC intracellular cholesterol transporter 2 (Epididymal secretory protein E1) (Human epididymis-specific protein 1) (He1) (Niemann-Pick disease type C2 protein)
P61923	unknown	CYTOSOL	1	1	1	NA	0	0.987111	CYTOSOL	0.0128889	unknown	NA	unknown	COPZ1 COPZ CGI-120 HSPC181	Coatomer subunit zeta-1 (Zeta-1-coat protein) (Zeta-1 COP)
P61923_H	unknown	GA	0.872882	0	0.998727	NA	0.98	1	unknown	0	unknown	1	DL candidate	NA	NA
P61927	unknown	RIBOSOME	1	1	1	NA	0	0	RIBOSOME	1	RIBOSOME	NA	unknown	RPL37	Large ribosomal subunit protein eL37 (60S ribosomal protein L37) (G1.16)
P61927_H	unknown	RIBOSOME	0.89392	0.603275	0.994725	NA	0.872	0.995111	unknown	0.00488889	unknown	NA	unknown	NA	NA
P61960	unknown	GA	0.888889	2.75058e-19	1	NA	1	0.612444	unknown	0.387556	unknown	1	DL candidate	UFM1 C13orf20 BM-002	Ubiquitin-fold modifier 1
P61964	unknown	GA	0.876009	0	0.997548	NA	0.98	0.454222	unknown	0.545778	unknown	1	DL candidate	WDR5 BIG3	WD repeat-containing protein 5 (BMP2-induced 3-kb gene protein)
P61966	unknown	GA	0.888888	0	1	NA	1	0	unknown	1	unknown	1	DL candidate	AP1S1 AP19 CLAPS1	AP-1 complex subunit sigma-1A (Adaptor protein complex AP-1 subunit sigma-1A) (Adaptor-related protein complex 1 subunit sigma-1A) (Clathrin assembly protein complex 1 sigma-1A small chain) (Clathrin coat assembly protein AP19) (Golgi adaptor HA1/AP1 adaptin sigma-1A subunit) (HA1 19 kDa subunit) (Sigma 1a subunit of AP-1 clathrin) (Sigma-adaptin 1A) (Sigma1A-adaptin)
P61970	unknown	CYTOSOL	0.998496	0.996462	0.999687	NA	0	0	CYTOSOL	1	CYTOSOL	NA	unknown	NUTF2 NTF2	Nuclear transport factor 2 (NTF-2) (Placental protein 15) (PP15)
P61978	unknown	NUCLEUS	1	1	1	NA	0	0	NUCLEUS	1	NUCLEUS	NA	unknown	HNRNPK HNRPK	Heterogeneous nuclear ribonucleoprotein K (hnRNP K) (Transformation up-regulated nuclear protein) (TUNP)
P61981	unknown	CYTOSOL	1	1	1	NA	0	0	CYTOSOL	1	CYTOSOL	NA	unknown	YWHAG	14-3-3 protein gamma (Protein kinase C inhibitor protein 1) (KCIP-1) [Cleaved into: 14-3-3 protein gamma, N-terminally processed]
P61981_H	unknown	CYTOSOL	1	1	1	NA	0	0	CYTOSOL	1	CYTOSOL	NA	unknown	NA	NA
P62070	unknown	PM	1	1	1	NA	1	0	PM	1	PM	1	DL candidate	RRAS2 TC21	Ras-related protein R-Ras2 (EC 3.6.5.-) (Ras-like protein TC21) (Teratocarcinoma oncogene)
P62070_H	unknown	PM	0.999996	0.999986	1	NA	1	0	PM	1	PM	1	DL candidate	NA	NA
P62081	RIBOSOME	RIBOSOME	1	1	1	0	0	0	RIBOSOME	1	RIBOSOME	NA	unknown	RPS7	Small ribosomal subunit protein eS7 (40S ribosomal protein S7)
P62081_H	unknown	RIBOSOME	1	1	1	NA	0	0	RIBOSOME	1	RIBOSOME	NA	unknown	NA	NA
P62136	unknown	GA	0.888889	9.71846e-26	1	NA	1	0.110667	unknown	0.889333	unknown	1	DL candidate	PPP1CA PPP1A	Serine/threonine-protein phosphatase PP1-alpha catalytic subunit (PP-1A) (EC 3.1.3.16)
P62136_H	unknown	GA	0.888889	1.49067e-43	1	NA	1	0.935556	unknown	0.0644444	unknown	1	DL candidate	NA	NA
P62140	unknown	GA	0.888889	1.11533e-24	1	NA	1	0.113778	unknown	0.886222	unknown	1	DL candidate	PPP1CB	Serine/threonine-protein phosphatase PP1-beta catalytic subunit (PP-1B) (PPP1CD) (EC 3.1.3.16) (EC 3.1.3.53)
P62140_H	unknown	GA	0.888889	5.42798e-30	1	NA	1	0.111556	unknown	0.888444	unknown	1	DL candidate	NA	NA
P62191	PROTEASOME	PROTEASOME	1	1	1	0	0	0	PROTEASOME	1	PROTEASOME	NA	unknown	PSMC1	26S proteasome regulatory subunit 4 (P26s4) (26S proteasome AAA-ATPase subunit RPT2) (Proteasome 26S subunit ATPase 1)
P62191_H	unknown	PROTEASOME	1	1	1	NA	0	0	PROTEASOME	1	PROTEASOME	NA	unknown	NA	NA
P62195	unknown	PROTEASOME	1	1	1	NA	0	0	PROTEASOME	1	PROTEASOME	NA	unknown	PSMC5 SUG1	26S proteasome regulatory subunit 8 (26S proteasome AAA-ATPase subunit RPT6) (Proteasome 26S subunit ATPase 5) (Proteasome subunit p45) (Thyroid hormone receptor-interacting protein 1) (TRIP1) (p45/SUG)
P62195_H	unknown	PROTEASOME	1	1	1	NA	0	0	PROTEASOME	1	PROTEASOME	NA	unknown	NA	NA
P62241	RIBOSOME	RIBOSOME	1	1	1	0	0	0	RIBOSOME	1	RIBOSOME	NA	unknown	RPS8 OK/SW-cl.83	Small ribosomal subunit protein eS8 (40S ribosomal protein S8)
P62241_H	unknown	RIBOSOME	1	1	1	NA	0	0	RIBOSOME	1	RIBOSOME	NA	unknown	NA	NA
P62244	RIBOSOME	RIBOSOME	1	1	1	0	0	0	RIBOSOME	1	RIBOSOME	NA	unknown	RPS15A OK/SW-cl.82	Small ribosomal subunit protein uS8 (40S ribosomal protein S15a)
P62244_H	unknown	RIBOSOME	0.999948	0.999874	0.999984	NA	0	0	RIBOSOME	1	RIBOSOME	NA	unknown	NA	NA
P62249	RIBOSOME	RIBOSOME	1	1	1	0	0	0	RIBOSOME	1	RIBOSOME	NA	unknown	RPS16	Small ribosomal subunit protein uS9 (40S ribosomal protein S16)
P62249_H	unknown	RIBOSOME	0.998676	0.996178	0.999727	NA	0	0	RIBOSOME	1	RIBOSOME	NA	unknown	NA	NA
P62258	unknown	CYTOSOL	1	1	1	NA	0	0	CYTOSOL	1	CYTOSOL	NA	unknown	YWHAE	14-3-3 protein epsilon (14-3-3E)
P62258_H	unknown	CYTOSOL	1	1	1	NA	0	0	CYTOSOL	1	CYTOSOL	NA	unknown	NA	NA
P62263	RIBOSOME	RIBOSOME	1	1	1	0	0	0	RIBOSOME	1	RIBOSOME	NA	unknown	RPS14 PRO2640	Small ribosomal subunit protein uS11 (40S ribosomal protein S14)
P62263_H	unknown	RIBOSOME	0.999568	0.998878	0.999869	NA	0	0	RIBOSOME	1	RIBOSOME	NA	unknown	NA	NA
P62266	unknown	NUCLEUS	0.934651	0.800836	0.988737	NA	0.936	0	NUCLEUS	1	NUCLEUS	NA	unknown	RPS23	Small ribosomal subunit protein uS12 (40S ribosomal protein S23)
P62266_H	unknown	NUCLEUS	1	1	1	NA	1	0.0128889	NUCLEUS	0.987111	NUCLEUS	1	DL candidate	NA	NA
P62269	RIBOSOME	RIBOSOME	1	1	1	0	0	0	RIBOSOME	1	RIBOSOME	NA	unknown	RPS18 D6S218E	Small ribosomal subunit protein uS13 (40S ribosomal protein S18) (Ke-3) (Ke3)
P62269_H	unknown	RIBOSOME	0.999968	0.999922	0.99999	NA	0	0	RIBOSOME	1	RIBOSOME	NA	unknown	NA	NA
P62273	unknown	RIBOSOME	0.898216	0.690143	0.976187	NA	0.944	0	unknown	1	unknown	NA	unknown	RPS29	Small ribosomal subunit protein uS14 (40S ribosomal protein S29)
P62277	RIBOSOME	RIBOSOME	1	1	1	0	0	0	RIBOSOME	1	RIBOSOME	NA	unknown	RPS13	Small ribosomal subunit protein uS15 (40S ribosomal protein S13)
P62277_H	unknown	RIBOSOME	0.999924	0.99981	0.99998	NA	0	0	RIBOSOME	1	RIBOSOME	NA	unknown	NA	NA
P62280	RIBOSOME	RIBOSOME	1	1	1	0	0	0	RIBOSOME	1	RIBOSOME	NA	unknown	RPS11	Small ribosomal subunit protein uS17 (40S ribosomal protein S11)
P62280_H	unknown	RIBOSOME	1	1	1	NA	0	0	RIBOSOME	1	RIBOSOME	NA	unknown	NA	NA
P62304	unknown	GA	0.888889	0	1	NA	1	0.111111	unknown	0.888889	unknown	1	DL candidate	SNRPE	Small nuclear ribonucleoprotein E (snRNP-E) (Sm protein E) (Sm-E) (SmE)
P62310	unknown	NUCLEUS	1	1	1	NA	0	0	NUCLEUS	1	NUCLEUS	NA	unknown	LSM3 MDS017	U6 snRNA-associated Sm-like protein LSm3
P62314	unknown	NUCLEUS	1	1	1	NA	0	0	NUCLEUS	1	NUCLEUS	NA	unknown	SNRPD1	Small nuclear ribonucleoprotein Sm D1 (Sm-D1) (Sm-D autoantigen) (snRNP core protein D1)
P62314_H	unknown	GA	0.846021	0	0.991442	NA	0.944	0.258222	unknown	0.741778	unknown	NA	unknown	NA	NA
P62316	unknown	NUCLEUS	0.9029	0.651616	0.981705	NA	0.072	0	NUCLEUS	1	NUCLEUS	NA	unknown	SNRPD2 SNRPD1	Small nuclear ribonucleoprotein Sm D2 (Sm-D2) (snRNP core protein D2)
P62316_H	unknown	NUCLEUS	1	1	1	NA	0	0	NUCLEUS	1	NUCLEUS	NA	unknown	NA	NA
P62318	unknown	NUCLEUS	1	1	1	NA	0	0	NUCLEUS	1	NUCLEUS	NA	unknown	SNRPD3	Small nuclear ribonucleoprotein Sm D3 (Sm-D3) (snRNP core protein D3)
P62318_H	unknown	NUCLEUS	0.999985	0.99994	0.999998	NA	0	0	NUCLEUS	1	NUCLEUS	NA	unknown	NA	NA
P62328	xCYTOSKELETON	xCYTOSKELETON	1	1	1	0	0	0	xCYTOSKELETON	1	xCYTOSKELETON	NA	unknown	TMSB4X TB4X THYB4 TMSB4	Thymosin beta-4 (T beta-4) (Fx) [Cleaved into: Hemoregulatory peptide AcSDKP (Ac-Ser-Asp-Lys-Pro) (N-acetyl-SDKP) (AcSDKP) (Seraspenide)]
P62328_H	unknown	xCYTOSKELETON	1	1	1	NA	0	0	xCYTOSKELETON	1	xCYTOSKELETON	NA	unknown	NA	NA
P62330	unknown	PM	1	1	1	NA	1	0	PM	1	PM	1	DL candidate	ARF6	ADP-ribosylation factor 6 (EC 3.6.5.2)
P62333	unknown	PROTEASOME	1	1	1	NA	0	0	PROTEASOME	1	PROTEASOME	NA	unknown	PSMC6 SUG2	26S proteasome regulatory subunit 10B (26S proteasome AAA-ATPase subunit RPT4) (Proteasome 26S subunit ATPase 6) (Proteasome subunit p42)
P62333_H	unknown	PROTEASOME	1	1	1	NA	0	0	PROTEASOME	1	PROTEASOME	NA	unknown	NA	NA
P62424	RIBOSOME	RIBOSOME	1	1	1	0	0	0	RIBOSOME	1	RIBOSOME	NA	unknown	RPL7A SURF-3 SURF3	Large ribosomal subunit protein eL8 (60S ribosomal protein L7a) (PLA-X polypeptide) (Surfeit locus protein 3)
P62424_H	unknown	RIBOSOME	1	1	1	NA	0	0	RIBOSOME	1	RIBOSOME	NA	unknown	NA	NA
P62495	unknown	NUCLEUS	1	1	1	NA	0	0.00266667	NUCLEUS	0.997333	NUCLEUS	NA	unknown	ETF1 ERF1 RF1 SUP45L1	Eukaryotic peptide chain release factor subunit 1 (Eukaryotic release factor 1) (eRF1) (Protein Cl1) (TB3-1)
P62495_H	unknown	NUCLEUS	0.671613	0.2037	1	NA	0.408	0.999556	unknown	0.000444444	unknown	NA	unknown	NA	NA
P62701	RIBOSOME	RIBOSOME	1	1	1	0	0	0	RIBOSOME	1	RIBOSOME	NA	unknown	RPS4X CCG2 RPS4 SCAR	Small ribosomal subunit protein eS4, X isoform (40S ribosomal protein S4) (SCR10) (Single copy abundant mRNA protein)
P62701_H	unknown	RIBOSOME	0.999987	0.999969	0.999996	NA	0	0	RIBOSOME	1	RIBOSOME	NA	unknown	NA	NA
P62714	unknown	CYTOSOL	1	1	1	NA	0	0	CYTOSOL	1	CYTOSOL	NA	unknown	PPP2CB	Serine/threonine-protein phosphatase 2A catalytic subunit beta isoform (PP2A-beta) (EC 3.1.3.16)
P62750	RIBOSOME	RIBOSOME	1	1	1	0	0	0	RIBOSOME	1	RIBOSOME	NA	unknown	RPL23A	Large ribosomal subunit protein uL23 (60S ribosomal protein L23a)
P62750_H	unknown	RIBOSOME	1	1	1	NA	0	0	RIBOSOME	1	RIBOSOME	NA	unknown	NA	NA
P62753	RIBOSOME	RIBOSOME	1	1	1	0	0	0	RIBOSOME	1	RIBOSOME	NA	unknown	RPS6 OK/SW-cl.2	Small ribosomal subunit protein eS6 (40S ribosomal protein S6) (Phosphoprotein NP33)
P62753_H	unknown	RIBOSOME	1	1	1	NA	0	0	RIBOSOME	1	RIBOSOME	NA	unknown	NA	NA
P62805	xCHROMATIN	xCHROMATIN	1	1	1	0	0	0	xCHROMATIN	1	xCHROMATIN	NA	unknown	H4C1 H4/A H4FA HIST1H4A; H4C2 H4/I H4FI HIST1H4B; H4C3 H4/G H4FG HIST1H4C; H4C4 H4/B H4FB HIST1H4D; H4C5 H4/J H4FJ HIST1H4E; H4C6 H4/C H4FC HIST1H4F; H4C8 H4/H H4FH HIST1H4H; H4C9 H4/M H4FM HIST1H4I; H4C11 H4/E H4FE HIST1H4J; H4C12 H4/D H4FD HIST1H4K; H4C13 H4/K H4FK HIST1H4L; H4C14 H4/N H4F2 H4FN HIST2H4 HIST2H4A; H4C15 H4/O H4FO HIST2H4B; H4C16 H4-16 HIST4H4	Histone H4
P62805_H	unknown	xCHROMATIN	1	1	1	NA	0	0	xCHROMATIN	1	xCHROMATIN	NA	unknown	NA	NA
P62820	unknown	PEROXISOME	0.765013	0.416263	0.999999	NA	0.756	0	unknown	1	unknown	NA	unknown	RAB1A RAB1	Ras-related protein Rab-1A (EC 3.6.5.2) (YPT1-related protein)
P62820_H	unknown	PEROXISOME	0.585326	0.188109	0.999999	NA	0.564	0.000444444	unknown	0.999556	unknown	NA	unknown	NA	NA
P62826	unknown	CYTOSOL	1	1	1	NA	0	0	CYTOSOL	1	CYTOSOL	NA	unknown	RAN ARA24 OK/SW-cl.81	GTP-binding nuclear protein Ran (EC 3.6.5.-) (Androgen receptor-associated protein 24) (GTPase Ran) (Ras-like protein TC4) (Ras-related nuclear protein)
P62826_H	unknown	CYTOSOL	1	1	1	NA	0	0	CYTOSOL	1	CYTOSOL	NA	unknown	NA	NA
P62829	RIBOSOME	RIBOSOME	1	1	1	0	0	0	RIBOSOME	1	RIBOSOME	NA	unknown	RPL23	Large ribosomal subunit protein uL14 (60S ribosomal protein L17) (60S ribosomal protein L23)
P62829_H	unknown	RIBOSOME	1	1	1	NA	0	0	RIBOSOME	1	RIBOSOME	NA	unknown	NA	NA
P62834	unknown	PM	0.999998	0.999995	1	NA	1	0	PM	1	PM	1	DL candidate	RAP1A KREV1	Ras-related protein Rap-1A (EC 3.6.5.2) (C21KG) (G-22K) (GTP-binding protein smg p21A) (Ras-related protein Krev-1)
P62841	RIBOSOME	RIBOSOME	1	1	1	0	0	0	RIBOSOME	1	RIBOSOME	NA	unknown	RPS15 RIG	Small ribosomal subunit protein uS19 (40S ribosomal protein S15) (RIG protein)
P62841_H	unknown	RIBOSOME	1	1	1	NA	0	0	RIBOSOME	1	RIBOSOME	NA	unknown	NA	NA
P62847	unknown	RIBOSOME	1	1	1	NA	0	0	RIBOSOME	1	RIBOSOME	NA	unknown	RPS24	Small ribosomal subunit protein eS24 (40S ribosomal protein S24)
P62847_H	unknown	NUCLEUS	0.997717	0.993159	0.999458	NA	1	0	NUCLEUS	1	NUCLEUS	1	DL candidate	NA	NA
P62851	unknown	RIBOSOME	0.999997	0.999991	0.999999	NA	0	0	RIBOSOME	1	RIBOSOME	NA	unknown	RPS25	Small ribosomal subunit protein eS25 (40S ribosomal protein S25)
P62851_H	unknown	RIBOSOME	0.950303	0.856984	0.988018	NA	0.04	0	RIBOSOME	1	RIBOSOME	NA	unknown	NA	NA
P62854	RIBOSOME	RIBOSOME	1	1	1	0	0	0	RIBOSOME	1	RIBOSOME	NA	unknown	RPS26	Small ribosomal subunit protein eS26 (40S ribosomal protein S26)
P62854_H	unknown	NUCLEUS	0.999997	0.999989	1	NA	1	0	NUCLEUS	1	NUCLEUS	1	DL candidate	NA	NA
P62857	unknown	NUCLEUS	1	1	1	NA	0	0.00222222	NUCLEUS	0.997778	NUCLEUS	NA	unknown	RPS28	Small ribosomal subunit protein eS28 (40S ribosomal protein S28)
P62857_H	unknown	NUCLEUS	1	1	1	NA	0.016	0.999111	NUCLEUS	0.000888889	unknown	NA	unknown	NA	NA
P62861	unknown	NUCLEUS	1	1	1	NA	0	0	NUCLEUS	1	NUCLEUS	NA	unknown	FAU	Ubiquitin-like FUBI-ribosomal protein eS30 fusion protein (FAU ubiquitin like and ribosomal protein S30 fusion) [Cleaved into: Ubiquitin-like protein FUBI; Small ribosomal subunit protein eS30 (40S ribosomal protein S30)]
P62873	unknown	PM	1	1	1	NA	1	0	PM	1	PM	1	DL candidate	GNB1	Guanine nucleotide-binding protein G(I)/G(S)/G(T) subunit beta-1 (Transducin beta chain 1)
P62873_H	unknown	PM	1	1	1	NA	1	0	PM	1	PM	1	DL candidate	NA	NA
P62879	unknown	PM	1	1	1	NA	1	0	PM	1	PM	1	DL candidate	GNB2	Guanine nucleotide-binding protein G(I)/G(S)/G(T) subunit beta-2 (G protein subunit beta-2) (Transducin beta chain 2)
P62879_H	unknown	PM	1	1	1	NA	1	0	PM	1	PM	1	DL candidate	NA	NA
P62888	RIBOSOME	RIBOSOME	1	1	1	0	0	0	RIBOSOME	1	RIBOSOME	NA	unknown	RPL30	Large ribosomal subunit protein eL30 (60S ribosomal protein L30)
P62888_H	unknown	RIBOSOME	1	0.999999	1	NA	0.004	0	RIBOSOME	1	RIBOSOME	NA	unknown	NA	NA
P62899	RIBOSOME	RIBOSOME	1	1	1	0	0	0	RIBOSOME	1	RIBOSOME	NA	unknown	RPL31	Large ribosomal subunit protein eL31 (60S ribosomal protein L31)
P62899_H	unknown	RIBOSOME	1	1	1	NA	0	0	RIBOSOME	1	RIBOSOME	NA	unknown	NA	NA
P62906	RIBOSOME	RIBOSOME	1	1	1	0	0	0	RIBOSOME	1	RIBOSOME	NA	unknown	RPL10A NEDD6	Large ribosomal subunit protein uL1 (60S ribosomal protein L10a) (CSA-19) (Neural precursor cell expressed developmentally down-regulated protein 6) (NEDD-6)
P62906_H	unknown	RIBOSOME	0.999999	0.999998	1	NA	0	0	RIBOSOME	1	RIBOSOME	NA	unknown	NA	NA
P62910	RIBOSOME	RIBOSOME	1	1	1	0	0	0	RIBOSOME	1	RIBOSOME	NA	unknown	RPL32 PP9932	Large ribosomal subunit protein eL32 (60S ribosomal protein L32)
P62910_H	unknown	NUCLEUS	1	1	1	NA	1	0	NUCLEUS	1	NUCLEUS	1	DL candidate	NA	NA
P62913	unknown	RIBOSOME	0.999921	0.999757	0.999983	NA	0	0	RIBOSOME	1	RIBOSOME	NA	unknown	RPL11	Large ribosomal subunit protein uL5 (60S ribosomal protein L11) (CLL-associated antigen KW-12)
P62913_H	unknown	RIBOSOME	1	1	1	NA	0	0	RIBOSOME	1	RIBOSOME	NA	unknown	NA	NA
P62917	RIBOSOME	RIBOSOME	1	1	1	0	0	0	RIBOSOME	1	RIBOSOME	NA	unknown	RPL8	Large ribosomal subunit protein uL2 (60S ribosomal protein L8)
P62917_H	unknown	NUCLEUS	0.999991	0.999969	0.999999	NA	1	0	NUCLEUS	1	NUCLEUS	1	DL candidate	NA	NA
P62937	unknown	xCYTOSKELETON	1	1	1	NA	0	0	xCYTOSKELETON	1	xCYTOSKELETON	NA	unknown	PPIA CYPA	Peptidyl-prolyl cis-trans isomerase A (PPIase A) (EC 5.2.1.8) (Cyclophilin A) (Cyclosporin A-binding protein) (Rotamase A) [Cleaved into: Peptidyl-prolyl cis-trans isomerase A, N-terminally processed]
[truncated: 2,367 more rows]

## Sheet: Sheet1
Column	Description
rowname	Uniprot Accession Number, _H denotes heavy amino acid containing protein
markers	Subcellular marker classification. Proteins assigned as "unknown" were not used as markers
bandle.allocation	Predicted localization as calculated by Bandle, irrespective of probability.
bandle.probability	BANDLE allocation posterior
bandle.probability.lowerquantile	Lower quantile of the allocation probability distribution
bandle.probability.upperquantile	Upper quantile of the allocation probability distribution
bandle.mean.shannon	Mean Shannon entropy
bandle.differential.localisation	Probability of differential localization between control and treated condition
bandle.outlier	Probability of being an outlier. A high value indicates that the protein is unlikely to belong to any annotated class
bandle.allocation.pred	Predicted localization as calculated by Bandle after first pass threshold for localization probability
bandle.outlier.t	1 - outlier probability
bandle.allocation.pred.pred	Predicted localization as calculated by Bandle after second pass threshold for outlier probability
dl.estimate	Probability estimate for the differential localisation
dl.candidate	Differential localization candidate based on dl.estimate - values are DL candidate or unknown
Gene.Names	Gene names
Protein.names	Protein names
