# Supplementary material for: Simultaneous proteome localization and turnover analysis reveals spatiotemporal features of protein homeostasis disruptions
Source: Nat Commun. 2024 Mar 11;15:2207. doi: 10.1038/s41467-024-46600-5 (PMC10928085; doi:10.1038/s41467-024-46600-5)
Supplement: Supplementary file 9 — Supplementary Data 6 [file 41467_2024_46600_MOESM9_ESM.xlsx]

## Sheet: SuppDataS6_33b_EXPORT_Tunicamyc
rowname	markers	bandle.allocation	bandle.probability	bandle.probability.lowerquantile	bandle.probability.upperquantile	bandle.mean.shannon	bandle.differential.localisation	bandle.outlier	bandle.allocation.pred	bandle.outlier.t	bandle.allocation.pred.pred	dl.estimate	dl.candidate	Gene.Names	Protein.names
A0AVT1	CYTOSOL	CYTOSOL	1	1	1	0	0	0	CYTOSOL	1	CYTOSOL	NA	unknown	UBA6 MOP4 UBE1L2	Ubiquitin-like modifier-activating enzyme 6 (Ubiquitin-activating enzyme 6) (EC 6.2.1.45) (Monocyte protein 4) (MOP-4) (Ubiquitin-activating enzyme E1-like protein 2) (E1-L2)
A0AVT1_H	unknown	CYTOSOL	0.994701	0.986433	0.998543	NA	0.016	0	CYTOSOL	1	CYTOSOL	NA	unknown	NA	NA
A1L0T0	unknown	ER	1	1	1	NA	0	0	ER	1	ER	NA	unknown	ILVBL AHAS HACL2	2-hydroxyacyl-CoA lyase 2 (EC 4.1.2.-) (Acetolactate synthase-like protein) (IlvB-like protein)
A1L0T0_H	unknown	ER	1	1	1	NA	0	0	ER	1	ER	NA	unknown	NA	NA
A2RRP1	unknown	ER	1	1	1	NA	0	0	ER	1	ER	NA	unknown	NBAS NAG	NBAS subunit of NRZ tethering complex (Neuroblastoma-amplified gene protein) (Neuroblastoma-amplified sequence)
A5PLL7_H	unknown	ER	1	1	1	NA	0.284	0	ER	1	ER	NA	unknown	NA	NA
A5YKK6	unknown	ER	1	1	1	NA	0	0	ER	1	ER	NA	unknown	CNOT1 CDC39 KIAA1007 NOT1 AD-005	CCR4-NOT transcription complex subunit 1 (CCR4-associated factor 1) (Negative regulator of transcription subunit 1 homolog) (NOT1H) (hNOT1)
A5YKK6_H	unknown	ER	1	1	1	NA	0	0	ER	1	ER	NA	unknown	NA	NA
A6NDG6	unknown	CYTOSOL	0.999994	0.99994	1	NA	0.108	0	CYTOSOL	1	CYTOSOL	NA	unknown	PGP	Glycerol-3-phosphate phosphatase (G3PP) (EC 3.1.3.21) (Aspartate-based ubiquitous Mg(2+)-dependent phosphatase) (AUM) (EC 3.1.3.48) (Phosphoglycolate phosphatase) (PGP)
A6NHT5	unknown	RIBOSOME	1	1	1	NA	0.004	0	RIBOSOME	1	RIBOSOME	NA	unknown	HMX3 NKX-5.1 NKX5-1	Homeobox protein HMX3 (Homeobox protein H6 family member 3) (Homeobox protein Nkx-5.1)
A6NHT5_H	unknown	RIBOSOME	1	0.999999	1	NA	0	0	RIBOSOME	1	RIBOSOME	NA	unknown	NA	NA
E9PRG8	unknown	NUCLEUS	1	1	1	NA	0	0.00488889	NUCLEUS	0.995111	NUCLEUS	NA	unknown	C11orf98	Uncharacterized protein C11orf98
E9PRG8_H	unknown	NUCLEUS	1	1	1	NA	0	0	NUCLEUS	1	NUCLEUS	NA	unknown	NA	NA
L0R6Q1	unknown	GA	0.986611	0.922881	0.999948	NA	0.484	0	GA	1	GA	NA	unknown	SLC35A4	SLC35A4 upstream open reading frame protein
O00116	PEROXISOME	PEROXISOME	1	1	1	0	0	0	PEROXISOME	1	PEROXISOME	NA	unknown	AGPS AAG5	Alkyldihydroxyacetonephosphate synthase, peroxisomal (Alkyl-DHAP synthase) (EC 2.5.1.26) (Aging-associated gene 5 protein) (Alkylglycerone-phosphate synthase)
O00116_H	unknown	PEROXISOME	0.999994	0.999981	0.999999	NA	0	0	PEROXISOME	1	PEROXISOME	NA	unknown	NA	NA
O00148	unknown	NUCLEUS	1	1	1	NA	0	0	NUCLEUS	1	NUCLEUS	NA	unknown	DDX39A DDX39	ATP-dependent RNA helicase DDX39A (EC 3.6.4.13) (DEAD box protein 39) (Nuclear RNA helicase URH49)
O00148_H	unknown	NUCLEUS	0.999963	0.999858	0.999995	NA	0	0.354667	NUCLEUS	0.645333	NUCLEUS	NA	unknown	NA	NA
O00151	xCYTOSKELETON	xCYTOSKELETON	1	1	1	0	0	0	xCYTOSKELETON	1	xCYTOSKELETON	NA	unknown	PDLIM1 CLIM1 CLP36	PDZ and LIM domain protein 1 (C-terminal LIM domain protein 1) (Elfin) (LIM domain protein CLP-36)
O00151_H	unknown	CYTOSOL	0.999999	0.999997	1	NA	1	0.00311111	CYTOSOL	0.996889	CYTOSOL	1	DL candidate	NA	NA
O00154	unknown	CYTOSOL	1	1	1	NA	0	0	CYTOSOL	1	CYTOSOL	NA	unknown	ACOT7 BACH	Cytosolic acyl coenzyme A thioester hydrolase (EC 3.1.2.2) (Acyl-CoA thioesterase 7) (Brain acyl-CoA hydrolase) (BACH) (hBACH) (CTE-IIa) (CTE-II) (Long chain acyl-CoA thioester hydrolase)
O00161	PM	PM	1	1	1	0	0	0	PM	1	PM	NA	unknown	SNAP23	Synaptosomal-associated protein 23 (SNAP-23) (Vesicle-membrane fusion protein SNAP-23)
O00161_H	unknown	PM	0.999989	0.999967	0.999998	NA	1	0	PM	1	PM	1	DL candidate	NA	NA
O00170	unknown	CYTOSOL	1	1	1	NA	0	0.737333	CYTOSOL	0.262667	unknown	NA	unknown	AIP XAP2	AH receptor-interacting protein (AIP) (Aryl-hydrocarbon receptor-interacting protein) (HBV X-associated protein 2) (XAP-2) (Immunophilin homolog ARA9)
O00170_H	unknown	CYTOSOL	1	1	1	NA	0	0.000444444	CYTOSOL	0.999556	CYTOSOL	NA	unknown	NA	NA
O00178	unknown	NUCLEUS	1	1	1	NA	0	0.00355556	NUCLEUS	0.996444	NUCLEUS	NA	unknown	GTPBP1	GTP-binding protein 1 (G-protein 1) (GP-1) (GP1)
O00178_H	unknown	NUCLEUS	1	1	1	NA	0	0.483111	NUCLEUS	0.516889	NUCLEUS	NA	unknown	NA	NA
O00186	unknown	LYSOSOME	0.999877	0.999604	0.999992	NA	0.008	0	LYSOSOME	1	LYSOSOME	NA	unknown	STXBP3	Syntaxin-binding protein 3 (Platelet Sec1 protein) (PSP) (Protein unc-18 homolog 3) (Unc18-3) (Protein unc-18 homolog C) (Unc-18C)
O00186_H	unknown	LYSOSOME	0.896437	0.513305	0.998992	NA	0.484	0	unknown	1	unknown	NA	unknown	NA	NA
O00203	unknown	NUCLEUS	1	1	1	NA	0	1	NUCLEUS	0	unknown	NA	unknown	AP3B1 ADTB3A	AP-3 complex subunit beta-1 (Adaptor protein complex AP-3 subunit beta-1) (Adaptor-related protein complex 3 subunit beta-1) (Beta-3A-adaptin) (Clathrin assembly protein complex 3 beta-1 large chain)
O00203_H	unknown	NUCLEUS	1	1	1	NA	0	0.505778	NUCLEUS	0.494222	unknown	NA	unknown	NA	NA
O00231	PROTEASOME	PROTEASOME	1	1	1	0	0	0	PROTEASOME	1	PROTEASOME	NA	unknown	PSMD11	26S proteasome non-ATPase regulatory subunit 11 (26S proteasome regulatory subunit RPN6) (26S proteasome regulatory subunit S9) (26S proteasome regulatory subunit p44.5)
O00231_H	unknown	PROTEASOME	1	1	1	NA	0	0.0777778	PROTEASOME	0.922222	PROTEASOME	NA	unknown	NA	NA
O00232	PROTEASOME	PROTEASOME	1	1	1	0	0	0	PROTEASOME	1	PROTEASOME	NA	unknown	PSMD12	26S proteasome non-ATPase regulatory subunit 12 (26S proteasome regulatory subunit RPN5) (26S proteasome regulatory subunit p55)
O00232_H	unknown	PROTEASOME	1	1	1	NA	0	0	PROTEASOME	1	PROTEASOME	NA	unknown	NA	NA
O00233	unknown	xCYTOSKELETON	0.992329	0.97809	0.998262	NA	0.004	0	xCYTOSKELETON	1	xCYTOSKELETON	NA	unknown	PSMD9	26S proteasome non-ATPase regulatory subunit 9 (26S proteasome regulatory subunit p27)
O00233_H	unknown	CYTOSOL	0.999903	0.999745	0.999975	NA	0	0	CYTOSOL	1	CYTOSOL	NA	unknown	NA	NA
O00264	ER	ER	1	1	1	0	0	0	ER	1	ER	NA	unknown	PGRMC1 HPR6.6 PGRMC	Membrane-associated progesterone receptor component 1 (mPR) (Dap1) (IZA)
O00264_H	unknown	ER	0.577031	0.241009	0.882645	NA	0.404	0	unknown	1	unknown	NA	unknown	NA	NA
O00273	unknown	xCYTOSKELETON	0.977992	0.941833	0.994599	NA	0.98	0	xCYTOSKELETON	1	xCYTOSKELETON	1	DL candidate	DFFA DFF1 DFF45 H13	DNA fragmentation factor subunit alpha (DNA fragmentation factor 45 kDa subunit) (DFF-45) (Inhibitor of CAD) (ICAD)
O00291	unknown	LYSOSOME	0.997372	0.978544	0.999975	NA	0.208	0	LYSOSOME	1	LYSOSOME	NA	unknown	HIP1	Huntingtin-interacting protein 1 (HIP-1) (Huntingtin-interacting protein I) (HIP-I)
O00299	unknown	xCYTOSKELETON	0.999998	0.999995	1	NA	0	0	xCYTOSKELETON	1	xCYTOSKELETON	NA	unknown	CLIC1 G6 NCC27	Chloride intracellular channel protein 1 (Chloride channel ABP) (Nuclear chloride ion channel 27) (NCC27) (Regulatory nuclear chloride ion channel protein) (hRNCC)
O00299_H	unknown	xCYTOSKELETON	0.934946	0.842009	0.985688	NA	0.056	0	xCYTOSKELETON	1	xCYTOSKELETON	NA	unknown	NA	NA
O00303	unknown	NUCLEUS	0.985102	0.932042	0.999039	NA	0.016	0	NUCLEUS	1	NUCLEUS	NA	unknown	EIF3F EIF3S5	Eukaryotic translation initiation factor 3 subunit F (eIF3f) (Deubiquitinating enzyme eIF3f) (EC 3.4.19.12) (Eukaryotic translation initiation factor 3 subunit 5) (eIF-3-epsilon) (eIF3 p47)
O00303_H	unknown	NUCLEUS	0.74272	0.450559	0.926372	NA	0.268	0	unknown	1	unknown	NA	unknown	NA	NA
O00308_H	unknown	PM	0.999988	0.999957	0.999999	NA	0	0	PM	1	PM	NA	unknown	NA	NA
O00401	unknown	NUCLEUS	1	1	1	NA	0	0	NUCLEUS	1	NUCLEUS	NA	unknown	WASL	Actin nucleation-promoting factor WASL (Neural Wiskott-Aldrich syndrome protein) (N-WASP)
O00401_H	unknown	NUCLEUS	1	1	1	NA	0	0	NUCLEUS	1	NUCLEUS	NA	unknown	NA	NA
O00410	unknown	CYTOSOL	1	1	1	NA	0	0	CYTOSOL	1	CYTOSOL	NA	unknown	IPO5 KPNB3 RANBP5	Importin-5 (Imp5) (Importin subunit beta-3) (Karyopherin beta-3) (Ran-binding protein 5) (RanBP5)
O00410_H	unknown	CYTOSOL	1	1	1	NA	0	0	CYTOSOL	1	CYTOSOL	NA	unknown	NA	NA
O00425	unknown	NUCLEUS	0.999971	0.999861	0.999998	NA	0	0	NUCLEUS	1	NUCLEUS	NA	unknown	IGF2BP3 IMP3 KOC1 VICKZ3	Insulin-like growth factor 2 mRNA-binding protein 3 (IGF2 mRNA-binding protein 3) (IMP-3) (IGF-II mRNA-binding protein 3) (KH domain-containing protein overexpressed in cancer) (hKOC) (VICKZ family member 3)
O00425_H	unknown	NUCLEUS	1	0.999998	1	NA	0	0	NUCLEUS	1	NUCLEUS	NA	unknown	NA	NA
O00429	unknown	GA	1	1	1	NA	0	0.00177778	GA	0.998222	GA	NA	unknown	DNM1L DLP1 DRP1	Dynamin-1-like protein (EC 3.6.5.5) (Dnm1p/Vps1p-like protein) (DVLP) (Dynamin family member proline-rich carboxyl-terminal domain less) (Dymple) (Dynamin-like protein) (Dynamin-like protein 4) (Dynamin-like protein IV) (HdynIV) (Dynamin-related protein 1)
O00429_H	unknown	GA	1	1	1	NA	0	0.998222	GA	0.00177778	unknown	NA	unknown	NA	NA
O00442	unknown	NUCLEUS	1	1	1	NA	0	0.899111	NUCLEUS	0.100889	unknown	NA	unknown	RTCA RPC RPC1 RTC1 RTCD1	RNA 3'-terminal phosphate cyclase (RNA cyclase) (RNA-3'-phosphate cyclase) (EC 6.5.1.4) (RNA terminal phosphate cyclase domain-containing protein 1) (RTC domain-containing protein 1)
O00443	unknown	NUCLEUS	0.999968	0.999831	1	NA	0.504	0	NUCLEUS	1	NUCLEUS	NA	unknown	PIK3C2A	Phosphatidylinositol 4-phosphate 3-kinase C2 domain-containing subunit alpha (PI3K-C2-alpha) (PtdIns-3-kinase C2 subunit alpha) (EC 2.7.1.137) (EC 2.7.1.153) (EC 2.7.1.154) (Phosphoinositide 3-kinase-C2-alpha)
O00461	GA	GA	1	1	1	0	0	0	GA	1	GA	NA	unknown	GOLIM4 GIMPC GOLPH4 GPP130	Golgi integral membrane protein 4 (Golgi integral membrane protein, cis) (GIMPc) (Golgi phosphoprotein 4) (Golgi-localized phosphoprotein of 130 kDa) (Golgi phosphoprotein of 130 kDa)
O00461_H	unknown	GA	1	1	1	NA	0	0	GA	1	GA	NA	unknown	NA	NA
O00469	unknown	PM	0.999811	0.999314	0.99997	NA	1	0	PM	1	PM	1	DL candidate	PLOD2	Procollagen-lysine,2-oxoglutarate 5-dioxygenase 2 (EC 1.14.11.4) (Lysyl hydroxylase 2) (LH2)
O00469_H	unknown	PM	0.406917	0.0868393	0.806324	NA	1	0	unknown	1	unknown	1	DL candidate	NA	NA
O00471	unknown	ER	1	1	1	NA	1	0.00222222	ER	0.997778	ER	1	DL candidate	EXOC5 SEC10 SEC10L1	Exocyst complex component 5 (Exocyst complex component Sec10) (hSec10)
O00479	unknown	NUCLEUS	1	1	1	NA	0	1	NUCLEUS	0	unknown	NA	unknown	HMGN4 HMG17L3 NHC	High mobility group nucleosome-binding domain-containing protein 4 (Non-histone chromosomal protein HMG-17-like 3) (Non-histone chromosomal protein)
O00483	unknown	MITOCHONDRION	1	1	1	NA	0	0	MITOCHONDRION	1	MITOCHONDRION	NA	unknown	NDUFA4	Cytochrome c oxidase subunit NDUFA4 (Complex I-MLRQ) (CI-MLRQ) (NADH-ubiquinone oxidoreductase MLRQ subunit)
O00483_H	unknown	MITOCHONDRION	1	1	1	NA	0	0	MITOCHONDRION	1	MITOCHONDRION	NA	unknown	NA	NA
O00487	PROTEASOME	PROTEASOME	1	1	1	0	0	0	PROTEASOME	1	PROTEASOME	NA	unknown	PSMD14 POH1	26S proteasome non-ATPase regulatory subunit 14 (EC 3.4.19.-) (26S proteasome regulatory subunit RPN11) (26S proteasome-associated PAD1 homolog 1)
O00487_H	unknown	PROTEASOME	1	1	1	NA	0	0	PROTEASOME	1	PROTEASOME	NA	unknown	NA	NA
O00505	unknown	CYTOSOL	1	1	1	NA	0	0	CYTOSOL	1	CYTOSOL	NA	unknown	KPNA3 QIP2	Importin subunit alpha-4 (Importin alpha Q2) (Qip2) (Karyopherin subunit alpha-3) (SRP1-gamma)
O00505_H	unknown	CYTOSOL	1	1	1	NA	0	0.0133333	CYTOSOL	0.986667	CYTOSOL	NA	unknown	NA	NA
O00541	unknown	NUCLEUS	1	1	1	NA	0	0	NUCLEUS	1	NUCLEUS	NA	unknown	PES1	Pescadillo homolog
O00541_H	unknown	NUCLEUS	1	1	1	NA	0	0	NUCLEUS	1	NUCLEUS	NA	unknown	NA	NA
O00560_H	unknown	ER	0.99327	0.97394	0.999154	NA	1	0.937333	ER	0.0626667	unknown	1	DL candidate	NA	NA
O00566	unknown	NUCLEUS	1	1	1	NA	0	0	NUCLEUS	1	NUCLEUS	NA	unknown	MPHOSPH10 MPP10	U3 small nucleolar ribonucleoprotein protein MPP10 (M phase phosphoprotein 10)
O00567	NUCLEUS	NUCLEUS	1	1	1	0	0	0	NUCLEUS	1	NUCLEUS	NA	unknown	NOP56 NOL5A	Nucleolar protein 56 (Nucleolar protein 5A)
O00567_H	unknown	NUCLEUS	1	1	1	NA	0	0	NUCLEUS	1	NUCLEUS	NA	unknown	NA	NA
O00571	unknown	NUCLEUS	0.707678	0.0539957	0.99896	NA	0.384	0	unknown	1	unknown	NA	unknown	DDX3X DBX DDX3	ATP-dependent RNA helicase DDX3X (EC 3.6.4.13) (CAP-Rf) (DEAD box protein 3, X-chromosomal) (DEAD box, X isoform) (DBX) (Helicase-like protein 2) (HLP2)
O00571_H	unknown	NUCLEUS	0.978896	0.593066	0.999792	NA	0.048	0	NUCLEUS	1	NUCLEUS	NA	unknown	NA	NA
O00622_H	unknown	LYSOSOME	0.999994	0.999936	1	NA	0.052	0	LYSOSOME	1	LYSOSOME	NA	unknown	NA	NA
O00629	unknown	CYTOSOL	1	1	1	NA	0	0	CYTOSOL	1	CYTOSOL	NA	unknown	KPNA4 QIP1	Importin subunit alpha-3 (Importin alpha Q1) (Qip1) (Karyopherin subunit alpha-4)
O00629_H	unknown	CYTOSOL	1	1	1	NA	0	0.00133333	CYTOSOL	0.998667	CYTOSOL	NA	unknown	NA	NA
O00743	unknown	CYTOSOL	0.780643	0.505619	0.945732	NA	0.18	0.508	unknown	0.492	unknown	NA	unknown	PPP6C PPP6	Serine/threonine-protein phosphatase 6 catalytic subunit (PP6C) (EC 3.1.3.16) [Cleaved into: Serine/threonine-protein phosphatase 6 catalytic subunit, N-terminally processed]
O00754	LYSOSOME	LYSOSOME	1	1	1	0	0	0	LYSOSOME	1	LYSOSOME	NA	unknown	MAN2B1 LAMAN MANB	Lysosomal alpha-mannosidase (Laman) (EC 3.2.1.24) (Lysosomal acid alpha-mannosidase) (Mannosidase alpha class 2B member 1) (Mannosidase alpha-B) [Cleaved into: Lysosomal alpha-mannosidase A peptide; Lysosomal alpha-mannosidase B peptide; Lysosomal alpha-mannosidase C peptide; Lysosomal alpha-mannosidase D peptide; Lysosomal alpha-mannosidase E peptide]
O00762_H	unknown	CYTOSOL	1	1	1	NA	0	0	CYTOSOL	1	CYTOSOL	NA	unknown	NA	NA
O00764	unknown	CYTOSOL	1	1	1	NA	0	0	CYTOSOL	1	CYTOSOL	NA	unknown	PDXK C21orf124 C21orf97 PKH PNK PRED79	Pyridoxal kinase (EC 2.7.1.35) (Pyridoxine kinase)
O00767	unknown	PEROXISOME	1	1	1	NA	1	0	PEROXISOME	1	PEROXISOME	1	DL candidate	SCD FADS5 SCD1 SCDOS	Stearoyl-CoA desaturase (hSCD1) (EC 1.14.19.1) (Acyl-CoA desaturase) (Delta(9)-desaturase) (Delta-9 desaturase) (Fatty acid desaturase)
O00767_H	unknown	PEROXISOME	1	1	1	NA	1	0	PEROXISOME	1	PEROXISOME	1	DL candidate	NA	NA
O14530	unknown	xCYTOSKELETON	1	1	1	NA	0.388	1	xCYTOSKELETON	0	unknown	NA	unknown	TXNDC9 APACD	Thioredoxin domain-containing protein 9 (ATP-binding protein associated with cell differentiation) (Protein 1-4)
O14530_H	unknown	NUCLEUS	0.999999	0.999994	1	NA	0	0.999556	NUCLEUS	0.000444444	unknown	NA	unknown	NA	NA
O14561	unknown	GA	1	1	1	NA	1	1	GA	0	unknown	1	DL candidate	NDUFAB1	Acyl carrier protein, mitochondrial (ACP) (CI-SDAP) (NADH-ubiquinone oxidoreductase 9.6 kDa subunit)
O14562	unknown	PROTEASOME	1	1	1	NA	0	0	PROTEASOME	1	PROTEASOME	NA	unknown	UBFD1 UBPH	Ubiquitin domain-containing protein UBFD1 (Ubiquitin-binding protein homolog)
O14562_H	unknown	PROTEASOME	1	1	1	NA	0	0.00177778	PROTEASOME	0.998222	PROTEASOME	NA	unknown	NA	NA
O14579	unknown	CYTOSOL	1	1	1	NA	0	0.500889	CYTOSOL	0.499111	unknown	NA	unknown	COPE	Coatomer subunit epsilon (Epsilon-coat protein) (Epsilon-COP)
O14579_H	unknown	CYTOSOL	1	1	1	NA	0	0.00266667	CYTOSOL	0.997333	CYTOSOL	NA	unknown	NA	NA
O14617	unknown	NUCLEUS	1	1	1	NA	0	0.0346667	NUCLEUS	0.965333	NUCLEUS	NA	unknown	AP3D1 PRO0039	AP-3 complex subunit delta-1 (AP-3 complex subunit delta) (Adaptor-related protein complex 3 subunit delta-1) (Delta-adaptin)
O14617_H	unknown	NUCLEUS	1	1	1	NA	0	0	NUCLEUS	1	NUCLEUS	NA	unknown	NA	NA
O14653	unknown	ER	0.906267	0.73698	0.981915	NA	0.1	0.000444444	ER	0.999556	ER	NA	unknown	GOSR2 GS27	Golgi SNAP receptor complex member 2 (27 kDa Golgi SNARE protein) (Membrin)
O14653_H	unknown	ER	1	0.999999	1	NA	0	0.0702222	ER	0.929778	ER	NA	unknown	NA	NA
O14656	unknown	PEROXISOME	0.95784	0.850887	0.993649	NA	0.948	0	PEROXISOME	1	PEROXISOME	NA	unknown	TOR1A DQ2 DYT1 TA TORA	Torsin-1A (Dystonia 1 protein) (Torsin ATPase-1A) (EC 3.6.4.-) (Torsin family 1 member A)
O14657	unknown	ER	0.985951	0.95695	0.997468	NA	0.02	0	ER	1	ER	NA	unknown	TOR1B DQ1 FKSG18	Torsin-1B (Torsin ATPase-1B) (EC 3.6.4.-) (Torsin family 1 member B)
O14657_H	unknown	PEROXISOME	0.999793	0.999456	0.99994	NA	1	0	PEROXISOME	1	PEROXISOME	1	DL candidate	NA	NA
O14672_H	unknown	LYSOSOME	0.976282	0.861151	0.999492	NA	1	1	LYSOSOME	0	unknown	1	DL candidate	NA	NA
O14734	PEROXISOME	PEROXISOME	1	1	1	0	0	0	PEROXISOME	1	PEROXISOME	NA	unknown	ACOT8 ACTEIII PTE1	Acyl-coenzyme A thioesterase 8 (Acyl-CoA thioesterase 8) (EC 3.1.2.1) (EC 3.1.2.11) (EC 3.1.2.2) (EC 3.1.2.3) (EC 3.1.2.5) (Choloyl-coenzyme A thioesterase) (EC 3.1.2.27) (HIV-Nef-associated acyl-CoA thioesterase) (Peroxisomal acyl-CoA thioesterase 2) (PTE-2) (Peroxisomal acyl-coenzyme A thioester hydrolase 1) (PTE-1) (Peroxisomal long-chain acyl-CoA thioesterase 1) (Thioesterase II) (hACTE-III) …
O14735	unknown	ER	0.984395	0.955125	0.996702	NA	0.016	0	ER	1	ER	NA	unknown	CDIPT PIS PIS1	CDP-diacylglycerol--inositol 3-phosphatidyltransferase (EC 2.7.8.11) (Phosphatidylinositol synthase) (PI synthase) (PtdIns synthase)
O14737	unknown	xCYTOSKELETON	1	1	1	NA	0	0	xCYTOSKELETON	1	xCYTOSKELETON	NA	unknown	PDCD5 TFAR19	Programmed cell death protein 5 (TF-1 cell apoptosis-related protein 19) (Protein TFAR19)
O14737_H	unknown	xCYTOSKELETON	1	1	1	NA	0	0	xCYTOSKELETON	1	xCYTOSKELETON	NA	unknown	NA	NA
O14744	unknown	CYTOSOL	1	1	1	NA	0	0.998667	CYTOSOL	0.00133333	unknown	NA	unknown	PRMT5 HRMT1L5 IBP72 JBP1 SKB1	Protein arginine N-methyltransferase 5 (PRMT5) (EC 2.1.1.320) (72 kDa ICln-binding protein) (Histone-arginine N-methyltransferase PRMT5) (Jak-binding protein 1) (Shk1 kinase-binding protein 1 homolog) (SKB1 homolog) (SKB1Hs) [Cleaved into: Protein arginine N-methyltransferase 5, N-terminally processed]
O14745	unknown	LYSOSOME	1	1	1	NA	0	0	LYSOSOME	1	LYSOSOME	NA	unknown	NHERF1 NHERF SLC9A3R1	Na(+)/H(+) exchange regulatory cofactor NHE-RF1 (NHERF-1) (Ezrin-radixin-moesin-binding phosphoprotein 50) (EBP50) (Regulatory cofactor of Na(+)/H(+) exchanger) (Sodium-hydrogen exchanger regulatory factor 1) (Solute carrier family 9 isoform A3 regulatory factor 1)
O14745_H	unknown	LYSOSOME	1	1	1	NA	0	0	LYSOSOME	1	LYSOSOME	NA	unknown	NA	NA
O14773	unknown	ER	1	1	1	NA	1	0.0115556	ER	0.988444	ER	1	DL candidate	TPP1 CLN2 GIG1 UNQ267/PRO304	Tripeptidyl-peptidase 1 (TPP-1) (EC 3.4.14.9) (Cell growth-inhibiting gene 1 protein) (Lysosomal pepstatin-insensitive protease) (LPIC) (Tripeptidyl aminopeptidase) (Tripeptidyl-peptidase I) (TPP-I)
O14776	unknown	NUCLEUS	0.999445	0.998357	0.99988	NA	0	0	NUCLEUS	1	NUCLEUS	NA	unknown	TCERG1 CA150 TAF2S	Transcription elongation regulator 1 (TATA box-binding protein-associated factor 2S) (Transcription factor CA150)
O14777	unknown	NUCLEUS	1	1	1	NA	0	0	NUCLEUS	1	NUCLEUS	NA	unknown	NDC80 HEC HEC1 KNTC2	Kinetochore protein NDC80 homolog (Highly expressed in cancer protein) (Kinetochore protein Hec1) (HsHec1) (Kinetochore-associated protein 2) (Retinoblastoma-associated protein HEC)
O14777_H	unknown	NUCLEUS	1	1	1	NA	0	0	NUCLEUS	1	NUCLEUS	NA	unknown	NA	NA
O14818	PROTEASOME	PROTEASOME	1	1	1	0	0	0	PROTEASOME	1	PROTEASOME	NA	unknown	PSMA7 HSPC	Proteasome subunit alpha type-7 (Proteasome subunit RC6-1) (Proteasome subunit XAPC7)
O14818_H	unknown	PROTEASOME	1	1	1	NA	0	0	PROTEASOME	1	PROTEASOME	NA	unknown	NA	NA
O14828	unknown	ER	1	1	1	NA	0	0.00533333	ER	0.994667	ER	NA	unknown	SCAMP3 C1orf3 PROPIN1	Secretory carrier-associated membrane protein 3 (Secretory carrier membrane protein 3)
O14828_H	unknown	ER	0.997839	0.986925	0.999994	NA	0.584	1	ER	0	unknown	NA	unknown	NA	NA
O14907	unknown	CYTOSOL	0.9997	0.999011	0.999947	NA	1	0	CYTOSOL	1	CYTOSOL	1	DL candidate	TAX1BP3 TIP1	Tax1-binding protein 3 (Glutaminase-interacting protein 3) (Tax interaction protein 1) (TIP-1) (Tax-interacting protein 1)
O14907_H	unknown	xCYTOSKELETON	1	1	1	NA	0	0	xCYTOSKELETON	1	xCYTOSKELETON	NA	unknown	NA	NA
O14908	unknown	PM	0.519966	0.0598008	0.986657	NA	0.556	0.000888889	unknown	0.999111	unknown	NA	unknown	GIPC1 C19orf3 GIPC RGS19IP1	PDZ domain-containing protein GIPC1 (GAIP C-terminus-interacting protein) (RGS-GAIP-interacting protein) (RGS19-interacting protein 1) (Synectin) (Tax interaction protein 2) (TIP-2)
O14908_H	unknown	PM	0.999991	0.999968	0.999999	NA	0	0	PM	1	PM	NA	unknown	NA	NA
O14929	unknown	CYTOSOL	1	1	1	NA	0	0	CYTOSOL	1	CYTOSOL	NA	unknown	HAT1 KAT1	Histone acetyltransferase type B catalytic subunit (EC 2.3.1.48) (Histone acetyltransferase 1)
O14929_H	unknown	CYTOSOL	0.999996	0.999988	0.999999	NA	0	0	CYTOSOL	1	CYTOSOL	NA	unknown	NA	NA
O14936	unknown	PM	0.97552	0.903228	0.99766	NA	0.972	0.0168889	PM	0.983111	PM	1	DL candidate	CASK LIN2	Peripheral plasma membrane protein CASK (hCASK) (EC 2.7.11.1) (Calcium/calmodulin-dependent serine protein kinase) (Protein lin-2 homolog)
O14949	unknown	MITOCHONDRION	0.991339	0.960822	0.999345	NA	0.004	0	MITOCHONDRION	1	MITOCHONDRION	NA	unknown	UQCRQ	Cytochrome b-c1 complex subunit 8 (Complex III subunit 8) (Complex III subunit VIII) (Ubiquinol-cytochrome c reductase complex 9.5 kDa protein) (Ubiquinol-cytochrome c reductase complex ubiquinone-binding protein QP-C)
O14949_H	unknown	GA	0.999998	0.999992	1	NA	0	0	GA	1	GA	NA	unknown	NA	NA
O14964	unknown	ER	0.999156	0.996701	0.99994	NA	0.016	1	ER	0	unknown	NA	unknown	HGS HRS	Hepatocyte growth factor-regulated tyrosine kinase substrate (Hrs) (Protein pp110)
O14964_H	unknown	ER	0.718072	0.00668317	0.999808	NA	0.424	1	unknown	0	unknown	NA	unknown	NA	NA
O14965_H	unknown	NUCLEUS	1	1	1	NA	0	0	NUCLEUS	1	NUCLEUS	NA	unknown	NA	NA
O14972	unknown	ER	0.999844	0.999465	0.999977	NA	0	1	ER	0	unknown	NA	unknown	VPS26C DCRA DSCR3 DSCRA	Vacuolar protein sorting-associated protein 26C (Down syndrome critical region protein 3) (Down syndrome critical region protein A)
O14974	unknown	PM	0.848899	0.531593	0.985832	NA	0.152	0	unknown	1	unknown	NA	unknown	PPP1R12A MBS MYPT1	Protein phosphatase 1 regulatory subunit 12A (Myosin phosphatase-targeting subunit 1) (Myosin phosphatase target subunit 1) (Protein phosphatase myosin-binding subunit)
O14974_H	unknown	ER	0.993415	0.960969	0.999746	NA	0.98	0.0133333	ER	0.986667	ER	1	DL candidate	NA	NA
O14976	unknown	ER	0.999997	0.999991	1	NA	0	0.896	ER	0.104	unknown	NA	unknown	GAK	Cyclin-G-associated kinase (EC 2.7.11.1)
O14979	unknown	NUCLEUS	1	1	1	NA	0	0	NUCLEUS	1	NUCLEUS	NA	unknown	HNRNPDL HNRPDL JKTBP	Heterogeneous nuclear ribonucleoprotein D-like (hnRNP D-like) (hnRNP DL) (AU-rich element RNA-binding factor) (JKT41-binding protein) (Protein laAUF1)
O14979_H	unknown	NUCLEUS	1	1	1	NA	0	0	NUCLEUS	1	NUCLEUS	NA	unknown	NA	NA
O14980	unknown	CYTOSOL	1	1	1	NA	0	0	CYTOSOL	1	CYTOSOL	NA	unknown	XPO1 CRM1	Exportin-1 (Exp1) (Chromosome region maintenance 1 protein homolog)
O14980_H	unknown	CYTOSOL	1	1	1	NA	0	0	CYTOSOL	1	CYTOSOL	NA	unknown	NA	NA
O15031	PM	PM	1	1	1	0	0	0	PM	1	PM	NA	unknown	PLXNB2 KIAA0315	Plexin-B2 (MM1)
O15031_H	unknown	PEROXISOME	0.962776	0.837861	0.995958	NA	0.96	0	PEROXISOME	1	PEROXISOME	NA	unknown	NA	NA
O15042	unknown	NUCLEUS	1	1	1	NA	0	0	NUCLEUS	1	NUCLEUS	NA	unknown	U2SURP KIAA0332 SR140	U2 snRNP-associated SURP motif-containing protein (140 kDa Ser/Arg-rich domain protein) (U2-associated protein SR140)
O15042_H	unknown	NUCLEUS	1	1	1	NA	0	0	NUCLEUS	1	NUCLEUS	NA	unknown	NA	NA
O15067	unknown	CYTOSOL	1	1	1	NA	0	0	CYTOSOL	1	CYTOSOL	NA	unknown	PFAS KIAA0361	Phosphoribosylformylglycinamidine synthase (FGAM synthase) (FGAMS) (EC 6.3.5.3) (Formylglycinamide ribonucleotide amidotransferase) (FGAR amidotransferase) (FGAR-AT) (Formylglycinamide ribotide amidotransferase) (Phosphoribosylformylglycineamide amidotransferase)
O15067_H	unknown	CYTOSOL	1	1	1	NA	0	0	CYTOSOL	1	CYTOSOL	NA	unknown	NA	NA
O15116	unknown	NUCLEUS	1	1	1	NA	0.048	0.0773333	NUCLEUS	0.922667	NUCLEUS	NA	unknown	LSM1 CASM	U6 snRNA-associated Sm-like protein LSm1 (Cancer-associated Sm-like) (Small nuclear ribonuclear CaSm)
O15126	unknown	ER	0.999997	0.99999	0.999999	NA	0.004	0	ER	1	ER	NA	unknown	SCAMP1 SCAMP	Secretory carrier-associated membrane protein 1 (Secretory carrier membrane protein 1)
O15126_H	unknown	ER	1	1	1	NA	0	0	ER	1	ER	NA	unknown	NA	NA
O15127	unknown	ER	0.989453	0.921232	0.999732	NA	0.072	0	ER	1	ER	NA	unknown	SCAMP2	Secretory carrier-associated membrane protein 2 (Secretory carrier membrane protein 2)
O15127_H	unknown	PM	0.999365	0.997354	0.999999	NA	1	0	PM	1	PM	1	DL candidate	NA	NA
O15143	unknown	NUCLEUS	1	1	1	NA	0	0.980444	NUCLEUS	0.0195556	unknown	NA	unknown	ARPC1B ARC41	Actin-related protein 2/3 complex subunit 1B (Arp2/3 complex 41 kDa subunit) (p41-ARC)
O15143_H	unknown	NUCLEUS	0.999999	0.999998	1	NA	0	0.997778	NUCLEUS	0.00222222	unknown	NA	unknown	NA	NA
O15144	unknown	NUCLEUS	0.995059	0.959826	0.999983	NA	0.224	0.989778	NUCLEUS	0.0102222	unknown	NA	unknown	ARPC2 ARC34 PRO2446	Actin-related protein 2/3 complex subunit 2 (Arp2/3 complex 34 kDa subunit) (p34-ARC)
O15144_H	unknown	NUCLEUS	1	1	1	NA	0	0.012	NUCLEUS	0.988	NUCLEUS	NA	unknown	NA	NA
O15145	unknown	NUCLEUS	0.988935	0.95128	0.998901	NA	0.996	0.823556	NUCLEUS	0.176444	unknown	1	DL candidate	ARPC3 ARC21	Actin-related protein 2/3 complex subunit 3 (Arp2/3 complex 21 kDa subunit) (p21-ARC)
O15145_H	unknown	NUCLEUS	1	1	1	NA	0	1	NUCLEUS	0	unknown	NA	unknown	NA	NA
O15155	unknown	ER	1	1	1	NA	0	0	ER	1	ER	NA	unknown	BET1	BET1 homolog (hBET1) (Golgi vesicular membrane-trafficking protein p18)
O15155_H	unknown	ER	1	1	1	NA	0	0	ER	1	ER	NA	unknown	NA	NA
O15160	unknown	NUCLEUS	1	1	1	NA	0	0.988889	NUCLEUS	0.0111111	unknown	NA	unknown	POLR1C POLR1E	DNA-directed RNA polymerases I and III subunit RPAC1 (DNA-directed RNA polymerase I subunit C) (RNA polymerases I and III subunit AC1) (AC40) (DNA-directed RNA polymerases I and III 40 kDa polypeptide) (RPA40) (RPA39) (RPC40)
O15173	unknown	ER	0.768919	0.461913	0.950756	NA	0.212	0	unknown	1	unknown	NA	unknown	PGRMC2 DG6 PMBP	Membrane-associated progesterone receptor component 2 (Progesterone membrane-binding protein) (Steroid receptor protein DG6)
O15173_H	unknown	ER	1	1	1	NA	0.324	0	ER	1	ER	NA	unknown	NA	NA
O15212_H	unknown	CYTOSOL	1	1	1	NA	1	0	CYTOSOL	1	CYTOSOL	1	DL candidate	NA	NA
O15213_H	unknown	NUCLEUS	0.999999	0.999998	1	NA	0	0	NUCLEUS	1	NUCLEUS	NA	unknown	NA	NA
O15228	PEROXISOME	PEROXISOME	1	1	1	0	0	0	PEROXISOME	1	PEROXISOME	NA	unknown	GNPAT DAPAT DHAPAT	Dihydroxyacetone phosphate acyltransferase (DAP-AT) (DHAP-AT) (EC 2.3.1.42) (Acyl-CoA:dihydroxyacetonephosphateacyltransferase) (Glycerone-phosphate O-acyltransferase)
O15258	unknown	ER	1	1	1	NA	0	0	ER	1	ER	NA	unknown	RER1	Protein RER1
O15258_H	unknown	ER	1	1	1	NA	0	0	ER	1	ER	NA	unknown	NA	NA
O15260	unknown	ER	1	1	1	NA	0	0	ER	1	ER	NA	unknown	SURF4 SURF-4	Surfeit locus protein 4
O15260_H	unknown	ER	1	1	1	NA	0	0	ER	1	ER	NA	unknown	NA	NA
O15269	unknown	ER	0.995478	0.989252	0.998629	NA	0.008	0	ER	1	ER	NA	unknown	SPTLC1 LCB1	Serine palmitoyltransferase 1 (EC 2.3.1.50) (Long chain base biosynthesis protein 1) (LCB 1) (Serine-palmitoyl-CoA transferase 1) (SPT 1) (SPT1)
O15269_H	unknown	PEROXISOME	0.999942	0.999857	0.999981	NA	1	0	PEROXISOME	1	PEROXISOME	1	DL candidate	NA	NA
O15270_H	unknown	ER	0.999994	0.999981	0.999999	NA	0	0	ER	1	ER	NA	unknown	NA	NA
O15294	unknown	NUCLEUS	0.999981	0.999917	0.999998	NA	0	1	NUCLEUS	0	unknown	NA	unknown	OGT	UDP-N-acetylglucosamine--peptide N-acetylglucosaminyltransferase 110 kDa subunit (EC 2.4.1.255) (O-GlcNAc transferase subunit p110) (O-linked N-acetylglucosamine transferase 110 kDa subunit) (OGT)
O15305	unknown	CYTOSOL	1	1	1	NA	0	0	CYTOSOL	1	CYTOSOL	NA	unknown	PMM2	Phosphomannomutase 2 (PMM 2) (EC 5.4.2.8)
O15344	unknown	NUCLEUS	1	1	1	NA	0	0.132889	NUCLEUS	0.867111	NUCLEUS	NA	unknown	MID1 FXY RNF59 TRIM18 XPRF	E3 ubiquitin-protein ligase Midline-1 (EC 2.3.2.27) (Midin) (Putative transcription factor XPRF) (RING finger protein 59) (RING finger protein Midline-1) (RING-type E3 ubiquitin transferase Midline-1) (Tripartite motif-containing protein 18)
O15344_H	unknown	NUCLEUS	1	1	1	NA	0	0.00577778	NUCLEUS	0.994222	NUCLEUS	NA	unknown	NA	NA
O15355	unknown	xCYTOSKELETON	0.999958	0.999878	0.999992	NA	0.996	0	xCYTOSKELETON	1	xCYTOSKELETON	1	DL candidate	PPM1G PPM1C	Protein phosphatase 1G (EC 3.1.3.16) (Protein phosphatase 1C) (Protein phosphatase 2C isoform gamma) (PP2C-gamma) (Protein phosphatase magnesium-dependent 1 gamma)
O15355_H	unknown	xCYTOSKELETON	0.983739	0.960245	0.995384	NA	0.016	0	xCYTOSKELETON	1	xCYTOSKELETON	NA	unknown	NA	NA
O15371	unknown	NUCLEUS	0.998673	0.992079	0.999967	NA	0	0	NUCLEUS	1	NUCLEUS	NA	unknown	EIF3D EIF3S7	Eukaryotic translation initiation factor 3 subunit D (eIF3d) (Eukaryotic translation initiation factor 3 subunit 7) (eIF-3-zeta) (eIF3 p66)
O15371_H	unknown	NUCLEUS	0.999951	0.999719	0.999998	NA	0.004	0	NUCLEUS	1	NUCLEUS	NA	unknown	NA	NA
O15372	unknown	NUCLEUS	1	1	1	NA	0	0.598667	NUCLEUS	0.401333	unknown	NA	unknown	EIF3H EIF3S3	Eukaryotic translation initiation factor 3 subunit H (eIF3h) (Eukaryotic translation initiation factor 3 subunit 3) (eIF-3-gamma) (eIF3 p40 subunit)
O15372_H	unknown	NUCLEUS	1	1	1	NA	0	0	NUCLEUS	1	NUCLEUS	NA	unknown	NA	NA
O15400	unknown	PEROXISOME	0.999967	0.999907	0.999992	NA	0	0	PEROXISOME	1	PEROXISOME	NA	unknown	STX7	Syntaxin-7
O15400_H	unknown	ER	1	1	1	NA	0.76	0	ER	1	ER	NA	unknown	NA	NA
O15427	unknown	LYSOSOME	1	1	1	NA	0	0	LYSOSOME	1	LYSOSOME	NA	unknown	SLC16A3 MCT3 MCT4	Monocarboxylate transporter 4 (MCT 4) (Solute carrier family 16 member 3)
O15427_H	unknown	LYSOSOME	1	1	1	NA	0	0	LYSOSOME	1	LYSOSOME	NA	unknown	NA	NA
O15446	unknown	NUCLEUS	1	1	1	NA	0	0	NUCLEUS	1	NUCLEUS	NA	unknown	POLR1G ASE1 CAST CD3EAP PAF49	DNA-directed RNA polymerase I subunit RPA34 (A34.5) (Antisense to ERCC-1 protein) (ASE-1) (CD3-epsilon-associated protein) (CD3E-associated protein) (DNA-directed RNA polymerase I subunit G) (RNA polymerase I-associated factor PAF49)
O15484	unknown	ER	0.683546	0.000379534	0.967749	NA	0.988	1	unknown	0	unknown	1	DL candidate	CAPN5 NCL3	Calpain-5 (EC 3.4.22.-) (Calpain htra-3) (New calpain 3) (nCL-3)
O15498	unknown	CYTOSOL	1	0.999997	1	NA	0.144	0.996889	CYTOSOL	0.00311111	unknown	NA	unknown	YKT6	Synaptobrevin homolog YKT6 (EC 2.3.1.-)
O15498_H	unknown	ER	0.999981	0.999938	0.999999	NA	1	1	ER	0	unknown	1	DL candidate	NA	NA
O15511	unknown	NUCLEUS	1	1	1	NA	0	0.620444	NUCLEUS	0.379556	unknown	NA	unknown	ARPC5 ARC16	Actin-related protein 2/3 complex subunit 5 (Arp2/3 complex 16 kDa subunit) (p16-ARC)
O15511_H	unknown	NUCLEUS	0.999915	0.999775	0.99998	NA	0	0	NUCLEUS	1	NUCLEUS	NA	unknown	NA	NA
O15533_H	unknown	ER	1	1	1	NA	0	0.000888889	ER	0.999111	ER	NA	unknown	NA	NA
O43143	unknown	NUCLEUS	0.960426	0.879121	0.993268	NA	0.044	1	NUCLEUS	0	unknown	NA	unknown	DHX15 DBP1 DDX15	ATP-dependent RNA helicase DHX15 (EC 3.6.4.13) (ATP-dependent RNA helicase #46) (DEAH box protein 15) (Splicing factor Prp43) (hPrp43)
O43143_H	unknown	CYTOSOL	0.999969	0.999648	1	NA	0.152	0.996444	CYTOSOL	0.00355556	unknown	NA	unknown	NA	NA
O43148	unknown	CYTOSOL	1	1	1	NA	0.008	0.000444444	CYTOSOL	0.999556	CYTOSOL	NA	unknown	RNMT KIAA0398	mRNA cap guanine-N7 methyltransferase (EC 2.1.1.56) (RG7MT1) (mRNA (guanine-N(7))-methyltransferase) (mRNA cap methyltransferase) (hCMT1) (hMet) (hcm1p)
O43148_H	unknown	CYTOSOL	1	1	1	NA	0.04	0.00666667	CYTOSOL	0.993333	CYTOSOL	NA	unknown	NA	NA
O43169	unknown	ER	1	1	1	NA	0	0	ER	1	ER	NA	unknown	CYB5B CYB5M OMB5	Cytochrome b5 type B (Cytochrome b5 outer mitochondrial membrane isoform)
O43169_H	unknown	ER	1	1	1	NA	0	0	ER	1	ER	NA	unknown	NA	NA
O43175	unknown	CYTOSOL	1	1	1	NA	0	0	CYTOSOL	1	CYTOSOL	NA	unknown	PHGDH PGDH3	D-3-phosphoglycerate dehydrogenase (3-PGDH) (EC 1.1.1.95) (2-oxoglutarate reductase) (EC 1.1.1.399) (Malate dehydrogenase) (EC 1.1.1.37)
O43175_H	unknown	CYTOSOL	1	1	1	NA	0	0	CYTOSOL	1	CYTOSOL	NA	unknown	NA	NA
O43237	unknown	NUCLEUS	0.999813	0.999377	0.999972	NA	0	0.768889	NUCLEUS	0.231111	unknown	NA	unknown	DYNC1LI2 DNCLI2 LIC2	Cytoplasmic dynein 1 light intermediate chain 2 (Dynein light intermediate chain 2, cytosolic) (LIC-2) (LIC53/55)
O43237_H	unknown	NUCLEUS	0.755504	0.00397175	0.959091	NA	0.292	0.905778	unknown	0.0942222	unknown	NA	unknown	NA	NA
O43242	unknown	PROTEASOME	1	1	1	NA	0	0.958222	PROTEASOME	0.0417778	unknown	NA	unknown	PSMD3	26S proteasome non-ATPase regulatory subunit 3 (26S proteasome regulatory subunit RPN3) (26S proteasome regulatory subunit S3) (Proteasome subunit p58)
O43242_H	unknown	PROTEASOME	1	1	1	NA	0	0	PROTEASOME	1	PROTEASOME	NA	unknown	NA	NA
O43264	unknown	ER	1	1	1	NA	0	0	ER	1	ER	NA	unknown	ZW10	Centromere/kinetochore protein zw10 homolog
O43290	unknown	NUCLEUS	1	1	1	NA	0	0	NUCLEUS	1	NUCLEUS	NA	unknown	SART1	U4/U6.U5 tri-snRNP-associated protein 1 (SNU66 homolog) (hSnu66) (Squamous cell carcinoma antigen recognized by T-cells 1) (SART-1) (hSART-1) (U4/U6.U5 tri-snRNP-associated 110 kDa protein) (allergen Hom s 1)
O43290_H	unknown	NUCLEUS	1	1	1	NA	0	0	NUCLEUS	1	NUCLEUS	NA	unknown	NA	NA
O43293	unknown	ER	1	1	1	NA	0.004	0	ER	1	ER	NA	unknown	DAPK3 ZIPK	Death-associated protein kinase 3 (DAP kinase 3) (EC 2.7.11.1) (DAP-like kinase) (Dlk) (MYPT1 kinase) (Zipper-interacting protein kinase) (ZIP-kinase)
O43293_H	unknown	ER	1	1	1	NA	0	0	ER	1	ER	NA	unknown	NA	NA
O43294_H	unknown	CYTOSOL	0.943676	0.771177	0.999986	NA	0.916	1	CYTOSOL	0	unknown	NA	unknown	NA	NA
O43324	unknown	PROTEASOME	1	1	1	NA	0	0.0826667	PROTEASOME	0.917333	PROTEASOME	NA	unknown	EEF1E1 AIMP3 P18	Eukaryotic translation elongation factor 1 epsilon-1 (Aminoacyl tRNA synthetase complex-interacting multifunctional protein 3) (Elongation factor p18) (Multisynthase complex auxiliary component p18)
O43390	unknown	NUCLEUS	1	1	1	NA	0	0	NUCLEUS	1	NUCLEUS	NA	unknown	HNRNPR HNRPR	Heterogeneous nuclear ribonucleoprotein R (hnRNP R)
O43390_H	unknown	NUCLEUS	1	1	1	NA	0	0	NUCLEUS	1	NUCLEUS	NA	unknown	NA	NA
O43395	NUCLEUS	NUCLEUS	1	1	1	0	0	0	NUCLEUS	1	NUCLEUS	NA	unknown	PRPF3 HPRP3 PRP3	U4/U6 small nuclear ribonucleoprotein Prp3 (Pre-mRNA-splicing factor 3) (hPrp3) (U4/U6 snRNP 90 kDa protein)
O43395_H	unknown	NUCLEUS	1	1	1	NA	0	0	NUCLEUS	1	NUCLEUS	NA	unknown	NA	NA
O43396	unknown	PROTEASOME	1	1	1	NA	1	1	PROTEASOME	0	unknown	1	DL candidate	TXNL1 TRP32 TXL TXNL	Thioredoxin-like protein 1 (32 kDa thioredoxin-related protein)
O43396_H	unknown	PROTEASOME	1	1	1	NA	0.996	0.00266667	PROTEASOME	0.997333	PROTEASOME	1	DL candidate	NA	NA
O43399	unknown	NUCLEUS	1	1	1	NA	0	0.032	NUCLEUS	0.968	NUCLEUS	NA	unknown	TPD52L2	Tumor protein D54 (hD54) (Tumor protein D52-like 2)
O43399_H	unknown	NUCLEUS	1	1	1	NA	0	0	NUCLEUS	1	NUCLEUS	NA	unknown	NA	NA
O43402	unknown	PEROXISOME	0.999901	0.999594	0.999999	NA	1	0	PEROXISOME	1	PEROXISOME	1	DL candidate	EMC8 C16orf2 C16orf4 COX4AL COX4NB FAM158B NOC4	ER membrane protein complex subunit 8 (Neighbor of COX4) (Protein FAM158B)
O43402_H	unknown	PEROXISOME	0.999656	0.998517	0.999969	NA	1	0	PEROXISOME	1	PEROXISOME	1	DL candidate	NA	NA
O43427	unknown	ER	0.999191	0.995273	0.999966	NA	1	0	ER	1	ER	1	DL candidate	FIBP	Acidic fibroblast growth factor intracellular-binding protein (aFGF intracellular-binding protein) (FGF-1 intracellular-binding protein)
O43432	unknown	NUCLEUS	0.856619	0.0128481	0.981325	NA	0.14	0	unknown	1	unknown	NA	unknown	EIF4G3	Eukaryotic translation initiation factor 4 gamma 3 (eIF-4-gamma 3) (eIF-4G 3) (eIF4G 3) (eIF-4-gamma II) (eIF4GII)
O43432_H	unknown	NUCLEUS	0.993082	0.917938	0.999989	NA	0.116	0	NUCLEUS	1	NUCLEUS	NA	unknown	NA	NA
O43447	unknown	NUCLEUS	1	1	1	NA	0	0.00266667	NUCLEUS	0.997333	NUCLEUS	NA	unknown	PPIH CYP20 CYPH	Peptidyl-prolyl cis-trans isomerase H (PPIase H) (EC 5.2.1.8) (Rotamase H) (Small nuclear ribonucleoprotein particle-specific cyclophilin H) (CypH) (U-snRNP-associated cyclophilin SnuCyp-20) (USA-CYP)
O43491	unknown	LYSOSOME	1	1	1	NA	0	0	LYSOSOME	1	LYSOSOME	NA	unknown	EPB41L2	Band 4.1-like protein 2 (Erythrocyte membrane protein band 4.1-like 2) (Generally expressed protein 4.1) (4.1G)
O43491_H	unknown	LYSOSOME	0.999972	0.999872	0.999999	NA	0	0	LYSOSOME	1	LYSOSOME	NA	unknown	NA	NA
O43493	GA	GA	1	1	1	0	0	0	GA	1	GA	NA	unknown	TGOLN2 TGN46 TGN51	Trans-Golgi network integral membrane protein 2 (Trans-Golgi network glycoprotein 46) (TGN38 homolog) (hTGN46) (Trans-Golgi network glycoprotein 48) (hTGN48) (Trans-Golgi network glycoprotein 51) (hTGN51) (Trans-Golgi network protein 2)
O43493_H	unknown	NUCLEUS	0.996863	0.989242	0.999507	NA	0.004	1	NUCLEUS	0	unknown	NA	unknown	NA	NA
O43504	unknown	PM	0.795324	0.15251	0.962605	NA	0.232	0	unknown	1	unknown	NA	unknown	LAMTOR5 HBXIP XIP	Ragulator complex protein LAMTOR5 (Hepatitis B virus X-interacting protein) (HBV X-interacting protein) (HBX-interacting protein) (Late endosomal/lysosomal adaptor and MAPK and MTOR activator 5)
O43583	unknown	NUCLEUS	1	1	1	NA	0	0.940444	NUCLEUS	0.0595556	unknown	NA	unknown	DENR DRP1 H14	Density-regulated protein (DRP) (Protein DRP1) (Smooth muscle cell-associated protein 3) (SMAP-3)
O43583_H	unknown	NUCLEUS	1	1	1	NA	0	1	NUCLEUS	0	unknown	NA	unknown	NA	NA
O43592	unknown	CYTOSOL	0.991797	0.974281	0.998491	NA	0.012	0	CYTOSOL	1	CYTOSOL	NA	unknown	XPOT	Exportin-T (Exportin(tRNA)) (tRNA exportin)
O43615	MITOCHONDRION	MITOCHONDRION	1	1	1	0	0	0	MITOCHONDRION	1	MITOCHONDRION	NA	unknown	TIMM44 MIMT44 TIM44	Mitochondrial import inner membrane translocase subunit TIM44
O43615_H	unknown	MITOCHONDRION	1	1	1	NA	0	0	MITOCHONDRION	1	MITOCHONDRION	NA	unknown	NA	NA
O43617	unknown	ER	0.903332	0.706769	0.983918	NA	0.072	0.0857778	ER	0.914222	ER	NA	unknown	TRAPPC3 BET3 CDABP0066	Trafficking protein particle complex subunit 3 (BET3 homolog)
O43617_H	unknown	CYTOSOL	1	1	1	NA	0	0.372444	CYTOSOL	0.627556	CYTOSOL	NA	unknown	NA	NA
O43660	unknown	NUCLEUS	0.808635	0.462262	0.969813	NA	0.184	0	unknown	1	unknown	NA	unknown	PLRG1	Pleiotropic regulator 1
O43663_H	unknown	ER	0.632519	0.00147795	0.942675	NA	0.36	1	unknown	0	unknown	NA	unknown	NA	NA
O43670	unknown	NUCLEUS	0.97915	0.945375	0.994486	NA	0.02	0	NUCLEUS	1	NUCLEUS	NA	unknown	ZNF207 BUGZ	BUB3-interacting and GLEBS motif-containing protein ZNF207 (BuGZ) (hBuGZ) (Zinc finger protein 207)
O43670_H	unknown	NUCLEUS	0.999995	0.999986	0.999999	NA	0	0	NUCLEUS	1	NUCLEUS	NA	unknown	NA	NA
O43681	unknown	NUCLEUS	1	1	1	NA	1	1	NUCLEUS	0	unknown	1	DL candidate	GET3 ARSA ASNA1 TRC40	ATPase GET3 (EC 3.6.-.-) (Arsenical pump-driving ATPase) (Arsenite-stimulated ATPase) (Guided entry of tail-anchored proteins factor 3, ATPase) (Transmembrane domain recognition complex 40 kDa ATPase subunit) (hARSA-I) (hASNA-I)
O43681_H	unknown	CYTOSOL	1	1	1	NA	0	0.191111	CYTOSOL	0.808889	CYTOSOL	NA	unknown	NA	NA
O43707	unknown	LYSOSOME	1	1	1	NA	0	1	LYSOSOME	0	unknown	NA	unknown	ACTN4	Alpha-actinin-4 (Non-muscle alpha-actinin 4)
O43707_H	unknown	LYSOSOME	0.999999	1	1	NA	0	1	LYSOSOME	0	unknown	NA	unknown	NA	NA
O43709_H	unknown	NUCLEUS	1	1	1	NA	0	0.996	NUCLEUS	0.004	unknown	NA	unknown	NA	NA
O43719	unknown	PROTEASOME	1	1	1	NA	0	0	PROTEASOME	1	PROTEASOME	NA	unknown	HTATSF1	HIV Tat-specific factor 1 (Tat-SF1)
O43719_H	unknown	PROTEASOME	0.9998	0.998802	0.999995	NA	0	0.897778	PROTEASOME	0.102222	unknown	NA	unknown	NA	NA
O43747	unknown	ER	1	1	1	NA	0	0	ER	1	ER	NA	unknown	AP1G1 ADTG CLAPG1	AP-1 complex subunit gamma-1 (Adaptor protein complex AP-1 subunit gamma-1) (Adaptor-related protein complex 1 subunit gamma-1) (Clathrin assembly protein complex 1 gamma-1 large chain) (Gamma1-adaptin) (Golgi adaptor HA1/AP1 adaptin subunit gamma-1)
O43747_H	unknown	ER	1	1	1	NA	0	0	ER	1	ER	NA	unknown	NA	NA
O43752_H	unknown	ER	1	1	1	NA	0	0	ER	1	ER	NA	unknown	NA	NA
O43765	CYTOSOL	CYTOSOL	1	1	1	0	0	0	CYTOSOL	1	CYTOSOL	NA	unknown	SGTA SGT SGT1	Small glutamine-rich tetratricopeptide repeat-containing protein alpha (Alpha-SGT) (Vpu-binding protein) (UBP)
O43765_H	unknown	CYTOSOL	1	1	1	NA	0	0	CYTOSOL	1	CYTOSOL	NA	unknown	NA	NA
O43776	unknown	CYTOSOL	1	1	1	NA	0	0.000888889	CYTOSOL	0.999111	CYTOSOL	NA	unknown	NARS1 NARS NRS	Asparagine--tRNA ligase, cytoplasmic (EC 6.1.1.22) (Asparaginyl-tRNA synthetase) (AsnRS) (Asparaginyl-tRNA synthetase 1)
O43776_H	unknown	CYTOSOL	1	1	1	NA	0	0.00622222	CYTOSOL	0.993778	CYTOSOL	NA	unknown	NA	NA
O43809	unknown	NUCLEUS	1	1	1	NA	0	0	NUCLEUS	1	NUCLEUS	NA	unknown	NUDT21 CFIM25 CPSF25 CPSF5	Cleavage and polyadenylation specificity factor subunit 5 (Cleavage and polyadenylation specificity factor 25 kDa subunit) (CPSF 25 kDa subunit) (Cleavage factor Im complex 25 kDa subunit) (CFIm25) (Nucleoside diphosphate-linked moiety X motif 21) (Nudix motif 21) (Nudix hydrolase 21) (Pre-mRNA cleavage factor Im 68 kDa subunit)
O43809_H	unknown	NUCLEUS	1	1	1	NA	0	0	NUCLEUS	1	NUCLEUS	NA	unknown	NA	NA
O43815	unknown	ER	0.999991	0.999948	1	NA	0	0.484889	ER	0.515111	ER	NA	unknown	STRN	Striatin
O43818	unknown	NUCLEUS	1	1	1	NA	0	0	NUCLEUS	1	NUCLEUS	NA	unknown	RRP9 RNU3IP2 U355K	U3 small nucleolar RNA-interacting protein 2 (RRP9 homolog) (U3 small nucleolar ribonucleoprotein-associated 55 kDa protein) (U3 snoRNP-associated 55 kDa protein) (U3-55K)
O43837	MITOCHONDRION	MITOCHONDRION	1	1	1	0	0	0	MITOCHONDRION	1	MITOCHONDRION	NA	unknown	IDH3B	Isocitrate dehydrogenase [NAD] subunit beta, mitochondrial (Isocitric dehydrogenase subunit beta) (NAD(+)-specific ICDH subunit beta)
O43837_H	unknown	MITOCHONDRION	0.991959	0.955775	0.999568	NA	0.004	0	MITOCHONDRION	1	MITOCHONDRION	NA	unknown	NA	NA
O43847	CYTOSOL	CYTOSOL	1	1	1	0	0	0	CYTOSOL	1	CYTOSOL	NA	unknown	NRDC NRD1	Nardilysin (EC 3.4.24.61) (N-arginine dibasic convertase) (NRD convertase) (NRD-C) (Nardilysin convertase)
O43847_H	unknown	CYTOSOL	1	1	1	NA	0	0	CYTOSOL	1	CYTOSOL	NA	unknown	NA	NA
O43852	unknown	LYSOSOME	0.9995	0.997841	0.999977	NA	1	0	LYSOSOME	1	LYSOSOME	1	DL candidate	CALU	Calumenin (Crocalbin) (IEF SSP 9302)
O43852_H	unknown	LYSOSOME	0.828867	0.473728	0.986233	NA	1	0	unknown	1	unknown	1	DL candidate	NA	NA
O43865_H	unknown	LYSOSOME	0.669354	0.157853	0.961899	NA	0.676	1	unknown	0	unknown	NA	unknown	NA	NA
O43896	unknown	NUCLEUS	0.999492	0.998549	0.999868	NA	0	0	NUCLEUS	1	NUCLEUS	NA	unknown	KIF1C KIAA0706	Kinesin-like protein KIF1C
O43896_H	unknown	ER	1	1	1	NA	1	0	ER	1	ER	1	DL candidate	NA	NA
O60220	unknown	MITOCHONDRION	0.842543	0.554373	0.973999	NA	0.112	0	unknown	1	unknown	NA	unknown	TIMM8A DDP DDP1 TIM8A	Mitochondrial import inner membrane translocase subunit Tim8 A (Deafness dystonia protein 1) (X-linked deafness dystonia protein)
O60231	unknown	NUCLEUS	1	1	1	NA	0	0	NUCLEUS	1	NUCLEUS	NA	unknown	DHX16 DBP2 DDX16 KIAA0577 PRP2	Pre-mRNA-splicing factor ATP-dependent RNA helicase DHX16 (EC 3.6.4.13) (ATP-dependent RNA helicase #3) (DEAH-box protein 16)
O60231_H	unknown	NUCLEUS	1	1	1	NA	0	0	NUCLEUS	1	NUCLEUS	NA	unknown	NA	NA
O60256	unknown	PROTEASOME	1	1	1	NA	1	0	PROTEASOME	1	PROTEASOME	1	DL candidate	PRPSAP2	Phosphoribosyl pyrophosphate synthase-associated protein 2 (PRPP synthase-associated protein 2) (41 kDa phosphoribosypyrophosphate synthetase-associated protein) (PAP41)
O60271	unknown	CYTOSOL	1	1	1	NA	0	0	CYTOSOL	1	CYTOSOL	NA	unknown	SPAG9 HSS KIAA0516 MAPK8IP4 SYD1 HLC6	C-Jun-amino-terminal kinase-interacting protein 4 (JIP-4) (JNK-interacting protein 4) (Cancer/testis antigen 89) (CT89) (Human lung cancer oncogene 6 protein) (HLC-6) (JNK-associated leucine-zipper protein) (JLP) (Mitogen-activated protein kinase 8-interacting protein 4) (Proliferation-inducing protein 6) (Protein highly expressed in testis) (PHET) (Sperm surface protein) (Sperm-associated antige…
O60271_H	unknown	CYTOSOL	1	1	1	NA	0	0	CYTOSOL	1	CYTOSOL	NA	unknown	NA	NA
O60306	unknown	NUCLEUS	1	1	1	NA	0	1	NUCLEUS	0	unknown	NA	unknown	AQR KIAA0560	RNA helicase aquarius (EC 3.6.4.13) (Intron-binding protein of 160 kDa) (IBP160)
O60313	unknown	MITOCHONDRION	1	1	1	NA	0	0	MITOCHONDRION	1	MITOCHONDRION	NA	unknown	OPA1 KIAA0567	Dynamin-like 120 kDa protein, mitochondrial (EC 3.6.5.5) (Optic atrophy protein 1) [Cleaved into: Dynamin-like 120 kDa protein, form S1]
O60313_H	unknown	MITOCHONDRION	1	1	1	NA	0	0	MITOCHONDRION	1	MITOCHONDRION	NA	unknown	NA	NA
O60427_H	unknown	PEROXISOME	0.979585	0.933007	0.995823	NA	0.976	0	PEROXISOME	1	PEROXISOME	1	DL candidate	NA	NA
O60488	unknown	PM	0.733322	0.247155	0.963259	NA	0.28	0	unknown	1	unknown	NA	unknown	ACSL4 ACS4 FACL4 LACS4	Long-chain-fatty-acid--CoA ligase 4 (EC 6.2.1.3) (Arachidonate--CoA ligase) (EC 6.2.1.15) (Long-chain acyl-CoA synthetase 4) (LACS 4)
O60488_H	unknown	PM	0.762415	0.191219	0.998105	NA	0.452	0	unknown	1	unknown	NA	unknown	NA	NA
O60493	unknown	ER	0.999735	0.998631	0.999989	NA	0.584	0	ER	1	ER	NA	unknown	SNX3	Sorting nexin-3 (Protein SDP3)
O60493_H	unknown	ER	1	1	1	NA	0	0	ER	1	ER	NA	unknown	NA	NA
O60502_H	unknown	CYTOSOL	1	1	1	NA	0	0	CYTOSOL	1	CYTOSOL	NA	unknown	NA	NA
O60506	unknown	NUCLEUS	1	1	1	NA	0	0	NUCLEUS	1	NUCLEUS	NA	unknown	SYNCRIP HNRPQ NSAP1	Heterogeneous nuclear ribonucleoprotein Q (hnRNP Q) (Glycine- and tyrosine-rich RNA-binding protein) (GRY-RBP) (NS1-associated protein 1) (Synaptotagmin-binding, cytoplasmic RNA-interacting protein)
O60506_H	unknown	NUCLEUS	0.999998	0.99999	1	NA	0	0	NUCLEUS	1	NUCLEUS	NA	unknown	NA	NA
O60524	unknown	NUCLEUS	1	1	1	NA	0	0.336	NUCLEUS	0.664	NUCLEUS	NA	unknown	NEMF SDCCAG1	Ribosome quality control complex subunit NEMF (Antigen NY-CO-1) (Nuclear export mediator factor) (Serologically defined colon cancer antigen 1)
O60551	unknown	NUCLEUS	1	0.999998	1	NA	0	0.00488889	NUCLEUS	0.995111	NUCLEUS	NA	unknown	NMT2	Glycylpeptide N-tetradecanoyltransferase 2 (EC 2.3.1.97) (Myristoyl-CoA:protein N-myristoyltransferase 2) (NMT 2) (Peptide N-myristoyltransferase 2) (Protein-lysine myristoyltransferase NMT2) (EC 2.3.1.-) (Type II N-myristoyltransferase)
O60551_H	unknown	NUCLEUS	1	1	1	NA	0	0	NUCLEUS	1	NUCLEUS	NA	unknown	NA	NA
O60568	ER	ER	1	1	1	0	0	0	ER	1	ER	NA	unknown	PLOD3	Multifunctional procollagen lysine hydroxylase and glycosyltransferase LH3 [Includes: Procollagen-lysine,2-oxoglutarate 5-dioxygenase 3 (EC 1.14.11.4) (Lysyl hydroxylase 3) (LH3); Procollagen glycosyltransferase (EC 2.4.1.50) (EC 2.4.1.66) (Galactosylhydroxylysine-glucosyltransferase) (Procollagen galactosyltransferase) (Procollagen glucosyltransferase)]
O60568_H	unknown	PM	0.997962	0.98961	0.999821	NA	1	0	PM	1	PM	1	DL candidate	NA	NA
O60573	unknown	NUCLEUS	0.999798	0.999297	0.999964	NA	1	0.000888889	NUCLEUS	0.999111	NUCLEUS	1	DL candidate	EIF4E2 EIF4EL3	Eukaryotic translation initiation factor 4E type 2 (eIF-4E type 2) (eIF4E type 2) (Eukaryotic translation initiation factor 4E homologous protein) (Eukaryotic translation initiation factor 4E-like 3) (eIF4E-like protein 4E-LP) (mRNA cap-binding protein 4EHP) (h4EHP) (mRNA cap-binding protein type 3)
O60573_H	unknown	ER	0.999293	0.997793	0.999871	NA	0	0	ER	1	ER	NA	unknown	NA	NA
O60610	unknown	CYTOSOL	1	1	1	NA	0	0.000888889	CYTOSOL	0.999111	CYTOSOL	NA	unknown	DIAPH1 DIAP1	Protein diaphanous homolog 1 (Diaphanous-related formin-1) (DRF1)
O60610_H	unknown	CYTOSOL	1	1	1	NA	0	0.235111	CYTOSOL	0.764889	CYTOSOL	NA	unknown	NA	NA
O60613	unknown	LYSOSOME	0.999967	0.999868	0.999997	NA	1	0	LYSOSOME	1	LYSOSOME	1	DL candidate	SELENOF SEP15	Selenoprotein F (15 kDa selenoprotein)
O60645	unknown	PM	0.733649	0.320068	0.971663	NA	0.276	0.000444444	unknown	0.999556	unknown	NA	unknown	EXOC3 SEC6 SEC6L1	Exocyst complex component 3 (Exocyst complex component Sec6)
O60664	unknown	CYTOSOL	1	1	1	NA	0	0	CYTOSOL	1	CYTOSOL	NA	unknown	PLIN3 M6PRBP1 TIP47	Perilipin-3 (47 kDa mannose 6-phosphate receptor-binding protein) (47 kDa MPR-binding protein) (Cargo selection protein TIP47) (Mannose-6-phosphate receptor-binding protein 1) (Placental protein 17) (PP17)
O60664_H	unknown	CYTOSOL	1	1	1	NA	0	0	CYTOSOL	1	CYTOSOL	NA	unknown	NA	NA
O60684	unknown	CYTOSOL	1	1	1	NA	0	0.968	CYTOSOL	0.032	unknown	NA	unknown	KPNA6 IPOA7	Importin subunit alpha-7 (Karyopherin subunit alpha-6)
O60684_H	unknown	CYTOSOL	1	1	1	NA	0	0.999111	CYTOSOL	0.000888889	unknown	NA	unknown	NA	NA
O60701	unknown	CYTOSOL	1	1	1	NA	0	0	CYTOSOL	1	CYTOSOL	NA	unknown	UGDH	UDP-glucose 6-dehydrogenase (UDP-Glc dehydrogenase) (UDP-GlcDH) (UDPGDH) (EC 1.1.1.22)
O60701_H	unknown	CYTOSOL	1	1	1	NA	0	0	CYTOSOL	1	CYTOSOL	NA	unknown	NA	NA
O60716	unknown	LYSOSOME	1	1	1	NA	0	0	LYSOSOME	1	LYSOSOME	NA	unknown	CTNND1 KIAA0384	Catenin delta-1 (Cadherin-associated Src substrate) (CAS) (p120 catenin) (p120(ctn)) (p120(cas))
O60716_H	unknown	LYSOSOME	1	1	1	NA	0	0	LYSOSOME	1	LYSOSOME	NA	unknown	NA	NA
O60749	unknown	ER	1	1	1	NA	0	0	ER	1	ER	NA	unknown	SNX2 TRG9	Sorting nexin-2 (Transformation-related gene 9 protein) (TRG-9)
O60749_H	unknown	ER	1	1	1	NA	0	0	ER	1	ER	NA	unknown	NA	NA
O60762	ER	ER	1	1	1	0	0	0	ER	1	ER	NA	unknown	DPM1	Dolichol-phosphate mannosyltransferase subunit 1 (EC 2.4.1.83) (Dolichol-phosphate mannose synthase subunit 1) (DPM synthase subunit 1) (Dolichyl-phosphate beta-D-mannosyltransferase subunit 1) (Mannose-P-dolichol synthase subunit 1) (MPD synthase subunit 1)
O60762_H	unknown	PEROXISOME	0.999899	0.999751	0.999968	NA	1	0	PEROXISOME	1	PEROXISOME	1	DL candidate	NA	NA
O60763	unknown	CYTOSOL	1	1	1	NA	0	1	CYTOSOL	0	unknown	NA	unknown	USO1 VDP	General vesicular transport factor p115 (Protein USO1 homolog) (Transcytosis-associated protein) (TAP) (Vesicle-docking protein)
O60763_H	unknown	CYTOSOL	1	1	1	NA	0	0.999556	CYTOSOL	0.000444444	unknown	NA	unknown	NA	NA
O60784	unknown	CYTOSOL	1	1	1	NA	0	0	CYTOSOL	1	CYTOSOL	NA	unknown	TOM1	Target of Myb1 membrane trafficking protein (Target of Myb protein 1)
O60784_H	unknown	CYTOSOL	1	1	1	NA	0	0	CYTOSOL	1	CYTOSOL	NA	unknown	NA	NA
O60826	unknown	ER	1	1	1	NA	0	0	ER	1	ER	NA	unknown	CCDC22 CXorf37 JM1	Coiled-coil domain-containing protein 22
O60826_H	unknown	ER	1	1	1	NA	0	0	ER	1	ER	NA	unknown	NA	NA
O60828	unknown	NUCLEUS	0.999895	0.999642	0.999985	NA	0	0	NUCLEUS	1	NUCLEUS	NA	unknown	PQBP1 NPW38 JM26	Polyglutamine-binding protein 1 (PQBP-1) (38 kDa nuclear protein containing a WW domain) (Npw38) (Polyglutamine tract-binding protein 1)
O60828_H	unknown	NUCLEUS	0.999998	0.999991	1	NA	0	0	NUCLEUS	1	NUCLEUS	NA	unknown	NA	NA
O60831	unknown	ER	0.991284	0.973681	0.998363	NA	0.004	0	ER	1	ER	NA	unknown	PRAF2 JM4	PRA1 family protein 2
O60831_H	unknown	PEROXISOME	0.843915	0.527093	0.973799	NA	0.796	0	unknown	1	unknown	NA	unknown	NA	NA
O60832	unknown	NUCLEUS	1	1	1	NA	0	0	NUCLEUS	1	NUCLEUS	NA	unknown	DKC1 NOLA4	H/ACA ribonucleoprotein complex subunit DKC1 (EC 5.4.99.-) (CBF5 homolog) (Dyskerin) (Nopp140-associated protein of 57 kDa) (Nucleolar protein NAP57) (Nucleolar protein family A member 4) (snoRNP protein DKC1)
O60832_H	unknown	NUCLEUS	1	1	1	NA	0	0	NUCLEUS	1	NUCLEUS	NA	unknown	NA	NA
O60841	unknown	NUCLEUS	0.9983	0.992007	0.999902	NA	0	0	NUCLEUS	1	NUCLEUS	NA	unknown	EIF5B IF2 KIAA0741	Eukaryotic translation initiation factor 5B (eIF-5B) (EC 3.6.5.3) (Translation initiation factor IF-2)
O60841_H	unknown	NUCLEUS	0.999957	0.999791	0.999997	NA	0	0	NUCLEUS	1	NUCLEUS	NA	unknown	NA	NA
O60869	unknown	NUCLEUS	0.974349	0.911723	0.996286	NA	0.008	0.00488889	NUCLEUS	0.995111	NUCLEUS	NA	unknown	EDF1	Endothelial differentiation-related factor 1 (EDF-1) (Multiprotein-bridging factor 1) (MBF1)
O60869_H	unknown	ER	0.985868	0.951649	0.998102	NA	0.98	0.0337778	ER	0.966222	ER	1	DL candidate	NA	NA
O60870	unknown	NUCLEUS	0.620253	0.228783	0.906296	NA	0.696	0.000444444	unknown	0.999556	unknown	NA	unknown	KIN BTCD KIN17	DNA/RNA-binding protein KIN17 (Binding to curved DNA) (KIN, antigenic determinant of recA protein homolog)
O60870_H	unknown	NUCLEUS	0.922241	0.744548	0.985359	NA	0.912	0	NUCLEUS	1	NUCLEUS	NA	unknown	NA	NA
O60884	unknown	ER	0.999742	0.998557	0.999999	NA	0.72	0.271556	ER	0.728444	ER	NA	unknown	DNAJA2 CPR3 HIRIP4	DnaJ homolog subfamily A member 2 (Cell cycle progression restoration gene 3 protein) (Dnj3) (Dj3) (HIRA-interacting protein 4) (Renal carcinoma antigen NY-REN-14)
O60884_H	unknown	ER	1	0.999998	1	NA	0.496	0.949778	ER	0.0502222	unknown	NA	unknown	NA	NA
O60888	unknown	CYTOSOL	1	0.999999	1	NA	0	0	CYTOSOL	1	CYTOSOL	NA	unknown	CUTA ACHAP C6orf82	Protein CutA (Acetylcholinesterase-associated protein) (Brain acetylcholinesterase putative membrane anchor)
O60888_H	unknown	CYTOSOL	1	1	1	NA	0	1	CYTOSOL	0	unknown	NA	unknown	NA	NA
O75044	unknown	ER	0.999999	0.999995	1	NA	1	0.00266667	ER	0.997333	ER	1	DL candidate	SRGAP2 ARHGAP34 FNBP2 KIAA0456 SRGAP2A	SLIT-ROBO Rho GTPase-activating protein 2 (srGAP2) (Formin-binding protein 2) (Rho GTPase-activating protein 34)
O75083	xCYTOSKELETON	xCYTOSKELETON	1	1	1	0	0	0	xCYTOSKELETON	1	xCYTOSKELETON	NA	unknown	WDR1	WD repeat-containing protein 1 (Actin-interacting protein 1) (AIP1) (NORI-1)
O75083_H	unknown	CYTOSOL	1	1	1	NA	0	0	CYTOSOL	1	CYTOSOL	NA	unknown	NA	NA
O75116	unknown	NUCLEUS	0.964667	0.469833	0.999464	NA	0.096	1	NUCLEUS	0	unknown	NA	unknown	ROCK2 KIAA0619	Rho-associated protein kinase 2 (EC 2.7.11.1) (Rho kinase 2) (Rho-associated, coiled-coil-containing protein kinase 2) (Rho-associated, coiled-coil-containing protein kinase II) (ROCK-II) (p164 ROCK-2)
O75116_H	unknown	NUCLEUS	1	1	1	NA	0.124	1	NUCLEUS	0	unknown	NA	unknown	NA	NA
O75131	unknown	CYTOSOL	1	1	1	NA	0	0	CYTOSOL	1	CYTOSOL	NA	unknown	CPNE3 CPN3 KIAA0636	Copine-3 (Copine III)
O75131_H	unknown	CYTOSOL	1	1	1	NA	0	0	CYTOSOL	1	CYTOSOL	NA	unknown	NA	NA
O75150	unknown	NUCLEUS	0.987893	0.972031	0.996084	NA	0.004	0	NUCLEUS	1	NUCLEUS	NA	unknown	RNF40 BRE1B KIAA0661	E3 ubiquitin-protein ligase BRE1B (BRE1-B) (EC 2.3.2.27) (95 kDa retinoblastoma-associated protein) (RBP95) (RING finger protein 40) (RING-type E3 ubiquitin transferase BRE1B)
O75150_H	unknown	NUCLEUS	0.999308	0.997841	0.999853	NA	0	0	NUCLEUS	1	NUCLEUS	NA	unknown	NA	NA
O75153	unknown	NUCLEUS	1	1	1	NA	0	0	NUCLEUS	1	NUCLEUS	NA	unknown	CLUH KIAA0664	Clustered mitochondria protein homolog
O75153_H	unknown	NUCLEUS	1	1	1	NA	0	0	NUCLEUS	1	NUCLEUS	NA	unknown	NA	NA
O75165	unknown	ER	0.999948	0.999723	0.999998	NA	0.324	0	ER	1	ER	NA	unknown	DNAJC13 KIAA0678 RME8	DnaJ homolog subfamily C member 13 (Required for receptor-mediated endocytosis 8) (RME-8)
O75165_H	unknown	ER	0.999955	0.999824	0.999995	NA	0.012	0	ER	1	ER	NA	unknown	NA	NA
O75175	unknown	ER	1	1	1	NA	0	0	ER	1	ER	NA	unknown	CNOT3 KIAA0691 LENG2 NOT3	CCR4-NOT transcription complex subunit 3 (CCR4-associated factor 3) (Leukocyte receptor cluster member 2)
O75175_H	unknown	ER	0.999994	0.99998	0.999999	NA	0	0	ER	1	ER	NA	unknown	NA	NA
O75179	unknown	NUCLEUS	0.999997	0.99999	0.999999	NA	0	0	NUCLEUS	1	NUCLEUS	NA	unknown	ANKRD17 GTAR KIAA0697	Ankyrin repeat domain-containing protein 17 (Gene trap ankyrin repeat protein) (Serologically defined breast cancer antigen NY-BR-16)
O75179_H	unknown	NUCLEUS	0.796608	0.131494	0.998067	NA	0.356	0	unknown	1	unknown	NA	unknown	NA	NA
O75190_H	unknown	ER	0.87118	0.564297	0.999907	NA	0.7	0.000444444	unknown	0.999556	unknown	NA	unknown	NA	NA
O75223	unknown	xCYTOSKELETON	1	1	1	NA	0	0	xCYTOSKELETON	1	xCYTOSKELETON	NA	unknown	GGCT C7orf24 CRF21	Gamma-glutamylcyclotransferase (EC 4.3.2.9) (Cytochrome c-releasing factor 21)
O75251	unknown	MITOCHONDRION	1	1	1	NA	0	0	MITOCHONDRION	1	MITOCHONDRION	NA	unknown	NDUFS7	NADH dehydrogenase [ubiquinone] iron-sulfur protein 7, mitochondrial (EC 7.1.1.2) (Complex I-20kD) (CI-20kD) (NADH-ubiquinone oxidoreductase 20 kDa subunit) (PSST subunit)
O75306	unknown	MITOCHONDRION	1	1	1	NA	0	0	MITOCHONDRION	1	MITOCHONDRION	NA	unknown	NDUFS2	NADH dehydrogenase [ubiquinone] iron-sulfur protein 2, mitochondrial (EC 7.1.1.2) (Complex I-49kD) (CI-49kD) (NADH-ubiquinone oxidoreductase 49 kDa subunit)
O75306_H	unknown	GA	1	1	1	NA	1	0.00577778	GA	0.994222	GA	1	DL candidate	NA	NA
O75323	unknown	GA	1	1	1	NA	0	0	GA	1	GA	NA	unknown	NIPSNAP2 GBAS	Protein NipSnap homolog 2 (NipSnap2) (Glioblastoma-amplified sequence)
O75323_H	unknown	GA	1	1	1	NA	0	0	GA	1	GA	NA	unknown	NA	NA
O75330_H	unknown	RIBOSOME	0.999996	0.999991	0.999999	NA	0	0	RIBOSOME	1	RIBOSOME	NA	unknown	NA	NA
O75347	xCYTOSKELETON	xCYTOSKELETON	1	1	1	0	0	0	xCYTOSKELETON	1	xCYTOSKELETON	NA	unknown	TBCA	Tubulin-specific chaperone A (TCP1-chaperonin cofactor A) (Tubulin-folding cofactor A) (CFA)
O75347_H	unknown	xCYTOSKELETON	1	1	1	NA	0	0	xCYTOSKELETON	1	xCYTOSKELETON	NA	unknown	NA	NA
O75348	unknown	CYTOSOL	1	1	1	NA	0	0.983556	CYTOSOL	0.0164444	unknown	NA	unknown	ATP6V1G1 ATP6G ATP6G1 ATP6J	V-type proton ATPase subunit G 1 (V-ATPase subunit G 1) (V-ATPase 13 kDa subunit 1) (Vacuolar proton pump subunit G 1) (Vacuolar proton pump subunit M16)
O75348_H	unknown	CYTOSOL	1	1	1	NA	0	0.911111	CYTOSOL	0.0888889	unknown	NA	unknown	NA	NA
O75368	unknown	xCYTOSKELETON	1	1	1	NA	0	0	xCYTOSKELETON	1	xCYTOSKELETON	NA	unknown	SH3BGRL	Adapter SH3BGRL (SH3 domain-binding glutamic acid-rich-like protein 1)
O75381	unknown	PEROXISOME	1	1	1	NA	0	0	PEROXISOME	1	PEROXISOME	NA	unknown	PEX14	Peroxisomal membrane protein PEX14 (PTS1 receptor-docking protein) (Peroxin-14) (Peroxisomal membrane anchor protein PEX14)
O75381_H	unknown	LYSOSOME	1	1	1	NA	1	0	LYSOSOME	1	LYSOSOME	1	DL candidate	NA	NA
O75386_H	unknown	PM	0.995863	0.979958	0.999819	NA	0.236	1	PM	0	unknown	NA	unknown	NA	NA
O75390	MITOCHONDRION	MITOCHONDRION	1	1	1	0	0	0	MITOCHONDRION	1	MITOCHONDRION	NA	unknown	CS	Citrate synthase, mitochondrial (EC 2.3.3.1) (Citrate (Si)-synthase)
O75390_H	unknown	MITOCHONDRION	1	1	1	NA	0	0	MITOCHONDRION	1	MITOCHONDRION	NA	unknown	NA	NA
O75396	unknown	PEROXISOME	0.576989	0.217328	0.867236	NA	0.58	0	unknown	1	unknown	NA	unknown	SEC22B SEC22L1	Vesicle-trafficking protein SEC22b (ER-Golgi SNARE of 24 kDa) (ERS-24) (ERS24) (SEC22 vesicle-trafficking protein homolog B) (SEC22 vesicle-trafficking protein-like 1)
O75396_H	unknown	PEROXISOME	0.932055	0.794921	0.985723	NA	0.92	0	PEROXISOME	1	PEROXISOME	NA	unknown	NA	NA
O75410_H	unknown	PEROXISOME	0.999248	0.998244	0.999729	NA	1	0	PEROXISOME	1	PEROXISOME	1	DL candidate	NA	NA
O75427	unknown	ER	0.999913	0.999669	0.999988	NA	0	0.999556	ER	0.000444444	unknown	NA	unknown	LRCH4 LRN LRRN1 LRRN4	Leucine-rich repeat and calponin homology domain-containing protein 4 (Leucine-rich repeat neuronal protein 4) (Leucine-rich neuronal protein)
O75427_H	unknown	ER	1	1	1	NA	0	0.0324444	ER	0.967556	ER	NA	unknown	NA	NA
O75436	unknown	ER	1	1	1	NA	0	0	ER	1	ER	NA	unknown	VPS26A VPS26	Vacuolar protein sorting-associated protein 26A (Vesicle protein sorting 26A) (hVPS26)
O75436_H	unknown	ER	1	1	1	NA	0	0	ER	1	ER	NA	unknown	NA	NA
O75439	MITOCHONDRION	MITOCHONDRION	1	1	1	0	0	0	MITOCHONDRION	1	MITOCHONDRION	NA	unknown	PMPCB MPPB	Mitochondrial-processing peptidase subunit beta (EC 3.4.24.64) (Beta-MPP) (P-52)
O75439_H	unknown	MITOCHONDRION	1	1	1	NA	0.032	0	MITOCHONDRION	1	MITOCHONDRION	NA	unknown	NA	NA
O75475	unknown	xCHROMATIN	1	1	1	NA	0	0	xCHROMATIN	1	xCHROMATIN	NA	unknown	PSIP1 DFS70 LEDGF PSIP2	PC4 and SFRS1-interacting protein (CLL-associated antigen KW-7) (Dense fine speckles 70 kDa protein) (DFS 70) (Lens epithelium-derived growth factor) (Transcriptional coactivator p75/p52)
O75475_H	unknown	xCHROMATIN	1	1	1	NA	0	0	xCHROMATIN	1	xCHROMATIN	NA	unknown	NA	NA
O75477	ER	ER	1	1	1	0	0	0	ER	1	ER	NA	unknown	ERLIN1 C10orf69 KE04 KEO4 SPFH1	Erlin-1 (Endoplasmic reticulum lipid raft-associated protein 1) (Protein KE04) (Stomatin-prohibitin-flotillin-HflC/K domain-containing protein 1) (SPFH domain-containing protein 1)
O75477_H	unknown	PEROXISOME	0.999724	0.999098	0.99994	NA	1	0	PEROXISOME	1	PEROXISOME	1	DL candidate	NA	NA
O75489	MITOCHONDRION	MITOCHONDRION	1	1	1	0	0	0	MITOCHONDRION	1	MITOCHONDRION	NA	unknown	NDUFS3	NADH dehydrogenase [ubiquinone] iron-sulfur protein 3, mitochondrial (EC 7.1.1.2) (Complex I-30kD) (CI-30kD) (NADH-ubiquinone oxidoreductase 30 kDa subunit)
O75489_H	unknown	MITOCHONDRION	1	1	1	NA	0	0	MITOCHONDRION	1	MITOCHONDRION	NA	unknown	NA	NA
O75494	unknown	NUCLEUS	1	1	1	NA	0	0	NUCLEUS	1	NUCLEUS	NA	unknown	SRSF10 FUSIP1 FUSIP2 SFRS13A TASR	Serine/arginine-rich splicing factor 10 (40 kDa SR-repressor protein) (SRrp40) (FUS-interacting serine-arginine-rich protein 1) (Splicing factor SRp38) (Splicing factor, arginine/serine-rich 13A) (TLS-associated protein with Ser-Arg repeats) (TASR) (TLS-associated protein with SR repeats) (TLS-associated serine-arginine protein) (TLS-associated SR protein)
O75494_H	unknown	NUCLEUS	1	1	1	NA	0	0.0151111	NUCLEUS	0.984889	NUCLEUS	NA	unknown	NA	NA
O75521	unknown	PM	0.999751	0.999033	0.99999	NA	1	0	PM	1	PM	1	DL candidate	ECI2 DRS1 HCA88 PECI	Enoyl-CoA delta isomerase 2 (EC 5.3.3.8) (DRS-1) (Delta(3),delta(2)-enoyl-CoA isomerase) (D3,D2-enoyl-CoA isomerase) (Diazepam-binding inhibitor-related protein 1) (DBI-related protein 1) (Dodecenoyl-CoA isomerase) (Hepatocellular carcinoma-associated antigen 88) (Peroxisomal 3,2-trans-enoyl-CoA isomerase) (pECI) (Renal carcinoma antigen NY-REN-1)
O75521_H	unknown	PM	0.999927	0.99961	0.999998	NA	0.644	0	PM	1	PM	NA	unknown	NA	NA
O75531	unknown	CYTOSOL	1	1	1	NA	1	0.888	CYTOSOL	0.112	unknown	1	DL candidate	BANF1 BAF BCRG1	Barrier-to-autointegration factor (Breakpoint cluster region protein 1) [Cleaved into: Barrier-to-autointegration factor, N-terminally processed]
O75531_H	unknown	CYTOSOL	1	1	1	NA	1	0.0106667	CYTOSOL	0.989333	CYTOSOL	1	DL candidate	NA	NA
O75533	unknown	NUCLEUS	0.999999	0.999997	1	NA	0	0	NUCLEUS	1	NUCLEUS	NA	unknown	SF3B1 SAP155	Splicing factor 3B subunit 1 (Pre-mRNA-splicing factor SF3b 155 kDa subunit) (SF3b155) (Spliceosome-associated protein 155) (SAP 155)
O75533_H	unknown	NUCLEUS	1	0.999999	1	NA	0	0	NUCLEUS	1	NUCLEUS	NA	unknown	NA	NA
O75534	unknown	NUCLEUS	1	1	1	NA	0	0	NUCLEUS	1	NUCLEUS	NA	unknown	CSDE1 D1S155E KIAA0885 NRU UNR	Cold shock domain-containing protein E1 (N-ras upstream gene protein) (Protein UNR)
O75534_H	unknown	NUCLEUS	1	1	1	NA	0	0	NUCLEUS	1	NUCLEUS	NA	unknown	NA	NA
O75569	unknown	NUCLEUS	0.978028	0.938486	0.994791	NA	0.024	0	NUCLEUS	1	NUCLEUS	NA	unknown	PRKRA PACT RAX HSD-14 HSD14	Interferon-inducible double-stranded RNA-dependent protein kinase activator A (PKR-associated protein X) (PKR-associating protein X) (Protein activator of the interferon-induced protein kinase) (Protein kinase, interferon-inducible double-stranded RNA-dependent activator)
O75569_H	unknown	NUCLEUS	1	1	1	NA	0	0	NUCLEUS	1	NUCLEUS	NA	unknown	NA	NA
O75608	unknown	CYTOSOL	1	1	1	NA	0	0.0173333	CYTOSOL	0.982667	CYTOSOL	NA	unknown	LYPLA1 APT1 LPL1	Acyl-protein thioesterase 1 (APT-1) (hAPT1) (EC 3.1.2.-) (Lysophospholipase 1) (Lysophospholipase I) (LPL-I) (LysoPLA I) (Palmitoyl-protein hydrolase) (EC 3.1.2.22)
O75608_H	unknown	CYTOSOL	1	1	1	NA	0	0	CYTOSOL	1	CYTOSOL	NA	unknown	NA	NA
O75643	NUCLEUS	NUCLEUS	1	1	1	0	0	0	NUCLEUS	1	NUCLEUS	NA	unknown	SNRNP200 ASCC3L1 BRR2 HELIC2 KIAA0788	U5 small nuclear ribonucleoprotein 200 kDa helicase (EC 3.6.4.13) (Activating signal cointegrator 1 complex subunit 3-like 1) (BRR2 homolog) (U5 snRNP-specific 200 kDa protein) (U5-200KD)
O75643_H	unknown	NUCLEUS	1	1	1	NA	0	0	NUCLEUS	1	NUCLEUS	NA	unknown	NA	NA
O75663	CYTOSOL	CYTOSOL	1	1	1	0	0	0	CYTOSOL	1	CYTOSOL	NA	unknown	TIPRL	TIP41-like protein (Putative MAPK-activating protein PM10) (Type 2A-interacting protein) (TIP)
O75663_H	unknown	CYTOSOL	1	1	1	NA	0	0	CYTOSOL	1	CYTOSOL	NA	unknown	NA	NA
O75694	unknown	GA	1	1	1	NA	0	1	GA	0	unknown	NA	unknown	NUP155 KIAA0791	Nuclear pore complex protein Nup155 (155 kDa nucleoporin) (Nucleoporin Nup155)
O75694_H	unknown	ER	1	1	1	NA	0	0.004	ER	0.996	ER	NA	unknown	NA	NA
O75695	unknown	PM	0.775863	0.414208	0.947982	NA	0.792	0	unknown	1	unknown	NA	unknown	RP2	Protein XRP2
O75717_H	unknown	CYTOSOL	1	1	1	NA	0	0.00355556	CYTOSOL	0.996444	CYTOSOL	NA	unknown	NA	NA
O75718	unknown	LYSOSOME	0.999113	0.996622	0.999928	NA	1	0	LYSOSOME	1	LYSOSOME	1	DL candidate	CRTAP CASP	Cartilage-associated protein
O75718_H	unknown	LYSOSOME	0.959643	0.833226	0.997557	NA	1	0	LYSOSOME	1	LYSOSOME	1	DL candidate	NA	NA
O75746	unknown	GA	1	1	1	NA	0	1	GA	0	unknown	NA	unknown	SLC25A12 AGC1 ARALAR1	Electrogenic aspartate/glutamate antiporter SLC25A12, mitochondrial (Araceli hiperlarga) (Aralar) (Aralar1) (Mitochondrial aspartate glutamate carrier 1) (Solute carrier family 25 member 12)
O75792_H	unknown	NUCLEUS	0.938476	0.441371	0.999922	NA	0.196	1	NUCLEUS	0	unknown	NA	unknown	NA	NA
O75821	unknown	NUCLEUS	1	1	1	NA	0	0.000444444	NUCLEUS	0.999556	NUCLEUS	NA	unknown	EIF3G EIF3S4	Eukaryotic translation initiation factor 3 subunit G (eIF3g) (Eukaryotic translation initiation factor 3 RNA-binding subunit) (eIF-3 RNA-binding subunit) (Eukaryotic translation initiation factor 3 subunit 4) (eIF-3-delta) (eIF3 p42) (eIF3 p44)
O75821_H	unknown	NUCLEUS	1	1	1	NA	0	0.0991111	NUCLEUS	0.900889	NUCLEUS	NA	unknown	NA	NA
O75822	unknown	NUCLEUS	1	1	1	NA	1	1	NUCLEUS	0	unknown	1	DL candidate	EIF3J EIF3S1 PRO0391	Eukaryotic translation initiation factor 3 subunit J (eIF3j) (Eukaryotic translation initiation factor 3 subunit 1) (eIF-3-alpha) (eIF3 p35)
O75822_H	unknown	NUCLEUS	0.994096	0.950458	1	NA	0.444	1	NUCLEUS	0	unknown	NA	unknown	NA	NA
O75828	unknown	CYTOSOL	1	1	1	NA	0	0	CYTOSOL	1	CYTOSOL	NA	unknown	CBR3 SDR21C2	Carbonyl reductase [NADPH] 3 (EC 1.1.1.184) (NADPH-dependent carbonyl reductase 3) (Quinone reductase CBR3) (EC 1.6.5.10) (Short chain dehydrogenase/reductase family 21C member 2)
O75832	unknown	CYTOSOL	0.999201	0.997957	0.999785	NA	0	0	CYTOSOL	1	CYTOSOL	NA	unknown	PSMD10	26S proteasome non-ATPase regulatory subunit 10 (26S proteasome regulatory subunit p28) (Gankyrin) (p28(GANK))
O75832_H	unknown	CYTOSOL	0.906363	0.749981	0.979641	NA	0.092	0	CYTOSOL	1	CYTOSOL	NA	unknown	NA	NA
O75844	unknown	PEROXISOME	0.998363	0.993706	0.999783	NA	1	0	PEROXISOME	1	PEROXISOME	1	DL candidate	ZMPSTE24 FACE1 STE24	CAAX prenyl protease 1 homolog (EC 3.4.24.84) (Farnesylated proteins-converting enzyme 1) (FACE-1) (Prenyl protein-specific endoprotease 1) (Zinc metalloproteinase Ste24 homolog)
O75844_H	unknown	PEROXISOME	0.955365	0.828903	0.993944	NA	0.948	0	PEROXISOME	1	PEROXISOME	NA	unknown	NA	NA
O75874	unknown	CYTOSOL	0.999999	0.999998	1	NA	0.008	0	CYTOSOL	1	CYTOSOL	NA	unknown	IDH1 PICD	Isocitrate dehydrogenase [NADP] cytoplasmic (IDH) (IDH1) (EC 1.1.1.42) (Cytosolic NADP-isocitrate dehydrogenase) (IDPc) (NADP(+)-specific ICDH) (Oxalosuccinate decarboxylase)
O75874_H	unknown	CYTOSOL	1	1	1	NA	0	0	CYTOSOL	1	CYTOSOL	NA	unknown	NA	NA
O75882_H	unknown	PM	0.685246	0.265272	0.962083	NA	0.996	0	unknown	1	unknown	1	DL candidate	NA	NA
O75886	unknown	ER	1	1	1	NA	0.024	0.188444	ER	0.811556	ER	NA	unknown	STAM2 HBP	Signal transducing adapter molecule 2 (STAM-2) (Hrs-binding protein)
O75909	unknown	NUCLEUS	0.779424	0.547922	0.921727	NA	0.26	0	unknown	1	unknown	NA	unknown	CCNK CPR4	Cyclin-K
O75915	unknown	ER	0.584317	0.268478	0.865857	NA	0.344	0	unknown	1	unknown	NA	unknown	ARL6IP5 DERP11 JWA PRA2 PRAF3 HSPC127	PRA1 family protein 3 (ADP-ribosylation factor-like protein 6-interacting protein 5) (ARL-6-interacting protein 5) (Aip-5) (Cytoskeleton-related vitamin A-responsive protein) (Dermal papilla-derived protein 11) (GTRAP3-18) (Glutamate transporter EAAC1-interacting protein) (JM5) (Prenylated Rab acceptor protein 2) (Protein JWa) (Putative MAPK-activating protein PM27)
O75915_H	unknown	ER	0.806845	0.575483	0.946036	NA	0.18	0	unknown	1	unknown	NA	unknown	NA	NA
O75934	unknown	NUCLEUS	0.814128	0.611709	0.937196	NA	0.184	0	unknown	1	unknown	NA	unknown	BCAS2 DAM1	Pre-mRNA-splicing factor SPF27 (Breast carcinoma-amplified sequence 2) (DNA amplified in mammary carcinoma 1 protein) (Spliceosome-associated protein SPF 27)
O75935	unknown	NUCLEUS	0.990012	0.967398	0.99842	NA	0.016	0.000444444	NUCLEUS	0.999556	NUCLEUS	NA	unknown	DCTN3 DCTN22	Dynactin subunit 3 (Dynactin complex subunit 22 kDa subunit) (p22)
O75935_H	unknown	NUCLEUS	0.940215	0.828748	0.989498	NA	0.032	0.004	NUCLEUS	0.996	NUCLEUS	NA	unknown	NA	NA
O75937	unknown	NUCLEUS	1	1	1	NA	0	0	NUCLEUS	1	NUCLEUS	NA	unknown	DNAJC8 SPF31 HSPC315 HSPC331	DnaJ homolog subfamily C member 8 (Splicing protein spf31)
O75937_H	unknown	NUCLEUS	1	1	1	NA	0	0	NUCLEUS	1	NUCLEUS	NA	unknown	NA	NA
O75940	unknown	NUCLEUS	1	1	1	NA	0	0	NUCLEUS	1	NUCLEUS	NA	unknown	SMNDC1 SMNR SPF30	Survival of motor neuron-related-splicing factor 30 (30 kDa splicing factor SMNrp) (SMN-related protein) (Survival motor neuron domain-containing protein 1)
O75940_H	unknown	NUCLEUS	1	1	1	NA	0	0	NUCLEUS	1	NUCLEUS	NA	unknown	NA	NA
O75947	unknown	MITOCHONDRION	1	1	1	NA	0	0	MITOCHONDRION	1	MITOCHONDRION	NA	unknown	ATP5PD ATP5H My032	ATP synthase subunit d, mitochondrial (ATPase subunit d) (ATP synthase peripheral stalk subunit d)
O75955	unknown	LYSOSOME	1	1	1	NA	0	0	LYSOSOME	1	LYSOSOME	NA	unknown	FLOT1	Flotillin-1
O75955_H	unknown	LYSOSOME	1	1	1	NA	0	0	LYSOSOME	1	LYSOSOME	NA	unknown	NA	NA
O75964	unknown	MITOCHONDRION	1	1	1	NA	0	0	MITOCHONDRION	1	MITOCHONDRION	NA	unknown	ATP5MG ATP5L	ATP synthase subunit g, mitochondrial (ATPase subunit g) (ATP synthase membrane subunit g)
O75964_H	unknown	MITOCHONDRION	1	1	1	NA	0	0	MITOCHONDRION	1	MITOCHONDRION	NA	unknown	NA	NA
O75976_H	unknown	PEROXISOME	0.999338	0.998248	0.999811	NA	1	0	PEROXISOME	1	PEROXISOME	1	DL candidate	NA	NA
O76003	unknown	CYTOSOL	1	1	1	NA	0	0	CYTOSOL	1	CYTOSOL	NA	unknown	GLRX3 PICOT TXNL2 HUSSY-22	Glutaredoxin-3 (PKC-interacting cousin of thioredoxin) (PICOT) (PKC-theta-interacting protein) (PKCq-interacting protein) (Thioredoxin-like protein 2)
O76021	unknown	NUCLEUS	1	1	1	NA	0	0	NUCLEUS	1	NUCLEUS	NA	unknown	RSL1D1 CATX11 CSIG PBK1 L12	Ribosomal L1 domain-containing protein 1 (CATX-11) (Cellular senescence-inhibited gene protein) (Protein PBK1)
O76021_H	unknown	NUCLEUS	1	1	1	NA	0	0	NUCLEUS	1	NUCLEUS	NA	unknown	NA	NA
O76024	unknown	PEROXISOME	0.998846	0.997176	0.999633	NA	1	0	PEROXISOME	1	PEROXISOME	1	DL candidate	WFS1	Wolframin
O76024_H	unknown	PEROXISOME	0.99861	0.994523	0.999826	NA	1	0	PEROXISOME	1	PEROXISOME	1	DL candidate	NA	NA
O76031	MITOCHONDRION	MITOCHONDRION	1	1	1	0	0	0	MITOCHONDRION	1	MITOCHONDRION	NA	unknown	CLPX	ATP-dependent Clp protease ATP-binding subunit clpX-like, mitochondrial
O76031_H	unknown	MITOCHONDRION	1	1	1	NA	0	0	MITOCHONDRION	1	MITOCHONDRION	NA	unknown	NA	NA
O76094	unknown	ER	0.604624	0.340115	0.843283	NA	0.452	0	unknown	1	unknown	NA	unknown	SRP72	Signal recognition particle subunit SRP72 (SRP72) (Signal recognition particle 72 kDa protein)
O76094_H	unknown	ER	0.997298	0.993266	0.99925	NA	0.004	0	ER	1	ER	NA	unknown	NA	NA
O94760	unknown	CYTOSOL	1	1	1	NA	0	0	CYTOSOL	1	CYTOSOL	NA	unknown	DDAH1 DDAH	N(G),N(G)-dimethylarginine dimethylaminohydrolase 1 (DDAH-1) (Dimethylarginine dimethylaminohydrolase 1) (EC 3.5.3.18) (DDAHI) (Dimethylargininase-1)
O94776	unknown	xCHROMATIN	1	1	1	NA	0.096	1	xCHROMATIN	0	unknown	NA	unknown	MTA2 MTA1L1 PID	Metastasis-associated protein MTA2 (Metastasis-associated 1-like 1) (MTA1-L1 protein) (p53 target protein in deacetylase complex)
O94804	unknown	PM	1	0.999999	1	NA	0	0	PM	1	PM	NA	unknown	STK10 LOK	Serine/threonine-protein kinase 10 (EC 2.7.11.1) (Lymphocyte-oriented kinase)
O94804_H	unknown	PM	0.917141	0.63118	0.997521	NA	0.096	0.999556	PM	0.000444444	unknown	NA	unknown	NA	NA
O94808	unknown	NUCLEUS	0.999818	0.999343	0.999974	NA	0	1	NUCLEUS	0	unknown	NA	unknown	GFPT2	Glutamine--fructose-6-phosphate aminotransferase [isomerizing] 2 (EC 2.6.1.16) (D-fructose-6-phosphate amidotransferase 2) (Glutamine:fructose-6-phosphate amidotransferase 2) (GFAT 2) (GFAT2) (Hexosephosphate aminotransferase 2)
O94822	unknown	NUCLEUS	1	1	1	NA	0	0.113778	NUCLEUS	0.886222	NUCLEUS	NA	unknown	LTN1 C21orf10 C21orf98 KIAA0714 RNF160 ZNF294 HSPC087	E3 ubiquitin-protein ligase listerin (EC 2.3.2.27) (RING finger protein 160) (RING-type E3 ubiquitin transferase listerin) (Zinc finger protein 294)
O94822_H	unknown	NUCLEUS	1	1	1	NA	0	0.998667	NUCLEUS	0.00133333	unknown	NA	unknown	NA	NA
O94826	MITOCHONDRION	MITOCHONDRION	1	1	1	0	0	0	MITOCHONDRION	1	MITOCHONDRION	NA	unknown	TOMM70 KIAA0719 TOM70 TOMM70A	Mitochondrial import receptor subunit TOM70 (Mitochondrial precursor proteins import receptor) (Translocase of outer membrane 70 kDa subunit) (Translocase of outer mitochondrial membrane protein 70)
O94826_H	unknown	MITOCHONDRION	1	1	1	NA	0	0	MITOCHONDRION	1	MITOCHONDRION	NA	unknown	NA	NA
O94855	unknown	ER	0.555572	0.192377	0.880512	NA	0.412	0	unknown	1	unknown	NA	unknown	SEC24D KIAA0755	Protein transport protein Sec24D (SEC24-related protein D)
O94855_H	unknown	NUCLEUS	0.53746	0.172195	0.869114	NA	0.532	0	unknown	1	unknown	NA	unknown	NA	NA
O94874	unknown	PEROXISOME	0.945508	0.868237	0.983069	NA	0.948	0	PEROXISOME	1	PEROXISOME	NA	unknown	UFL1 KIAA0776 MAXER NLBP RCAD	E3 UFM1-protein ligase 1 (EC 2.3.2.-) (E3 UFM1-protein transferase 1) (Multiple alpha-helix protein located at ER) (Novel LZAP-binding protein) (Regulator of C53/LZAP and DDRGK1)
O94874_H	unknown	ER	0.957355	0.897286	0.987092	NA	0.048	0	ER	1	ER	NA	unknown	NA	NA
O94905	ER	ER	1	1	1	0	0	0	ER	1	ER	NA	unknown	ERLIN2 C8orf2 SPFH2 UNQ2441/PRO5003/PRO9924	Erlin-2 (Endoplasmic reticulum lipid raft-associated protein 2) (Stomatin-prohibitin-flotillin-HflC/K domain-containing protein 2) (SPFH domain-containing protein 2)
O94905_H	unknown	PEROXISOME	0.99998	0.999939	0.999995	NA	1	0	PEROXISOME	1	PEROXISOME	1	DL candidate	NA	NA
O94906	unknown	NUCLEUS	1	1	1	NA	0	0.00177778	NUCLEUS	0.998222	NUCLEUS	NA	unknown	PRPF6 C20orf14	Pre-mRNA-processing factor 6 (Androgen receptor N-terminal domain-transactivating protein 1) (ANT-1) (PRP6 homolog) (U5 snRNP-associated 102 kDa protein) (U5-102 kDa protein)
O94906_H	unknown	NUCLEUS	1	1	1	NA	0	0.00311111	NUCLEUS	0.996889	NUCLEUS	NA	unknown	NA	NA
O94915	unknown	NUCLEUS	1	1	1	NA	0	0.000444444	NUCLEUS	0.999556	NUCLEUS	NA	unknown	FRYL AF4P12 KIAA0826	Protein furry homolog-like (ALL1-fused gene from chromosome 4p12 protein)
O94915_H	unknown	NUCLEUS	1	1	1	NA	0	0.466667	NUCLEUS	0.533333	NUCLEUS	NA	unknown	NA	NA
O94925-3	unknown	MITOCHONDRION	1	1	1	NA	0	0	MITOCHONDRION	1	MITOCHONDRION	NA	unknown	NA	NA
O94925-3_H	unknown	MITOCHONDRION	1	1	1	NA	0	0	MITOCHONDRION	1	MITOCHONDRION	NA	unknown	NA	NA
O94973	unknown	NUCLEUS	1	1	1	NA	0	0.592889	NUCLEUS	0.407111	unknown	NA	unknown	AP2A2 ADTAB CLAPA2 HIP9 HYPJ KIAA0899	AP-2 complex subunit alpha-2 (100 kDa coated vesicle protein C) (Adaptor protein complex AP-2 subunit alpha-2) (Adaptor-related protein complex 2 subunit alpha-2) (Alpha-adaptin C) (Alpha2-adaptin) (Clathrin assembly protein complex 2 alpha-C large chain) (Huntingtin yeast partner J) (Huntingtin-interacting protein 9) (HIP-9) (Huntingtin-interacting protein J) (Plasma membrane adaptor HA2/AP2 ada…
O94973_H	unknown	NUCLEUS	0.883737	0.629737	0.986741	NA	0.992	1	unknown	0	unknown	1	DL candidate	NA	NA
O94979	unknown	NUCLEUS	1	1	1	NA	0	0	NUCLEUS	1	NUCLEUS	NA	unknown	SEC31A KIAA0905 SEC31L1 HSPC275 HSPC334	Protein transport protein Sec31A (ABP125) (ABP130) (SEC31-like protein 1) (SEC31-related protein A) (Web1-like protein)
O94979_H	unknown	NUCLEUS	1	1	1	NA	0	0	NUCLEUS	1	NUCLEUS	NA	unknown	NA	NA
O94992_H	unknown	NUCLEUS	1	1	1	NA	0	0.000888889	NUCLEUS	0.999111	NUCLEUS	NA	unknown	NA	NA
O95067_H	unknown	ER	1	0.999999	1	NA	0.296	0	ER	1	ER	NA	unknown	NA	NA
O95104	unknown	NUCLEUS	1	1	1	NA	0	0	NUCLEUS	1	NUCLEUS	NA	unknown	SCAF4 KIAA1172 SFRS15	SR-related and CTD-associated factor 4 (CTD-binding SR-like protein RA4) (Splicing factor, arginine/serine-rich 15)
O95140_H	unknown	GA	1	1	1	NA	0	0	GA	1	GA	NA	unknown	NA	NA
O95155	unknown	CYTOSOL	1	1	1	NA	0	1	CYTOSOL	0	unknown	NA	unknown	UBE4B HDNB1 KIAA0684 UFD2	Ubiquitin conjugation factor E4 B (EC 2.3.2.27) (Homozygously deleted in neuroblastoma 1) (RING-type E3 ubiquitin transferase E4 B) (Ubiquitin fusion degradation protein 2)
O95163	unknown	CYTOSOL	1	0.999999	1	NA	1	0.999556	CYTOSOL	0.000444444	unknown	1	DL candidate	ELP1 IKAP IKBKAP	Elongator complex protein 1 (ELP1) (IkappaB kinase complex-associated protein) (IKK complex-associated protein) (p150)
O95168	unknown	GA	1	1	1	NA	0	1	GA	0	unknown	NA	unknown	NDUFB4	NADH dehydrogenase [ubiquinone] 1 beta subcomplex subunit 4 (Complex I-B15) (CI-B15) (NADH-ubiquinone oxidoreductase B15 subunit)
O95168_H	unknown	GA	0.999997	0.999991	1	NA	0.996	0	GA	1	GA	1	DL candidate	NA	NA
O95197	unknown	ER	0.999987	0.999952	0.999998	NA	0	0.00444444	ER	0.995556	ER	NA	unknown	RTN3 ASYIP NSPL2	Reticulon-3 (Homolog of ASY protein) (HAP) (Neuroendocrine-specific protein-like 2) (NSP-like protein 2) (Neuroendocrine-specific protein-like II) (NSP-like protein II) (NSPLII)
O95197_H	unknown	ER	0.999982	0.99993	0.999998	NA	0	0.991111	ER	0.00888889	unknown	NA	unknown	NA	NA
O95202	MITOCHONDRION	MITOCHONDRION	1	1	1	0	0	0	MITOCHONDRION	1	MITOCHONDRION	NA	unknown	LETM1	Mitochondrial proton/calcium exchanger protein (Electroneutral mitochondrial K(+)/H(+)exchanger) (KHE) (Leucine zipper-EF-hand-containing transmembrane protein 1)
O95202_H	unknown	MITOCHONDRION	1	1	1	NA	0	0	MITOCHONDRION	1	MITOCHONDRION	NA	unknown	NA	NA
O95218	unknown	xCYTOSKELETON	1	1	1	NA	0.624	1	xCYTOSKELETON	0	unknown	NA	unknown	ZRANB2 ZIS ZNF265	Zinc finger Ran-binding domain-containing protein 2 (Zinc finger protein 265) (Zinc finger, splicing)
O95218_H	unknown	CYTOSOL	0.993873	0.976623	0.999895	NA	0.976	1	CYTOSOL	0	unknown	1	DL candidate	NA	NA
O95219	unknown	ER	1	1	1	NA	0	0	ER	1	ER	NA	unknown	SNX4	Sorting nexin-4
O95232	NUCLEUS	NUCLEUS	1	1	1	0	0	0	NUCLEUS	1	NUCLEUS	NA	unknown	LUC7L3 CREAP1 CROP O48	Luc7-like protein 3 (Cisplatin resistance-associated-overexpressed protein) (Luc7A) (Okadaic acid-inducible phosphoprotein OA48-18) (cAMP regulatory element-associated protein 1) (CRE-associated protein 1) (CREAP-1)
O95232_H	unknown	NUCLEUS	1	1	1	NA	0	0	NUCLEUS	1	NUCLEUS	NA	unknown	NA	NA
O95235_H	unknown	xCHROMATIN	0.999595	0.997411	1	NA	1	1	xCHROMATIN	0	unknown	1	DL candidate	NA	NA
O95239_H	unknown	xCHROMATIN	1	1	1	NA	0.8	1	xCHROMATIN	0	unknown	NA	unknown	NA	NA
O95249	GA	GA	1	1	1	0	0	0	GA	1	GA	NA	unknown	GOSR1 GS28	Golgi SNAP receptor complex member 1 (28 kDa Golgi SNARE protein) (28 kDa cis-Golgi SNARE p28) (GOS-28)
O95292	unknown	PEROXISOME	1	1	1	NA	1	0	PEROXISOME	1	PEROXISOME	1	DL candidate	VAPB UNQ484/PRO983	Vesicle-associated membrane protein-associated protein B/C (VAMP-B/VAMP-C) (VAMP-associated protein B/C) (VAP-B/VAP-C)
O95292_H	unknown	PEROXISOME	1	1	1	NA	1	0	PEROXISOME	1	PEROXISOME	1	DL candidate	NA	NA
O95295	unknown	ER	1	1	1	NA	0.008	0	ER	1	ER	NA	unknown	SNAPIN BLOC1S7 SNAP25BP SNAPAP	SNARE-associated protein Snapin (Biogenesis of lysosome-related organelles complex 1 subunit 7) (BLOC-1 subunit 7) (Synaptosomal-associated protein 25-binding protein) (SNAP-associated protein)
O95297_H	unknown	LYSOSOME	1	1	1	NA	0	0	LYSOSOME	1	LYSOSOME	NA	unknown	NA	NA
O95299	MITOCHONDRION	MITOCHONDRION	1	1	1	0	0	0	MITOCHONDRION	1	MITOCHONDRION	NA	unknown	NDUFA10	NADH dehydrogenase [ubiquinone] 1 alpha subcomplex subunit 10, mitochondrial (Complex I-42kD) (CI-42kD) (NADH-ubiquinone oxidoreductase 42 kDa subunit)
O95299_H	unknown	GA	0.999652	0.998407	0.999967	NA	1	0	GA	1	GA	1	DL candidate	NA	NA
O95302	unknown	PM	0.998605	0.994455	0.999792	NA	1	0	PM	1	PM	1	DL candidate	FKBP9 FKBP60 FKBP63	Peptidyl-prolyl cis-trans isomerase FKBP9 (PPIase FKBP9) (EC 5.2.1.8) (63 kDa FK506-binding protein) (63 kDa FKBP) (FKBP-63) (FK506-binding protein 9) (FKBP-9) (Rotamase)
O95302_H	unknown	PM	0.999892	0.99956	0.999988	NA	1	0	PM	1	PM	1	DL candidate	NA	NA
O95336	CYTOSOL	CYTOSOL	1	1	1	0	0	0	CYTOSOL	1	CYTOSOL	NA	unknown	PGLS	6-phosphogluconolactonase (6PGL) (EC 3.1.1.31)
O95336_H	unknown	CYTOSOL	1	1	1	NA	0	0.00133333	CYTOSOL	0.998667	CYTOSOL	NA	unknown	NA	NA
O95340	unknown	CYTOSOL	1	1	1	NA	0	0	CYTOSOL	1	CYTOSOL	NA	unknown	PAPSS2 ATPSK2	Bifunctional 3'-phosphoadenosine 5'-phosphosulfate synthase 2 (PAPS synthase 2) (PAPSS 2) (Sulfurylase kinase 2) (SK 2) (SK2) [Includes: Sulfate adenylyltransferase (EC 2.7.7.4) (ATP-sulfurylase) (Sulfate adenylate transferase) (SAT); Adenylyl-sulfate kinase (EC 2.7.1.25) (3'-phosphoadenosine-5'-phosphosulfate synthase) (APS kinase) (Adenosine-5'-phosphosulfate 3'-phosphotransferase) (Adenylylsul…
O95340_H	unknown	CYTOSOL	1	1	1	NA	0	0	CYTOSOL	1	CYTOSOL	NA	unknown	NA	NA
O95347	NUCLEUS	NUCLEUS	1	1	1	0	0	0	NUCLEUS	1	NUCLEUS	NA	unknown	SMC2 CAPE SMC2L1 PRO0324	Structural maintenance of chromosomes protein 2 (SMC protein 2) (SMC-2) (Chromosome-associated protein E) (hCAP-E) (XCAP-E homolog)
O95347_H	unknown	NUCLEUS	1	0.999999	1	NA	0	0	NUCLEUS	1	NUCLEUS	NA	unknown	NA	NA
O95372	unknown	NUCLEUS	0.999971	0.999882	0.999997	NA	0	1	NUCLEUS	0	unknown	NA	unknown	LYPLA2 APT2	Acyl-protein thioesterase 2 (APT-2) (EC 3.1.2.-) (Lysophospholipase II) (LPL-II) (LysoPLA II) (Palmitoyl-protein hydrolase) (EC 3.1.2.22)
O95373	unknown	CYTOSOL	1	1	1	NA	0	0	CYTOSOL	1	CYTOSOL	NA	unknown	IPO7 RANBP7	Importin-7 (Imp7) (Ran-binding protein 7) (RanBP7)
O95373_H	unknown	CYTOSOL	1	1	1	NA	0	0	CYTOSOL	1	CYTOSOL	NA	unknown	NA	NA
O95391_H	unknown	RIBOSOME	0.910619	0.761581	0.981714	NA	0.916	0	RIBOSOME	1	RIBOSOME	NA	unknown	NA	NA
O95394	CYTOSOL	CYTOSOL	1	1	1	0	0	0	CYTOSOL	1	CYTOSOL	NA	unknown	PGM3 AGM1	Phosphoacetylglucosamine mutase (PAGM) (EC 5.4.2.3) (Acetylglucosamine phosphomutase) (N-acetylglucosamine-phosphate mutase) (Phosphoglucomutase-3) (PGM 3)
O95394_H	unknown	CYTOSOL	1	1	1	NA	0	0	CYTOSOL	1	CYTOSOL	NA	unknown	NA	NA
O95400_H	unknown	PROTEASOME	0.990387	0.945628	0.999771	NA	1	0.012	PROTEASOME	0.988	PROTEASOME	1	DL candidate	NA	NA
O95433	unknown	CYTOSOL	1	1	1	NA	0	0	CYTOSOL	1	CYTOSOL	NA	unknown	AHSA1 C14orf3 HSPC322	Activator of 90 kDa heat shock protein ATPase homolog 1 (AHA1) (p38)
O95433_H	unknown	CYTOSOL	1	1	1	NA	0	0	CYTOSOL	1	CYTOSOL	NA	unknown	NA	NA
O95470	ER	ER	1	1	1	0	0	0	ER	1	ER	NA	unknown	SGPL1 KIAA1252	Sphingosine-1-phosphate lyase 1 (S1PL) (SP-lyase 1) (SPL 1) (hSPL) (EC 4.1.2.27) (Sphingosine-1-phosphate aldolase)
O95470_H	unknown	PEROXISOME	1	1	1	NA	1	0	PEROXISOME	1	PEROXISOME	1	DL candidate	NA	NA
O95486	unknown	ER	1	0.999999	1	NA	0	0	ER	1	ER	NA	unknown	SEC24A	Protein transport protein Sec24A (SEC24-related protein A)
O95486_H	unknown	ER	0.994952	0.982384	0.999286	NA	0.008	0	ER	1	ER	NA	unknown	NA	NA
O95487	unknown	NUCLEUS	1	0.999998	1	NA	0.556	0	NUCLEUS	1	NUCLEUS	NA	unknown	SEC24B	Protein transport protein Sec24B (SEC24-related protein B)
O95487_H	unknown	NUCLEUS	1	1	1	NA	0	0	NUCLEUS	1	NUCLEUS	NA	unknown	NA	NA
O95571	unknown	MITOCHONDRION	1	1	1	NA	0	0	MITOCHONDRION	1	MITOCHONDRION	NA	unknown	ETHE1 HSCO	Persulfide dioxygenase ETHE1, mitochondrial (EC 1.13.11.18) (Ethylmalonic encephalopathy protein 1) (Hepatoma subtracted clone one protein) (Sulfur dioxygenase ETHE1)
O95573	unknown	PEROXISOME	0.57147	0.286207	0.816701	NA	0.608	0	unknown	1	unknown	NA	unknown	ACSL3 ACS3 FACL3 LACS3	Fatty acid CoA ligase Acsl3 (Arachidonate--CoA ligase) (EC 6.2.1.15) (Long-chain acyl-CoA synthetase 3) (LACS 3) (Long-chain-fatty-acid--CoA ligase 3) (EC 6.2.1.3) (Medium-chain acyl-CoA ligase Acsl3) (EC 6.2.1.2)
O95573_H	unknown	ER	0.966117	0.911794	0.992032	NA	0.028	0	ER	1	ER	NA	unknown	NA	NA
O95613_H	unknown	NUCLEUS	1	1	1	NA	0	0.00933333	NUCLEUS	0.990667	NUCLEUS	NA	unknown	NA	NA
O95674	unknown	PEROXISOME	0.57979	0.285487	0.842399	NA	0.576	0	unknown	1	unknown	NA	unknown	CDS2	Phosphatidate cytidylyltransferase 2 (EC 2.7.7.41) (CDP-DAG synthase 2) (CDP-DG synthase 2) (CDP-diacylglycerol synthase 2) (CDS 2) (CDP-diglyceride pyrophosphorylase 2) (CDP-diglyceride synthase 2) (CTP:phosphatidate cytidylyltransferase 2)
O95714	unknown	NUCLEUS	1	1	1	NA	0	0.000444444	NUCLEUS	0.999556	NUCLEUS	NA	unknown	HERC2	E3 ubiquitin-protein ligase HERC2 (EC 2.3.2.26) (HECT domain and RCC1-like domain-containing protein 2) (HECT-type E3 ubiquitin transferase HERC2)
O95714_H	unknown	NUCLEUS	1	1	1	NA	0	0	NUCLEUS	1	NUCLEUS	NA	unknown	NA	NA
O95721	unknown	PM	1	1	1	NA	0	0	PM	1	PM	NA	unknown	SNAP29	Synaptosomal-associated protein 29 (SNAP-29) (Soluble 29 kDa NSF attachment protein) (Vesicle-membrane fusion protein SNAP-29)
O95721_H	unknown	PM	0.998295	0.993008	0.999874	NA	0	0	PM	1	PM	NA	unknown	NA	NA
O95747	unknown	CYTOSOL	1	1	1	NA	0	0	CYTOSOL	1	CYTOSOL	NA	unknown	OXSR1 KIAA1101 OSR1	Serine/threonine-protein kinase OSR1 (EC 2.7.11.1) (Oxidative stress-responsive 1 protein)
O95758	unknown	NUCLEUS	1	1	1	NA	0	0	NUCLEUS	1	NUCLEUS	NA	unknown	PTBP3 ROD1	Polypyrimidine tract-binding protein 3 (Regulator of differentiation 1) (Rod1)
O95758_H	unknown	NUCLEUS	1	1	1	NA	0	0.000444444	NUCLEUS	0.999556	NUCLEUS	NA	unknown	NA	NA
O95777	unknown	NUCLEUS	1	1	1	NA	0	0.000444444	NUCLEUS	0.999556	NUCLEUS	NA	unknown	LSM8	U6 snRNA-associated Sm-like protein LSm8
O95782	unknown	ER	0.618385	0.25743	0.897004	NA	1	0.998667	unknown	0.00133333	unknown	1	DL candidate	AP2A1 ADTAA CLAPA1	AP-2 complex subunit alpha-1 (100 kDa coated vesicle protein A) (Adaptor protein complex AP-2 subunit alpha-1) (Adaptor-related protein complex 2 subunit alpha-1) (Alpha-adaptin A) (Alpha1-adaptin) (Clathrin assembly protein complex 2 alpha-A large chain) (Plasma membrane adaptor HA2/AP2 adaptin alpha A subunit)
O95782_H	unknown	ER	0.806705	0.483376	0.966388	NA	1	1	unknown	0	unknown	1	DL candidate	NA	NA
O95793	unknown	NUCLEUS	1	1	1	NA	0	0	NUCLEUS	1	NUCLEUS	NA	unknown	STAU1 STAU	Double-stranded RNA-binding protein Staufen homolog 1
O95793_H	unknown	NUCLEUS	1	1	1	NA	0	1	NUCLEUS	0	unknown	NA	unknown	NA	NA
O95810	unknown	PM	0.844095	0.469617	0.980639	NA	1	0	unknown	1	unknown	1	DL candidate	CAVIN2 SDPR	Caveolae-associated protein 2 (Cavin-2) (PS-p68) (Phosphatidylserine-binding protein) (Serum deprivation-response protein)
O95810_H	unknown	PM	0.999953	0.999646	0.999998	NA	0.112	0.984	PM	0.016	unknown	NA	unknown	NA	NA
O95816	unknown	ER	1	1	1	NA	0	0	ER	1	ER	NA	unknown	BAG2	BAG family molecular chaperone regulator 2 (BAG-2) (Bcl-2-associated athanogene 2)
O95816_H	unknown	NUCLEUS	0.999995	0.999997	1	NA	0	1	NUCLEUS	0	unknown	NA	unknown	NA	NA
O95817	unknown	CYTOSOL	1	1	1	NA	0	1	CYTOSOL	0	unknown	NA	unknown	BAG3 BIS	BAG family molecular chaperone regulator 3 (BAG-3) (Bcl-2-associated athanogene 3) (Bcl-2-binding protein Bis) (Docking protein CAIR-1)
O95817_H	unknown	CYTOSOL	1	1	1	NA	0	0.988889	CYTOSOL	0.0111111	unknown	NA	unknown	NA	NA
O95819	unknown	GA	0.99999	0.999993	1	NA	1	1	GA	0	unknown	1	DL candidate	MAP4K4 HGK KIAA0687 NIK	Mitogen-activated protein kinase kinase kinase kinase 4 (EC 2.7.11.1) (HPK/GCK-like kinase HGK) (MAPK/ERK kinase kinase kinase 4) (MEK kinase kinase 4) (MEKKK 4) (Nck-interacting kinase)
O95825	unknown	ER	1	1	1	NA	0	0.970667	ER	0.0293333	unknown	NA	unknown	CRYZL1 4P11	Quinone oxidoreductase-like protein 1 (EC 1.-.-.-) (Protein 4P11) (Quinone oxidoreductase homolog 1) (QOH-1) (Zeta-crystallin homolog)
O95831	unknown	MITOCHONDRION	1	1	1	NA	0	0	MITOCHONDRION	1	MITOCHONDRION	NA	unknown	AIFM1 AIF PDCD8	Apoptosis-inducing factor 1, mitochondrial (EC 1.6.99.-) (Programmed cell death protein 8)
O95831_H	unknown	MITOCHONDRION	1	1	1	NA	0	0	MITOCHONDRION	1	MITOCHONDRION	NA	unknown	NA	NA
O95861	unknown	CYTOSOL	1	1	1	NA	0	0	CYTOSOL	1	CYTOSOL	NA	unknown	BPNT1	3'(2'),5'-bisphosphate nucleotidase 1 (EC 3.1.3.7) (Bisphosphate 3'-nucleotidase 1) (PAP-inositol 1,4-phosphatase) (PIP)
O95864_H	unknown	PEROXISOME	0.980944	0.947443	0.995079	NA	0.988	0	PEROXISOME	1	PEROXISOME	1	DL candidate	NA	NA
O95865	unknown	CYTOSOL	1	1	1	NA	0	0.112	CYTOSOL	0.888	CYTOSOL	NA	unknown	DDAH2 DDAH G6A NG30	N(G),N(G)-dimethylarginine dimethylaminohydrolase 2 (DDAH-2) (Dimethylarginine dimethylaminohydrolase 2) (EC 3.5.3.18) (DDAHII) (Dimethylargininase-2) (Protein G6a) (S-phase protein)
O95865_H	unknown	CYTOSOL	1	1	1	NA	0.004	0	CYTOSOL	1	CYTOSOL	NA	unknown	NA	NA
O95870_H	unknown	PEROXISOME	0.999645	0.998674	0.99994	NA	1	0	PEROXISOME	1	PEROXISOME	1	DL candidate	NA	NA
O95881	ER	ER	1	1	1	0	0	0	ER	1	ER	NA	unknown	TXNDC12 TLP19 UNQ713/PRO1376	Thioredoxin domain-containing protein 12 (EC 1.8.4.2) (Endoplasmic reticulum resident protein 18) (ER protein 18) (ERp18) (Endoplasmic reticulum resident protein 19) (ER protein 19) (ERp19) (Thioredoxin-like protein p19) (hTLP19)
O95881_H	unknown	PM	1	1	1	NA	1	0	PM	1	PM	1	DL candidate	NA	NA
O96000	unknown	MITOCHONDRION	1	1	1	NA	0	0	MITOCHONDRION	1	MITOCHONDRION	NA	unknown	NDUFB10	NADH dehydrogenase [ubiquinone] 1 beta subcomplex subunit 10 (Complex I-PDSW) (CI-PDSW) (NADH-ubiquinone oxidoreductase PDSW subunit)
O96005	unknown	ER	0.928196	0.815028	0.982127	NA	0.048	0	ER	1	ER	NA	unknown	CLPTM1	Putative lipid scramblase CLPTM1 (Cleft lip and palate transmembrane protein 1)
O96005_H	unknown	ER	0.999987	0.999954	0.999998	NA	0	0	ER	1	ER	NA	unknown	NA	NA
O96008	MITOCHONDRION	MITOCHONDRION	1	1	1	0	0	0	MITOCHONDRION	1	MITOCHONDRION	NA	unknown	TOMM40 C19orf1 PEREC1 TOM40	Mitochondrial import receptor subunit TOM40 homolog (Protein Haymaker) (Translocase of outer membrane 40 kDa subunit homolog) (p38.5)
O96008_H	unknown	MITOCHONDRION	0.999765	0.998992	0.999975	NA	0	0	MITOCHONDRION	1	MITOCHONDRION	NA	unknown	NA	NA
O96011	unknown	PEROXISOME	0.999996	0.999981	1	NA	0.44	0	PEROXISOME	1	PEROXISOME	NA	unknown	PEX11B	Peroxisomal membrane protein 11B (Peroxin-11B) (Peroxisomal biogenesis factor 11B) (Protein PEX11 homolog beta) (PEX11-beta)
O96011_H	unknown	PEROXISOME	0.994449	0.981158	0.999092	NA	0.012	0	PEROXISOME	1	PEROXISOME	NA	unknown	NA	NA
O96013	unknown	NUCLEUS	0.514863	0.138478	0.880155	NA	0.808	0.706222	unknown	0.293778	unknown	NA	unknown	PAK4 KIAA1142	Serine/threonine-protein kinase PAK 4 (EC 2.7.11.1) (p21-activated kinase 4) (PAK-4)
O96013_H	unknown	ER	0.99977	0.999254	0.999961	NA	0	0.852	ER	0.148	unknown	NA	unknown	NA	NA
O96019	unknown	GA	0.699059	0	0.998255	NA	0.44	1	unknown	0	unknown	NA	unknown	ACTL6A BAF53 BAF53A INO80K	Actin-like protein 6A (53 kDa BRG1-associated factor A) (Actin-related protein Baf53a) (ArpNbeta) (BRG1-associated factor 53A) (BAF53A) (INO80 complex subunit K)
O96019_H	unknown	CYTOSOL	1	1	1	NA	0	0	CYTOSOL	1	CYTOSOL	NA	unknown	NA	NA
P00167	unknown	PEROXISOME	0.999083	0.99743	0.999767	NA	1	0	PEROXISOME	1	PEROXISOME	1	DL candidate	CYB5A CYB5	Cytochrome b5 (Microsomal cytochrome b5 type A) (MCB5)
P00367	MITOCHONDRION	MITOCHONDRION	1	1	1	0	0	0	MITOCHONDRION	1	MITOCHONDRION	NA	unknown	GLUD1 GLUD	Glutamate dehydrogenase 1, mitochondrial (GDH 1) (EC 1.4.1.3)
P00367_H	unknown	MITOCHONDRION	1	1	1	NA	0	0	MITOCHONDRION	1	MITOCHONDRION	NA	unknown	NA	NA
P00374_H	unknown	xCYTOSKELETON	1	0.999999	1	NA	0	0	xCYTOSKELETON	1	xCYTOSKELETON	NA	unknown	NA	NA
P00387	unknown	ER	0.667789	0.218352	0.958754	NA	0.296	0	unknown	1	unknown	NA	unknown	CYB5R3 DIA1	NADH-cytochrome b5 reductase 3 (B5R) (Cytochrome b5 reductase) (EC 1.6.2.2) (Diaphorase-1)
P00387_H	unknown	PEROXISOME	0.957153	0.850719	0.992834	NA	0.932	0	PEROXISOME	1	PEROXISOME	NA	unknown	NA	NA
P00403	unknown	MITOCHONDRION	1	1	1	NA	0	0	MITOCHONDRION	1	MITOCHONDRION	NA	unknown	MT-CO2 COII COX2 COXII MTCO2	Cytochrome c oxidase subunit 2 (EC 7.1.1.9) (Cytochrome c oxidase polypeptide II)
P00403_H	unknown	MITOCHONDRION	0.999999	0.999996	1	NA	0	0	MITOCHONDRION	1	MITOCHONDRION	NA	unknown	NA	NA
P00441	unknown	CYTOSOL	0.999573	0.9988	0.999904	NA	0	0	CYTOSOL	1	CYTOSOL	NA	unknown	SOD1	Superoxide dismutase [Cu-Zn] (EC 1.15.1.1) (Superoxide dismutase 1) (hSod1)
P00491	unknown	CYTOSOL	1	1	1	NA	0	0	CYTOSOL	1	CYTOSOL	NA	unknown	PNP NP	Purine nucleoside phosphorylase (PNP) (EC 2.4.2.1) (Inosine phosphorylase) (Inosine-guanosine phosphorylase)
P00492	CYTOSOL	CYTOSOL	1	1	1	0	0	0	CYTOSOL	1	CYTOSOL	NA	unknown	HPRT1 HPRT	Hypoxanthine-guanine phosphoribosyltransferase (HGPRT) (HGPRTase) (EC 2.4.2.8)
P00492_H	unknown	CYTOSOL	1	1	1	NA	0	0	CYTOSOL	1	CYTOSOL	NA	unknown	NA	NA
P00505	MITOCHONDRION	MITOCHONDRION	1	1	1	0	0	0	MITOCHONDRION	1	MITOCHONDRION	NA	unknown	GOT2 KYAT4	Aspartate aminotransferase, mitochondrial (mAspAT) (EC 2.6.1.1) (EC 2.6.1.7) (Fatty acid-binding protein) (FABP-1) (Glutamate oxaloacetate transaminase 2) (Kynurenine aminotransferase 4) (Kynurenine aminotransferase IV) (Kynurenine--oxoglutarate transaminase 4) (Kynurenine--oxoglutarate transaminase IV) (Plasma membrane-associated fatty acid-binding protein) (FABPpm) (Transaminase A)
P00533	unknown	PM	0.994563	0.983738	0.999862	NA	0.976	0	PM	1	PM	1	DL candidate	EGFR ERBB ERBB1 HER1	Epidermal growth factor receptor (EC 2.7.10.1) (Proto-oncogene c-ErbB-1) (Receptor tyrosine-protein kinase erbB-1)
P00533_H	unknown	ER	0.867112	0.625755	0.978998	NA	1	0	unknown	1	unknown	1	DL candidate	NA	NA
P00558	unknown	xCYTOSKELETON	1	1	1	NA	0	0	xCYTOSKELETON	1	xCYTOSKELETON	NA	unknown	PGK1 PGKA MIG10 OK/SW-cl.110	Phosphoglycerate kinase 1 (EC 2.7.2.3) (Cell migration-inducing gene 10 protein) (Primer recognition protein 2) (PRP 2)
P00558_H	unknown	xCYTOSKELETON	1	1	1	NA	0	0	xCYTOSKELETON	1	xCYTOSKELETON	NA	unknown	NA	NA
P00568	unknown	xCYTOSKELETON	0.999543	0.998817	0.999885	NA	0	0	xCYTOSKELETON	1	xCYTOSKELETON	NA	unknown	AK1	Adenylate kinase isoenzyme 1 (AK 1) (EC 2.7.4.10) (EC 2.7.4.3) (EC 2.7.4.6) (ATP-AMP transphosphorylase 1) (ATP:AMP phosphotransferase) (Adenylate monophosphate kinase) (Myokinase)
P00568_H	unknown	xCYTOSKELETON	1	1	1	NA	0	0	xCYTOSKELETON	1	xCYTOSKELETON	NA	unknown	NA	NA
P00761	unknown	xCYTOSKELETON	1	1	1	NA	1	1	xCYTOSKELETON	0	unknown	1	DL candidate	NA	Trypsin (EC 3.4.21.4)
P00761_H	unknown	xCYTOSKELETON	1	1	1	NA	1	1	xCYTOSKELETON	0	unknown	1	DL candidate	NA	NA
P01111	unknown	LYSOSOME	0.869083	0.622264	0.979078	NA	0.888	0	unknown	1	unknown	NA	unknown	NRAS HRAS1	GTPase NRas (EC 3.6.5.2) (Transforming protein N-Ras)
P01889	unknown	PM	0.859939	0.662392	0.959062	NA	0.872	0	unknown	1	unknown	NA	unknown	HLA-B HLAB	HLA class I histocompatibility antigen, B alpha chain (Human leukocyte antigen B) (HLA-B)
P01889_H	unknown	PEROXISOME	1	1	1	NA	1	0	PEROXISOME	1	PEROXISOME	1	DL candidate	NA	NA
P01893	unknown	LYSOSOME	0.999896	0.999659	0.999989	NA	0	0	LYSOSOME	1	LYSOSOME	NA	unknown	HLA-H HLAH	Putative HLA class I histocompatibility antigen, alpha chain H (HLA-12.4) (HLA-AR) (MHC class I antigen H)
P01893_H	unknown	LYSOSOME	0.999987	0.999931	0.999999	NA	0	0	LYSOSOME	1	LYSOSOME	NA	unknown	NA	NA
P02452	unknown	GA	0.72034	0.188287	0.976077	NA	0.308	0.0248889	unknown	0.975111	unknown	NA	unknown	COL1A1	Collagen alpha-1(I) chain (Alpha-1 type I collagen)
P02452_H	unknown	GA	0.999995	0.999962	1	NA	0.472	0	GA	1	GA	NA	unknown	NA	NA
P02461	unknown	GA	1	1	1	NA	0	0	GA	1	GA	NA	unknown	COL3A1	Collagen alpha-1(III) chain
P02461_H	unknown	GA	0.950479	0.748542	0.997427	NA	0.048	0.000888889	GA	0.999111	GA	NA	unknown	NA	NA
P02533	unknown	NUCLEUS	0.999997	0.999994	1	NA	0	1	NUCLEUS	0	unknown	NA	unknown	KRT14	Keratin, type I cytoskeletal 14 (Cytokeratin-14) (CK-14) (Keratin-14) (K14)
P02545	unknown	xCHROMATIN	1	1	1	NA	0	0	xCHROMATIN	1	xCHROMATIN	NA	unknown	LMNA LMN1	Prelamin-A/C [Cleaved into: Lamin-A/C (70 kDa lamin) (Renal carcinoma antigen NY-REN-32)]
P02545_H	unknown	xCHROMATIN	1	1	1	NA	0	0	xCHROMATIN	1	xCHROMATIN	NA	unknown	NA	NA
P02751	unknown	PM	0.999996	0.999981	0.999999	NA	1	0	PM	1	PM	1	DL candidate	FN1 FN	Fibronectin (FN) (Cold-insoluble globulin) (CIG) [Cleaved into: Anastellin; Ugl-Y1; Ugl-Y2; Ugl-Y3]
P02751_H	unknown	LYSOSOME	0.997769	0.991873	0.999758	NA	1	0	LYSOSOME	1	LYSOSOME	1	DL candidate	NA	NA
P02769	unknown	ER	0.999976	0.99987	0.999999	NA	1	1	ER	0	unknown	1	DL candidate	ALB	Albumin (BSA) (allergen Bos d 6)
P02786	unknown	ER	0.795508	0.463747	0.967623	NA	0.804	0	unknown	1	unknown	NA	unknown	TFRC	Transferrin receptor protein 1 (TR) (TfR) (TfR1) (Trfr) (T9) (p90) (CD antigen CD71) [Cleaved into: Transferrin receptor protein 1, serum form (sTfR)]
P02786_H	unknown	PEROXISOME	0.995094	0.989361	0.998316	NA	0.992	0	PEROXISOME	1	PEROXISOME	1	DL candidate	NA	NA
P02792_H	unknown	LYSOSOME	1	1	1	NA	0	0	LYSOSOME	1	LYSOSOME	NA	unknown	NA	NA
P02794_H	unknown	LYSOSOME	1	1	1	NA	0	0	LYSOSOME	1	LYSOSOME	NA	unknown	NA	NA
P04040	unknown	PEROXISOME	0.884597	0.640359	0.976419	NA	0.116	0	unknown	1	unknown	NA	unknown	CAT	Catalase (EC 1.11.1.6)
P04040_H	unknown	ER	0.999341	0.997583	0.999933	NA	0.988	0	ER	1	ER	1	DL candidate	NA	NA
P04062	unknown	LYSOSOME	0.755855	0.338703	0.95188	NA	0.22	0	unknown	1	unknown	NA	unknown	GBA1 GBA GC GLUC	Lysosomal acid glucosylceramidase (Lysosomal acid GCase) (EC 3.2.1.45) (Acid beta-glucosidase) (Alglucerase) (Beta-glucocerebrosidase) (Beta-GC) (Beta-glucosylceramidase 1) (Cholesterol glucosyltransferase) (SGTase) (EC 2.4.1.-) (Cholesteryl-beta-glucosidase) (EC 3.2.1.-) (D-glucosyl-N-acylsphingosine glucohydrolase) (Glucosylceramidase beta 1) (Imiglucerase) (Lysosomal cholesterol glycosyltransf…
P04062_H	unknown	PEROXISOME	0.999144	0.996242	0.999927	NA	1	0	PEROXISOME	1	PEROXISOME	1	DL candidate	NA	NA
P04075	unknown	CYTOSOL	1	1	1	NA	0	0	CYTOSOL	1	CYTOSOL	NA	unknown	ALDOA ALDA	Fructose-bisphosphate aldolase A (EC 4.1.2.13) (Lung cancer antigen NY-LU-1) (Muscle-type aldolase)
P04075_H	unknown	CYTOSOL	1	1	1	NA	0	0	CYTOSOL	1	CYTOSOL	NA	unknown	NA	NA
P04080	unknown	xCYTOSKELETON	1	1	1	NA	0	0	xCYTOSKELETON	1	xCYTOSKELETON	NA	unknown	CSTB CST6 STFB	Cystatin-B (CPI-B) (Liver thiol proteinase inhibitor) (Stefin-B)
P04083	unknown	xCYTOSKELETON	1	1	1	NA	0	0	xCYTOSKELETON	1	xCYTOSKELETON	NA	unknown	ANXA1 ANX1 LPC1	Annexin A1 (Annexin I) (Annexin-1) (Calpactin II) (Calpactin-2) (Chromobindin-9) (Lipocortin I) (Phospholipase A2 inhibitory protein) (p35) [Cleaved into: Annexin Ac2-26]
P04083_H	unknown	xCYTOSKELETON	1	1	1	NA	0	0	xCYTOSKELETON	1	xCYTOSKELETON	NA	unknown	NA	NA
P04179	unknown	MITOCHONDRION	1	1	1	NA	0	0	MITOCHONDRION	1	MITOCHONDRION	NA	unknown	SOD2	Superoxide dismutase [Mn], mitochondrial (EC 1.15.1.1)
P04181	MITOCHONDRION	MITOCHONDRION	1	1	1	0	0	0	MITOCHONDRION	1	MITOCHONDRION	NA	unknown	OAT	Ornithine aminotransferase, mitochondrial (EC 2.6.1.13) (Ornithine delta-aminotransferase) (Ornithine--oxo-acid aminotransferase) [Cleaved into: Ornithine aminotransferase, hepatic form; Ornithine aminotransferase, renal form]
P04181_H	unknown	MITOCHONDRION	0.657346	0.198331	0.946687	NA	0.328	0	unknown	1	unknown	NA	unknown	NA	NA
P04183	unknown	ER	0.8581	0.0362238	0.997185	NA	0.244	0.00177778	unknown	0.998222	unknown	NA	unknown	TK1	Thymidine kinase, cytosolic (EC 2.7.1.21)
P04183_H	unknown	NUCLEUS	0.999944	0.999806	0.999993	NA	0	0.0315556	NUCLEUS	0.968444	NUCLEUS	NA	unknown	NA	NA
P04216	unknown	PM	0.999997	0.999992	0.999999	NA	0	0	PM	1	PM	NA	unknown	THY1	Thy-1 membrane glycoprotein (CDw90) (Thy-1 antigen) (CD antigen CD90)
P04216_H	unknown	ER	1	0.999998	1	NA	1	0	ER	1	ER	1	DL candidate	NA	NA
P04264	unknown	NUCLEUS	1	1	1	NA	0	1	NUCLEUS	0	unknown	NA	unknown	KRT1 KRTA	Keratin, type II cytoskeletal 1 (67 kDa cytokeratin) (Cytokeratin-1) (CK-1) (Hair alpha protein) (Keratin-1) (K1) (Type-II keratin Kb1)
P04406	unknown	xCYTOSKELETON	1	1	1	NA	0	0	xCYTOSKELETON	1	xCYTOSKELETON	NA	unknown	GAPDH GAPD CDABP0047 OK/SW-cl.12	Glyceraldehyde-3-phosphate dehydrogenase (GAPDH) (EC 1.2.1.12) (Peptidyl-cysteine S-nitrosylase GAPDH) (EC 2.6.99.-)
P04406_H	unknown	xCYTOSKELETON	0.889503	0.746784	0.966534	NA	0.108	0	unknown	1	unknown	NA	unknown	NA	NA
P04439	unknown	PM	0.989955	0.966442	0.998548	NA	0.004	0	PM	1	PM	NA	unknown	HLA-A HLAA	HLA class I histocompatibility antigen, A alpha chain (Human leukocyte antigen A) (HLA-A)
P04439_H	unknown	PM	0.999528	0.998603	0.999903	NA	1	0	PM	1	PM	1	DL candidate	NA	NA
P04632	unknown	CYTOSOL	1	1	1	NA	0	0	CYTOSOL	1	CYTOSOL	NA	unknown	CAPNS1 CAPN4 CAPNS	Calpain small subunit 1 (CSS1) (Calcium-activated neutral proteinase small subunit) (CANP small subunit) (Calcium-dependent protease small subunit) (CDPS) (Calcium-dependent protease small subunit 1) (Calpain regulatory subunit)
P04632_H	unknown	CYTOSOL	1	1	1	NA	0	1	CYTOSOL	0	unknown	NA	unknown	NA	NA
P04637	unknown	PROTEASOME	1	1	1	NA	0	0	PROTEASOME	1	PROTEASOME	NA	unknown	TP53 P53	Cellular tumor antigen p53 (Antigen NY-CO-13) (Phosphoprotein p53) (Tumor suppressor p53)
P04637_H	unknown	PROTEASOME	1	1	1	NA	0	0	PROTEASOME	1	PROTEASOME	NA	unknown	NA	NA
P04792	unknown	xCYTOSKELETON	1	1	1	NA	0	0	xCYTOSKELETON	1	xCYTOSKELETON	NA	unknown	HSPB1 HSP27 HSP28	Heat shock protein beta-1 (HspB1) (28 kDa heat shock protein) (Estrogen-regulated 24 kDa protein) (Heat shock 27 kDa protein) (HSP 27) (Stress-responsive protein 27) (SRP27)
P04792_H	unknown	xCYTOSKELETON	0.999996	0.999989	0.999999	NA	0	0	xCYTOSKELETON	1	xCYTOSKELETON	NA	unknown	NA	NA
P04818_H	unknown	NUCLEUS	0.82828	0.484256	0.971626	NA	0.872	1	unknown	0	unknown	NA	unknown	NA	NA
P04843	ER	ER	1	1	1	0	0	0	ER	1	ER	NA	unknown	RPN1	Dolichyl-diphosphooligosaccharide--protein glycosyltransferase subunit 1 (Dolichyl-diphosphooligosaccharide--protein glycosyltransferase 67 kDa subunit) (Ribophorin I) (RPN-I) (Ribophorin-1)
P04843_H	unknown	PEROXISOME	1	1	1	NA	1	0	PEROXISOME	1	PEROXISOME	1	DL candidate	NA	NA
P04899	unknown	PM	1	1	1	NA	0	0	PM	1	PM	NA	unknown	GNAI2 GNAI2B	Guanine nucleotide-binding protein G(i) subunit alpha-2 (Adenylate cyclase-inhibiting G alpha protein)
P04899_H	unknown	PM	1	1	1	NA	0	0	PM	1	PM	NA	unknown	NA	NA
P04920_H	unknown	LYSOSOME	0.921786	0.459479	0.998869	NA	0.312	0	LYSOSOME	1	LYSOSOME	NA	unknown	NA	NA
P05023	PM	PM	1	1	1	0	0	0	PM	1	PM	NA	unknown	ATP1A1	Sodium/potassium-transporting ATPase subunit alpha-1 (Na(+)/K(+) ATPase alpha-1 subunit) (EC 7.2.2.13) (Sodium pump subunit alpha-1)
P05023_H	unknown	LYSOSOME	0.989378	0.962342	0.99881	NA	0.016	0	LYSOSOME	1	LYSOSOME	NA	unknown	NA	NA
P05026	unknown	LYSOSOME	1	1	1	NA	0	0	LYSOSOME	1	LYSOSOME	NA	unknown	ATP1B1 ATP1B	Sodium/potassium-transporting ATPase subunit beta-1 (Sodium/potassium-dependent ATPase subunit beta-1)
P05026_H	unknown	PM	0.785167	0.489721	0.940569	NA	0.788	0	unknown	1	unknown	NA	unknown	NA	NA
P05067_H	unknown	LYSOSOME	1	1	1	NA	1	0	LYSOSOME	1	LYSOSOME	1	DL candidate	NA	NA
P05120	unknown	CYTOSOL	1	1	1	NA	0	0	CYTOSOL	1	CYTOSOL	NA	unknown	SERPINB2 PAI2 PLANH2	Plasminogen activator inhibitor 2 (PAI-2) (Monocyte Arg-serpin) (Placental plasminogen activator inhibitor) (Serpin B2) (Urokinase inhibitor)
P05141	unknown	MITOCHONDRION	1	1	1	NA	0	0	MITOCHONDRION	1	MITOCHONDRION	NA	unknown	SLC25A5 AAC2 ANT2	ADP/ATP translocase 2 (ADP,ATP carrier protein 2) (ADP,ATP carrier protein, fibroblast isoform) (Adenine nucleotide translocator 2) (ANT 2) (Solute carrier family 25 member 5) [Cleaved into: ADP/ATP translocase 2, N-terminally processed]
P05141_H	unknown	MITOCHONDRION	1	1	1	NA	0	0	MITOCHONDRION	1	MITOCHONDRION	NA	unknown	NA	NA
P05198	unknown	RIBOSOME	0.999999	0.999997	1	NA	0	0	RIBOSOME	1	RIBOSOME	NA	unknown	EIF2S1 EIF2A	Eukaryotic translation initiation factor 2 subunit 1 (Eukaryotic translation initiation factor 2 subunit alpha) (eIF-2-alpha) (eIF-2A) (eIF-2alpha) (eIF2-alpha)
P05198_H	unknown	RIBOSOME	0.999997	0.999993	0.999999	NA	0	0	RIBOSOME	1	RIBOSOME	NA	unknown	NA	NA
P05204	xCHROMATIN	xCHROMATIN	1	1	1	0	0	0	xCHROMATIN	1	xCHROMATIN	NA	unknown	HMGN2 HMG17	Non-histone chromosomal protein HMG-17 (High mobility group nucleosome-binding domain-containing protein 2)
P05204_H	unknown	xCHROMATIN	1	1	1	NA	0	0	xCHROMATIN	1	xCHROMATIN	NA	unknown	NA	NA
P05362	unknown	LYSOSOME	0.998046	0.986057	0.999994	NA	0.524	0	LYSOSOME	1	LYSOSOME	NA	unknown	ICAM1	Intercellular adhesion molecule 1 (ICAM-1) (Major group rhinovirus receptor) (CD antigen CD54)
P05362_H	unknown	LYSOSOME	1	0.999998	1	NA	0	0	LYSOSOME	1	LYSOSOME	NA	unknown	NA	NA
P05386	RIBOSOME	RIBOSOME	1	1	1	0	0	0	RIBOSOME	1	RIBOSOME	NA	unknown	RPLP1 RRP1	Large ribosomal subunit protein P1 (60S acidic ribosomal protein P1)
P05386_H	unknown	NUCLEUS	0.999998	0.999991	1	NA	0	1	NUCLEUS	0	unknown	NA	unknown	NA	NA
P05387	RIBOSOME	RIBOSOME	1	1	1	0	0	0	RIBOSOME	1	RIBOSOME	NA	unknown	RPLP2 D11S2243E RPP2	Large ribosomal subunit protein P2 (60S acidic ribosomal protein P2) (Renal carcinoma antigen NY-REN-44)
P05387_H	unknown	RIBOSOME	1	1	1	NA	0	0	RIBOSOME	1	RIBOSOME	NA	unknown	NA	NA
P05388	RIBOSOME	RIBOSOME	1	1	1	0	0	0	RIBOSOME	1	RIBOSOME	NA	unknown	RPLP0	Large ribosomal subunit protein uL10 (60S acidic ribosomal protein P0) (60S ribosomal protein L10E)
P05388_H	unknown	NUCLEUS	0.999616	0.99866	0.999943	NA	0	0	NUCLEUS	1	NUCLEUS	NA	unknown	NA	NA
P05455	unknown	xCYTOSKELETON	1	1	1	NA	0	0	xCYTOSKELETON	1	xCYTOSKELETON	NA	unknown	SSB	Lupus La protein (La autoantigen) (La ribonucleoprotein) (Sjoegren syndrome type B antigen) (SS-B)
P05455_H	unknown	xCYTOSKELETON	1	1	1	NA	0	0	xCYTOSKELETON	1	xCYTOSKELETON	NA	unknown	NA	NA
P05556	PM	PM	1	1	1	0	0	0	PM	1	PM	NA	unknown	ITGB1 FNRB MDF2 MSK12	Integrin beta-1 (Fibronectin receptor subunit beta) (Glycoprotein IIa) (GPIIA) (VLA-4 subunit beta) (CD antigen CD29)
P05556_H	unknown	PEROXISOME	1	1	1	NA	0	0	PEROXISOME	1	PEROXISOME	NA	unknown	NA	NA
P05783	unknown	NUCLEUS	1	1	1	NA	0	0	NUCLEUS	1	NUCLEUS	NA	unknown	KRT18 CYK18 PIG46	Keratin, type I cytoskeletal 18 (Cell proliferation-inducing gene 46 protein) (Cytokeratin-18) (CK-18) (Keratin-18) (K18)
P05783_H	unknown	NUCLEUS	1	1	1	NA	0	0	NUCLEUS	1	NUCLEUS	NA	unknown	NA	NA
P05787	unknown	NUCLEUS	1	1	1	NA	0	0	NUCLEUS	1	NUCLEUS	NA	unknown	KRT8 CYK8	Keratin, type II cytoskeletal 8 (Cytokeratin-8) (CK-8) (Keratin-8) (K8) (Type-II keratin Kb8)
P05787_H	unknown	NUCLEUS	1	1	1	NA	0	0.000888889	NUCLEUS	0.999111	NUCLEUS	NA	unknown	NA	NA
P05997_H	unknown	PM	0.892864	0.583272	0.988699	NA	0.992	0	unknown	1	unknown	1	DL candidate	NA	NA
P06132	unknown	CYTOSOL	1	1	1	NA	0	0	CYTOSOL	1	CYTOSOL	NA	unknown	UROD	Uroporphyrinogen decarboxylase (UPD) (URO-D) (EC 4.1.1.37)
P06280	LYSOSOME	LYSOSOME	1	1	1	0	0	0	LYSOSOME	1	LYSOSOME	NA	unknown	GLA	Alpha-galactosidase A (EC 3.2.1.22) (Alpha-D-galactosidase A) (Alpha-D-galactoside galactohydrolase) (Galactosylgalactosylglucosylceramidase GLA) (Melibiase) (Agalsidase)
P06396	unknown	CYTOSOL	1	1	1	NA	0	0	CYTOSOL	1	CYTOSOL	NA	unknown	GSN	Gelsolin (AGEL) (Actin-depolymerizing factor) (ADF) (Brevin)
P06396_H	unknown	CYTOSOL	1	1	1	NA	0	0	CYTOSOL	1	CYTOSOL	NA	unknown	NA	NA
P06454	unknown	xCYTOSKELETON	1	1	1	NA	0	0.00222222	xCYTOSKELETON	0.997778	xCYTOSKELETON	NA	unknown	PTMA TMSA	Prothymosin alpha [Cleaved into: Prothymosin alpha, N-terminally processed; Thymosin alpha-1]
P06454_H	unknown	xCYTOSKELETON	1	1	1	NA	0	0.329778	xCYTOSKELETON	0.670222	xCYTOSKELETON	NA	unknown	NA	NA
P06493	unknown	NUCLEUS	0.99928	0.999599	0.999994	NA	0.02	1	NUCLEUS	0	unknown	NA	unknown	CDK1 CDC2 CDC28A CDKN1 P34CDC2	Cyclin-dependent kinase 1 (CDK1) (EC 2.7.11.22) (EC 2.7.11.23) (Cell division control protein 2 homolog) (Cell division protein kinase 1) (p34 protein kinase)
P06493_H	unknown	NUCLEUS	1	1	1	NA	0	0.992	NUCLEUS	0.008	unknown	NA	unknown	NA	NA
P06576	MITOCHONDRION	MITOCHONDRION	1	1	1	0	0	0	MITOCHONDRION	1	MITOCHONDRION	NA	unknown	ATP5F1B ATP5B ATPMB ATPSB	ATP synthase subunit beta, mitochondrial (EC 7.1.2.2) (ATP synthase F1 subunit beta)
P06576_H	unknown	MITOCHONDRION	1	1	1	NA	0	0	MITOCHONDRION	1	MITOCHONDRION	NA	unknown	NA	NA
P06703	unknown	xCYTOSKELETON	1	1	1	NA	0	0	xCYTOSKELETON	1	xCYTOSKELETON	NA	unknown	S100A6 CACY	Protein S100-A6 (Calcyclin) (Growth factor-inducible protein 2A9) (MLN 4) (Prolactin receptor-associated protein) (PRA) (S100 calcium-binding protein A6)
P06703_H	unknown	xCYTOSKELETON	0.986931	0.969018	0.996218	NA	0.012	0	xCYTOSKELETON	1	xCYTOSKELETON	NA	unknown	NA	NA
P06733	unknown	xCYTOSKELETON	1	1	1	NA	0	0	xCYTOSKELETON	1	xCYTOSKELETON	NA	unknown	ENO1 ENO1L1 MBPB1 MPB1	Alpha-enolase (EC 4.2.1.11) (2-phospho-D-glycerate hydro-lyase) (C-myc promoter-binding protein) (Enolase 1) (MBP-1) (MPB-1) (Non-neural enolase) (NNE) (Phosphopyruvate hydratase) (Plasminogen-binding protein)
P06733_H	unknown	xCYTOSKELETON	1	1	1	NA	0	0	xCYTOSKELETON	1	xCYTOSKELETON	NA	unknown	NA	NA
P06737	unknown	CYTOSOL	1	1	1	NA	0	0.495556	CYTOSOL	0.504444	CYTOSOL	NA	unknown	PYGL	Glycogen phosphorylase, liver form (EC 2.4.1.1)
P06737_H	unknown	CYTOSOL	1	1	1	NA	0	0.994222	CYTOSOL	0.00577778	unknown	NA	unknown	NA	NA
P06744	unknown	CYTOSOL	1	1	1	NA	0	0	CYTOSOL	1	CYTOSOL	NA	unknown	GPI	Glucose-6-phosphate isomerase (GPI) (EC 5.3.1.9) (Autocrine motility factor) (AMF) (Neuroleukin) (NLK) (Phosphoglucose isomerase) (PGI) (Phosphohexose isomerase) (PHI) (Sperm antigen 36) (SA-36)
P06744_H	unknown	CYTOSOL	1	1	1	NA	0	0	CYTOSOL	1	CYTOSOL	NA	unknown	NA	NA
P06748	unknown	NUCLEUS	0.999921	0.999568	0.999997	NA	0	0	NUCLEUS	1	NUCLEUS	NA	unknown	NPM1 NPM	Nucleophosmin (NPM) (Nucleolar phosphoprotein B23) (Nucleolar protein NO38) (Numatrin)
P06748_H	unknown	NUCLEUS	0.983629	0.931568	0.998602	NA	0.004	0	NUCLEUS	1	NUCLEUS	NA	unknown	NA	NA
P06753	unknown	xCYTOSKELETON	0.92624	0.740701	0.990323	NA	0.056	0.988	xCYTOSKELETON	0.012	unknown	NA	unknown	TPM3	Tropomyosin alpha-3 chain (Gamma-tropomyosin) (Tropomyosin-3) (Tropomyosin-5) (hTM5)
P06753_H	unknown	xCYTOSKELETON	0.989613	0.964668	0.998493	NA	0.004	0.0302222	xCYTOSKELETON	0.969778	xCYTOSKELETON	NA	unknown	NA	NA
P06756	unknown	PM	0.985496	0.957593	0.995881	NA	0.996	0	PM	1	PM	1	DL candidate	ITGAV MSK8 VNRA VTNR	Integrin alpha-V (Vitronectin receptor) (Vitronectin receptor subunit alpha) (CD antigen CD51) [Cleaved into: Integrin alpha-V heavy chain; Integrin alpha-V light chain]
P06756_H	unknown	ER	1	0.999999	1	NA	1	0	ER	1	ER	1	DL candidate	NA	NA
P06865	unknown	LYSOSOME	0.999999	0.999994	1	NA	0	0	LYSOSOME	1	LYSOSOME	NA	unknown	HEXA	Beta-hexosaminidase subunit alpha (EC 3.2.1.52) (Beta-N-acetylhexosaminidase subunit alpha) (Hexosaminidase subunit A) (N-acetyl-beta-glucosaminidase subunit alpha)
P06865_H	unknown	PEROXISOME	0.999313	0.993615	1	NA	1	0	PEROXISOME	1	PEROXISOME	1	DL candidate	NA	NA
P07099	unknown	ER	0.999962	0.999877	0.999995	NA	0	0	ER	1	ER	NA	unknown	EPHX1 EPHX EPOX	Epoxide hydrolase 1 (EC 3.3.2.9) (Epoxide hydratase) (Microsomal epoxide hydrolase) (mEH)
P07099_H	unknown	ER	1	1	1	NA	0	0	ER	1	ER	NA	unknown	NA	NA
P07108	unknown	xCYTOSKELETON	1	1	1	NA	0	0	xCYTOSKELETON	1	xCYTOSKELETON	NA	unknown	DBI	Acyl-CoA-binding protein (ACBP) (Diazepam-binding inhibitor) (DBI) (Endozepine) (EP)
P07195	CYTOSOL	CYTOSOL	1	1	1	0	0	0	CYTOSOL	1	CYTOSOL	NA	unknown	LDHB	L-lactate dehydrogenase B chain (LDH-B) (EC 1.1.1.27) (LDH heart subunit) (LDH-H) (Renal carcinoma antigen NY-REN-46)
P07195_H	unknown	xCYTOSKELETON	0.988941	0.927317	0.999023	NA	0.052	0	xCYTOSKELETON	1	xCYTOSKELETON	NA	unknown	NA	NA
P07203	unknown	GA	1	1	1	NA	0	1	GA	0	unknown	NA	unknown	GPX1	Glutathione peroxidase 1 (GPx-1) (GSHPx-1) (EC 1.11.1.9) (Cellular glutathione peroxidase)
P07237	ER	ER	1	1	1	0	0	0	ER	1	ER	NA	unknown	P4HB ERBA2L PDI PDIA1 PO4DB	Protein disulfide-isomerase (PDI) (EC 5.3.4.1) (Cellular thyroid hormone-binding protein) (Prolyl 4-hydroxylase subunit beta) (p55)
P07237_H	unknown	LYSOSOME	0.999971	0.999857	0.999998	NA	1	0	LYSOSOME	1	LYSOSOME	1	DL candidate	NA	NA
P07305	xCHROMATIN	xCHROMATIN	1	1	1	0	0	0	xCHROMATIN	1	xCHROMATIN	NA	unknown	H1-0 H1F0 H1FV	Histone H1.0 (Histone H1') (Histone H1(0)) [Cleaved into: Histone H1.0, N-terminally processed]
P07339	LYSOSOME	LYSOSOME	1	1	1	0	0	0	LYSOSOME	1	LYSOSOME	NA	unknown	CTSD CPSD	Cathepsin D (EC 3.4.23.5) [Cleaved into: Cathepsin D light chain; Cathepsin D heavy chain]
P07339_H	unknown	PEROXISOME	1	1	1	NA	1	0	PEROXISOME	1	PEROXISOME	1	DL candidate	NA	NA
P07355	unknown	LYSOSOME	1	1	1	NA	0	0	LYSOSOME	1	LYSOSOME	NA	unknown	ANXA2 ANX2 ANX2L4 CAL1H LPC2D	Annexin A2 (Annexin II) (Annexin-2) (Calpactin I heavy chain) (Calpactin-1 heavy chain) (Chromobindin-8) (Lipocortin II) (Placental anticoagulant protein IV) (PAP-IV) (Protein I) (p36)
P07355_H	unknown	LYSOSOME	1	1	1	NA	0.428	0	LYSOSOME	1	LYSOSOME	NA	unknown	NA	NA
P07384	unknown	CYTOSOL	1	1	1	NA	0	0	CYTOSOL	1	CYTOSOL	NA	unknown	CAPN1 CANPL1 PIG30	Calpain-1 catalytic subunit (EC 3.4.22.52) (Calcium-activated neutral proteinase 1) (CANP 1) (Calpain mu-type) (Calpain-1 large subunit) (Cell proliferation-inducing gene 30 protein) (Micromolar-calpain) (muCANP)
P07384_H	unknown	CYTOSOL	1	1	1	NA	0	0.973333	CYTOSOL	0.0266667	unknown	NA	unknown	NA	NA
P07437	unknown	xCYTOSKELETON	1	1	1	NA	0	0	xCYTOSKELETON	1	xCYTOSKELETON	NA	unknown	TUBB TUBB5 OK/SW-cl.56	Tubulin beta chain (Tubulin beta-5 chain)
P07437_H	unknown	xCYTOSKELETON	1	1	1	NA	0.62	0	xCYTOSKELETON	1	xCYTOSKELETON	NA	unknown	NA	NA
P07602	unknown	LYSOSOME	1	1	1	NA	0	1	LYSOSOME	0	unknown	NA	unknown	PSAP GLBA SAP1	Prosaposin (Proactivator polypeptide) [Cleaved into: Saposin-A (Protein A); Saposin-B-Val; Saposin-B (Cerebroside sulfate activator) (CSAct) (Dispersin) (Sphingolipid activator protein 1) (SAP-1) (Sulfatide/GM1 activator); Saposin-C (A1 activator) (Co-beta-glucosidase) (Glucosylceramidase activator) (Sphingolipid activator protein 2) (SAP-2); Saposin-D (Component C) (Protein C)]
P07602_H	unknown	LYSOSOME	1	1	1	NA	0	0	LYSOSOME	1	LYSOSOME	NA	unknown	NA	NA
P07686	LYSOSOME	LYSOSOME	1	1	1	0	0	0	LYSOSOME	1	LYSOSOME	NA	unknown	HEXB HCC7	Beta-hexosaminidase subunit beta (EC 3.2.1.52) (Beta-N-acetylhexosaminidase subunit beta) (Hexosaminidase subunit B) (Cervical cancer proto-oncogene 7 protein) (HCC-7) (N-acetyl-beta-glucosaminidase subunit beta) [Cleaved into: Beta-hexosaminidase subunit beta chain B; Beta-hexosaminidase subunit beta chain A]
P07686_H	unknown	PEROXISOME	0.887082	0.16404	1	NA	1	0	unknown	1	unknown	1	DL candidate	NA	NA
P07711	unknown	LYSOSOME	1	1	1	NA	1	0	LYSOSOME	1	LYSOSOME	1	DL candidate	CTSL CTSL1	Procathepsin L (EC 3.4.22.15) (Cathepsin L1) (Major excreted protein) (MEP) [Cleaved into: Cathepsin L; Cathepsin L heavy chain; Cathepsin L light chain]
P07737	xCYTOSKELETON	xCYTOSKELETON	1	1	1	0	0	0	xCYTOSKELETON	1	xCYTOSKELETON	NA	unknown	PFN1	Profilin-1 (Epididymis tissue protein Li 184a) (Profilin I)
P07737_H	unknown	xCYTOSKELETON	1	1	1	NA	0	0	xCYTOSKELETON	1	xCYTOSKELETON	NA	unknown	NA	NA
P07741	unknown	xCYTOSKELETON	0.999707	0.999016	0.999949	NA	0	0.000888889	xCYTOSKELETON	0.999111	xCYTOSKELETON	NA	unknown	APRT	Adenine phosphoribosyltransferase (APRT) (EC 2.4.2.7)
P07814	unknown	PROTEASOME	1	1	1	NA	0	0	PROTEASOME	1	PROTEASOME	NA	unknown	EPRS1 EPRS GLNS PARS QARS QPRS PIG32	Bifunctional glutamate/proline--tRNA ligase (Bifunctional aminoacyl-tRNA synthetase) (Cell proliferation-inducing gene 32 protein) (Glutamatyl-prolyl-tRNA synthetase) [Includes: Glutamate--tRNA ligase (EC 6.1.1.17) (Glutamyl-tRNA synthetase) (GluRS); Proline--tRNA ligase (EC 6.1.1.15) (Prolyl-tRNA synthetase)]
P07814_H	unknown	NUCLEUS	0.99936	0.994777	1	NA	1	1	NUCLEUS	0	unknown	1	DL candidate	NA	NA
P07858	LYSOSOME	LYSOSOME	1	1	1	0	0	0	LYSOSOME	1	LYSOSOME	NA	unknown	CTSB CPSB	Cathepsin B (EC 3.4.22.1) (APP secretase) (APPS) (Cathepsin B1) [Cleaved into: Cathepsin B light chain; Cathepsin B heavy chain]
P07858_H	unknown	LYSOSOME	0.999967	0.999868	0.999996	NA	0	0	LYSOSOME	1	LYSOSOME	NA	unknown	NA	NA
P07900	unknown	xCYTOSKELETON	1	1	1	NA	0.372	0	xCYTOSKELETON	1	xCYTOSKELETON	NA	unknown	HSP90AA1 HSP90A HSPC1 HSPCA	Heat shock protein HSP 90-alpha (EC 3.6.4.10) (Heat shock 86 kDa) (HSP 86) (HSP86) (Lipopolysaccharide-associated protein 2) (LAP-2) (LPS-associated protein 2) (Renal carcinoma antigen NY-REN-38)
P07900_H	unknown	xCYTOSKELETON	1	1	1	NA	0	0	xCYTOSKELETON	1	xCYTOSKELETON	NA	unknown	NA	NA
P07910	unknown	NUCLEUS	1	1	1	NA	0	0.00444444	NUCLEUS	0.995556	NUCLEUS	NA	unknown	HNRNPC HNRPC	Heterogeneous nuclear ribonucleoproteins C1/C2 (hnRNP C1/C2)
P07910_H	unknown	NUCLEUS	1	1	1	NA	0	0	NUCLEUS	1	NUCLEUS	NA	unknown	NA	NA
P07919	unknown	MITOCHONDRION	1	1	1	NA	0	0	MITOCHONDRION	1	MITOCHONDRION	NA	unknown	UQCRH	Cytochrome b-c1 complex subunit 6, mitochondrial (Complex III subunit 6) (Complex III subunit VIII) (Cytochrome c1 non-heme 11 kDa protein) (Mitochondrial hinge protein) (Ubiquinol-cytochrome c reductase complex 11 kDa protein)
P07919_H	unknown	MITOCHONDRION	1	1	1	NA	1	0	MITOCHONDRION	1	MITOCHONDRION	1	DL candidate	NA	NA
P07942	unknown	PM	0.820874	0.42209	0.972907	NA	1	0	unknown	1	unknown	1	DL candidate	LAMB1	Laminin subunit beta-1 (Laminin B1 chain) (Laminin-1 subunit beta) (Laminin-10 subunit beta) (Laminin-12 subunit beta) (Laminin-2 subunit beta) (Laminin-6 subunit beta) (Laminin-8 subunit beta)
P07942_H	unknown	LYSOSOME	1	0.999998	1	NA	1	0	LYSOSOME	1	LYSOSOME	1	DL candidate	NA	NA
P07947	unknown	PM	0.947107	0.82172	0.991338	NA	0.936	0	PM	1	PM	NA	unknown	YES1 YES	Tyrosine-protein kinase Yes (EC 2.7.10.2) (Proto-oncogene c-Yes) (p61-Yes)
P07947_H	unknown	LYSOSOME	1	1	1	NA	0	0	LYSOSOME	1	LYSOSOME	NA	unknown	NA	NA
P07951	unknown	CYTOSOL	1	0.999999	1	NA	0.42	0.436	CYTOSOL	0.564	CYTOSOL	NA	unknown	TPM2 TMSB	Tropomyosin beta chain (Beta-tropomyosin) (Tropomyosin-2)
P07951_H	unknown	CYTOSOL	0.999996	0.999975	1	NA	0.308	0.00222222	CYTOSOL	0.997778	CYTOSOL	NA	unknown	NA	NA
P07954	unknown	GA	0.995583	0.974209	0.999989	NA	0.608	0	GA	1	GA	NA	unknown	FH	Fumarate hydratase, mitochondrial (Fumarase) (HsFH) (EC 4.2.1.2)
P07954_H	unknown	GA	1	1	1	NA	1	0	GA	1	GA	1	DL candidate	NA	NA
P07996_H	unknown	PM	0.99984	0.999486	0.999964	NA	1	0	PM	1	PM	1	DL candidate	NA	NA
P08123	unknown	LYSOSOME	0.999998	0.999987	1	NA	1	1	LYSOSOME	0	unknown	1	DL candidate	COL1A2	Collagen alpha-2(I) chain (Alpha-2 type I collagen)
P08123_H	unknown	GA	0.998519	0.993204	0.999837	NA	0.008	0	GA	1	GA	NA	unknown	NA	NA
P08133	unknown	xCYTOSKELETON	1	1	1	NA	0.352	0	xCYTOSKELETON	1	xCYTOSKELETON	NA	unknown	ANXA6 ANX6	Annexin A6 (67 kDa calelectrin) (Annexin VI) (Annexin-6) (Calphobindin-II) (CPB-II) (Chromobindin-20) (Lipocortin VI) (Protein III) (p68) (p70)
P08133_H	unknown	xCYTOSKELETON	0.999998	0.999995	1	NA	1	0	xCYTOSKELETON	1	xCYTOSKELETON	1	DL candidate	NA	NA
P08134	unknown	CYTOSOL	1	1	1	NA	0	0.288444	CYTOSOL	0.711556	CYTOSOL	NA	unknown	RHOC ARH9 ARHC	Rho-related GTP-binding protein RhoC (Rho cDNA clone 9) (h9)
P08134_H	unknown	CYTOSOL	1	1	1	NA	0	0.498667	CYTOSOL	0.501333	CYTOSOL	NA	unknown	NA	NA
P08174_H	unknown	LYSOSOME	1	1	1	NA	0	0	LYSOSOME	1	LYSOSOME	NA	unknown	NA	NA
P08195	unknown	LYSOSOME	1	1	1	NA	0	0	LYSOSOME	1	LYSOSOME	NA	unknown	SLC3A2 MDU1	Amino acid transporter heavy chain SLC3A2 (4F2 cell-surface antigen heavy chain) (4F2hc) (4F2 heavy chain antigen) (Lymphocyte activation antigen 4F2 large subunit) (Solute carrier family 3 member 2) (CD antigen CD98)
P08195_H	unknown	LYSOSOME	1	1	1	NA	0	0	LYSOSOME	1	LYSOSOME	NA	unknown	NA	NA
P08237	unknown	CYTOSOL	1	1	1	NA	0	0.00622222	CYTOSOL	0.993778	CYTOSOL	NA	unknown	PFKM PFKX	ATP-dependent 6-phosphofructokinase, muscle type (ATP-PFK) (PFK-M) (EC 2.7.1.11) (6-phosphofructokinase type A) (Phosphofructo-1-kinase isozyme A) (PFK-A) (Phosphohexokinase)
P08237_H	unknown	CYTOSOL	0.987692	0.950075	0.998946	NA	0.012	1	CYTOSOL	0	unknown	NA	unknown	NA	NA
P08238	unknown	xCYTOSKELETON	0.995431	0.987455	0.998903	NA	1	0	xCYTOSKELETON	1	xCYTOSKELETON	1	DL candidate	HSP90AB1 HSP90B HSPC2 HSPCB	Heat shock protein HSP 90-beta (HSP 90) (Heat shock 84 kDa) (HSP 84) (HSP84)
P08238_H	unknown	CYTOSOL	1	1	1	NA	0	0	CYTOSOL	1	CYTOSOL	NA	unknown	NA	NA
P08240	ER	ER	1	1	1	0	0	0	ER	1	ER	NA	unknown	SRPRA SRPR	Signal recognition particle receptor subunit alpha (SR-alpha) (Docking protein alpha) (DP-alpha)
P08240_H	unknown	PEROXISOME	0.999995	0.999988	0.999999	NA	1	0	PEROXISOME	1	PEROXISOME	1	DL candidate	NA	NA
P08243	unknown	CYTOSOL	1	1	1	NA	0	0	CYTOSOL	1	CYTOSOL	NA	unknown	ASNS TS11	Asparagine synthetase [glutamine-hydrolyzing] (EC 6.3.5.4) (Cell cycle control protein TS11) (Glutamine-dependent asparagine synthetase)
P08243_H	unknown	CYTOSOL	0.999996	0.999988	0.999999	NA	0	0	CYTOSOL	1	CYTOSOL	NA	unknown	NA	NA
P08559	unknown	MITOCHONDRION	1	1	1	NA	0	0	MITOCHONDRION	1	MITOCHONDRION	NA	unknown	PDHA1 PHE1A	Pyruvate dehydrogenase E1 component subunit alpha, somatic form, mitochondrial (EC 1.2.4.1) (PDHE1-A type I)
P08559_H	unknown	MITOCHONDRION	1	1	1	NA	0	0	MITOCHONDRION	1	MITOCHONDRION	NA	unknown	NA	NA
P08574	unknown	GA	1	1	1	NA	0	0	GA	1	GA	NA	unknown	CYC1	Cytochrome c1, heme protein, mitochondrial (EC 7.1.1.8) (Complex III subunit 4) (Complex III subunit IV) (Cytochrome b-c1 complex subunit 4) (Ubiquinol-cytochrome-c reductase complex cytochrome c1 subunit) (Cytochrome c-1)
P08574_H	unknown	GA	1	1	1	NA	0	0.0266667	GA	0.973333	GA	NA	unknown	NA	NA
P08579	unknown	NUCLEUS	1	1	1	NA	0	0	NUCLEUS	1	NUCLEUS	NA	unknown	SNRPB2	U2 small nuclear ribonucleoprotein B'' (U2 snRNP B'')
P08579_H	unknown	NUCLEUS	1	1	1	NA	0	0	NUCLEUS	1	NUCLEUS	NA	unknown	NA	NA
P08581_H	unknown	PEROXISOME	0.970077	0.895912	0.994364	NA	1	0	PEROXISOME	1	PEROXISOME	1	DL candidate	NA	NA
P08621	unknown	RIBOSOME	0.999955	0.999873	0.999989	NA	0	0	RIBOSOME	1	RIBOSOME	NA	unknown	SNRNP70 RNPU1Z RPU1 SNRP70 U1AP1	U1 small nuclear ribonucleoprotein 70 kDa (U1 snRNP 70 kDa) (U1-70K) (snRNP70)
P08621_H	unknown	RIBOSOME	1	0.999999	1	NA	0	0	RIBOSOME	1	RIBOSOME	NA	unknown	NA	NA
P08648	PM	PM	1	1	1	0	0	0	PM	1	PM	NA	unknown	ITGA5 FNRA	Integrin alpha-5 (CD49 antigen-like family member E) (Fibronectin receptor subunit alpha) (Integrin alpha-F) (VLA-5) (CD antigen CD49e) [Cleaved into: Integrin alpha-5 heavy chain; Integrin alpha-5 light chain]
P08648_H	unknown	PEROXISOME	0.896696	0.672861	0.983804	NA	1	0	unknown	1	unknown	1	DL candidate	NA	NA
P08670	unknown	NUCLEUS	1	1	1	NA	0	0	NUCLEUS	1	NUCLEUS	NA	unknown	VIM	Vimentin
P08670_H	unknown	NUCLEUS	1	1	1	NA	0	0	NUCLEUS	1	NUCLEUS	NA	unknown	NA	NA
P08708	unknown	RIBOSOME	0.999855	0.999589	0.999966	NA	0	0	RIBOSOME	1	RIBOSOME	NA	unknown	RPS17 RPS17L	Small ribosomal subunit protein eS17 (40S ribosomal protein S17)
P08708_H	unknown	RIBOSOME	1	1	1	NA	0	0	RIBOSOME	1	RIBOSOME	NA	unknown	NA	NA
P08754	PM	PM	1	1	1	0	0	0	PM	1	PM	NA	unknown	GNAI3	Guanine nucleotide-binding protein G(i) subunit alpha-3 (G(i) alpha-3)
P08754_H	unknown	LYSOSOME	0.91326	0.769542	0.981414	NA	0.064	0	LYSOSOME	1	LYSOSOME	NA	unknown	NA	NA
P08758	unknown	xCYTOSKELETON	1	1	1	NA	0	0	xCYTOSKELETON	1	xCYTOSKELETON	NA	unknown	ANXA5 ANX5 ENX2 PP4	Annexin A5 (Anchorin CII) (Annexin V) (Annexin-5) (Calphobindin I) (CPB-I) (Endonexin II) (Lipocortin V) (Placental anticoagulant protein 4) (PP4) (Placental anticoagulant protein I) (PAP-I) (Thromboplastin inhibitor) (Vascular anticoagulant-alpha) (VAC-alpha)
P08758_H	unknown	xCYTOSKELETON	1	1	1	NA	0	0	xCYTOSKELETON	1	xCYTOSKELETON	NA	unknown	NA	NA
P08779	unknown	NUCLEUS	1	1	1	NA	0	1	NUCLEUS	0	unknown	NA	unknown	KRT16 KRT16A	Keratin, type I cytoskeletal 16 (Cytokeratin-16) (CK-16) (Keratin-16) (K16)
P08865	RIBOSOME	RIBOSOME	1	1	1	0	0	0	RIBOSOME	1	RIBOSOME	NA	unknown	RPSA LAMBR LAMR1	Small ribosomal subunit protein uS2 (37 kDa laminin receptor precursor) (37LRP) (37/67 kDa laminin receptor) (LRP/LR) (40S ribosomal protein SA) (67 kDa laminin receptor) (67LR) (Colon carcinoma laminin-binding protein) (Laminin receptor 1) (LamR) (Laminin-binding protein precursor p40) (LBP/p40) (Multidrug resistance-associated protein MGr1-Ag) (NEM/1CHD4)
P08865_H	unknown	RIBOSOME	0.994066	0.997207	0.999827	NA	0.02	0	RIBOSOME	1	RIBOSOME	NA	unknown	NA	NA
P08962_H	unknown	PM	0.814845	0.505022	0.967055	NA	0.824	0	unknown	1	unknown	NA	unknown	NA	NA
P09012	unknown	NUCLEUS	1	1	1	NA	0	0	NUCLEUS	1	NUCLEUS	NA	unknown	SNRPA	U1 small nuclear ribonucleoprotein A (U1 snRNP A) (U1-A) (U1A)
P09012_H	unknown	NUCLEUS	0.999999	0.999997	1	NA	0	0	NUCLEUS	1	NUCLEUS	NA	unknown	NA	NA
P09104	unknown	xCYTOSKELETON	0.983	0.893922	0.999902	NA	0.316	0	xCYTOSKELETON	1	xCYTOSKELETON	NA	unknown	ENO2	Gamma-enolase (EC 4.2.1.11) (2-phospho-D-glycerate hydro-lyase) (Enolase 2) (Neural enolase) (Neuron-specific enolase) (NSE)
P09110	PEROXISOME	PEROXISOME	1	1	1	0	0	0	PEROXISOME	1	PEROXISOME	NA	unknown	ACAA1 ACAA PTHIO	3-ketoacyl-CoA thiolase, peroxisomal (EC 2.3.1.16) (Acetyl-CoA C-myristoyltransferase) (EC 2.3.1.155) (Acetyl-CoA acyltransferase) (EC 2.3.1.9) (Beta-ketothiolase) (Peroxisomal 3-oxoacyl-CoA thiolase)
P09110_H	unknown	PEROXISOME	0.848938	0.612004	0.964896	NA	0.144	0	unknown	1	unknown	NA	unknown	NA	NA
P09132	unknown	PEROXISOME	0.975623	0.910196	0.996496	NA	1	0	PEROXISOME	1	PEROXISOME	1	DL candidate	SRP19	Signal recognition particle 19 kDa protein (SRP19)
P09211	unknown	CYTOSOL	1	1	1	NA	0	0	CYTOSOL	1	CYTOSOL	NA	unknown	GSTP1 FAEES3 GST3	Glutathione S-transferase P (EC 2.5.1.18) (GST class-pi) (GSTP1-1)
P09211_H	unknown	CYTOSOL	1	1	1	NA	0	0	CYTOSOL	1	CYTOSOL	NA	unknown	NA	NA
P09382	unknown	xCYTOSKELETON	1	1	1	NA	0	0	xCYTOSKELETON	1	xCYTOSKELETON	NA	unknown	LGALS1	Galectin-1 (Gal-1) (14 kDa laminin-binding protein) (HLBP14) (14 kDa lectin) (Beta-galactoside-binding lectin L-14-I) (Galaptin) (HBL) (HPL) (Lactose-binding lectin 1) (Lectin galactoside-binding soluble 1) (Putative MAPK-activating protein PM12) (S-Lac lectin 1)
P09382_H	unknown	xCYTOSKELETON	1	1	1	NA	0	0	xCYTOSKELETON	1	xCYTOSKELETON	NA	unknown	NA	NA
P09429	unknown	xCHROMATIN	1	1	1	NA	0.8	1	xCHROMATIN	0	unknown	NA	unknown	HMGB1 HMG1	High mobility group protein B1 (High mobility group protein 1) (HMG-1)
P09429_H	unknown	xCHROMATIN	1	1	1	NA	0	1	xCHROMATIN	0	unknown	NA	unknown	NA	NA
P09486_H	unknown	PM	0.999842	0.999439	0.999979	NA	0	0	PM	1	PM	NA	unknown	NA	NA
P09493	unknown	CYTOSOL	0.960463	0.85158	0.998953	NA	0.936	0.985778	CYTOSOL	0.0142222	unknown	NA	unknown	TPM1 C15orf13 TMSA	Tropomyosin alpha-1 chain (Alpha-tropomyosin) (Tropomyosin-1)
P09493_H	unknown	CYTOSOL	1	1	1	NA	1	0.0351111	CYTOSOL	0.964889	CYTOSOL	1	DL candidate	NA	NA
P09496	unknown	CYTOSOL	1	1	1	NA	0	1	CYTOSOL	0	unknown	NA	unknown	CLTA	Clathrin light chain A (Lca)
P09496_H	unknown	CYTOSOL	1	1	1	NA	0	1	CYTOSOL	0	unknown	NA	unknown	NA	NA
P09497	unknown	CYTOSOL	1	1	1	NA	0	1	CYTOSOL	0	unknown	NA	unknown	CLTB	Clathrin light chain B (Lcb)
P09497_H	unknown	CYTOSOL	0.999987	0.999949	0.999999	NA	0	1	CYTOSOL	0	unknown	NA	unknown	NA	NA
P09525	unknown	CYTOSOL	1	1	1	NA	0	0	CYTOSOL	1	CYTOSOL	NA	unknown	ANXA4 ANX4	Annexin A4 (35-beta calcimedin) (Annexin IV) (Annexin-4) (Carbohydrate-binding protein p33/p41) (Chromobindin-4) (Endonexin I) (Lipocortin IV) (P32.5) (PP4-X) (Placental anticoagulant protein II) (PAP-II) (Protein II)
P09525_H	unknown	CYTOSOL	1	1	1	NA	0	0	CYTOSOL	1	CYTOSOL	NA	unknown	NA	NA
P09543	unknown	LYSOSOME	0.997555	0.991888	0.999712	NA	0	0	LYSOSOME	1	LYSOSOME	NA	unknown	CNP	2',3'-cyclic-nucleotide 3'-phosphodiesterase (CNP) (CNPase) (EC 3.1.4.37)
P09543_H	unknown	LYSOSOME	0.963856	0.893894	0.994341	NA	0.036	0	LYSOSOME	1	LYSOSOME	NA	unknown	NA	NA
P09619	unknown	ER	1	1	1	NA	1	1	ER	0	unknown	1	DL candidate	PDGFRB PDGFR PDGFR1	Platelet-derived growth factor receptor beta (PDGF-R-beta) (PDGFR-beta) (EC 2.7.10.1) (Beta platelet-derived growth factor receptor) (Beta-type platelet-derived growth factor receptor) (CD140 antigen-like family member B) (Platelet-derived growth factor receptor 1) (PDGFR-1) (CD antigen CD140b)
P09619_H	unknown	ER	0.696878	0.184452	0.968035	NA	0.712	1	unknown	0	unknown	NA	unknown	NA	NA
P09622	MITOCHONDRION	MITOCHONDRION	1	1	1	0	0	0	MITOCHONDRION	1	MITOCHONDRION	NA	unknown	DLD GCSL LAD PHE3	Dihydrolipoyl dehydrogenase, mitochondrial (EC 1.8.1.4) (Dihydrolipoamide dehydrogenase) (Glycine cleavage system L protein)
P09622_H	unknown	MITOCHONDRION	1	1	1	NA	0	0	MITOCHONDRION	1	MITOCHONDRION	NA	unknown	NA	NA
P09651	unknown	NUCLEUS	1	1	1	NA	0	0.000444444	NUCLEUS	0.999556	NUCLEUS	NA	unknown	HNRNPA1 HNRPA1	Heterogeneous nuclear ribonucleoprotein A1 (hnRNP A1) (Helix-destabilizing protein) (Single-strand RNA-binding protein) (hnRNP core protein A1) [Cleaved into: Heterogeneous nuclear ribonucleoprotein A1, N-terminally processed]
P09651_H	unknown	NUCLEUS	1	1	1	NA	0	0	NUCLEUS	1	NUCLEUS	NA	unknown	NA	NA
P09661	NUCLEUS	NUCLEUS	1	1	1	0	0	0	NUCLEUS	1	NUCLEUS	NA	unknown	SNRPA1	U2 small nuclear ribonucleoprotein A' (U2 snRNP A')
P09661_H	unknown	NUCLEUS	1	1	1	NA	0	0	NUCLEUS	1	NUCLEUS	NA	unknown	NA	NA
P09669	unknown	MITOCHONDRION	1	1	1	NA	0	0	MITOCHONDRION	1	MITOCHONDRION	NA	unknown	COX6C	Cytochrome c oxidase subunit 6C (Cytochrome c oxidase polypeptide VIc)
P09874	unknown	xCHROMATIN	1	1	1	NA	0	0	xCHROMATIN	1	xCHROMATIN	NA	unknown	PARP1 ADPRT PPOL	Poly [ADP-ribose] polymerase 1 (PARP-1) (EC 2.4.2.30) (ADP-ribosyltransferase diphtheria toxin-like 1) (ARTD1) (DNA ADP-ribosyltransferase PARP1) (EC 2.4.2.-) (NAD(+) ADP-ribosyltransferase 1) (ADPRT 1) (Poly[ADP-ribose] synthase 1) (Protein poly-ADP-ribosyltransferase PARP1) (EC 2.4.2.-) [Cleaved into: Poly [ADP-ribose] polymerase 1, processed C-terminus (Poly [ADP-ribose] polymerase 1, 89-kDa f…
P09874_H	unknown	xCHROMATIN	1	1	1	NA	0	0.000444444	xCHROMATIN	0.999556	xCHROMATIN	NA	unknown	NA	NA
P09936	unknown	CYTOSOL	0.999989	0.999974	0.999997	NA	0	0	CYTOSOL	1	CYTOSOL	NA	unknown	UCHL1	Ubiquitin carboxyl-terminal hydrolase isozyme L1 (UCH-L1) (EC 3.4.19.12) (Neuron cytoplasmic protein 9.5) (PGP 9.5) (PGP9.5) (Ubiquitin thioesterase L1)
P09960	unknown	CYTOSOL	1	1	1	NA	0	0	CYTOSOL	1	CYTOSOL	NA	unknown	LTA4H LTA4	Leukotriene A-4 hydrolase (LTA-4 hydrolase) (EC 3.3.2.6) (Leukotriene A(4) hydrolase) (Tripeptide aminopeptidase LTA4H) (EC 3.4.11.4)
P09972	unknown	CYTOSOL	1	1	1	NA	0	0	CYTOSOL	1	CYTOSOL	NA	unknown	ALDOC ALDC	Fructose-bisphosphate aldolase C (EC 4.1.2.13) (Brain-type aldolase)
P09972_H	unknown	CYTOSOL	1	1	1	NA	0	0	CYTOSOL	1	CYTOSOL	NA	unknown	NA	NA
P0CG38	unknown	CYTOSOL	1	1	1	NA	1	0.312889	CYTOSOL	0.687111	CYTOSOL	1	DL candidate	POTEI	POTE ankyrin domain family member I
P10155	unknown	CYTOSOL	0.971274	0.918121	0.993165	NA	0.044	0	CYTOSOL	1	CYTOSOL	NA	unknown	RO60 SSA2 TROVE2	RNA-binding protein RO60 (60 kDa SS-A/Ro ribonucleoprotein) (60 kDa Ro protein) (60 kDa ribonucleoprotein Ro) (RoRNP) (Ro 60 kDa autoantigen) (Ro60 autoantigen) (Sjoegren syndrome antigen A2) (Sjoegren syndrome type A antigen) (SS-A) (TROVE domain family member 2)
P10155_H	unknown	CYTOSOL	1	1	1	NA	0	0	CYTOSOL	1	CYTOSOL	NA	unknown	NA	NA
P10253	LYSOSOME	LYSOSOME	1	1	1	0	0	0	LYSOSOME	1	LYSOSOME	NA	unknown	GAA	Lysosomal alpha-glucosidase (EC 3.2.1.20) (Acid maltase) (Aglucosidase alfa) [Cleaved into: 76 kDa lysosomal alpha-glucosidase; 70 kDa lysosomal alpha-glucosidase]
P10301	PM	PM	1	1	1	0	0	0	PM	1	PM	NA	unknown	RRAS	Ras-related protein R-Ras (EC 3.6.5.-) (p23)
P10301_H	unknown	PM	0.999488	0.998703	0.999927	NA	0.016	0	PM	1	PM	NA	unknown	NA	NA
P10412	xCHROMATIN	xCHROMATIN	1	1	1	0	0	0	xCHROMATIN	1	xCHROMATIN	NA	unknown	H1-4 H1F4 HIST1H1E	Histone H1.4 (Histone H1b) (Histone H1s-4)
P10412_H	unknown	xCHROMATIN	1	1	1	NA	0	0	xCHROMATIN	1	xCHROMATIN	NA	unknown	NA	NA
P10515	MITOCHONDRION	MITOCHONDRION	1	1	1	0	0	0	MITOCHONDRION	1	MITOCHONDRION	NA	unknown	DLAT DLTA	Dihydrolipoyllysine-residue acetyltransferase component of pyruvate dehydrogenase complex, mitochondrial (EC 2.3.1.12) (70 kDa mitochondrial autoantigen of primary biliary cirrhosis) (PBC) (Dihydrolipoamide acetyltransferase component of pyruvate dehydrogenase complex) (M2 antigen complex 70 kDa subunit) (Pyruvate dehydrogenase complex component E2) (PDC-E2) (PDCE2)
P10599	unknown	xCYTOSKELETON	1	1	1	NA	0	0	xCYTOSKELETON	1	xCYTOSKELETON	NA	unknown	TXN TRDX TRX TRX1	Thioredoxin (Trx) (ATL-derived factor) (ADF) (Surface-associated sulphydryl protein) (SASP) (allergen Hom s Trx)
P10599_H	unknown	xCYTOSKELETON	1	1	1	NA	0	0	xCYTOSKELETON	1	xCYTOSKELETON	NA	unknown	NA	NA
P10606	MITOCHONDRION	MITOCHONDRION	1	1	1	0	0	0	MITOCHONDRION	1	MITOCHONDRION	NA	unknown	COX5B	Cytochrome c oxidase subunit 5B, mitochondrial (Cytochrome c oxidase polypeptide Vb)
P10606_H	unknown	MITOCHONDRION	1	1	1	NA	0	0	MITOCHONDRION	1	MITOCHONDRION	NA	unknown	NA	NA
P10619	unknown	LYSOSOME	1	1	1	NA	0	0	LYSOSOME	1	LYSOSOME	NA	unknown	CTSA PPGB	Lysosomal protective protein (EC 3.4.16.5) (Carboxypeptidase C) (Carboxypeptidase L) (Cathepsin A) (Protective protein cathepsin A) (PPCA) (Protective protein for beta-galactosidase) [Cleaved into: Lysosomal protective protein 32 kDa chain; Lysosomal protective protein 20 kDa chain]
P10619_H	unknown	PEROXISOME	0.984449	0.932247	0.998661	NA	1	0	PEROXISOME	1	PEROXISOME	1	DL candidate	NA	NA
P10620	unknown	PEROXISOME	0.999997	0.999992	0.999999	NA	1	0	PEROXISOME	1	PEROXISOME	1	DL candidate	MGST1 GST12 MGST	Microsomal glutathione S-transferase 1 (Microsomal GST-1) (EC 2.5.1.18) (Microsomal GST-I)
P10644	unknown	CYTOSOL	1	1	1	NA	0	0.889778	CYTOSOL	0.110222	unknown	NA	unknown	PRKAR1A PKR1 PRKAR1 TSE1	cAMP-dependent protein kinase type I-alpha regulatory subunit (Tissue-specific extinguisher 1) (TSE1)
P10644_H	unknown	CYTOSOL	1	1	1	NA	0	0.00355556	CYTOSOL	0.996444	CYTOSOL	NA	unknown	NA	NA
P10768	unknown	CYTOSOL	1	1	1	NA	0.96	0	CYTOSOL	1	CYTOSOL	NA	unknown	ESD	S-formylglutathione hydrolase (FGH) (EC 3.1.2.12) (Esterase D) (Methylumbelliferyl-acetate deacetylase) (EC 3.1.1.56)
P10809	unknown	MITOCHONDRION	1	1	1	NA	0	0.024	MITOCHONDRION	0.976	MITOCHONDRION	NA	unknown	HSPD1 HSP60	60 kDa heat shock protein, mitochondrial (EC 5.6.1.7) (60 kDa chaperonin) (Chaperonin 60) (CPN60) (Heat shock protein 60) (HSP-60) (Hsp60) (HuCHA60) (Mitochondrial matrix protein P1) (P60 lymphocyte protein)
P10809_H	unknown	MITOCHONDRION	1	1	1	NA	0	0	MITOCHONDRION	1	MITOCHONDRION	NA	unknown	NA	NA
P11021	unknown	PEROXISOME	1	1	1	NA	0.912	0	PEROXISOME	1	PEROXISOME	NA	unknown	HSPA5 GRP78	Endoplasmic reticulum chaperone BiP (EC 3.6.4.10) (78 kDa glucose-regulated protein) (GRP-78) (Binding-immunoglobulin protein) (BiP) (Heat shock protein 70 family protein 5) (HSP70 family protein 5) (Heat shock protein family A member 5) (Immunoglobulin heavy chain-binding protein)
P11021_H	unknown	PEROXISOME	0.99743	0.976835	1	NA	1	0	PEROXISOME	1	PEROXISOME	1	DL candidate	NA	NA
P11047_H	unknown	LYSOSOME	0.999996	0.999979	1	NA	1	0	LYSOSOME	1	LYSOSOME	1	DL candidate	NA	NA
P11117	LYSOSOME	LYSOSOME	1	1	1	0	0	0	LYSOSOME	1	LYSOSOME	NA	unknown	ACP2	Lysosomal acid phosphatase (LAP) (EC 3.1.3.2)
P11142	unknown	CYTOSOL	1	1	1	NA	0	0	CYTOSOL	1	CYTOSOL	NA	unknown	HSPA8 HSC70 HSP73 HSPA10	Heat shock cognate 71 kDa protein (EC 3.6.4.10) (Heat shock 70 kDa protein 8) (Lipopolysaccharide-associated protein 1) (LAP-1) (LPS-associated protein 1)
P11142_H	unknown	CYTOSOL	1	1	1	NA	0	0	CYTOSOL	1	CYTOSOL	NA	unknown	NA	NA
P11166	unknown	PEROXISOME	0.871461	0.665542	0.971491	NA	0.156	0	unknown	1	unknown	NA	unknown	SLC2A1 GLUT1	Solute carrier family 2, facilitated glucose transporter member 1 (Glucose transporter type 1, erythrocyte/brain) (GLUT-1) (HepG2 glucose transporter)
P11166_H	unknown	ER	0.998274	0.994693	0.999639	NA	1	0	ER	1	ER	1	DL candidate	NA	NA
P11172	unknown	CYTOSOL	1	1	1	NA	0	0	CYTOSOL	1	CYTOSOL	NA	unknown	UMPS OK/SW-cl.21	Uridine 5'-monophosphate synthase (UMP synthase) [Includes: Orotate phosphoribosyltransferase (OPRT) (OPRTase) (EC 2.4.2.10); Orotidine 5'-phosphate decarboxylase (ODC) (OMPD) (EC 4.1.1.23) (OMPdecase)]
P11177	unknown	MITOCHONDRION	1	1	1	NA	0	0	MITOCHONDRION	1	MITOCHONDRION	NA	unknown	PDHB PHE1B	Pyruvate dehydrogenase E1 component subunit beta, mitochondrial (PDHE1-B) (EC 1.2.4.1)
P11177_H	unknown	MITOCHONDRION	1	1	1	NA	0	0	MITOCHONDRION	1	MITOCHONDRION	NA	unknown	NA	NA
P11216	unknown	NUCLEUS	1	1	1	NA	0	0	NUCLEUS	1	NUCLEUS	NA	unknown	PYGB	Glycogen phosphorylase, brain form (EC 2.4.1.1)
P11216_H	unknown	NUCLEUS	1	1	1	NA	0	0	NUCLEUS	1	NUCLEUS	NA	unknown	NA	NA
P11233	unknown	LYSOSOME	1	1	1	NA	0	0	LYSOSOME	1	LYSOSOME	NA	unknown	RALA RAL	Ras-related protein Ral-A (EC 3.6.5.2)
P11233_H	unknown	LYSOSOME	1	1	1	NA	0	0	LYSOSOME	1	LYSOSOME	NA	unknown	NA	NA
P11234	unknown	LYSOSOME	1	1	1	NA	0	0	LYSOSOME	1	LYSOSOME	NA	unknown	RALB	Ras-related protein Ral-B (EC 3.6.5.2)
P11279	unknown	LYSOSOME	1	1	1	NA	0	0	LYSOSOME	1	LYSOSOME	NA	unknown	LAMP1	Lysosome-associated membrane glycoprotein 1 (LAMP-1) (Lysosome-associated membrane protein 1) (CD107 antigen-like family member A) (CD antigen CD107a)
P11279_H	unknown	PEROXISOME	1	1	1	NA	1	0	PEROXISOME	1	PEROXISOME	1	DL candidate	NA	NA
P11310	unknown	MITOCHONDRION	1	1	1	NA	0	0	MITOCHONDRION	1	MITOCHONDRION	NA	unknown	ACADM	Medium-chain specific acyl-CoA dehydrogenase, mitochondrial (MCAD) (EC 1.3.8.7) (Medium chain acyl-CoA dehydrogenase) (MCADH)
P11310_H	unknown	GA	1	1	1	NA	0	0	GA	1	GA	NA	unknown	NA	NA
P11387	unknown	xCHROMATIN	1	1	1	NA	0	0	xCHROMATIN	1	xCHROMATIN	NA	unknown	TOP1	DNA topoisomerase 1 (EC 5.6.2.1) (DNA topoisomerase I)
P11388_H	unknown	xCHROMATIN	1	1	1	NA	0	0	xCHROMATIN	1	xCHROMATIN	NA	unknown	NA	NA
P11413	unknown	CYTOSOL	0.99839	0.995666	0.999614	NA	0.004	0	CYTOSOL	1	CYTOSOL	NA	unknown	G6PD	Glucose-6-phosphate 1-dehydrogenase (G6PD) (EC 1.1.1.49)
P11413_H	unknown	CYTOSOL	1	1	1	NA	0	0	CYTOSOL	1	CYTOSOL	NA	unknown	NA	NA
P11441	unknown	CYTOSOL	1	1	1	NA	0	0	CYTOSOL	1	CYTOSOL	NA	unknown	UBL4A DXS254E GDX UBL4	Ubiquitin-like protein 4A (Ubiquitin-like protein GDX)
P11586	unknown	RIBOSOME	1	1	1	NA	0.004	0	RIBOSOME	1	RIBOSOME	NA	unknown	MTHFD1 MTHFC MTHFD	C-1-tetrahydrofolate synthase, cytoplasmic (C1-THF synthase) (Epididymis secretory sperm binding protein) [Cleaved into: C-1-tetrahydrofolate synthase, cytoplasmic, N-terminally processed] [Includes: Methylenetetrahydrofolate dehydrogenase (EC 1.5.1.5); Methenyltetrahydrofolate cyclohydrolase (EC 3.5.4.9); Formyltetrahydrofolate synthetase (EC 6.3.4.3)]
P11586_H	unknown	RIBOSOME	0.998732	0.997738	0.999941	NA	0	0	RIBOSOME	1	RIBOSOME	NA	unknown	NA	NA
P11717	unknown	ER	1	1	1	NA	0	0	ER	1	ER	NA	unknown	IGF2R MPRI	Cation-independent mannose-6-phosphate receptor (CI Man-6-P receptor) (CI-MPR) (M6PR) (300 kDa mannose 6-phosphate receptor) (MPR 300) (Insulin-like growth factor 2 receptor) (Insulin-like growth factor II receptor) (IGF-II receptor) (M6P/IGF2 receptor) (M6P/IGF2R) (CD antigen CD222)
P11717_H	unknown	PEROXISOME	0.999998	0.999997	0.999999	NA	1	0	PEROXISOME	1	PEROXISOME	1	DL candidate	NA	NA
P11766	CYTOSOL	CYTOSOL	1	1	1	0	0	0	CYTOSOL	1	CYTOSOL	NA	unknown	ADH5 ADHX FDH	Alcohol dehydrogenase class-3 (EC 1.1.1.1) (Alcohol dehydrogenase 5) (Alcohol dehydrogenase class chi chain) (Alcohol dehydrogenase class-III) (Glutathione-dependent formaldehyde dehydrogenase) (FALDH) (FDH) (GSH-FDH) (EC 1.1.1.-) (S-(hydroxymethyl)glutathione dehydrogenase) (EC 1.1.1.284)
P11766_H	unknown	xCYTOSKELETON	0.815621	0.569338	0.952505	NA	0.852	0	unknown	1	unknown	NA	unknown	NA	NA
P11908	unknown	NUCLEUS	1	1	1	NA	0.012	1	NUCLEUS	0	unknown	NA	unknown	PRPS2	Ribose-phosphate pyrophosphokinase 2 (EC 2.7.6.1) (PPRibP) (Phosphoribosyl pyrophosphate synthase II) (PRS-II)
P11908_H	unknown	NUCLEUS	0.999725	0.998121	0.999998	NA	1	1	NUCLEUS	0	unknown	1	DL candidate	NA	NA
P11940	unknown	NUCLEUS	1	1	1	NA	0	0	NUCLEUS	1	NUCLEUS	NA	unknown	PABPC1 PAB1 PABP PABP1 PABPC2	Polyadenylate-binding protein 1 (PABP-1) (Poly(A)-binding protein 1)
P11940_H	unknown	NUCLEUS	1	0.999999	1	NA	0.004	0	NUCLEUS	1	NUCLEUS	NA	unknown	NA	NA
P12004	unknown	xCYTOSKELETON	0.999981	0.999975	0.999998	NA	0.016	0	xCYTOSKELETON	1	xCYTOSKELETON	NA	unknown	PCNA	Proliferating cell nuclear antigen (PCNA) (Cyclin)
P12004_H	unknown	xCYTOSKELETON	0.999792	0.998546	0.999987	NA	0.028	0	xCYTOSKELETON	1	xCYTOSKELETON	NA	unknown	NA	NA
P12081	unknown	CYTOSOL	1	1	1	NA	0	0	CYTOSOL	1	CYTOSOL	NA	unknown	HARS1 HARS HRS	Histidine--tRNA ligase, cytoplasmic (EC 6.1.1.21) (Histidyl-tRNA synthetase) (HisRS)
P12081_H	unknown	CYTOSOL	1	1	1	NA	0	0	CYTOSOL	1	CYTOSOL	NA	unknown	NA	NA
P12109	unknown	PM	0.999651	0.998801	0.999954	NA	1	0	PM	1	PM	1	DL candidate	COL6A1	Collagen alpha-1(VI) chain
P12109_H	unknown	PM	0.999892	0.999655	0.999983	NA	1	0	PM	1	PM	1	DL candidate	NA	NA
P12111	unknown	PM	0.999786	0.999136	0.999979	NA	1	0	PM	1	PM	1	DL candidate	COL6A3	Collagen alpha-3(VI) chain
P12111_H	unknown	PM	1	0.999998	1	NA	1	0	PM	1	PM	1	DL candidate	NA	NA
P12236	unknown	MITOCHONDRION	1	0.999999	1	NA	0	0	MITOCHONDRION	1	MITOCHONDRION	NA	unknown	SLC25A6 AAC3 ANT3 CDABP0051	ADP/ATP translocase 3 (ADP,ATP carrier protein 3) (ADP,ATP carrier protein, isoform T2) (ANT 2) (Adenine nucleotide translocator 3) (ANT 3) (Solute carrier family 25 member 6) [Cleaved into: ADP/ATP translocase 3, N-terminally processed]
P12268	unknown	CYTOSOL	1	1	1	NA	0	0	CYTOSOL	1	CYTOSOL	NA	unknown	IMPDH2 IMPD2	Inosine-5'-monophosphate dehydrogenase 2 (IMP dehydrogenase 2) (IMPD 2) (IMPDH 2) (EC 1.1.1.205) (Inosine-5'-monophosphate dehydrogenase type II) (IMP dehydrogenase II) (IMPDH-II)
P12268_H	unknown	CYTOSOL	1	1	1	NA	0	0	CYTOSOL	1	CYTOSOL	NA	unknown	NA	NA
P12270	unknown	GA	0.99997	0.999926	1	NA	0.004	1	GA	0	unknown	NA	unknown	TPR	Nucleoprotein TPR (Megator) (NPC-associated intranuclear protein) (Translocated promoter region protein)
P12270_H	unknown	CYTOSOL	1	1	1	NA	0.008	0.999556	CYTOSOL	0.000444444	unknown	NA	unknown	NA	NA
P12814	unknown	LYSOSOME	1	1	1	NA	0	1	LYSOSOME	0	unknown	NA	unknown	ACTN1	Alpha-actinin-1 (Alpha-actinin cytoskeletal isoform) (F-actin cross-linking protein) (Non-muscle alpha-actinin-1)
P12814_H	unknown	LYSOSOME	1	1	1	NA	0	1	LYSOSOME	0	unknown	NA	unknown	NA	NA
P12931	unknown	PM	0.990426	0.965171	0.998501	NA	0.996	0	PM	1	PM	1	DL candidate	SRC SRC1	Proto-oncogene tyrosine-protein kinase Src (EC 2.7.10.2) (Proto-oncogene c-Src) (pp60c-src) (p60-Src)
P12955	unknown	CYTOSOL	0.999997	0.999992	0.999999	NA	0	0	CYTOSOL	1	CYTOSOL	NA	unknown	PEPD PRD	Xaa-Pro dipeptidase (X-Pro dipeptidase) (EC 3.4.13.9) (Imidodipeptidase) (Peptidase D) (Proline dipeptidase) (Prolidase)
P12956	unknown	RIBOSOME	0.999996	0.999988	0.999999	NA	0	0	RIBOSOME	1	RIBOSOME	NA	unknown	XRCC6 G22P1	X-ray repair cross-complementing protein 6 (EC 3.6.4.-) (EC 4.2.99.-) (5'-deoxyribose-5-phosphate lyase Ku70) (5'-dRP lyase Ku70) (70 kDa subunit of Ku antigen) (ATP-dependent DNA helicase 2 subunit 1) (ATP-dependent DNA helicase II 70 kDa subunit) (CTC box-binding factor 75 kDa subunit) (CTC75) (CTCBF) (DNA repair protein XRCC6) (Lupus Ku autoantigen protein p70) (Ku70) (Thyroid-lupus autoantige…
P12956_H	unknown	RIBOSOME	0.999988	0.999973	0.999996	NA	0	0	RIBOSOME	1	RIBOSOME	NA	unknown	NA	NA
P13010	unknown	RIBOSOME	0.999981	0.999954	0.999995	NA	0	0	RIBOSOME	1	RIBOSOME	NA	unknown	XRCC5 G22P2	X-ray repair cross-complementing protein 5 (EC 3.6.4.-) (86 kDa subunit of Ku antigen) (ATP-dependent DNA helicase 2 subunit 2) (ATP-dependent DNA helicase II 80 kDa subunit) (CTC box-binding factor 85 kDa subunit) (CTC85) (CTCBF) (DNA repair protein XRCC5) (Ku80) (Ku86) (Lupus Ku autoantigen protein p86) (Nuclear factor IV) (Thyroid-lupus autoantigen) (TLAA) (X-ray repair complementing defective…
P13010_H	unknown	RIBOSOME	0.99997	0.999927	0.999991	NA	0	0	RIBOSOME	1	RIBOSOME	NA	unknown	NA	NA
P13073	MITOCHONDRION	MITOCHONDRION	1	1	1	0	0	0	MITOCHONDRION	1	MITOCHONDRION	NA	unknown	COX4I1 COX4	Cytochrome c oxidase subunit 4 isoform 1, mitochondrial (Cytochrome c oxidase polypeptide IV) (Cytochrome c oxidase subunit IV isoform 1) (COX IV-1)
P13073_H	unknown	MITOCHONDRION	1	1	1	NA	0	0	MITOCHONDRION	1	MITOCHONDRION	NA	unknown	NA	NA
P13489	CYTOSOL	CYTOSOL	1	1	1	0	0	0	CYTOSOL	1	CYTOSOL	NA	unknown	RNH1 PRI RNH	Ribonuclease inhibitor (Placental ribonuclease inhibitor) (Placental RNase inhibitor) (Ribonuclease/angiogenin inhibitor 1) (RAI)
P13489_H	unknown	CYTOSOL	1	1	1	NA	0	0	CYTOSOL	1	CYTOSOL	NA	unknown	NA	NA
P13612	unknown	PM	1	1	1	NA	0	0	PM	1	PM	NA	unknown	ITGA4 CD49D	Integrin alpha-4 (CD49 antigen-like family member D) (Integrin alpha-IV) (VLA-4 subunit alpha) (CD antigen CD49d)
P13639	unknown	NUCLEUS	0.999999	0.999996	1	NA	0	0.999111	NUCLEUS	0.000888889	unknown	NA	unknown	EEF2 EF2	Elongation factor 2 (EF-2) (EC 3.6.5.-)
P13639_H	unknown	NUCLEUS	1	1	1	NA	0	0.930667	NUCLEUS	0.0693333	unknown	NA	unknown	NA	NA
P13645	unknown	NUCLEUS	1	1	1	NA	0	0.993333	NUCLEUS	0.00666667	unknown	NA	unknown	KRT10 KPP	Keratin, type I cytoskeletal 10 (Cytokeratin-10) (CK-10) (Keratin-10) (K10)
P13647	unknown	NUCLEUS	0.999923	0.999953	0.999999	NA	0.032	1	NUCLEUS	0	unknown	NA	unknown	KRT5	Keratin, type II cytoskeletal 5 (58 kDa cytokeratin) (Cytokeratin-5) (CK-5) (Keratin-5) (K5) (Type-II keratin Kb5)
P13667	ER	ER	1	1	1	0	0	0	ER	1	ER	NA	unknown	PDIA4 ERP70 ERP72	Protein disulfide-isomerase A4 (EC 5.3.4.1) (Endoplasmic reticulum resident protein 70) (ER protein 70) (ERp70) (Endoplasmic reticulum resident protein 72) (ER protein 72) (ERp-72) (ERp72)
P13667_H	unknown	PEROXISOME	0.994807	0.976118	0.999997	NA	1	0	PEROXISOME	1	PEROXISOME	1	DL candidate	NA	NA
P13674	unknown	LYSOSOME	0.999999	0.999996	1	NA	1	0	LYSOSOME	1	LYSOSOME	1	DL candidate	P4HA1 P4HA	Prolyl 4-hydroxylase subunit alpha-1 (4-PH alpha-1) (EC 1.14.11.2) (Procollagen-proline,2-oxoglutarate-4-dioxygenase subunit alpha-1)
P13674_H	unknown	PM	0.580524	0.134048	0.911886	NA	1	0	unknown	1	unknown	1	DL candidate	NA	NA
P13693	unknown	RIBOSOME	0.998135	0.971209	0.999982	NA	0.064	0	RIBOSOME	1	RIBOSOME	NA	unknown	TPT1	Translationally-controlled tumor protein (TCTP) (Fortilin) (Histamine-releasing factor) (HRF) (p23)
P13693_H	unknown	NUCLEUS	0.737891	0.00746824	0.944161	NA	0.332	0	unknown	1	unknown	NA	unknown	NA	NA
P13726	unknown	LYSOSOME	0.999954	0.999827	0.999994	NA	0	0	LYSOSOME	1	LYSOSOME	NA	unknown	F3	Tissue factor (TF) (Coagulation factor III) (Thromboplastin) (CD antigen CD142)
P13797	unknown	CYTOSOL	1	1	1	NA	0	0	CYTOSOL	1	CYTOSOL	NA	unknown	PLS3	Plastin-3 (T-plastin)
P13797_H	unknown	CYTOSOL	1	1	1	NA	0	0.000444444	CYTOSOL	0.999556	CYTOSOL	NA	unknown	NA	NA
P13798	CYTOSOL	CYTOSOL	1	1	1	0	0	0	CYTOSOL	1	CYTOSOL	NA	unknown	APEH D3F15S2 D3S48E DNF15S2	Acylamino-acid-releasing enzyme (AARE) (EC 3.4.19.1) (Acyl-peptide hydrolase) (APH) (Acylaminoacyl-peptidase) (Oxidized protein hydrolase) (OPH)
P13804	MITOCHONDRION	MITOCHONDRION	1	1	1	0	0	0	MITOCHONDRION	1	MITOCHONDRION	NA	unknown	ETFA	Electron transfer flavoprotein subunit alpha, mitochondrial (Alpha-ETF)
P13804_H	unknown	GA	0.754883	0.409054	0.950306	NA	0.764	0	unknown	1	unknown	NA	unknown	NA	NA
P13807	unknown	NUCLEUS	1	1	1	NA	0	0	NUCLEUS	1	NUCLEUS	NA	unknown	GYS1 GYS	Glycogen [starch] synthase, muscle (EC 2.4.1.11)
P13807_H	unknown	NUCLEUS	1	1	1	NA	0	0.721778	NUCLEUS	0.278222	unknown	NA	unknown	NA	NA
P13861	unknown	NUCLEUS	0.58818	0.103721	0.99847	NA	0.764	1	unknown	0	unknown	NA	unknown	PRKAR2A PKR2 PRKAR2	cAMP-dependent protein kinase type II-alpha regulatory subunit
P13861_H	unknown	PM	0.999998	0.999987	1	NA	0.152	1	PM	0	unknown	NA	unknown	NA	NA
P13987	unknown	LYSOSOME	1	1	1	NA	0	0	LYSOSOME	1	LYSOSOME	NA	unknown	CD59 MIC11 MIN1 MIN2 MIN3 MSK21	CD59 glycoprotein (1F5 antigen) (20 kDa homologous restriction factor) (HRF-20) (HRF20) (MAC-inhibitory protein) (MAC-IP) (MEM43 antigen) (Membrane attack complex inhibition factor) (MACIF) (Membrane inhibitor of reactive lysis) (MIRL) (Protectin) (CD antigen CD59)
P13987_H	unknown	LYSOSOME	0.975832	0.918462	0.996257	NA	0.024	0	LYSOSOME	1	LYSOSOME	NA	unknown	NA	NA
P13995	MITOCHONDRION	MITOCHONDRION	1	1	1	0	0	0	MITOCHONDRION	1	MITOCHONDRION	NA	unknown	MTHFD2 NMDMC	Bifunctional methylenetetrahydrofolate dehydrogenase/cyclohydrolase, mitochondrial [Includes: NAD-dependent methylenetetrahydrofolate dehydrogenase (EC 1.5.1.15); Methenyltetrahydrofolate cyclohydrolase (EC 3.5.4.9)]
P13995_H	unknown	MITOCHONDRION	1	1	1	NA	0	0	MITOCHONDRION	1	MITOCHONDRION	NA	unknown	NA	NA
P14174	unknown	CYTOSOL	1	1	1	NA	0	0.987556	CYTOSOL	0.0124444	unknown	NA	unknown	MIF GLIF MMIF	Macrophage migration inhibitory factor (MIF) (EC 5.3.2.1) (Glycosylation-inhibiting factor) (GIF) (L-dopachrome isomerase) (L-dopachrome tautomerase) (EC 5.3.3.12) (Phenylpyruvate tautomerase)
P14174_H	unknown	CYTOSOL	0.602768	0.133405	0.938102	NA	0.424	1	unknown	0	unknown	NA	unknown	NA	NA
P14314	unknown	LYSOSOME	0.999764	0.998939	0.999983	NA	1	0	LYSOSOME	1	LYSOSOME	1	DL candidate	PRKCSH G19P1	Glucosidase 2 subunit beta (80K-H protein) (Glucosidase II subunit beta) (Protein kinase C substrate 60.1 kDa protein heavy chain) (PKCSH)
P14314_H	unknown	LYSOSOME	0.994642	0.97801	0.999561	NA	1	0	LYSOSOME	1	LYSOSOME	1	DL candidate	NA	NA
P14324	unknown	CYTOSOL	1	1	1	NA	0	0	CYTOSOL	1	CYTOSOL	NA	unknown	FDPS FPS KIAA1293	Farnesyl pyrophosphate synthase (FPP synthase) (FPS) (EC 2.5.1.10) ((2E,6E)-farnesyl diphosphate synthase) (Dimethylallyltranstransferase) (EC 2.5.1.1) (Farnesyl diphosphate synthase) (Geranyltranstransferase)
P14324_H	unknown	CYTOSOL	0.999996	0.999989	0.999999	NA	0	0	CYTOSOL	1	CYTOSOL	NA	unknown	NA	NA
P14373_H	unknown	NUCLEUS	1	1	1	NA	0	0	NUCLEUS	1	NUCLEUS	NA	unknown	NA	NA
P14406	unknown	MITOCHONDRION	1	1	1	NA	0	0	MITOCHONDRION	1	MITOCHONDRION	NA	unknown	COX7A2 COX7AL	Cytochrome c oxidase subunit 7A2, mitochondrial (Cytochrome c oxidase subunit VIIa-liver/heart) (Cytochrome c oxidase subunit VIIa-L) (Cytochrome c oxidase subunit VIIaL)
P14550	unknown	CYTOSOL	1	1	1	NA	0	0	CYTOSOL	1	CYTOSOL	NA	unknown	AKR1A1 ALDR1 ALR	Aldo-keto reductase family 1 member A1 (EC 1.1.1.2) (EC 1.1.1.372) (EC 1.1.1.54) (Alcohol dehydrogenase [NADP(+)]) (Aldehyde reductase) (Glucuronate reductase) (EC 1.1.1.19) (Glucuronolactone reductase) (EC 1.1.1.20)
P14618	unknown	xCYTOSKELETON	1	1	1	NA	0	0	xCYTOSKELETON	1	xCYTOSKELETON	NA	unknown	PKM OIP3 PK2 PK3 PKM2	Pyruvate kinase PKM (EC 2.7.1.40) (Cytosolic thyroid hormone-binding protein) (CTHBP) (Opa-interacting protein 3) (OIP-3) (Pyruvate kinase 2/3) (Pyruvate kinase muscle isozyme) (Threonine-protein kinase PKM2) (EC 2.7.11.1) (Thyroid hormone-binding protein 1) (THBP1) (Tumor M2-PK) (Tyrosine-protein kinase PKM2) (EC 2.7.10.2) (p58)
P14618_H	unknown	CYTOSOL	0.999999	0.999996	1	NA	0	0	CYTOSOL	1	CYTOSOL	NA	unknown	NA	NA
P14625	unknown	PEROXISOME	0.966845	0.845835	0.998042	NA	1	0	PEROXISOME	1	PEROXISOME	1	DL candidate	HSP90B1 GRP94 TRA1	Endoplasmin (94 kDa glucose-regulated protein) (GRP-94) (Heat shock protein 90 kDa beta member 1) (Tumor rejection antigen 1) (gp96 homolog)
P14625_H	unknown	LYSOSOME	0.995993	0.978764	0.999849	NA	1	0	LYSOSOME	1	LYSOSOME	1	DL candidate	NA	NA
P14635_H	unknown	NUCLEUS	1	1	1	NA	0	0	NUCLEUS	1	NUCLEUS	NA	unknown	NA	NA
P14649	unknown	ER	0.902776	0.494726	0.998278	NA	0.9	0.992	ER	0.008	unknown	NA	unknown	MYL6B MLC1SA	Myosin light chain 6B (Myosin light chain 1 slow-twitch muscle A isoform) (MLC1sa) (Smooth muscle and nonmuscle myosin light chain alkali 6B)
P14735	unknown	CYTOSOL	1	1	1	NA	0	1	CYTOSOL	0	unknown	NA	unknown	IDE	Insulin-degrading enzyme (EC 3.4.24.56) (Abeta-degrading protease) (Insulin protease) (Insulinase) (Insulysin)
P14854	unknown	GA	1	1	1	NA	0	0.998222	GA	0.00177778	unknown	NA	unknown	COX6B1 COX6B	Cytochrome c oxidase subunit 6B1 (Cytochrome c oxidase subunit VIb isoform 1) (COX VIb-1)
P14854_H	unknown	GA	1	0.999999	1	NA	1	0	GA	1	GA	1	DL candidate	NA	NA
P14866	unknown	NUCLEUS	1	1	1	NA	0	0	NUCLEUS	1	NUCLEUS	NA	unknown	HNRNPL HNRPL P/OKcl.14	Heterogeneous nuclear ribonucleoprotein L (hnRNP L)
P14866_H	unknown	NUCLEUS	1	1	1	NA	0	0.000444444	NUCLEUS	0.999556	NUCLEUS	NA	unknown	NA	NA
P14868	unknown	PROTEASOME	1	1	1	NA	0	0	PROTEASOME	1	PROTEASOME	NA	unknown	DARS1 DARS PIG40	Aspartate--tRNA ligase, cytoplasmic (EC 6.1.1.12) (Aspartyl-tRNA synthetase) (AspRS) (Cell proliferation-inducing gene 40 protein)
P14868_H	unknown	PROTEASOME	0.996133	0.976657	0.99997	NA	0.008	1	PROTEASOME	0	unknown	NA	unknown	NA	NA
P14927	unknown	MITOCHONDRION	1	1	1	NA	0	0	MITOCHONDRION	1	MITOCHONDRION	NA	unknown	UQCRB UQBP	Cytochrome b-c1 complex subunit 7 (Complex III subunit 7) (Complex III subunit VII) (QP-C) (Ubiquinol-cytochrome c reductase complex 14 kDa protein)
P14927_H	unknown	MITOCHONDRION	1	1	1	NA	1	0	MITOCHONDRION	1	MITOCHONDRION	1	DL candidate	NA	NA
P15121	unknown	xCYTOSKELETON	0.925979	0.808487	0.980822	NA	0.084	0	xCYTOSKELETON	1	xCYTOSKELETON	NA	unknown	AKR1B1 ALDR1 ALR2	Aldo-keto reductase family 1 member B1 (EC 1.1.1.300) (EC 1.1.1.372) (EC 1.1.1.54) (Aldehyde reductase) (Aldose reductase) (AR) (EC 1.1.1.21)
P15121_H	unknown	CYTOSOL	0.99416	0.917907	0.999772	NA	0.06	0	CYTOSOL	1	CYTOSOL	NA	unknown	NA	NA
P15144	unknown	PM	0.966042	0.884316	0.99414	NA	0.056	0	PM	1	PM	NA	unknown	ANPEP APN CD13 PEPN	Aminopeptidase N (AP-N) (hAPN) (EC 3.4.11.2) (Alanyl aminopeptidase) (Aminopeptidase M) (AP-M) (Microsomal aminopeptidase) (Myeloid plasma membrane glycoprotein CD13) (gp150) (CD antigen CD13)
P15144_H	unknown	LYSOSOME	1	1	1	NA	0.116	0.0195556	LYSOSOME	0.980444	LYSOSOME	NA	unknown	NA	NA
P15151	unknown	PM	0.987959	0.95499	0.999897	NA	0.856	0	PM	1	PM	NA	unknown	PVR PVS	Poliovirus receptor (Nectin-like protein 5) (NECL-5) (CD antigen CD155)
P15151_H	unknown	PEROXISOME	0.953292	0.780936	1	NA	1	0	PEROXISOME	1	PEROXISOME	1	DL candidate	NA	NA
P15153	unknown	ER	0.639349	0.252366	0.922303	NA	1	0	unknown	1	unknown	1	DL candidate	RAC2	Ras-related C3 botulinum toxin substrate 2 (GX) (Small G protein) (p21-Rac2)
P15170	unknown	CYTOSOL	1	1	1	NA	0	0.000444444	CYTOSOL	0.999556	CYTOSOL	NA	unknown	GSPT1 ERF3A	Eukaryotic peptide chain release factor GTP-binding subunit ERF3A (Eukaryotic peptide chain release factor subunit 3a) (eRF3a) (EC 3.6.5.-) (G1 to S phase transition protein 1 homolog)
P15170_H	unknown	CYTOSOL	1	1	1	NA	0	0.999556	CYTOSOL	0.000444444	unknown	NA	unknown	NA	NA
P15311	unknown	LYSOSOME	0.72327	0.326026	0.962822	NA	0.776	0	unknown	1	unknown	NA	unknown	EZR VIL2	Ezrin (Cytovillin) (Villin-2) (p81)
P15311_H	unknown	PM	0.890017	0.629973	0.985584	NA	0.096	0	unknown	1	unknown	NA	unknown	NA	NA
P15374	CYTOSOL	CYTOSOL	1	1	1	0	0	0	CYTOSOL	1	CYTOSOL	NA	unknown	UCHL3	Ubiquitin carboxyl-terminal hydrolase isozyme L3 (UCH-L3) (EC 3.4.19.12) (Ubiquitin thioesterase L3)
P15529_H	unknown	LYSOSOME	1	1	1	NA	0	0	LYSOSOME	1	LYSOSOME	NA	unknown	NA	NA
P15531	unknown	CYTOSOL	0.997835	0.992934	0.999587	NA	1	0.000444444	CYTOSOL	0.999556	CYTOSOL	1	DL candidate	NME1 NDPKA NM23	Nucleoside diphosphate kinase A (NDK A) (NDP kinase A) (EC 2.7.4.6) (Granzyme A-activated DNase) (GAAD) (Metastasis inhibition factor nm23) (NM23-H1) (Tumor metastatic process-associated protein)
P15559	unknown	CYTOSOL	1	1	1	NA	0	0	CYTOSOL	1	CYTOSOL	NA	unknown	NQO1 DIA4 NMOR1	NAD(P)H dehydrogenase [quinone] 1 (EC 1.6.5.2) (Azoreductase) (DT-diaphorase) (DTD) (Menadione reductase) (NAD(P)H:quinone oxidoreductase 1) (Phylloquinone reductase) (Quinone reductase 1) (QR1)
P15559_H	unknown	CYTOSOL	1	1	1	NA	0	0	CYTOSOL	1	CYTOSOL	NA	unknown	NA	NA
P15586	LYSOSOME	LYSOSOME	1	1	1	0	0	0	LYSOSOME	1	LYSOSOME	NA	unknown	GNS	N-acetylglucosamine-6-sulfatase (EC 3.1.6.14) (Glucosamine-6-sulfatase) (G6S)
P15586_H	unknown	PEROXISOME	0.999723	0.99899	0.999964	NA	1	0	PEROXISOME	1	PEROXISOME	1	DL candidate	NA	NA
P15880	RIBOSOME	RIBOSOME	1	1	1	0	0	0	RIBOSOME	1	RIBOSOME	NA	unknown	RPS2 RPS4	Small ribosomal subunit protein uS5 (40S ribosomal protein S2) (40S ribosomal protein S4) (Protein LLRep3)
P15880_H	unknown	RIBOSOME	0.999999	0.999999	1	NA	0	0	RIBOSOME	1	RIBOSOME	NA	unknown	NA	NA
P15927	unknown	CYTOSOL	1	1	1	NA	0	0	CYTOSOL	1	CYTOSOL	NA	unknown	RPA2 REPA2 RPA32 RPA34	Replication protein A 32 kDa subunit (RP-A p32) (Replication factor A protein 2) (RF-A protein 2) (Replication protein A 34 kDa subunit) (RP-A p34)
P15927_H	unknown	CYTOSOL	1	1	1	NA	0	0	CYTOSOL	1	CYTOSOL	NA	unknown	NA	NA
P16070	unknown	LYSOSOME	1	1	1	NA	0	0	LYSOSOME	1	LYSOSOME	NA	unknown	CD44 LHR MDU2 MDU3 MIC4	CD44 antigen (CDw44) (Epican) (Extracellular matrix receptor III) (ECMR-III) (GP90 lymphocyte homing/adhesion receptor) (HUTCH-I) (Heparan sulfate proteoglycan) (Hermes antigen) (Hyaluronate receptor) (Phagocytic glycoprotein 1) (PGP-1) (Phagocytic glycoprotein I) (PGP-I) (CD antigen CD44)
P16070_H	unknown	PM	0.999049	0.996608	0.999872	NA	1	0	PM	1	PM	1	DL candidate	NA	NA
P16104	xCHROMATIN	xCHROMATIN	1	1	1	0	0	0	xCHROMATIN	1	xCHROMATIN	NA	unknown	H2AX H2AFX	Histone H2AX (H2a/x) (Histone H2A.X)
P16104_H	unknown	xCHROMATIN	1	1	1	NA	0	0	xCHROMATIN	1	xCHROMATIN	NA	unknown	NA	NA
P16152	unknown	CYTOSOL	1	1	1	NA	0	0	CYTOSOL	1	CYTOSOL	NA	unknown	CBR1 CBR CRN SDR21C1	Carbonyl reductase [NADPH] 1 (EC 1.1.1.184) (15-hydroxyprostaglandin dehydrogenase [NADP(+)]) (EC 1.1.1.196, EC 1.1.1.197) (20-beta-hydroxysteroid dehydrogenase) (Alcohol dehydrogenase [NAD(P)+] CBR1) (EC 1.1.1.71) (NADPH-dependent carbonyl reductase 1) (Prostaglandin 9-ketoreductase) (PG-9-KR) (Prostaglandin-E(2) 9-reductase) (EC 1.1.1.189) (Short chain dehydrogenase/reductase family 21C member …
P16152_H	unknown	CYTOSOL	1	1	1	NA	0	0	CYTOSOL	1	CYTOSOL	NA	unknown	NA	NA
P16278	unknown	LYSOSOME	0.99999	0.999956	0.999999	NA	0	0	LYSOSOME	1	LYSOSOME	NA	unknown	GLB1 ELNR1	Beta-galactosidase (EC 3.2.1.23) (Acid beta-galactosidase) (Lactase) (Elastin receptor 1)
P16401	xCHROMATIN	xCHROMATIN	1	1	1	0	0	0	xCHROMATIN	1	xCHROMATIN	NA	unknown	H1-5 H1F5 HIST1H1B	Histone H1.5 (Histone H1a) (Histone H1b) (Histone H1s-3)
P16401_H	unknown	xCHROMATIN	1	1	1	NA	0	0	xCHROMATIN	1	xCHROMATIN	NA	unknown	NA	NA
P16402	xCHROMATIN	xCHROMATIN	1	1	1	0	0	0	xCHROMATIN	1	xCHROMATIN	NA	unknown	H1-3 H1F3 HIST1H1D	Histone H1.3 (Histone H1c) (Histone H1s-2)
P16402_H	unknown	xCHROMATIN	1	1	1	NA	0	0	xCHROMATIN	1	xCHROMATIN	NA	unknown	NA	NA
P16403	unknown	xCHROMATIN	1	1	1	NA	0	0	xCHROMATIN	1	xCHROMATIN	NA	unknown	H1-2 H1F2 HIST1H1C	Histone H1.2 (Histone H1c) (Histone H1d) (Histone H1s-1)
P16403_H	unknown	xCHROMATIN	1	1	1	NA	0	0	xCHROMATIN	1	xCHROMATIN	NA	unknown	NA	NA
P16435	ER	ER	1	1	1	0	0	0	ER	1	ER	NA	unknown	POR CYPOR	NADPH--cytochrome P450 reductase (CPR) (P450R) (EC 1.6.2.4)
P16435_H	unknown	ER	0.999999	0.999997	1	NA	0	0	ER	1	ER	NA	unknown	NA	NA
P16615	ER	ER	1	1	1	0	0	0	ER	1	ER	NA	unknown	ATP2A2 ATP2B	Sarcoplasmic/endoplasmic reticulum calcium ATPase 2 (SERCA2) (SR Ca(2+)-ATPase 2) (EC 7.2.2.10) (Calcium pump 2) (Calcium-transporting ATPase sarcoplasmic reticulum type, slow twitch skeletal muscle isoform) (Endoplasmic reticulum class 1/2 Ca(2+) ATPase)
P16615_H	unknown	PEROXISOME	1	1	1	NA	1	0	PEROXISOME	1	PEROXISOME	1	DL candidate	NA	NA
P16949	unknown	xCYTOSKELETON	1	1	1	NA	0	0	xCYTOSKELETON	1	xCYTOSKELETON	NA	unknown	STMN1 C1orf215 LAP18 OP18	Stathmin (Leukemia-associated phosphoprotein p18) (Metablastin) (Oncoprotein 18) (Op18) (Phosphoprotein p19) (pp19) (Prosolin) (Protein Pr22) (pp17)
P16949_H	unknown	xCYTOSKELETON	1	1	1	NA	0	0	xCYTOSKELETON	1	xCYTOSKELETON	NA	unknown	NA	NA
P16989	unknown	NUCLEUS	1	1	1	NA	0	0	NUCLEUS	1	NUCLEUS	NA	unknown	YBX3 CSDA DBPA	Y-box-binding protein 3 (Cold shock domain-containing protein A) (DNA-binding protein A) (Single-strand DNA-binding protein NF-GMB)
P16989_H	unknown	RIBOSOME	0.979838	0.951051	0.993007	NA	0.968	0	RIBOSOME	1	RIBOSOME	NA	unknown	NA	NA
P17096	unknown	xCHROMATIN	1	1	1	NA	0	0	xCHROMATIN	1	xCHROMATIN	NA	unknown	HMGA1 HMGIY	High mobility group protein HMG-I/HMG-Y (HMG-I(Y)) (High mobility group AT-hook protein 1) (High mobility group protein A1) (High mobility group protein R)
P17174	CYTOSOL	CYTOSOL	1	1	1	0	0	0	CYTOSOL	1	CYTOSOL	NA	unknown	GOT1	Aspartate aminotransferase, cytoplasmic (cAspAT) (EC 2.6.1.1) (EC 2.6.1.3) (Cysteine aminotransferase, cytoplasmic) (Cysteine transaminase, cytoplasmic) (cCAT) (Glutamate oxaloacetate transaminase 1) (Transaminase A)
P17174_H	unknown	CYTOSOL	1	1	1	NA	0	0	CYTOSOL	1	CYTOSOL	NA	unknown	NA	NA
P17252	unknown	xCYTOSKELETON	0.977503	0.940538	0.999878	NA	0.936	0	xCYTOSKELETON	1	xCYTOSKELETON	NA	unknown	PRKCA PKCA PRKACA	Protein kinase C alpha type (PKC-A) (PKC-alpha) (EC 2.7.11.13)
P17301	PM	PM	1	1	1	0	0	0	PM	1	PM	NA	unknown	ITGA2 CD49B	Integrin alpha-2 (CD49 antigen-like family member B) (Collagen receptor) (Platelet membrane glycoprotein Ia) (GPIa) (VLA-2 subunit alpha) (CD antigen CD49b)
P17480_H	unknown	xCHROMATIN	1	1	1	NA	0	0	xCHROMATIN	1	xCHROMATIN	NA	unknown	NA	NA
P17612	unknown	CYTOSOL	1	1	1	NA	0.04	1	CYTOSOL	0	unknown	NA	unknown	PRKACA PKACA	cAMP-dependent protein kinase catalytic subunit alpha (PKA C-alpha) (EC 2.7.11.11)
P17612_H	unknown	ER	0.976576	0.897833	0.999109	NA	0.848	1	ER	0	unknown	NA	unknown	NA	NA
P17655	unknown	CYTOSOL	1	1	1	NA	0	0	CYTOSOL	1	CYTOSOL	NA	unknown	CAPN2 CANPL2	Calpain-2 catalytic subunit (EC 3.4.22.53) (Calcium-activated neutral proteinase 2) (CANP 2) (Calpain M-type) (Calpain large polypeptide L2) (Calpain-2 large subunit) (Millimolar-calpain) (M-calpain)
P17655_H	unknown	CYTOSOL	1	1	1	NA	0	0.00711111	CYTOSOL	0.992889	CYTOSOL	NA	unknown	NA	NA
P17706	unknown	ER	1	1	1	NA	0	0.213778	ER	0.786222	ER	NA	unknown	PTPN2 PTPT	Tyrosine-protein phosphatase non-receptor type 2 (EC 3.1.3.48) (T-cell protein-tyrosine phosphatase) (TCPTP)
P17706_H	unknown	GA	1	1	1	NA	1	1	GA	0	unknown	1	DL candidate	NA	NA
P17812	unknown	CYTOSOL	1	1	1	NA	0	0	CYTOSOL	1	CYTOSOL	NA	unknown	CTPS1 CTPS	CTP synthase 1 (EC 6.3.4.2) (CTP synthetase 1) (UTP--ammonia ligase 1)
P17813	unknown	LYSOSOME	0.682599	0.231768	0.953875	NA	0.676	0	unknown	1	unknown	NA	unknown	ENG END	Endoglin (CD antigen CD105)
P17813_H	unknown	PM	0.999746	0.999058	0.999969	NA	0	0	PM	1	PM	NA	unknown	NA	NA
P17844	NUCLEUS	NUCLEUS	1	1	1	0	0	0	NUCLEUS	1	NUCLEUS	NA	unknown	DDX5 G17P1 HELR HLR1	Probable ATP-dependent RNA helicase DDX5 (EC 3.6.4.13) (DEAD box protein 5) (RNA helicase p68)
P17844_H	unknown	RIBOSOME	0.999941	0.999835	0.999986	NA	0	0	RIBOSOME	1	RIBOSOME	NA	unknown	NA	NA
P17858	unknown	CYTOSOL	1	1	1	NA	0	0	CYTOSOL	1	CYTOSOL	NA	unknown	PFKL	ATP-dependent 6-phosphofructokinase, liver type (ATP-PFK) (PFK-L) (EC 2.7.1.11) (6-phosphofructokinase type B) (Phosphofructo-1-kinase isozyme B) (PFK-B) (Phosphohexokinase)
P17858_H	unknown	CYTOSOL	1	1	1	NA	0	1	CYTOSOL	0	unknown	NA	unknown	NA	NA
P17931	unknown	GA	0.99972	0.998116	0.999998	NA	0	0.951111	GA	0.0488889	unknown	NA	unknown	LGALS3 MAC2	Galectin-3 (Gal-3) (35 kDa lectin) (Carbohydrate-binding protein 35) (CBP 35) (Galactose-specific lectin 3) (Galactoside-binding protein) (GALBP) (IgE-binding protein) (L-31) (Laminin-binding protein) (Lectin L-29) (Mac-2 antigen)
P17931_H	unknown	GA	0.999998	0.999987	1	NA	0	1	GA	0	unknown	NA	unknown	NA	NA
P17980	unknown	PROTEASOME	1	1	1	NA	0	0	PROTEASOME	1	PROTEASOME	NA	unknown	PSMC3 TBP1	26S proteasome regulatory subunit 6A (26S proteasome AAA-ATPase subunit RPT5) (Proteasome 26S subunit ATPase 3) (Proteasome subunit P50) (Tat-binding protein 1) (TBP-1)
P17980_H	unknown	PROTEASOME	1	1	1	NA	0	0	PROTEASOME	1	PROTEASOME	NA	unknown	NA	NA
P17987	unknown	PROTEASOME	1	1	1	NA	0	0	PROTEASOME	1	PROTEASOME	NA	unknown	TCP1 CCT1 CCTA	T-complex protein 1 subunit alpha (TCP-1-alpha) (CCT-alpha)
P17987_H	unknown	PROTEASOME	1	1	1	NA	0	0	PROTEASOME	1	PROTEASOME	NA	unknown	NA	NA
P18031	unknown	ER	0.586431	0.270424	0.879226	NA	0.404	0	unknown	1	unknown	NA	unknown	PTPN1 PTP1B	Tyrosine-protein phosphatase non-receptor type 1 (EC 3.1.3.48) (Protein-tyrosine phosphatase 1B) (PTP-1B)
P18031_H	unknown	PEROXISOME	0.756755	0.544356	0.899864	NA	0.776	0	unknown	1	unknown	NA	unknown	NA	NA
P18077	RIBOSOME	RIBOSOME	1	1	1	0	0	0	RIBOSOME	1	RIBOSOME	NA	unknown	RPL35A GIG33	Large ribosomal subunit protein eL33 (60S ribosomal protein L35a) (Cell growth-inhibiting gene 33 protein)
P18077_H	unknown	RIBOSOME	0.983085	0.946177	0.999325	NA	0.016	0	RIBOSOME	1	RIBOSOME	NA	unknown	NA	NA
P18085	unknown	ER	1	1	1	NA	0	0	ER	1	ER	NA	unknown	ARF4 ARF2	ADP-ribosylation factor 4
P18085_H	unknown	ER	1	1	1	NA	0	0	ER	1	ER	NA	unknown	NA	NA
P18124	RIBOSOME	RIBOSOME	1	1	1	0	0	0	RIBOSOME	1	RIBOSOME	NA	unknown	RPL7	Large ribosomal subunit protein uL30 (60S ribosomal protein L7)
P18124_H	unknown	RIBOSOME	1	1	1	NA	0	0	RIBOSOME	1	RIBOSOME	NA	unknown	NA	NA
P18206	unknown	CYTOSOL	1	1	1	NA	0	0	CYTOSOL	1	CYTOSOL	NA	unknown	VCL	Vinculin (Metavinculin) (MV)
P18206_H	unknown	CYTOSOL	1	1	1	NA	0	0	CYTOSOL	1	CYTOSOL	NA	unknown	NA	NA
P18615	unknown	NUCLEUS	1	1	1	NA	0	0.0613333	NUCLEUS	0.938667	NUCLEUS	NA	unknown	NELFE RD RDBP	Negative elongation factor E (NELF-E) (RNA-binding protein RD)
P18615_H	unknown	NUCLEUS	1	1	1	NA	0	0	NUCLEUS	1	NUCLEUS	NA	unknown	NA	NA
P18621	RIBOSOME	RIBOSOME	1	1	1	0	0	0	RIBOSOME	1	RIBOSOME	NA	unknown	RPL17	Large ribosomal subunit protein uL22 (60S ribosomal protein L17) (60S ribosomal protein L23) (PD-1)
P18621_H	unknown	RIBOSOME	1	1	1	NA	0	0	RIBOSOME	1	RIBOSOME	NA	unknown	NA	NA
P18669	unknown	CYTOSOL	0.999999	0.999999	1	NA	0	0	CYTOSOL	1	CYTOSOL	NA	unknown	PGAM1 PGAMA CDABP0006	Phosphoglycerate mutase 1 (EC 5.4.2.11) (EC 5.4.2.4) (BPG-dependent PGAM 1) (Phosphoglycerate mutase isozyme B) (PGAM-B)
P18669_H	unknown	CYTOSOL	1	1	1	NA	0	0	CYTOSOL	1	CYTOSOL	NA	unknown	NA	NA
P18754	xCHROMATIN	xCHROMATIN	1	1	1	0	0	0	xCHROMATIN	1	xCHROMATIN	NA	unknown	RCC1 CHC1	Regulator of chromosome condensation (Cell cycle regulatory protein) (Chromosome condensation protein 1)
P18858_H	unknown	CYTOSOL	1	1	1	NA	0	0	CYTOSOL	1	CYTOSOL	NA	unknown	NA	NA
P18859	unknown	MITOCHONDRION	1	1	1	NA	0.008	1	MITOCHONDRION	0	unknown	NA	unknown	ATP5PF ATP5A ATP5J ATPM	ATP synthase-coupling factor 6, mitochondrial (ATPase subunit F6) (ATP synthase peripheral stalk subunit F6)
P18859_H	unknown	MITOCHONDRION	1	1	1	NA	0	0.00133333	MITOCHONDRION	0.998667	MITOCHONDRION	NA	unknown	NA	NA
P19022	PM	PM	1	1	1	0	0	0	PM	1	PM	NA	unknown	CDH2 CDHN NCAD	Cadherin-2 (CDw325) (Neural cadherin) (N-cadherin) (CD antigen CD325)
P19022_H	unknown	PEROXISOME	0.88926	0.683402	0.976552	NA	0.92	0	unknown	1	unknown	NA	unknown	NA	NA
P19338	unknown	NUCLEUS	1	1	1	NA	0	1	NUCLEUS	0	unknown	NA	unknown	NCL	Nucleolin (Protein C23)
P19338_H	unknown	NUCLEUS	1	1	1	NA	0	0.999111	NUCLEUS	0.000888889	unknown	NA	unknown	NA	NA
P19367	unknown	MITOCHONDRION	1	1	1	NA	0	0	MITOCHONDRION	1	MITOCHONDRION	NA	unknown	HK1	Hexokinase-1 (EC 2.7.1.1) (Brain form hexokinase) (Hexokinase type I) (HK I) (Hexokinase-A)
P19367_H	unknown	GA	1	1	1	NA	0.996	0	GA	1	GA	1	DL candidate	NA	NA
P19388_H	unknown	NUCLEUS	1	1	1	NA	0	0.000444444	NUCLEUS	0.999556	NUCLEUS	NA	unknown	NA	NA
P19404	MITOCHONDRION	MITOCHONDRION	1	1	1	0	0	0	MITOCHONDRION	1	MITOCHONDRION	NA	unknown	NDUFV2	NADH dehydrogenase [ubiquinone] flavoprotein 2, mitochondrial (EC 7.1.1.2) (NADH-ubiquinone oxidoreductase 24 kDa subunit)
P19404_H	unknown	GA	0.570071	0.225973	0.882413	NA	0.568	0	unknown	1	unknown	NA	unknown	NA	NA
P19525	unknown	RIBOSOME	1	1	1	NA	0	0	RIBOSOME	1	RIBOSOME	NA	unknown	EIF2AK2 PKR PRKR	Interferon-induced, double-stranded RNA-activated protein kinase (EC 2.7.11.1) (Eukaryotic translation initiation factor 2-alpha kinase 2) (eIF-2A protein kinase 2) (Interferon-inducible RNA-dependent protein kinase) (P1/eIF-2A protein kinase) (Protein kinase RNA-activated) (PKR) (Protein kinase R) (Tyrosine-protein kinase EIF2AK2) (EC 2.7.10.2) (p68 kinase)
P19525_H	unknown	RIBOSOME	1	1	1	NA	0	0	RIBOSOME	1	RIBOSOME	NA	unknown	NA	NA
P19623	CYTOSOL	CYTOSOL	1	1	1	0	0	0	CYTOSOL	1	CYTOSOL	NA	unknown	SRM SPS1 SRML1	Spermidine synthase (SPDSY) (EC 2.5.1.16) (Putrescine aminopropyltransferase)
P19623_H	unknown	CYTOSOL	0.998504	0.995833	0.999668	NA	0	0	CYTOSOL	1	CYTOSOL	NA	unknown	NA	NA
P19784	unknown	NUCLEUS	0.773148	0.00109914	0.996816	NA	0.268	1	unknown	0	unknown	NA	unknown	CSNK2A2 CK2A2	Casein kinase II subunit alpha' (CK II alpha') (EC 2.7.11.1)
P20020	unknown	LYSOSOME	1	1	1	NA	0	0	LYSOSOME	1	LYSOSOME	NA	unknown	ATP2B1 PMCA1	Plasma membrane calcium-transporting ATPase 1 (EC 7.2.2.10) (Plasma membrane calcium ATPase isoform 1) (PMCA1) (Plasma membrane calcium pump isoform 1)
P20020_H	unknown	LYSOSOME	1	1	1	NA	0	0	LYSOSOME	1	LYSOSOME	NA	unknown	NA	NA
P20042	unknown	RIBOSOME	0.999984	0.99993	0.999999	NA	0	0	RIBOSOME	1	RIBOSOME	NA	unknown	EIF2S2 EIF2B	Eukaryotic translation initiation factor 2 subunit 2 (Eukaryotic translation initiation factor 2 subunit beta) (eIF-2-beta)
P20042_H	unknown	RIBOSOME	0.999992	0.999967	0.999999	NA	0	0	RIBOSOME	1	RIBOSOME	NA	unknown	NA	NA
P20073	unknown	CYTOSOL	1	1	1	NA	0	0	CYTOSOL	1	CYTOSOL	NA	unknown	ANXA7 ANX7 SNX OK/SW-cl.95	Annexin A7 (Annexin VII) (Annexin-7) (Synexin)
P20073_H	unknown	CYTOSOL	1	1	1	NA	0	0	CYTOSOL	1	CYTOSOL	NA	unknown	NA	NA
P20248_H	unknown	NUCLEUS	1	1	1	NA	0	0	NUCLEUS	1	NUCLEUS	NA	unknown	NA	NA
P20290	unknown	NUCLEUS	1	1	1	NA	0	0	NUCLEUS	1	NUCLEUS	NA	unknown	BTF3 NACB OK/SW-cl.8	Transcription factor BTF3 (Nascent polypeptide-associated complex subunit beta) (NAC-beta) (RNA polymerase B transcription factor 3)
P20290_H	unknown	NUCLEUS	0.999747	0.99917	0.999961	NA	0	0	NUCLEUS	1	NUCLEUS	NA	unknown	NA	NA
P20337	unknown	ER	1	1	1	NA	0	0	ER	1	ER	NA	unknown	RAB3B	Ras-related protein Rab-3B
P20339	unknown	ER	0.999955	1	1	NA	1	1	ER	0	unknown	1	DL candidate	RAB5A RAB5	Ras-related protein Rab-5A (EC 3.6.5.2)
P20339_H	unknown	PM	1	1	1	NA	0	0	PM	1	PM	NA	unknown	NA	NA
P20340	unknown	PM	1	1	1	NA	0	0	PM	1	PM	NA	unknown	RAB6A RAB6	Ras-related protein Rab-6A (Rab-6)
P20340_H	unknown	PM	1	1	1	NA	0	0	PM	1	PM	NA	unknown	NA	NA
P20618	PROTEASOME	PROTEASOME	1	1	1	0	0	0	PROTEASOME	1	PROTEASOME	NA	unknown	PSMB1 PSC5	Proteasome subunit beta type-1 (Macropain subunit C5) (Multicatalytic endopeptidase complex subunit C5) (Proteasome component C5) (Proteasome gamma chain)
P20618_H	unknown	PROTEASOME	1	1	1	NA	0	0	PROTEASOME	1	PROTEASOME	NA	unknown	NA	NA
P20645	unknown	NUCLEUS	0.996154	0.984396	0.999568	NA	0.996	0.0502222	NUCLEUS	0.949778	NUCLEUS	1	DL candidate	M6PR MPR46 MPRD	Cation-dependent mannose-6-phosphate receptor (CD Man-6-P receptor) (CD-MPR) (46 kDa mannose 6-phosphate receptor) (MPR 46)
P20645_H	unknown	ER	1	1	1	NA	0	0	ER	1	ER	NA	unknown	NA	NA
P20674	MITOCHONDRION	MITOCHONDRION	1	1	1	0	0	0	MITOCHONDRION	1	MITOCHONDRION	NA	unknown	COX5A	Cytochrome c oxidase subunit 5A, mitochondrial (Cytochrome c oxidase polypeptide Va)
P20674_H	unknown	MITOCHONDRION	0.999993	0.99997	0.999999	NA	0	0	MITOCHONDRION	1	MITOCHONDRION	NA	unknown	NA	NA
P20700	unknown	xCHROMATIN	1	1	1	NA	0	0	xCHROMATIN	1	xCHROMATIN	NA	unknown	LMNB1 LMN2 LMNB	Lamin-B1
P20700_H	unknown	xCHROMATIN	1	1	1	NA	0	0.967556	xCHROMATIN	0.0324444	unknown	NA	unknown	NA	NA
P20810	unknown	NUCLEUS	1	1	1	NA	0	0.986222	NUCLEUS	0.0137778	unknown	NA	unknown	CAST	Calpastatin (Calpain inhibitor) (Sperm BS-17 component)
P20810_H	unknown	NUCLEUS	1	1	1	NA	0	0.978222	NUCLEUS	0.0217778	unknown	NA	unknown	NA	NA
P20908_H	unknown	GA	0.999983	0.999927	0.999998	NA	0.004	0	GA	1	GA	NA	unknown	NA	NA
P20962	unknown	xCYTOSKELETON	1	1	1	NA	0	0	xCYTOSKELETON	1	xCYTOSKELETON	NA	unknown	PTMS	Parathymosin
P20962_H	unknown	xCYTOSKELETON	1	1	1	NA	0	0	xCYTOSKELETON	1	xCYTOSKELETON	NA	unknown	NA	NA
P21266	unknown	CYTOSOL	0.999996	0.999987	0.999999	NA	0	0	CYTOSOL	1	CYTOSOL	NA	unknown	GSTM3 GST5	Glutathione S-transferase Mu 3 (EC 2.5.1.18) (GST class-mu 3) (GSTM3-3) (hGSTM3-3)
P21281	unknown	CYTOSOL	1	1	1	NA	0	1	CYTOSOL	0	unknown	NA	unknown	ATP6V1B2 ATP6B2 VPP3	V-type proton ATPase subunit B, brain isoform (V-ATPase subunit B 2) (Endomembrane proton pump 58 kDa subunit) (HO57) (Vacuolar proton pump subunit B 2)
P21281_H	unknown	CYTOSOL	1	1	1	NA	0	1	CYTOSOL	0	unknown	NA	unknown	NA	NA
P21283	unknown	CYTOSOL	1	1	1	NA	0	0.984444	CYTOSOL	0.0155556	unknown	NA	unknown	ATP6V1C1 ATP6C ATP6D VATC	V-type proton ATPase subunit C 1 (V-ATPase subunit C 1) (Vacuolar proton pump subunit C 1)
P21283_H	unknown	CYTOSOL	1	1	1	NA	0	0.329778	CYTOSOL	0.670222	CYTOSOL	NA	unknown	NA	NA
P21291	unknown	GA	1	1	1	NA	0	1	GA	0	unknown	NA	unknown	CSRP1 CSRP CYRP	Cysteine and glycine-rich protein 1 (Cysteine-rich protein 1) (CRP) (CRP1) (Epididymis luminal protein 141) (HEL-141)
P21291_H	unknown	GA	1	1	1	NA	0	1	GA	0	unknown	NA	unknown	NA	NA
P21333	unknown	GA	0.999988	0.999931	1	NA	0	0.0137778	GA	0.986222	GA	NA	unknown	FLNA FLN FLN1	Filamin-A (FLN-A) (Actin-binding protein 280) (ABP-280) (Alpha-filamin) (Endothelial actin-binding protein) (Filamin-1) (Non-muscle filamin)
P21333_H	unknown	GA	0.999586	0.997636	0.999994	NA	0	0.958222	GA	0.0417778	unknown	NA	unknown	NA	NA
P21399	CYTOSOL	CYTOSOL	1	1	1	0	0	0	CYTOSOL	1	CYTOSOL	NA	unknown	ACO1 IREB1	Cytoplasmic aconitate hydratase (Aconitase) (EC 4.2.1.3) (Citrate hydro-lyase) (Ferritin repressor protein) (Iron regulatory protein 1) (IRP1) (Iron-responsive element-binding protein 1) (IRE-BP 1)
P21399_H	unknown	CYTOSOL	1	1	1	NA	0	0.012	CYTOSOL	0.988	CYTOSOL	NA	unknown	NA	NA
P21589	unknown	PM	0.999555	0.998577	0.999922	NA	0	0	PM	1	PM	NA	unknown	NT5E NT5 NTE	5'-nucleotidase (5'-NT) (EC 3.1.3.35) (EC 3.1.3.5) (EC 3.1.3.89) (EC 3.1.3.91) (EC 3.1.3.99) (5'-deoxynucleotidase) (Ecto-5'-nucleotidase) (IMP-specific 5'-nucleotidase) (Thymidylate 5'-phosphatase) (CD antigen CD73)
P21796	unknown	MITOCHONDRION	1	1	1	NA	0	0	MITOCHONDRION	1	MITOCHONDRION	NA	unknown	VDAC1 VDAC	Voltage-dependent anion-selective channel protein 1 (VDAC-1) (hVDAC1) (Outer mitochondrial membrane protein porin 1) (Plasmalemmal porin) (Porin 31HL) (Porin 31HM)
P21796_H	unknown	MITOCHONDRION	1	1	1	NA	0	0	MITOCHONDRION	1	MITOCHONDRION	NA	unknown	NA	NA
P21912	MITOCHONDRION	MITOCHONDRION	1	1	1	0	0	0	MITOCHONDRION	1	MITOCHONDRION	NA	unknown	SDHB SDH SDH1	Succinate dehydrogenase [ubiquinone] iron-sulfur subunit, mitochondrial (EC 1.3.5.1) (Iron-sulfur subunit of complex II) (Ip)
P21912_H	unknown	MITOCHONDRION	1	1	1	NA	0	0	MITOCHONDRION	1	MITOCHONDRION	NA	unknown	NA	NA
P21964	unknown	PEROXISOME	0.993251	0.978954	0.998506	NA	0.996	0	PEROXISOME	1	PEROXISOME	1	DL candidate	COMT	Catechol O-methyltransferase (EC 2.1.1.6)
P21964_H	unknown	ER	0.912996	0.782107	0.980393	NA	0.072	0	ER	1	ER	NA	unknown	NA	NA
P22033	MITOCHONDRION	MITOCHONDRION	1	1	1	0	0	0	MITOCHONDRION	1	MITOCHONDRION	NA	unknown	MMUT MUT	Methylmalonyl-CoA mutase, mitochondrial (MCM) (EC 5.4.99.2) (Methylmalonyl-CoA isomerase)
P22033_H	unknown	MITOCHONDRION	0.999796	0.998894	0.999992	NA	0	0	MITOCHONDRION	1	MITOCHONDRION	NA	unknown	NA	NA
P22059	unknown	LYSOSOME	0.585046	0.0969854	0.950352	NA	0.736	1	unknown	0	unknown	NA	unknown	OSBP OSBP1	Oxysterol-binding protein 1
P22059_H	unknown	PM	0.998236	0.989959	0.999979	NA	0.452	0	PM	1	PM	NA	unknown	NA	NA
P22061	unknown	CYTOSOL	1	1	1	NA	0	0	CYTOSOL	1	CYTOSOL	NA	unknown	PCMT1	Protein-L-isoaspartate(D-aspartate) O-methyltransferase (PIMT) (EC 2.1.1.77) (L-isoaspartyl protein carboxyl methyltransferase) (Protein L-isoaspartyl/D-aspartyl methyltransferase) (Protein-beta-aspartate methyltransferase)
P22061_H	unknown	CYTOSOL	1	1	1	NA	0	0	CYTOSOL	1	CYTOSOL	NA	unknown	NA	NA
P22087	NUCLEUS	NUCLEUS	1	1	1	0	0	0	NUCLEUS	1	NUCLEUS	NA	unknown	FBL FIB1 FLRN	rRNA 2'-O-methyltransferase fibrillarin (EC 2.1.1.-) (34 kDa nucleolar scleroderma antigen) (Histone-glutamine methyltransferase) (U6 snRNA 2'-O-methyltransferase fibrillarin)
P22087_H	unknown	NUCLEUS	1	1	1	NA	0	0	NUCLEUS	1	NUCLEUS	NA	unknown	NA	NA
P22102	unknown	CYTOSOL	1	1	1	NA	0	0	CYTOSOL	1	CYTOSOL	NA	unknown	GART PGFT PRGS	Trifunctional purine biosynthetic protein adenosine-3 [Includes: Phosphoribosylamine--glycine ligase (EC 6.3.4.13) (Glycinamide ribonucleotide synthetase) (GARS) (Phosphoribosylglycinamide synthetase); Phosphoribosylformylglycinamidine cyclo-ligase (EC 6.3.3.1) (AIR synthase) (AIRS) (Phosphoribosyl-aminoimidazole synthetase); Phosphoribosylglycinamide formyltransferase (EC 2.1.2.2) (5'-phosphorib…
P22102_H	unknown	CYTOSOL	1	1	1	NA	0	0	CYTOSOL	1	CYTOSOL	NA	unknown	NA	NA
P22234	unknown	CYTOSOL	1	1	1	NA	0	0	CYTOSOL	1	CYTOSOL	NA	unknown	PAICS ADE2 AIRC PAIS	Bifunctional phosphoribosylaminoimidazole carboxylase/phosphoribosylaminoimidazole succinocarboxamide synthetase (PAICS) [Includes: Phosphoribosylaminoimidazole carboxylase (EC 4.1.1.21) (AIR carboxylase) (AIRC); Phosphoribosylaminoimidazole succinocarboxamide synthetase (EC 6.3.2.6) (SAICAR synthetase)]
P22234_H	unknown	CYTOSOL	1	1	1	NA	0	0	CYTOSOL	1	CYTOSOL	NA	unknown	NA	NA
P22307	unknown	LYSOSOME	0.999995	0.999972	1	NA	1	0	LYSOSOME	1	LYSOSOME	1	DL candidate	SCP2	Sterol carrier protein 2 (SCP-2) (Acetyl-CoA C-myristoyltransferase) (EC 2.3.1.155) (Non-specific lipid-transfer protein) (NSL-TP) (Propanoyl-CoA C-acyltransferase) (EC 2.3.1.176) (SCP-2/3-oxoacyl-CoA thiolase) (SCP-2/thiolase) (EC 2.3.1.16) (SCP-chi) (SCPX) (Sterol carrier protein X) (SCP-X)
P22307_H	unknown	LYSOSOME	0.999998	0.999991	1	NA	1	0	LYSOSOME	1	LYSOSOME	1	DL candidate	NA	NA
P22314	unknown	CYTOSOL	1	1	1	NA	0	0	CYTOSOL	1	CYTOSOL	NA	unknown	UBA1 A1S9T UBE1	Ubiquitin-like modifier-activating enzyme 1 (EC 6.2.1.45) (Protein A1S9) (Ubiquitin-activating enzyme E1)
P22314_H	unknown	CYTOSOL	1	1	1	NA	0	0	CYTOSOL	1	CYTOSOL	NA	unknown	NA	NA
P22392	unknown	xCYTOSKELETON	1	1	1	NA	0	0	xCYTOSKELETON	1	xCYTOSKELETON	NA	unknown	NME2 NM23B	Nucleoside diphosphate kinase B (NDK B) (NDP kinase B) (EC 2.7.4.6) (C-myc purine-binding transcription factor PUF) (Histidine protein kinase NDKB) (EC 2.7.13.3) (nm23-H2)
P22626	unknown	NUCLEUS	1	1	1	NA	0	0.00444444	NUCLEUS	0.995556	NUCLEUS	NA	unknown	HNRNPA2B1 HNRPA2B1	Heterogeneous nuclear ribonucleoproteins A2/B1 (hnRNP A2/B1)
P22626_H	unknown	NUCLEUS	1	1	1	NA	0	0.000888889	NUCLEUS	0.999111	NUCLEUS	NA	unknown	NA	NA
P22695	MITOCHONDRION	MITOCHONDRION	1	1	1	0	0	0	MITOCHONDRION	1	MITOCHONDRION	NA	unknown	UQCRC2	Cytochrome b-c1 complex subunit 2, mitochondrial (Complex III subunit 2) (Core protein II) (Ubiquinol-cytochrome-c reductase complex core protein 2)
P22695_H	unknown	MITOCHONDRION	0.999506	0.997925	0.999947	NA	0	0	MITOCHONDRION	1	MITOCHONDRION	NA	unknown	NA	NA
P23193	unknown	NUCLEUS	1	1	1	NA	0	0.000888889	NUCLEUS	0.999111	NUCLEUS	NA	unknown	TCEA1 GTF2S TFIIS	Transcription elongation factor A protein 1 (Transcription elongation factor S-II protein 1) (Transcription elongation factor TFIIS.o)
P23193_H	unknown	NUCLEUS	1	1	1	NA	0	0	NUCLEUS	1	NUCLEUS	NA	unknown	NA	NA
P23229	unknown	PM	0.998342	0.994705	0.999702	NA	0.008	0	PM	1	PM	NA	unknown	ITGA6	Integrin alpha-6 (CD49 antigen-like family member F) (VLA-6) (CD antigen CD49f) [Cleaved into: Integrin alpha-6 heavy chain; Integrin alpha-6 light chain; Processed integrin alpha-6 (Alpha6p)]
P23246	unknown	NUCLEUS	1	1	1	NA	0	0	NUCLEUS	1	NUCLEUS	NA	unknown	SFPQ PSF	Splicing factor, proline- and glutamine-rich (100 kDa DNA-pairing protein) (hPOMp100) (DNA-binding p52/p100 complex, 100 kDa subunit) (Polypyrimidine tract-binding protein-associated-splicing factor) (PSF) (PTB-associated-splicing factor)
P23246_H	unknown	NUCLEUS	1	1	1	NA	0	0	NUCLEUS	1	NUCLEUS	NA	unknown	NA	NA
P23258	unknown	NUCLEUS	1	1	1	NA	0	0	NUCLEUS	1	NUCLEUS	NA	unknown	TUBG1 TUBG	Tubulin gamma-1 chain (Gamma-1-tubulin) (Gamma-tubulin complex component 1) (GCP-1)
P23258_H	unknown	NUCLEUS	1	1	1	NA	0	0	NUCLEUS	1	NUCLEUS	NA	unknown	NA	NA
P23284	ER	ER	1	1	1	0	0	0	ER	1	ER	NA	unknown	PPIB CYPB	Peptidyl-prolyl cis-trans isomerase B (PPIase B) (EC 5.2.1.8) (CYP-S1) (Cyclophilin B) (Rotamase B) (S-cyclophilin) (SCYLP)
P23284_H	unknown	PEROXISOME	0.99924	0.996086	0.999998	NA	1	0	PEROXISOME	1	PEROXISOME	1	DL candidate	NA	NA
P23368	MITOCHONDRION	MITOCHONDRION	1	1	1	0	0	0	MITOCHONDRION	1	MITOCHONDRION	NA	unknown	ME2	NAD-dependent malic enzyme, mitochondrial (NAD-ME) (EC 1.1.1.38) (Malic enzyme 2)
P23368_H	unknown	GA	1	0.999998	1	NA	0	1	GA	0	unknown	NA	unknown	NA	NA
P23381	unknown	CYTOSOL	1	1	1	NA	0	0	CYTOSOL	1	CYTOSOL	NA	unknown	WARS1 IFI53 WARS WRS	Tryptophan--tRNA ligase, cytoplasmic (EC 6.1.1.2) (Interferon-induced protein 53) (IFP53) (Tryptophanyl-tRNA synthetase) (TrpRS) (hWRS) [Cleaved into: T1-TrpRS; T2-TrpRS]
P23381_H	unknown	CYTOSOL	1	1	1	NA	0	0	CYTOSOL	1	CYTOSOL	NA	unknown	NA	NA
P23396	RIBOSOME	RIBOSOME	1	1	1	0	0	0	RIBOSOME	1	RIBOSOME	NA	unknown	RPS3 OK/SW-cl.26	Small ribosomal subunit protein uS3 (40S ribosomal protein S3) (EC 4.2.99.18)
P23396_H	unknown	RIBOSOME	1	1	1	NA	0	0	RIBOSOME	1	RIBOSOME	NA	unknown	NA	NA
P23458_H	unknown	PM	0.996448	0.989639	0.999042	NA	0.992	0	PM	1	PM	1	DL candidate	NA	NA
P23526	unknown	CYTOSOL	0.999997	0.999992	0.999999	NA	0	0	CYTOSOL	1	CYTOSOL	NA	unknown	AHCY SAHH	Adenosylhomocysteinase (AdoHcyase) (EC 3.13.2.1) (S-adenosyl-L-homocysteine hydrolase)
P23526_H	unknown	CYTOSOL	1	1	1	NA	0	0	CYTOSOL	1	CYTOSOL	NA	unknown	NA	NA
P23528	xCYTOSKELETON	xCYTOSKELETON	1	1	1	0	0	0	xCYTOSKELETON	1	xCYTOSKELETON	NA	unknown	CFL1 CFL	Cofilin-1 (18 kDa phosphoprotein) (p18) (Cofilin, non-muscle isoform)
P23528_H	unknown	xCYTOSKELETON	1	1	1	NA	0	0	xCYTOSKELETON	1	xCYTOSKELETON	NA	unknown	NA	NA
P23588	unknown	NUCLEUS	0.603063	0.00136392	0.944606	NA	0.372	0	unknown	1	unknown	NA	unknown	EIF4B	Eukaryotic translation initiation factor 4B (eIF-4B)
P23588_H	unknown	RIBOSOME	0.99645	0.994236	0.999926	NA	0.012	0	RIBOSOME	1	RIBOSOME	NA	unknown	NA	NA
P23634	unknown	LYSOSOME	1	1	1	NA	0	0	LYSOSOME	1	LYSOSOME	NA	unknown	ATP2B4 ATP2B2 MXRA1	Plasma membrane calcium-transporting ATPase 4 (PMCA4) (EC 7.2.2.10) (Matrix-remodeling-associated protein 1) (Plasma membrane calcium ATPase isoform 4) (Plasma membrane calcium pump isoform 4)
P23786	MITOCHONDRION	MITOCHONDRION	1	1	1	0	0	0	MITOCHONDRION	1	MITOCHONDRION	NA	unknown	CPT2 CPT1	Carnitine O-palmitoyltransferase 2, mitochondrial (EC 2.3.1.21) (Carnitine palmitoyltransferase II) (CPT II)
P23919	unknown	CYTOSOL	1	1	1	NA	0	0	CYTOSOL	1	CYTOSOL	NA	unknown	DTYMK CDC8 TMPK TYMK	Thymidylate kinase (EC 2.7.4.9) (dTMP kinase)
P23919_H	unknown	CYTOSOL	1	1	1	NA	0	0	CYTOSOL	1	CYTOSOL	NA	unknown	NA	NA
P23921	unknown	CYTOSOL	1	1	1	NA	0	0	CYTOSOL	1	CYTOSOL	NA	unknown	RRM1 RR1	Ribonucleoside-diphosphate reductase large subunit (EC 1.17.4.1) (Ribonucleoside-diphosphate reductase subunit M1) (Ribonucleotide reductase large subunit)
P23921_H	unknown	CYTOSOL	1	1	1	NA	0	0	CYTOSOL	1	CYTOSOL	NA	unknown	NA	NA
P24534	unknown	NUCLEUS	1	1	1	NA	0	0	NUCLEUS	1	NUCLEUS	NA	unknown	EEF1B2 EEF1B EF1B	Elongation factor 1-beta (EF-1-beta)
P24534_H	unknown	NUCLEUS	1	1	1	NA	0	0	NUCLEUS	1	NUCLEUS	NA	unknown	NA	NA
P24539	MITOCHONDRION	MITOCHONDRION	1	1	1	0	0	0	MITOCHONDRION	1	MITOCHONDRION	NA	unknown	ATP5PB ATP5F1	ATP synthase F(0) complex subunit B1, mitochondrial (ATP synthase peripheral stalk-membrane subunit b) (ATP synthase proton-transporting mitochondrial F(0) complex subunit B1) (ATP synthase subunit b) (ATPase subunit b)
P24539_H	unknown	MITOCHONDRION	1	1	1	NA	0	0	MITOCHONDRION	1	MITOCHONDRION	NA	unknown	NA	NA
P24666	unknown	CYTOSOL	1	1	1	NA	0	0	CYTOSOL	1	CYTOSOL	NA	unknown	ACP1	Low molecular weight phosphotyrosine protein phosphatase (LMW-PTP) (LMW-PTPase) (EC 3.1.3.48) (Adipocyte acid phosphatase) (Low molecular weight cytosolic acid phosphatase) (EC 3.1.3.2) (Red cell acid phosphatase 1)
P24752	MITOCHONDRION	MITOCHONDRION	1	1	1	0	0	0	MITOCHONDRION	1	MITOCHONDRION	NA	unknown	ACAT1 ACAT MAT	Acetyl-CoA acetyltransferase, mitochondrial (EC 2.3.1.9) (Acetoacetyl-CoA thiolase) (T2)
P24752_H	unknown	MITOCHONDRION	1	1	1	NA	0	0	MITOCHONDRION	1	MITOCHONDRION	NA	unknown	NA	NA
P24844	unknown	ER	1	1	1	NA	0.16	0	ER	1	ER	NA	unknown	MYL9 MLC2 MRLC1 MYRL2	Myosin regulatory light polypeptide 9 (20 kDa myosin light chain) (LC20) (MLC-2C) (Myosin RLC) (Myosin regulatory light chain 2, smooth muscle isoform) (Myosin regulatory light chain 9) (Myosin regulatory light chain MRLC1)
P24844_H	unknown	ER	0.676456	0.36135	0.905186	NA	0.716	0.0604444	unknown	0.939556	unknown	NA	unknown	NA	NA
P24928_H	unknown	NUCLEUS	1	1	1	NA	0	1	NUCLEUS	0	unknown	NA	unknown	NA	NA
P24941_H	unknown	CYTOSOL	0.999965	0.999874	0.999996	NA	0	1	CYTOSOL	0	unknown	NA	unknown	NA	NA
P25205	unknown	CYTOSOL	1	1	1	NA	0	1	CYTOSOL	0	unknown	NA	unknown	MCM3	DNA replication licensing factor MCM3 (EC 3.6.4.12) (DNA polymerase alpha holoenzyme-associated protein P1) (P1-MCM3) (RLF subunit beta) (p102)
P25205_H	unknown	CYTOSOL	0.999761	0.999259	0.999967	NA	0	0.999556	CYTOSOL	0.000444444	unknown	NA	unknown	NA	NA
P25325	unknown	GA	0.988203	0.922823	0.999805	NA	1	1	GA	0	unknown	1	DL candidate	MPST TST2	3-mercaptopyruvate sulfurtransferase (MST) (EC 2.8.1.2)
P25398	RIBOSOME	RIBOSOME	1	1	1	0	0	0	RIBOSOME	1	RIBOSOME	NA	unknown	RPS12	Small ribosomal subunit protein eS12 (40S ribosomal protein S12)
P25398_H	unknown	NUCLEUS	0.997789	0.993154	0.999534	NA	1	0	NUCLEUS	1	NUCLEUS	1	DL candidate	NA	NA
P25685	unknown	NUCLEUS	0.999997	0.999991	1	NA	0	0	NUCLEUS	1	NUCLEUS	NA	unknown	DNAJB1 DNAJ1 HDJ1 HSPF1	DnaJ homolog subfamily B member 1 (DnaJ protein homolog 1) (Heat shock 40 kDa protein 1) (HSP40) (Heat shock protein 40) (Human DnaJ protein 1) (hDj-1)
P25685_H	unknown	NUCLEUS	1	1	1	NA	0	0	NUCLEUS	1	NUCLEUS	NA	unknown	NA	NA
P25705	MITOCHONDRION	MITOCHONDRION	1	1	1	0	0	0	MITOCHONDRION	1	MITOCHONDRION	NA	unknown	ATP5F1A ATP5A ATP5A1 ATP5AL2 ATPM	ATP synthase subunit alpha, mitochondrial (ATP synthase F1 subunit alpha)
P25705_H	unknown	MITOCHONDRION	1	1	1	NA	0	0	MITOCHONDRION	1	MITOCHONDRION	NA	unknown	NA	NA
P25786	PROTEASOME	PROTEASOME	1	1	1	0	0	0	PROTEASOME	1	PROTEASOME	NA	unknown	PSMA1 HC2 NU PROS30 PSC2	Proteasome subunit alpha type-1 (30 kDa prosomal protein) (PROS-30) (Macropain subunit C2) (Multicatalytic endopeptidase complex subunit C2) (Proteasome component C2) (Proteasome nu chain)
P25786_H	unknown	PROTEASOME	1	1	1	NA	0	0	PROTEASOME	1	PROTEASOME	NA	unknown	NA	NA
P25787	PROTEASOME	PROTEASOME	1	1	1	0	0	0	PROTEASOME	1	PROTEASOME	NA	unknown	PSMA2 HC3 PSC3	Proteasome subunit alpha type-2 (Macropain subunit C3) (Multicatalytic endopeptidase complex subunit C3) (Proteasome component C3)
P25787_H	unknown	PROTEASOME	1	1	1	NA	0	0.362222	PROTEASOME	0.637778	PROTEASOME	NA	unknown	NA	NA
P25788	unknown	PROTEASOME	1	1	1	NA	0	0	PROTEASOME	1	PROTEASOME	NA	unknown	PSMA3 HC8 PSC8	Proteasome subunit alpha type-3 (Macropain subunit C8) (Multicatalytic endopeptidase complex subunit C8) (Proteasome component C8)
P25788_H	unknown	PROTEASOME	1	1	1	NA	0	0	PROTEASOME	1	PROTEASOME	NA	unknown	NA	NA
P25789	PROTEASOME	PROTEASOME	1	1	1	0	0	0	PROTEASOME	1	PROTEASOME	NA	unknown	PSMA4 HC9 PSC9	Proteasome subunit alpha type-4 (Macropain subunit C9) (Multicatalytic endopeptidase complex subunit C9) (Proteasome component C9) (Proteasome subunit L)
P25789_H	unknown	PROTEASOME	1	1	1	NA	0	0	PROTEASOME	1	PROTEASOME	NA	unknown	NA	NA
P26006	unknown	PM	0.999891	0.999675	0.999975	NA	0	0	PM	1	PM	NA	unknown	ITGA3 MSK18	Integrin alpha-3 (CD49 antigen-like family member C) (FRP-2) (Galactoprotein B3) (GAPB3) (VLA-3 subunit alpha) (CD antigen CD49c) [Cleaved into: Integrin alpha-3 heavy chain; Integrin alpha-3 light chain]
P26006_H	unknown	ER	0.738987	0.374082	0.953799	NA	1	0.00133333	unknown	0.998667	unknown	1	DL candidate	NA	NA
P26038	unknown	PM	0.998739	0.995383	0.99984	NA	0	0	PM	1	PM	NA	unknown	MSN	Moesin (Membrane-organizing extension spike protein)
P26038_H	unknown	PM	0.999999	0.999998	1	NA	0	0	PM	1	PM	NA	unknown	NA	NA
P26196	unknown	RIBOSOME	0.999981	0.999947	0.999995	NA	0	0	RIBOSOME	1	RIBOSOME	NA	unknown	DDX6 HLR2 RCK	Probable ATP-dependent RNA helicase DDX6 (EC 3.6.4.13) (ATP-dependent RNA helicase p54) (DEAD box protein 6) (Oncogene RCK)
P26196_H	unknown	RIBOSOME	0.999998	0.999995	0.999999	NA	0	0	RIBOSOME	1	RIBOSOME	NA	unknown	NA	NA
P26358	unknown	xCHROMATIN	1	1	1	NA	1	0.993778	xCHROMATIN	0.00622222	unknown	1	DL candidate	DNMT1 AIM CXXC9 DNMT	DNA (cytosine-5)-methyltransferase 1 (Dnmt1) (EC 2.1.1.37) (CXXC-type zinc finger protein 9) (DNA methyltransferase HsaI) (DNA MTase HsaI) (M.HsaI) (MCMT)
P26358_H	unknown	xCHROMATIN	1	1	1	NA	0.024	1	xCHROMATIN	0	unknown	NA	unknown	NA	NA
P26368	unknown	NUCLEUS	1	1	1	NA	0	0	NUCLEUS	1	NUCLEUS	NA	unknown	U2AF2 U2AF65	Splicing factor U2AF 65 kDa subunit (U2 auxiliary factor 65 kDa subunit) (hU2AF(65)) (hU2AF65) (U2 snRNP auxiliary factor large subunit)
P26368_H	unknown	NUCLEUS	1	1	1	NA	0	0	NUCLEUS	1	NUCLEUS	NA	unknown	NA	NA
P26373	RIBOSOME	RIBOSOME	1	1	1	0	0	0	RIBOSOME	1	RIBOSOME	NA	unknown	RPL13 BBC1 OK/SW-cl.46	Large ribosomal subunit protein eL13 (60S ribosomal protein L13) (Breast basic conserved protein 1)
P26373_H	unknown	RIBOSOME	1	1	1	NA	0	0	RIBOSOME	1	RIBOSOME	NA	unknown	NA	NA
P26440	MITOCHONDRION	MITOCHONDRION	1	1	1	0	0	0	MITOCHONDRION	1	MITOCHONDRION	NA	unknown	IVD	Isovaleryl-CoA dehydrogenase, mitochondrial (IVD) (EC 1.3.8.4) (Butyryl-CoA dehydrogenase) (EC 1.3.8.1)
P26572_H	unknown	GA	1	1	1	NA	0	0	GA	1	GA	NA	unknown	NA	NA
P26583	unknown	xCHROMATIN	1	1	1	NA	0	0	xCHROMATIN	1	xCHROMATIN	NA	unknown	HMGB2 HMG2	High mobility group protein B2 (High mobility group protein 2) (HMG-2)
P26583_H	unknown	xCHROMATIN	1	1	1	NA	0	0	xCHROMATIN	1	xCHROMATIN	NA	unknown	NA	NA
P26599	unknown	NUCLEUS	0.999998	0.999993	1	NA	0	0.00133333	NUCLEUS	0.998667	NUCLEUS	NA	unknown	PTBP1 PTB	Polypyrimidine tract-binding protein 1 (PTB) (57 kDa RNA-binding protein PPTB-1) (Heterogeneous nuclear ribonucleoprotein I) (hnRNP I)
P26599_H	unknown	NUCLEUS	1	1	1	NA	0	0	NUCLEUS	1	NUCLEUS	NA	unknown	NA	NA
P26639	unknown	CYTOSOL	1	1	1	NA	0	0	CYTOSOL	1	CYTOSOL	NA	unknown	TARS1 TARS	Threonine--tRNA ligase 1, cytoplasmic (EC 6.1.1.3) (Threonyl-tRNA synthetase) (ThrRS) (Threonyl-tRNA synthetase 1)
P26639_H	unknown	CYTOSOL	1	1	1	NA	0	0	CYTOSOL	1	CYTOSOL	NA	unknown	NA	NA
P26640	unknown	NUCLEUS	1	1	1	NA	0	0	NUCLEUS	1	NUCLEUS	NA	unknown	VARS1 G7A VARS VARS2	Valine--tRNA ligase (EC 6.1.1.9) (Protein G7a) (Valyl-tRNA synthetase) (ValRS)
P26640_H	unknown	NUCLEUS	1	1	1	NA	0	0	NUCLEUS	1	NUCLEUS	NA	unknown	NA	NA
P26641	unknown	NUCLEUS	1	1	1	NA	0	0	NUCLEUS	1	NUCLEUS	NA	unknown	EEF1G EF1G PRO1608	Elongation factor 1-gamma (EF-1-gamma) (eEF-1B gamma)
P26641_H	unknown	NUCLEUS	1	1	1	NA	0	0	NUCLEUS	1	NUCLEUS	NA	unknown	NA	NA
P26885	unknown	PM	1	0.999999	1	NA	1	0	PM	1	PM	1	DL candidate	FKBP2 FKBP13	Peptidyl-prolyl cis-trans isomerase FKBP2 (PPIase FKBP2) (EC 5.2.1.8) (13 kDa FK506-binding protein) (13 kDa FKBP) (FKBP-13) (FK506-binding protein 2) (FKBP-2) (Immunophilin FKBP13) (Rotamase)
P26885_H	unknown	PM	0.981516	0.911794	1	NA	1	0	PM	1	PM	1	DL candidate	NA	NA
P27105	unknown	PM	0.998896	0.991547	0.99991	NA	0.044	0	PM	1	PM	NA	unknown	STOM BND7 EPB72	Stomatin (Erythrocyte band 7 integral membrane protein) (Erythrocyte membrane protein band 7.2) (Protein 7.2b)
P27105_H	unknown	PM	0.987051	0.950634	0.998507	NA	0.016	0	PM	1	PM	NA	unknown	NA	NA
P27144	MITOCHONDRION	MITOCHONDRION	1	1	1	0	0	0	MITOCHONDRION	1	MITOCHONDRION	NA	unknown	AK4 AK3 AK3L1	Adenylate kinase 4, mitochondrial (AK 4) (EC 2.7.4.10) (EC 2.7.4.6) (Adenylate kinase 3-like) (GTP:AMP phosphotransferase AK4)
P27144_H	unknown	MITOCHONDRION	0.999999	0.999992	1	NA	1	0	MITOCHONDRION	1	MITOCHONDRION	1	DL candidate	NA	NA
P27348	unknown	CYTOSOL	0.999999	0.999997	1	NA	0	0	CYTOSOL	1	CYTOSOL	NA	unknown	YWHAQ	14-3-3 protein theta (14-3-3 protein T-cell) (14-3-3 protein tau) (Protein HS1)
P27348_H	unknown	CYTOSOL	1	1	1	NA	0	0	CYTOSOL	1	CYTOSOL	NA	unknown	NA	NA
P27361	unknown	CYTOSOL	1	1	1	NA	0	0.839556	CYTOSOL	0.160444	unknown	NA	unknown	MAPK3 ERK1 PRKM3	Mitogen-activated protein kinase 3 (MAP kinase 3) (MAPK 3) (EC 2.7.11.24) (ERT2) (Extracellular signal-regulated kinase 1) (ERK-1) (Insulin-stimulated MAP2 kinase) (MAP kinase isoform p44) (p44-MAPK) (Microtubule-associated protein 2 kinase) (p44-ERK1)
P27635	RIBOSOME	RIBOSOME	1	1	1	0	0	0	RIBOSOME	1	RIBOSOME	NA	unknown	RPL10 DXS648E QM	Large ribosomal subunit protein uL16 (60S ribosomal protein L10) (Laminin receptor homolog) (Protein QM) (Ribosomal protein L10) (Tumor suppressor QM)
P27635_H	unknown	RIBOSOME	1	1	1	NA	0	0	RIBOSOME	1	RIBOSOME	NA	unknown	NA	NA
P27694	unknown	CYTOSOL	1	1	1	NA	0	0	CYTOSOL	1	CYTOSOL	NA	unknown	RPA1 REPA1 RPA70	Replication protein A 70 kDa DNA-binding subunit (RP-A p70) (Replication factor A protein 1) (RF-A protein 1) (Single-stranded DNA-binding protein) [Cleaved into: Replication protein A 70 kDa DNA-binding subunit, N-terminally processed]
P27694_H	unknown	CYTOSOL	1	1	1	NA	0	0	CYTOSOL	1	CYTOSOL	NA	unknown	NA	NA
P27695	unknown	NUCLEUS	1	1	1	NA	0	0	NUCLEUS	1	NUCLEUS	NA	unknown	APEX1 APE APE1 APEX APX HAP1 REF1	DNA-(apurinic or apyrimidinic site) endonuclease (EC 3.1.11.2) (APEX nuclease) (APEN) (Apurinic-apyrimidinic endonuclease 1) (AP endonuclease 1) (APE-1) (REF-1) (Redox factor-1) [Cleaved into: DNA-(apurinic or apyrimidinic site) endonuclease, mitochondrial]
P27695_H	unknown	NUCLEUS	1	1	1	NA	0	0	NUCLEUS	1	NUCLEUS	NA	unknown	NA	NA
P27708	unknown	CYTOSOL	0.991155	0.965176	0.999285	NA	0.016	1	CYTOSOL	0	unknown	NA	unknown	CAD	CAD protein [Includes: Glutamine-dependent carbamoyl-phosphate synthase (EC 6.3.5.5); Aspartate carbamoyltransferase (EC 2.1.3.2); Dihydroorotase (EC 3.5.2.3)]
P27708_H	unknown	NUCLEUS	0.999997	0.999987	1	NA	0	1	NUCLEUS	0	unknown	NA	unknown	NA	NA
P27797	unknown	PEROXISOME	0.963189	0.810121	0.999662	NA	0.548	0	PEROXISOME	1	PEROXISOME	NA	unknown	CALR CRTC	Calreticulin (CRP55) (Calregulin) (Endoplasmic reticulum resident protein 60) (ERp60) (HACBP) (grp60)
P27797_H	unknown	LYSOSOME	0.999996	0.999969	1	NA	1	0	LYSOSOME	1	LYSOSOME	1	DL candidate	NA	NA
P27816	unknown	NUCLEUS	1	0.999999	1	NA	0	0	NUCLEUS	1	NUCLEUS	NA	unknown	MAP4	Microtubule-associated protein 4 (MAP-4)
P27816	unknown	NUCLEUS	1	0.999999	1	NA	0	0	NUCLEUS	1	NUCLEUS	NA	unknown	MAP4	Microtubule-associated protein 4 (MAP-4)
P27816-4	unknown	RIBOSOME	0.999595	0.995455	0.999999	NA	0.12	0	RIBOSOME	1	RIBOSOME	NA	unknown	NA	NA
P27816_H	unknown	NUCLEUS	0.999999	0.999992	1	NA	0	0	NUCLEUS	1	NUCLEUS	NA	unknown	NA	NA
P27824	ER	ER	1	1	1	0	0	0	ER	1	ER	NA	unknown	CANX	Calnexin (IP90) (Major histocompatibility complex class I antigen-binding protein p88) (p90)
P27824_H	unknown	PEROXISOME	1	1	1	NA	1	0	PEROXISOME	1	PEROXISOME	1	DL candidate	NA	NA
P28062	unknown	NUCLEUS	0.785493	0.19853	0.995997	NA	0.204	1	unknown	0	unknown	NA	unknown	PSMB8 LMP7 PSMB5i RING10 Y2	Proteasome subunit beta type-8 (EC 3.4.25.1) (Low molecular mass protein 7) (Macropain subunit C13) (Multicatalytic endopeptidase complex subunit C13) (Proteasome component C13) (Proteasome subunit beta-5i) (Really interesting new gene 10 protein)
P28066	unknown	PROTEASOME	1	1	1	NA	0	0	PROTEASOME	1	PROTEASOME	NA	unknown	PSMA5	Proteasome subunit alpha type-5 (Macropain zeta chain) (Multicatalytic endopeptidase complex zeta chain) (Proteasome zeta chain)
P28066_H	unknown	CYTOSOL	0.99969	0.998892	0.999967	NA	1	1	CYTOSOL	0	unknown	1	DL candidate	NA	NA
P28070	PROTEASOME	PROTEASOME	1	1	1	0	0	0	PROTEASOME	1	PROTEASOME	NA	unknown	PSMB4 PROS26	Proteasome subunit beta type-4 (26 kDa prosomal protein) (HsBPROS26) (PROS-26) (Macropain beta chain) (Multicatalytic endopeptidase complex beta chain) (Proteasome beta chain) (Proteasome chain 3) (HsN3)
P28070_H	unknown	PROTEASOME	1	1	1	NA	0	0	PROTEASOME	1	PROTEASOME	NA	unknown	NA	NA
P28072	PROTEASOME	PROTEASOME	1	1	1	0	0	0	PROTEASOME	1	PROTEASOME	NA	unknown	PSMB6 LMPY Y	Proteasome subunit beta type-6 (EC 3.4.25.1) (Macropain delta chain) (Multicatalytic endopeptidase complex delta chain) (Proteasome delta chain) (Proteasome subunit Y)
P28072_H	unknown	PROTEASOME	1	1	1	NA	0	0	PROTEASOME	1	PROTEASOME	NA	unknown	NA	NA
P28074	unknown	PROTEASOME	1	1	1	NA	0	0	PROTEASOME	1	PROTEASOME	NA	unknown	PSMB5 LMPX MB1 X	Proteasome subunit beta type-5 (EC 3.4.25.1) (Macropain epsilon chain) (Multicatalytic endopeptidase complex epsilon chain) (Proteasome chain 6) (Proteasome epsilon chain) (Proteasome subunit MB1) (Proteasome subunit X)
P28074_H	unknown	PROTEASOME	1	1	1	NA	0	0	PROTEASOME	1	PROTEASOME	NA	unknown	NA	NA
P28288	PEROXISOME	PEROXISOME	1	1	1	0	0	0	PEROXISOME	1	PEROXISOME	NA	unknown	ABCD3 PMP70 PXMP1	ATP-binding cassette sub-family D member 3 (EC 3.1.2.-) (EC 7.6.2.-) (70 kDa peroxisomal membrane protein) (PMP70)
P28288_H	unknown	PEROXISOME	1	1	1	NA	0	0	PEROXISOME	1	PEROXISOME	NA	unknown	NA	NA
P28290_H	unknown	ER	1	1	1	NA	0	0	ER	1	ER	NA	unknown	NA	NA
P28331	unknown	GA	1	1	1	NA	0	0	GA	1	GA	NA	unknown	NDUFS1	NADH-ubiquinone oxidoreductase 75 kDa subunit, mitochondrial (EC 7.1.1.2) (Complex I-75kD) (CI-75kD)
P28331_H	unknown	GA	0.999701	0.99635	0.999994	NA	0.116	0	GA	1	GA	NA	unknown	NA	NA
P28370_H	unknown	NUCLEUS	1	1	1	NA	0	1	NUCLEUS	0	unknown	NA	unknown	NA	NA
P28482	unknown	CYTOSOL	1	1	1	NA	0	0	CYTOSOL	1	CYTOSOL	NA	unknown	MAPK1 ERK2 PRKM1 PRKM2	Mitogen-activated protein kinase 1 (MAP kinase 1) (MAPK 1) (EC 2.7.11.24) (ERT1) (Extracellular signal-regulated kinase 2) (ERK-2) (MAP kinase isoform p42) (p42-MAPK) (Mitogen-activated protein kinase 2) (MAP kinase 2) (MAPK 2)
P28482_H	unknown	CYTOSOL	1	1	1	NA	0	0	CYTOSOL	1	CYTOSOL	NA	unknown	NA	NA
P28838	unknown	CYTOSOL	1	1	1	NA	0	0	CYTOSOL	1	CYTOSOL	NA	unknown	LAP3 LAPEP PEPS	Cytosol aminopeptidase (EC 3.4.11.1) (Cysteinylglycine-S-conjugate dipeptidase) (EC 3.4.13.23) (Leucine aminopeptidase 3) (LAP-3) (Leucyl aminopeptidase) (Peptidase S) (Proline aminopeptidase) (EC 3.4.11.5) (Prolyl aminopeptidase)
P28838_H	unknown	CYTOSOL	1	1	1	NA	0	0	CYTOSOL	1	CYTOSOL	NA	unknown	NA	NA
P29144	unknown	NUCLEUS	1	1	1	NA	1	1	NUCLEUS	0	unknown	1	DL candidate	TPP2	Tripeptidyl-peptidase 2 (TPP-2) (EC 3.4.14.10) (Tripeptidyl aminopeptidase) (Tripeptidyl-peptidase II) (TPP-II)
P29144_H	unknown	NUCLEUS	0.999969	0.999821	1	NA	0	1	NUCLEUS	0	unknown	NA	unknown	NA	NA
P29218	CYTOSOL	CYTOSOL	1	1	1	0	0	0	CYTOSOL	1	CYTOSOL	NA	unknown	IMPA1 IMPA	Inositol monophosphatase 1 (IMP 1) (IMPase 1) (EC 3.1.3.25) (D-galactose 1-phosphate phosphatase) (EC 3.1.3.94) (Inositol-1(or 4)-monophosphatase 1) (Lithium-sensitive myo-inositol monophosphatase A1)
P29317	unknown	LYSOSOME	0.994379	0.982857	0.999197	NA	0	0	LYSOSOME	1	LYSOSOME	NA	unknown	EPHA2 ECK	Ephrin type-A receptor 2 (EC 2.7.10.1) (Epithelial cell kinase) (Tyrosine-protein kinase receptor ECK)
P29317_H	unknown	PM	0.999994	0.999974	1	NA	0.396	0	PM	1	PM	NA	unknown	NA	NA
P29401	unknown	xCYTOSKELETON	0.96353	0.896675	0.991948	NA	0.972	0	xCYTOSKELETON	1	xCYTOSKELETON	NA	unknown	TKT	Transketolase (TK) (EC 2.2.1.1)
P29401_H	unknown	CYTOSOL	1	1	1	NA	0	0	CYTOSOL	1	CYTOSOL	NA	unknown	NA	NA
P29590	unknown	CYTOSOL	1	1	1	NA	0	0	CYTOSOL	1	CYTOSOL	NA	unknown	PML MYL PP8675 RNF71 TRIM19	Protein PML (E3 SUMO-protein ligase PML) (EC 2.3.2.-) (Promyelocytic leukemia protein) (RING finger protein 71) (RING-type E3 SUMO transferase PML) (Tripartite motif-containing protein 19) (TRIM19)
P29692-3	unknown	NUCLEUS	1	1	1	NA	0	0.328	NUCLEUS	0.672	NUCLEUS	NA	unknown	NA	NA
P29966	unknown	LYSOSOME	1	1	1	NA	0	0	LYSOSOME	1	LYSOSOME	NA	unknown	MARCKS MACS PRKCSL	Myristoylated alanine-rich C-kinase substrate (MARCKS) (Protein kinase C substrate, 80 kDa protein, light chain) (80K-L protein) (PKCSL)
P29966_H	unknown	LYSOSOME	1	1	1	NA	0	0	LYSOSOME	1	LYSOSOME	NA	unknown	NA	NA
P29992	unknown	PM	0.973395	0.913528	0.999576	NA	0.908	0	PM	1	PM	NA	unknown	GNA11 GA11	Guanine nucleotide-binding protein subunit alpha-11 (G alpha-11) (G-protein subunit alpha-11) (Guanine nucleotide-binding protein G(y) subunit alpha)
P29992_H	unknown	PM	1	0.999999	1	NA	0.972	0	PM	1	PM	NA	unknown	NA	NA
P30040	ER	ER	1	1	1	0	0	0	ER	1	ER	NA	unknown	ERP29 C12orf8 ERP28	Endoplasmic reticulum resident protein 29 (ERp29) (Endoplasmic reticulum resident protein 28) (ERp28) (Endoplasmic reticulum resident protein 31) (ERp31)
P30040_H	unknown	PM	0.818347	0.471223	0.976325	NA	1	0	unknown	1	unknown	1	DL candidate	NA	NA
P30041	unknown	xCYTOSKELETON	1	1	1	NA	0	0	xCYTOSKELETON	1	xCYTOSKELETON	NA	unknown	PRDX6 AOP2 KIAA0106	Peroxiredoxin-6 (EC 1.11.1.27) (1-Cys peroxiredoxin) (1-Cys PRX) (24 kDa protein) (Acidic calcium-independent phospholipase A2) (aiPLA2) (EC 3.1.1.4) (Antioxidant protein 2) (Glutathione-dependent peroxiredoxin) (Liver 2D page spot 40) (Lysophosphatidylcholine acyltransferase 5) (LPC acyltransferase 5) (LPCAT-5) (Lyso-PC acyltransferase 5) (EC 2.3.1.23) (Non-selenium glutathione peroxidase) (NSGP…
P30041_H	unknown	CYTOSOL	1	1	1	NA	0	0	CYTOSOL	1	CYTOSOL	NA	unknown	NA	NA
P30043	unknown	CYTOSOL	1	1	1	NA	0	0.0142222	CYTOSOL	0.985778	CYTOSOL	NA	unknown	BLVRB FLR	Flavin reductase (NADPH) (FR) (EC 1.5.1.30) (Biliverdin reductase B) (BVR-B) (EC 1.3.1.24) (Biliverdin-IX beta-reductase) (Green heme-binding protein) (GHBP) (NADPH-dependent diaphorase) (NADPH-flavin reductase) (FLR)
P30044	unknown	CYTOSOL	0.948302	0.251378	1	NA	0.992	1	CYTOSOL	0	unknown	1	DL candidate	PRDX5 ACR1 SBBI10	Peroxiredoxin-5, mitochondrial (EC 1.11.1.24) (Alu corepressor 1) (Antioxidant enzyme B166) (AOEB166) (Liver tissue 2D-page spot 71B) (PLP) (Peroxiredoxin V) (Prx-V) (Peroxisomal antioxidant enzyme) (TPx type VI) (Thioredoxin peroxidase PMP20) (Thioredoxin-dependent peroxiredoxin 5)
P30044_H	unknown	CYTOSOL	1	1	1	NA	0.008	0.997333	CYTOSOL	0.00266667	unknown	NA	unknown	NA	NA
P30048	unknown	MITOCHONDRION	1	1	1	NA	0	0	MITOCHONDRION	1	MITOCHONDRION	NA	unknown	PRDX3 AOP1	Thioredoxin-dependent peroxide reductase, mitochondrial (EC 1.11.1.24) (Antioxidant protein 1) (AOP-1) (HBC189) (Peroxiredoxin III) (Prx-III) (Peroxiredoxin-3) (Protein MER5 homolog) (Thioredoxin-dependent peroxiredoxin 3)
P30048_H	unknown	MITOCHONDRION	1	1	1	NA	0	0	MITOCHONDRION	1	MITOCHONDRION	NA	unknown	NA	NA
P30049	unknown	MITOCHONDRION	1	1	1	NA	0	0	MITOCHONDRION	1	MITOCHONDRION	NA	unknown	ATP5F1D ATP5D	ATP synthase subunit delta, mitochondrial (ATP synthase F1 subunit delta) (F-ATPase delta subunit)
P30049_H	unknown	MITOCHONDRION	1	1	1	NA	0	0	MITOCHONDRION	1	MITOCHONDRION	NA	unknown	NA	NA
P30050	RIBOSOME	RIBOSOME	1	1	1	0	0	0	RIBOSOME	1	RIBOSOME	NA	unknown	RPL12	Large ribosomal subunit protein uL11 (60S ribosomal protein L12)
P30050_H	unknown	RIBOSOME	1	1	1	NA	0	0	RIBOSOME	1	RIBOSOME	NA	unknown	NA	NA
P30084	MITOCHONDRION	MITOCHONDRION	1	1	1	0	0	0	MITOCHONDRION	1	MITOCHONDRION	NA	unknown	ECHS1	Enoyl-CoA hydratase, mitochondrial (mECH) (mECH1) (EC 4.2.1.17) (EC 5.3.3.8) (Enoyl-CoA hydratase 1) (ECHS1) (Short-chain enoyl-CoA hydratase) (SCEH)
P30084_H	unknown	MITOCHONDRION	0.999975	0.999893	0.999998	NA	0	0	MITOCHONDRION	1	MITOCHONDRION	NA	unknown	NA	NA
P30085	unknown	xCYTOSKELETON	1	0.999999	1	NA	0.56	0	xCYTOSKELETON	1	xCYTOSKELETON	NA	unknown	CMPK1 CMK CMPK UCK UMK UMPK	UMP-CMP kinase (EC 2.7.4.14) (Deoxycytidylate kinase) (CK) (dCMP kinase) (Nucleoside-diphosphate kinase) (EC 2.7.4.6) (Uridine monophosphate/cytidine monophosphate kinase) (UMP/CMP kinase) (UMP/CMPK)
P30085_H	unknown	xCYTOSKELETON	1	1	1	NA	0.968	0	xCYTOSKELETON	1	xCYTOSKELETON	NA	unknown	NA	NA
P30086	unknown	xCYTOSKELETON	1	1	1	NA	0	0	xCYTOSKELETON	1	xCYTOSKELETON	NA	unknown	PEBP1 PBP PEBP	Phosphatidylethanolamine-binding protein 1 (PEBP-1) (HCNPpp) (Neuropolypeptide h3) (Prostatic-binding protein) (Raf kinase inhibitor protein) (RKIP) [Cleaved into: Hippocampal cholinergic neurostimulating peptide (HCNP)]
P30086_H	unknown	xCYTOSKELETON	1	1	1	NA	0	0	xCYTOSKELETON	1	xCYTOSKELETON	NA	unknown	NA	NA
P30101	ER	ER	1	1	1	0	0	0	ER	1	ER	NA	unknown	PDIA3 ERP57 ERP60 GRP58	Protein disulfide-isomerase A3 (EC 5.3.4.1) (58 kDa glucose-regulated protein) (58 kDa microsomal protein) (p58) (Disulfide isomerase ER-60) (Endoplasmic reticulum resident protein 57) (ER protein 57) (ERp57) (Endoplasmic reticulum resident protein 60) (ER protein 60) (ERp60)
P30101_H	unknown	PEROXISOME	1	1	1	NA	1	0	PEROXISOME	1	PEROXISOME	1	DL candidate	NA	NA
P30153	unknown	CYTOSOL	1	1	1	NA	0	0	CYTOSOL	1	CYTOSOL	NA	unknown	PPP2R1A	Serine/threonine-protein phosphatase 2A 65 kDa regulatory subunit A alpha isoform (Medium tumor antigen-associated 61 kDa protein) (PP2A subunit A isoform PR65-alpha) (PP2A subunit A isoform R1-alpha)
P30153_H	unknown	CYTOSOL	1	1	1	NA	0	0	CYTOSOL	1	CYTOSOL	NA	unknown	NA	NA
P30154	unknown	CYTOSOL	1	1	1	NA	0	0	CYTOSOL	1	CYTOSOL	NA	unknown	PPP2R1B	Serine/threonine-protein phosphatase 2A 65 kDa regulatory subunit A beta isoform (PP2A subunit A isoform PR65-beta) (PP2A subunit A isoform R1-beta)
P30260_H	unknown	NUCLEUS	1	1	1	NA	0	1	NUCLEUS	0	unknown	NA	unknown	NA	NA
P30405	MITOCHONDRION	MITOCHONDRION	1	1	1	0	0	0	MITOCHONDRION	1	MITOCHONDRION	NA	unknown	PPIF CYP3	Peptidyl-prolyl cis-trans isomerase F, mitochondrial (PPIase F) (EC 5.2.1.8) (Cyclophilin D) (CyP-D) (CypD) (Cyclophilin F) (Mitochondrial cyclophilin) (CyP-M) (Rotamase F)
P30405_H	unknown	MITOCHONDRION	1	1	1	NA	0	0	MITOCHONDRION	1	MITOCHONDRION	NA	unknown	NA	NA
P30419	unknown	NUCLEUS	0.957626	0.852276	0.993653	NA	0.052	0	NUCLEUS	1	NUCLEUS	NA	unknown	NMT1 NMT	Glycylpeptide N-tetradecanoyltransferase 1 (EC 2.3.1.97) (Myristoyl-CoA:protein N-myristoyltransferase 1) (HsNMT1) (NMT 1) (Type I N-myristoyltransferase) (Peptide N-myristoyltransferase 1) (Protein-lysine myristoyltransferase NMT1) (EC 2.3.1.-)
P30419_H	unknown	NUCLEUS	0.998363	0.99303	0.99985	NA	0	0	NUCLEUS	1	NUCLEUS	NA	unknown	NA	NA
P30519	unknown	PEROXISOME	0.7188	0.365273	0.934941	NA	0.664	0	unknown	1	unknown	NA	unknown	HMOX2 HO2	Heme oxygenase 2 (HO-2) (EC 1.14.14.18) [Cleaved into: Heme oxygenase 2 soluble form]
P30519_H	unknown	PEROXISOME	0.949449	0.853538	0.989067	NA	0.96	0	PEROXISOME	1	PEROXISOME	NA	unknown	NA	NA
P30520	unknown	CYTOSOL	1	1	1	NA	0	0	CYTOSOL	1	CYTOSOL	NA	unknown	ADSS2 ADSS	Adenylosuccinate synthetase isozyme 2 (AMPSase 2) (AdSS 2) (EC 6.3.4.4) (Adenylosuccinate synthetase, acidic isozyme) (Adenylosuccinate synthetase, liver isozyme) (L-type adenylosuccinate synthetase) (IMP--aspartate ligase 2)
P30520_H	unknown	CYTOSOL	1	1	1	NA	0	0	CYTOSOL	1	CYTOSOL	NA	unknown	NA	NA
P30530_H	unknown	ER	1	1	1	NA	1	0	ER	1	ER	1	DL candidate	NA	NA
P30533	unknown	PM	0.998646	0.995074	0.999818	NA	1	0	PM	1	PM	1	DL candidate	LRPAP1 A2MRAP	Alpha-2-macroglobulin receptor-associated protein (Alpha-2-MRAP) (Low density lipoprotein receptor-related protein-associated protein 1) (RAP)
P30533_H	unknown	PEROXISOME	0.999989	0.999962	0.999998	NA	1	0	PEROXISOME	1	PEROXISOME	1	DL candidate	NA	NA
P30566	unknown	CYTOSOL	1	1	1	NA	0	0	CYTOSOL	1	CYTOSOL	NA	unknown	ADSL AMPS	Adenylosuccinate lyase (ADSL) (ASL) (EC 4.3.2.2) (Adenylosuccinase) (ASase)
P30566_H	unknown	CYTOSOL	1	1	1	NA	0	0	CYTOSOL	1	CYTOSOL	NA	unknown	NA	NA
P30825	unknown	PM	0.960661	0.867234	0.99403	NA	0.028	0	PM	1	PM	NA	unknown	SLC7A1 ATRC1 ERR REC1L	High affinity cationic amino acid transporter 1 (CAT-1) (CAT1) (Ecotropic retroviral leukemia receptor homolog) (Ecotropic retrovirus receptor homolog) (Solute carrier family 7 member 1) (System Y+ basic amino acid transporter)
P30825_H	unknown	ER	0.511922	0.25576	0.761873	NA	0.476	0	unknown	1	unknown	NA	unknown	NA	NA
P30837	MITOCHONDRION	MITOCHONDRION	1	1	1	0	0	0	MITOCHONDRION	1	MITOCHONDRION	NA	unknown	ALDH1B1 ALDH5 ALDHX	Aldehyde dehydrogenase X, mitochondrial (EC 1.2.1.3) (Aldehyde dehydrogenase 5) (Aldehyde dehydrogenase family 1 member B1)
P30876	unknown	NUCLEUS	0.981618	0.815213	0.999999	NA	0.168	1	NUCLEUS	0	unknown	NA	unknown	POLR2B	DNA-directed RNA polymerase II subunit RPB2 (EC 2.7.7.6) (DNA-directed RNA polymerase II 140 kDa polypeptide) (DNA-directed RNA polymerase II subunit B) (RNA polymerase II subunit 2) (RNA polymerase II subunit B2)
P31040	MITOCHONDRION	MITOCHONDRION	1	1	1	0	0	0	MITOCHONDRION	1	MITOCHONDRION	NA	unknown	SDHA SDH2 SDHF	Succinate dehydrogenase [ubiquinone] flavoprotein subunit, mitochondrial (EC 1.3.5.1) (Flavoprotein subunit of complex II) (Fp)
P31040_H	unknown	MITOCHONDRION	1	1	1	NA	0	0	MITOCHONDRION	1	MITOCHONDRION	NA	unknown	NA	NA
P31150	unknown	CYTOSOL	1	1	1	NA	0	0	CYTOSOL	1	CYTOSOL	NA	unknown	GDI1 GDIL OPHN2 RABGDIA XAP4	Rab GDP dissociation inhibitor alpha (Rab GDI alpha) (Guanosine diphosphate dissociation inhibitor 1) (GDI-1) (Oligophrenin-2) (Protein XAP-4)
P31150_H	unknown	NUCLEUS	1	1	1	NA	1	1	NUCLEUS	0	unknown	1	DL candidate	NA	NA
P31153	CYTOSOL	CYTOSOL	1	1	1	0	0	0	CYTOSOL	1	CYTOSOL	NA	unknown	MAT2A AMS2 MATA2	S-adenosylmethionine synthase isoform type-2 (AdoMet synthase 2) (EC 2.5.1.6) (Methionine adenosyltransferase 2) (MAT 2) (Methionine adenosyltransferase II) (MAT-II)
P31153_H	unknown	CYTOSOL	1	1	1	NA	0	0	CYTOSOL	1	CYTOSOL	NA	unknown	NA	NA
P31350_H	unknown	CYTOSOL	1	1	1	NA	0	0.827556	CYTOSOL	0.172444	unknown	NA	unknown	NA	NA
P31483	unknown	NUCLEUS	1	1	1	NA	0	0	NUCLEUS	1	NUCLEUS	NA	unknown	TIA1	Cytotoxic granule associated RNA binding protein TIA1 (Nucleolysin TIA-1 isoform p40) (RNA-binding protein TIA-1) (T-cell-restricted intracellular antigen-1) (TIA-1) (p40-TIA-1)
P31483_H	unknown	NUCLEUS	1	1	1	NA	0	0	NUCLEUS	1	NUCLEUS	NA	unknown	NA	NA
P31689	unknown	ER	1	1	1	NA	0.028	0.000444444	ER	0.999556	ER	NA	unknown	DNAJA1 DNAJ2 HDJ2 HSJ2 HSPF4	DnaJ homolog subfamily A member 1 (DnaJ protein homolog 2) (HSDJ) (Heat shock 40 kDa protein 4) (Heat shock protein J2) (HSJ-2) (Human DnaJ protein 2) (hDj-2)
P31689_H	unknown	ER	1	1	1	NA	0.04	0.00222222	ER	0.997778	ER	NA	unknown	NA	NA
P31930	MITOCHONDRION	MITOCHONDRION	1	1	1	0	0	0	MITOCHONDRION	1	MITOCHONDRION	NA	unknown	UQCRC1	Cytochrome b-c1 complex subunit 1, mitochondrial (Complex III subunit 1) (Core protein I) (Ubiquinol-cytochrome-c reductase complex core protein 1)
P31930_H	unknown	MITOCHONDRION	0.999998	0.999992	1	NA	0	0	MITOCHONDRION	1	MITOCHONDRION	NA	unknown	NA	NA
P31937	MITOCHONDRION	MITOCHONDRION	1	1	1	0	0	0	MITOCHONDRION	1	MITOCHONDRION	NA	unknown	HIBADH	3-hydroxyisobutyrate dehydrogenase, mitochondrial (HIBADH) (EC 1.1.1.31)
P31939	unknown	CYTOSOL	1	1	1	NA	0	0	CYTOSOL	1	CYTOSOL	NA	unknown	ATIC PURH OK/SW-cl.86	Bifunctional purine biosynthesis protein ATIC (AICAR transformylase/inosine monophosphate cyclohydrolase) (ATIC) [Cleaved into: Bifunctional purine biosynthesis protein ATIC, N-terminally processed] [Includes: Phosphoribosylaminoimidazolecarboxamide formyltransferase (EC 2.1.2.3) (5-aminoimidazole-4-carboxamide ribonucleotide formyltransferase) (AICAR formyltransferase) (AICAR transformylase); In…
P31939_H	unknown	CYTOSOL	1	1	1	NA	0	0	CYTOSOL	1	CYTOSOL	NA	unknown	NA	NA
P31943	unknown	NUCLEUS	1	1	1	NA	0	0	NUCLEUS	1	NUCLEUS	NA	unknown	HNRNPH1 HNRPH HNRPH1	Heterogeneous nuclear ribonucleoprotein H (hnRNP H) [Cleaved into: Heterogeneous nuclear ribonucleoprotein H, N-terminally processed]
P31943_H	unknown	NUCLEUS	1	1	1	NA	0	0	NUCLEUS	1	NUCLEUS	NA	unknown	NA	NA
P31946	unknown	CYTOSOL	1	1	1	NA	0	0	CYTOSOL	1	CYTOSOL	NA	unknown	YWHAB	14-3-3 protein beta/alpha (Protein 1054) (Protein kinase C inhibitor protein 1) (KCIP-1) [Cleaved into: 14-3-3 protein beta/alpha, N-terminally processed]
P31946_H	unknown	CYTOSOL	1	1	1	NA	0	0	CYTOSOL	1	CYTOSOL	NA	unknown	NA	NA
P31948	unknown	xCYTOSKELETON	1	1	1	NA	0	0	xCYTOSKELETON	1	xCYTOSKELETON	NA	unknown	STIP1	Stress-induced-phosphoprotein 1 (STI1) (Hsc70/Hsp90-organizing protein) (Hop) (Renal carcinoma antigen NY-REN-11) (Transformation-sensitive protein IEF SSP 3521)
P31948_H	unknown	CYTOSOL	1	1	1	NA	0	0	CYTOSOL	1	CYTOSOL	NA	unknown	NA	NA
P31949	unknown	xCYTOSKELETON	1	1	1	NA	0	0	xCYTOSKELETON	1	xCYTOSKELETON	NA	unknown	S100A11 MLN70 S100C	Protein S100-A11 (Calgizzarin) (Metastatic lymph node gene 70 protein) (MLN 70) (Protein S100-C) (S100 calcium-binding protein A11) [Cleaved into: Protein S100-A11, N-terminally processed]
P31949_H	unknown	xCYTOSKELETON	1	0.999998	1	NA	0	0	xCYTOSKELETON	1	xCYTOSKELETON	NA	unknown	NA	NA
P32004_H	unknown	ER	0.998246	0.994087	0.99978	NA	1	0	ER	1	ER	1	DL candidate	NA	NA
P32119	unknown	CYTOSOL	1	1	1	NA	0	0	CYTOSOL	1	CYTOSOL	NA	unknown	PRDX2 NKEFB TDPX1	Peroxiredoxin-2 (EC 1.11.1.24) (Natural killer cell-enhancing factor B) (NKEF-B) (PRP) (Thiol-specific antioxidant protein) (TSA) (Thioredoxin peroxidase 1) (Thioredoxin-dependent peroxide reductase 1) (Thioredoxin-dependent peroxiredoxin 2)
P32119_H	unknown	CYTOSOL	1	1	1	NA	0	0	CYTOSOL	1	CYTOSOL	NA	unknown	NA	NA
P32322	MITOCHONDRION	MITOCHONDRION	1	1	1	0	0	0	MITOCHONDRION	1	MITOCHONDRION	NA	unknown	PYCR1	Pyrroline-5-carboxylate reductase 1, mitochondrial (P5C reductase 1) (P5CR 1) (EC 1.5.1.2)
P32322_H	unknown	GA	1	1	1	NA	0	0	GA	1	GA	NA	unknown	NA	NA
P32455	unknown	CYTOSOL	1	1	1	NA	0	0	CYTOSOL	1	CYTOSOL	NA	unknown	GBP1	Guanylate-binding protein 1 (EC 3.6.1.-) (EC 3.6.5.-) (GTP-binding protein 1) (GBP-1) (HuGBP-1) (hGBP1) (Guanine nucleotide-binding protein 1) (Interferon-induced guanylate-binding protein 1)
P32969	RIBOSOME	RIBOSOME	1	1	1	0	0	0	RIBOSOME	1	RIBOSOME	NA	unknown	RPL9 OK/SW-cl.103; RPL9P7; RPL9P8; RPL9P9	Large ribosomal subunit protein uL6 (60S ribosomal protein L9)
P32969_H	unknown	RIBOSOME	1	1	1	NA	0	0	RIBOSOME	1	RIBOSOME	NA	unknown	NA	NA
P33176	unknown	CYTOSOL	1	1	1	NA	0	0.968889	CYTOSOL	0.0311111	unknown	NA	unknown	KIF5B KNS KNS1	Kinesin-1 heavy chain (Conventional kinesin heavy chain) (Ubiquitous kinesin heavy chain) (UKHC)
P33176_H	unknown	NUCLEUS	0.999994	0.999978	0.999999	NA	0	0.999556	NUCLEUS	0.000444444	unknown	NA	unknown	NA	NA
P33240	unknown	NUCLEUS	1	1	1	NA	0	0	NUCLEUS	1	NUCLEUS	NA	unknown	CSTF2	Cleavage stimulation factor subunit 2 (CF-1 64 kDa subunit) (Cleavage stimulation factor 64 kDa subunit) (CSTF 64 kDa subunit) (CstF-64)
P33240_H	unknown	NUCLEUS	1	1	1	NA	0	0.000888889	NUCLEUS	0.999111	NUCLEUS	NA	unknown	NA	NA
P33527	unknown	LYSOSOME	0.984377	0.915417	0.999335	NA	0.012	0	LYSOSOME	1	LYSOSOME	NA	unknown	ABCC1 MRP MRP1	Multidrug resistance-associated protein 1 (EC 7.6.2.2) (ATP-binding cassette sub-family C member 1) (Glutathione-S-conjugate-translocating ATPase ABCC1) (EC 7.6.2.3) (Leukotriene C(4) transporter) (LTC4 transporter)
P33527_H	unknown	LYSOSOME	1	1	1	NA	0	0	LYSOSOME	1	LYSOSOME	NA	unknown	NA	NA
P33981_H	unknown	ER	1	1	1	NA	0	0	ER	1	ER	NA	unknown	NA	NA
P33991	unknown	CYTOSOL	1	1	1	NA	0	0.999556	CYTOSOL	0.000444444	unknown	NA	unknown	MCM4 CDC21	DNA replication licensing factor MCM4 (EC 3.6.4.12) (CDC21 homolog) (P1-CDC21)
P33991_H	unknown	CYTOSOL	1	1	1	NA	0	0.008	CYTOSOL	0.992	CYTOSOL	NA	unknown	NA	NA
P33992	unknown	NUCLEUS	1	1	1	NA	0	1	NUCLEUS	0	unknown	NA	unknown	MCM5 CDC46	DNA replication licensing factor MCM5 (EC 3.6.4.12) (CDC46 homolog) (P1-CDC46)
P33992_H	unknown	NUCLEUS	1	1	1	NA	0	1	NUCLEUS	0	unknown	NA	unknown	NA	NA
P33993	unknown	CYTOSOL	1	1	1	NA	0	1	CYTOSOL	0	unknown	NA	unknown	MCM7 CDC47 MCM2	DNA replication licensing factor MCM7 (EC 3.6.4.12) (CDC47 homolog) (P1.1-MCM3)
P33993_H	unknown	CYTOSOL	1	1	1	NA	0	0.004	CYTOSOL	0.996	CYTOSOL	NA	unknown	NA	NA
P34896	unknown	CYTOSOL	1	1	1	NA	0	0.00311111	CYTOSOL	0.996889	CYTOSOL	NA	unknown	SHMT1	Serine hydroxymethyltransferase, cytosolic (SHMT) (EC 2.1.2.1) (Glycine hydroxymethyltransferase) (Serine methylase)
P34896_H	unknown	CYTOSOL	0.999996	0.999986	1	NA	0	1	CYTOSOL	0	unknown	NA	unknown	NA	NA
P34897	unknown	MITOCHONDRION	1	1	1	NA	0	0	MITOCHONDRION	1	MITOCHONDRION	NA	unknown	SHMT2	Serine hydroxymethyltransferase, mitochondrial (SHMT) (EC 2.1.2.1) (Glycine hydroxymethyltransferase) (Serine methylase)
P34897_H	unknown	MITOCHONDRION	1	1	1	NA	0	0	MITOCHONDRION	1	MITOCHONDRION	NA	unknown	NA	NA
P34932	CYTOSOL	CYTOSOL	1	1	1	0	0	0	CYTOSOL	1	CYTOSOL	NA	unknown	HSPA4 APG2	Heat shock 70 kDa protein 4 (HSP70RY) (Heat shock 70-related protein APG-2)
P34932_H	unknown	CYTOSOL	1	1	1	NA	0	0	CYTOSOL	1	CYTOSOL	NA	unknown	NA	NA
P35221	PM	PM	1	1	1	0	0	0	PM	1	PM	NA	unknown	CTNNA1	Catenin alpha-1 (Alpha E-catenin) (Cadherin-associated protein) (Renal carcinoma antigen NY-REN-13)
P35221_H	unknown	PM	0.630569	0.29487	0.859726	NA	0.644	0	unknown	1	unknown	NA	unknown	NA	NA
P35222	PM	PM	1	1	1	0	0	0	PM	1	PM	NA	unknown	CTNNB1 CTNNB OK/SW-cl.35 PRO2286	Catenin beta-1 (Beta-catenin)
P35222_H	unknown	PM	0.972521	0.900338	0.998118	NA	0.948	0	PM	1	PM	NA	unknown	NA	NA
P35232	unknown	MITOCHONDRION	1	1	1	NA	0	0	MITOCHONDRION	1	MITOCHONDRION	NA	unknown	PHB1 PHB	Prohibitin 1
P35232_H	unknown	MITOCHONDRION	1	1	1	NA	0	0	MITOCHONDRION	1	MITOCHONDRION	NA	unknown	NA	NA
P35237	unknown	CYTOSOL	0.999945	0.999866	0.999983	NA	0	0	CYTOSOL	1	CYTOSOL	NA	unknown	SERPINB6 PI6 PTI	Serpin B6 (Cytoplasmic antiproteinase) (CAP) (Peptidase inhibitor 6) (PI-6) (Placental thrombin inhibitor)
P35237_H	unknown	xCYTOSKELETON	1	1	1	NA	1	0	xCYTOSKELETON	1	xCYTOSKELETON	1	DL candidate	NA	NA
P35240	unknown	LYSOSOME	0.999999	0.999994	1	NA	0	0	LYSOSOME	1	LYSOSOME	NA	unknown	NF2 SCH	Merlin (Moesin-ezrin-radixin-like protein) (Neurofibromin-2) (Schwannomerlin) (Schwannomin)
P35241	unknown	PM	1	0.999999	1	NA	0	0	PM	1	PM	NA	unknown	RDX	Radixin
P35241_H	unknown	PM	1	1	1	NA	0	0	PM	1	PM	NA	unknown	NA	NA
P35244	unknown	CYTOSOL	1	1	1	NA	0	0.000888889	CYTOSOL	0.999111	CYTOSOL	NA	unknown	RPA3 REPA3 RPA14	Replication protein A 14 kDa subunit (RP-A p14) (Replication factor A protein 3) (RF-A protein 3)
P35249	unknown	NUCLEUS	1	1	1	NA	0	0.880444	NUCLEUS	0.119556	unknown	NA	unknown	RFC4	Replication factor C subunit 4 (Activator 1 37 kDa subunit) (A1 37 kDa subunit) (Activator 1 subunit 4) (Replication factor C 37 kDa subunit) (RF-C 37 kDa subunit) (RFC37)
P35249_H	unknown	NUCLEUS	1	1	1	NA	0	0.862222	NUCLEUS	0.137778	unknown	NA	unknown	NA	NA
P35250	unknown	NUCLEUS	1	1	1	NA	0	0.00133333	NUCLEUS	0.998667	NUCLEUS	NA	unknown	RFC2	Replication factor C subunit 2 (Activator 1 40 kDa subunit) (A1 40 kDa subunit) (Activator 1 subunit 2) (Replication factor C 40 kDa subunit) (RF-C 40 kDa subunit) (RFC40)
P35250_H	unknown	NUCLEUS	1	1	1	NA	0	0	NUCLEUS	1	NUCLEUS	NA	unknown	NA	NA
P35268	RIBOSOME	RIBOSOME	1	1	1	0	0	0	RIBOSOME	1	RIBOSOME	NA	unknown	RPL22	Large ribosomal subunit protein eL22 (60S ribosomal protein L22) (EBER-associated protein) (EAP) (Epstein-Barr virus small RNA-associated protein) (Heparin-binding protein HBp15)
P35268_H	unknown	RIBOSOME	0.999994	0.999986	0.999998	NA	0	0	RIBOSOME	1	RIBOSOME	NA	unknown	NA	NA
P35269	unknown	CYTOSOL	1	1	1	NA	0	0	CYTOSOL	1	CYTOSOL	NA	unknown	GTF2F1 RAP74	General transcription factor IIF subunit 1 (General transcription factor IIF 74 kDa subunit) (Transcription initiation factor IIF subunit alpha) (TFIIF-alpha) (Transcription initiation factor RAP74)
P35269_H	unknown	CYTOSOL	1	1	1	NA	0	0	CYTOSOL	1	CYTOSOL	NA	unknown	NA	NA
P35442_H	unknown	PM	0.999962	0.999854	0.999995	NA	0.996	0	PM	1	PM	1	DL candidate	NA	NA
P35527	unknown	NUCLEUS	0.999613	0.99854	0.999955	NA	0	1	NUCLEUS	0	unknown	NA	unknown	KRT9	Keratin, type I cytoskeletal 9 (Cytokeratin-9) (CK-9) (Keratin-9) (K9)
P35555_H	unknown	LYSOSOME	0.977812	0.917121	0.99777	NA	1	0	LYSOSOME	1	LYSOSOME	1	DL candidate	NA	NA
P35573	unknown	NUCLEUS	1	1	1	NA	0	0	NUCLEUS	1	NUCLEUS	NA	unknown	AGL GDE	Glycogen debranching enzyme (Glycogen debrancher) [Includes: 4-alpha-glucanotransferase (EC 2.4.1.25) (Oligo-1,4-1,4-glucantransferase); Amylo-alpha-1,6-glucosidase (Amylo-1,6-glucosidase) (EC 3.2.1.33) (Dextrin 6-alpha-D-glucosidase)]
P35579	unknown	ER	0.995558	0.986851	0.999091	NA	0.992	0	ER	1	ER	1	DL candidate	MYH9	Myosin-9 (Cellular myosin heavy chain, type A) (Myosin heavy chain 9) (Myosin heavy chain, non-muscle IIa) (Non-muscle myosin heavy chain A) (NMMHC-A) (Non-muscle myosin heavy chain IIa) (NMMHC II-a) (NMMHC-IIA)
P35579_H	unknown	ER	0.979875	0.941794	0.99558	NA	0.992	0.000444444	ER	0.999556	ER	1	DL candidate	NA	NA
P35580	unknown	ER	0.999995	0.999974	1	NA	1	0	ER	1	ER	1	DL candidate	MYH10	Myosin-10 (Cellular myosin heavy chain, type B) (Myosin heavy chain 10) (Myosin heavy chain, non-muscle IIb) (Non-muscle myosin heavy chain B) (NMMHC-B) (Non-muscle myosin heavy chain IIb) (NMMHC II-b) (NMMHC-IIB)
P35580_H	unknown	ER	0.999514	0.997701	0.999971	NA	1	0.000444444	ER	0.999556	ER	1	DL candidate	NA	NA
P35606	unknown	CYTOSOL	1	1	1	NA	0	0.0546667	CYTOSOL	0.945333	CYTOSOL	NA	unknown	COPB2	Coatomer subunit beta' (Beta'-coat protein) (Beta'-COP) (p102)
P35606_H	unknown	CYTOSOL	1	1	1	NA	0	0.988889	CYTOSOL	0.0111111	unknown	NA	unknown	NA	NA
P35610	unknown	PEROXISOME	0.999978	0.999895	0.999998	NA	1	0	PEROXISOME	1	PEROXISOME	1	DL candidate	SOAT1 ACACT ACACT1 ACAT ACAT1 SOAT STAT	Sterol O-acyltransferase 1 (EC 2.3.1.26) (Acyl-coenzyme A:cholesterol acyltransferase 1) (ACAT-1) (Cholesterol acyltransferase 1)
P35610_H	unknown	ER	0.999985	0.999933	0.999999	NA	0	0	ER	1	ER	NA	unknown	NA	NA
P35611	unknown	PM	1	1	1	NA	0	0.00177778	PM	0.998222	PM	NA	unknown	ADD1 ADDA	Alpha-adducin (Erythrocyte adducin subunit alpha)
P35611_H	unknown	PM	0.999999	0.999993	1	NA	0	0.0271111	PM	0.972889	PM	NA	unknown	NA	NA
P35613-2	unknown	LYSOSOME	1	1	1	NA	0	0	LYSOSOME	1	LYSOSOME	NA	unknown	NA	NA
P35613-2_H	unknown	LYSOSOME	1	1	1	NA	0	0	LYSOSOME	1	LYSOSOME	NA	unknown	NA	NA
P35637	unknown	RIBOSOME	0.999998	0.999995	0.999999	NA	0	0	RIBOSOME	1	RIBOSOME	NA	unknown	FUS TLS	RNA-binding protein FUS (75 kDa DNA-pairing protein) (Oncogene FUS) (Oncogene TLS) (POMp75) (Translocated in liposarcoma protein)
P35637_H	unknown	RIBOSOME	1	1	1	NA	0	0	RIBOSOME	1	RIBOSOME	NA	unknown	NA	NA
P35658	unknown	ER	0.999977	0.999813	1	NA	0.096	1	ER	0	unknown	NA	unknown	NUP214 CAIN CAN KIAA0023	Nuclear pore complex protein Nup214 (214 kDa nucleoporin) (Nucleoporin Nup214) (Protein CAN)
P35658_H	unknown	NUCLEUS	1	1	1	NA	0	1	NUCLEUS	0	unknown	NA	unknown	NA	NA
P35659	xCHROMATIN	xCHROMATIN	1	1	1	0	0	0	xCHROMATIN	1	xCHROMATIN	NA	unknown	DEK	Protein DEK
P35659_H	unknown	xCHROMATIN	1	1	1	NA	0	0.000888889	xCHROMATIN	0.999111	xCHROMATIN	NA	unknown	NA	NA
P35754	unknown	CYTOSOL	1	1	1	NA	0	0	CYTOSOL	1	CYTOSOL	NA	unknown	GLRX GRX	Glutaredoxin-1 (Thioltransferase-1) (TTase-1)
P35908	unknown	NUCLEUS	1	1	1	NA	0	0.0613333	NUCLEUS	0.938667	NUCLEUS	NA	unknown	KRT2 KRT2A KRT2E	Keratin, type II cytoskeletal 2 epidermal (Cytokeratin-2e) (CK-2e) (Epithelial keratin-2e) (Keratin-2 epidermis) (Keratin-2e) (K2e) (Type-II keratin Kb2)
P35914	unknown	GA	0.997966	0.993102	0.999735	NA	1	0	GA	1	GA	1	DL candidate	HMGCL	Hydroxymethylglutaryl-CoA lyase, mitochondrial (HL) (HMG-CoA lyase) (EC 4.1.3.4) (3-hydroxy-3-methylglutarate-CoA lyase)
P35914_H	unknown	GA	1	1	1	NA	0	0	GA	1	GA	NA	unknown	NA	NA
P35998	PROTEASOME	PROTEASOME	1	1	1	0	0	0	PROTEASOME	1	PROTEASOME	NA	unknown	PSMC2 MSS1	26S proteasome regulatory subunit 7 (26S proteasome AAA-ATPase subunit RPT1) (Proteasome 26S subunit ATPase 2)
P35998_H	unknown	PROTEASOME	1	1	1	NA	0	0	PROTEASOME	1	PROTEASOME	NA	unknown	NA	NA
P36021	unknown	LYSOSOME	0.996046	0.981095	0.99994	NA	0.004	0	LYSOSOME	1	LYSOSOME	NA	unknown	SLC16A2 MCT7 MCT8 XPCT	Monocarboxylate transporter 8 (MCT 8) (Monocarboxylate transporter 7) (MCT 7) (Solute carrier family 16 member 2) (X-linked PEST-containing transporter)
P36405	unknown	CYTOSOL	1	1	1	NA	0	0	CYTOSOL	1	CYTOSOL	NA	unknown	ARL3 ARFL3	ADP-ribosylation factor-like protein 3
P36405_H	unknown	CYTOSOL	1	1	1	NA	0	0	CYTOSOL	1	CYTOSOL	NA	unknown	NA	NA
P36507	unknown	CYTOSOL	1	1	1	NA	0	0	CYTOSOL	1	CYTOSOL	NA	unknown	MAP2K2 MEK2 MKK2 PRKMK2	Dual specificity mitogen-activated protein kinase kinase 2 (MAP kinase kinase 2) (MAPKK 2) (EC 2.7.12.2) (ERK activator kinase 2) (MAPK/ERK kinase 2) (MEK 2)
P36507_H	unknown	CYTOSOL	1	1	1	NA	0	0	CYTOSOL	1	CYTOSOL	NA	unknown	NA	NA
P36542	unknown	MITOCHONDRION	1	1	1	NA	0	0	MITOCHONDRION	1	MITOCHONDRION	NA	unknown	ATP5F1C ATP5C ATP5C1 ATP5CL1	ATP synthase subunit gamma, mitochondrial (ATP synthase F1 subunit gamma) (F-ATPase gamma subunit)
P36542_H	unknown	MITOCHONDRION	1	1	1	NA	0	0	MITOCHONDRION	1	MITOCHONDRION	NA	unknown	NA	NA
P36543	unknown	CYTOSOL	1	1	1	NA	0	1	CYTOSOL	0	unknown	NA	unknown	ATP6V1E1 ATP6E ATP6E2	V-type proton ATPase subunit E 1 (V-ATPase subunit E 1) (V-ATPase 31 kDa subunit) (p31) (Vacuolar proton pump subunit E 1)
P36543_H	unknown	CYTOSOL	1	1	1	NA	0	1	CYTOSOL	0	unknown	NA	unknown	NA	NA
P36551	MITOCHONDRION	MITOCHONDRION	1	1	1	0	0	0	MITOCHONDRION	1	MITOCHONDRION	NA	unknown	CPOX CPO CPX	Oxygen-dependent coproporphyrinogen-III oxidase, mitochondrial (COX) (Coprogen oxidase) (Coproporphyrinogenase) (EC 1.3.3.3)
P36551_H	unknown	MITOCHONDRION	0.999995	0.999975	1	NA	0	0	MITOCHONDRION	1	MITOCHONDRION	NA	unknown	NA	NA
P36578	RIBOSOME	RIBOSOME	1	1	1	0	0	0	RIBOSOME	1	RIBOSOME	NA	unknown	RPL4 RPL1	Large ribosomal subunit protein uL4 (60S ribosomal protein L1) (60S ribosomal protein L4)
P36578_H	unknown	RIBOSOME	1	1	1	NA	0	0	RIBOSOME	1	RIBOSOME	NA	unknown	NA	NA
P36776	unknown	MITOCHONDRION	1	1	1	NA	0	0	MITOCHONDRION	1	MITOCHONDRION	NA	unknown	LONP1 PRSS15	Lon protease homolog, mitochondrial (EC 3.4.21.53) (LONHs) (Lon protease-like protein) (LONP) (Mitochondrial ATP-dependent protease Lon) (Serine protease 15)
P36776_H	unknown	MITOCHONDRION	1	1	1	NA	0	0	MITOCHONDRION	1	MITOCHONDRION	NA	unknown	NA	NA
P36871	CYTOSOL	CYTOSOL	1	1	1	0	0	0	CYTOSOL	1	CYTOSOL	NA	unknown	PGM1	Phosphoglucomutase-1 (PGM 1) (EC 5.4.2.2) (Glucose phosphomutase 1)
P36871_H	unknown	CYTOSOL	1	1	1	NA	0	0	CYTOSOL	1	CYTOSOL	NA	unknown	NA	NA
P36873	unknown	GA	0.963567	0.763046	0.999398	NA	0.96	1	GA	0	unknown	NA	unknown	PPP1CC	Serine/threonine-protein phosphatase PP1-gamma catalytic subunit (PP-1G) (EC 3.1.3.16) (Protein phosphatase 1C catalytic subunit)
P36915	unknown	CYTOSOL	1	1	1	NA	0	0	CYTOSOL	1	CYTOSOL	NA	unknown	GNL1 HSR1	Guanine nucleotide-binding protein-like 1 (GTP-binding protein HSR1)
P36915_H	unknown	CYTOSOL	1	1	1	NA	0	0.956444	CYTOSOL	0.0435556	unknown	NA	unknown	NA	NA
P36957	MITOCHONDRION	MITOCHONDRION	1	1	1	0	0	0	MITOCHONDRION	1	MITOCHONDRION	NA	unknown	DLST DLTS	Dihydrolipoyllysine-residue succinyltransferase component of 2-oxoglutarate dehydrogenase complex, mitochondrial (EC 2.3.1.61) (2-oxoglutarate dehydrogenase complex component E2) (OGDC-E2) (Dihydrolipoamide succinyltransferase component of 2-oxoglutarate dehydrogenase complex) (E2K)
P36957_H	unknown	MITOCHONDRION	1	1	1	NA	0	0	MITOCHONDRION	1	MITOCHONDRION	NA	unknown	NA	NA
P37108	unknown	NUCLEUS	0.999999	0.999997	1	NA	0	0	NUCLEUS	1	NUCLEUS	NA	unknown	SRP14	Signal recognition particle 14 kDa protein (SRP14) (18 kDa Alu RNA-binding protein)
P37108_H	unknown	RIBOSOME	0.981546	0.95432	0.994356	NA	0.984	0	RIBOSOME	1	RIBOSOME	1	DL candidate	NA	NA
P37198	unknown	GA	1	1	1	NA	0	1	GA	0	unknown	NA	unknown	NUP62	Nuclear pore glycoprotein p62 (62 kDa nucleoporin) (Nucleoporin Nup62)
P37235	unknown	CYTOSOL	1	1	1	NA	0	1	CYTOSOL	0	unknown	NA	unknown	HPCAL1 BDR1	Hippocalcin-like protein 1 (Calcium-binding protein BDR-1) (HLP2) (Visinin-like protein 3) (VILIP-3)
P37268	unknown	ER	1	1	1	NA	0	0	ER	1	ER	NA	unknown	FDFT1	Squalene synthase (SQS) (SS) (EC 2.5.1.21) (FPP:FPP farnesyltransferase) (Farnesyl-diphosphate farnesyltransferase) (Farnesyl-diphosphate farnesyltransferase 1)
P37268_H	unknown	ER	0.999951	0.999841	0.999992	NA	0	0	ER	1	ER	NA	unknown	NA	NA
P37802	xCYTOSKELETON	xCYTOSKELETON	1	1	1	0	0	0	xCYTOSKELETON	1	xCYTOSKELETON	NA	unknown	TAGLN2 KIAA0120 CDABP0035	Transgelin-2 (Epididymis tissue protein Li 7e) (SM22-alpha homolog)
P37802_H	unknown	CYTOSOL	1	1	1	NA	0	0.000888889	CYTOSOL	0.999111	CYTOSOL	NA	unknown	NA	NA
P37837	CYTOSOL	CYTOSOL	1	1	1	0	0	0	CYTOSOL	1	CYTOSOL	NA	unknown	TALDO1 TAL TALDO TALDOR	Transaldolase (EC 2.2.1.2)
P37837_H	unknown	xCYTOSKELETON	1	1	1	NA	0	0	xCYTOSKELETON	1	xCYTOSKELETON	NA	unknown	NA	NA
P38117	unknown	MITOCHONDRION	1	1	1	NA	0	0	MITOCHONDRION	1	MITOCHONDRION	NA	unknown	ETFB FP585	Electron transfer flavoprotein subunit beta (Beta-ETF)
P38117_H	unknown	GA	0.999469	0.997984	0.999935	NA	1	0	GA	1	GA	1	DL candidate	NA	NA
P38159	unknown	NUCLEUS	1	1	1	NA	0	0.650667	NUCLEUS	0.349333	unknown	NA	unknown	RBMX HNRPG RBMXP1	RNA-binding motif protein, X chromosome (Glycoprotein p43) (Heterogeneous nuclear ribonucleoprotein G) (hnRNP G) [Cleaved into: RNA-binding motif protein, X chromosome, N-terminally processed]
P38159_H	unknown	NUCLEUS	1	1	1	NA	0	0	NUCLEUS	1	NUCLEUS	NA	unknown	NA	NA
P38571	unknown	LYSOSOME	1	0.999999	1	NA	0	0	LYSOSOME	1	LYSOSOME	NA	unknown	LIPA	Lysosomal acid lipase/cholesteryl ester hydrolase (Acid cholesteryl ester hydrolase) (LAL) (EC 3.1.1.13) (Cholesteryl esterase) (Lipase A) (Sterol esterase)
P38606	unknown	CYTOSOL	1	1	1	NA	0	0.589333	CYTOSOL	0.410667	unknown	NA	unknown	ATP6V1A ATP6A1 ATP6V1A1 VPP2	V-type proton ATPase catalytic subunit A (V-ATPase subunit A) (EC 7.1.2.2) (V-ATPase 69 kDa subunit) (Vacuolar ATPase isoform VA68) (Vacuolar proton pump subunit alpha)
P38606_H	unknown	CYTOSOL	1	1	1	NA	0	0.0693333	CYTOSOL	0.930667	CYTOSOL	NA	unknown	NA	NA
P38646	unknown	MITOCHONDRION	1	1	1	NA	0	0	MITOCHONDRION	1	MITOCHONDRION	NA	unknown	HSPA9 GRP75 HSPA9B mt-HSP70	Stress-70 protein, mitochondrial (75 kDa glucose-regulated protein) (GRP-75) (Heat shock 70 kDa protein 9) (Mortalin) (MOT) (Peptide-binding protein 74) (PBP74)
P38646_H	unknown	MITOCHONDRION	1	1	1	NA	0	0	MITOCHONDRION	1	MITOCHONDRION	NA	unknown	NA	NA
P38919	unknown	NUCLEUS	0.999555	0.998444	0.999926	NA	0	0	NUCLEUS	1	NUCLEUS	NA	unknown	EIF4A3 DDX48 KIAA0111	Eukaryotic initiation factor 4A-III (eIF-4A-III) (eIF4A-III) (EC 3.6.4.13) (ATP-dependent RNA helicase DDX48) (ATP-dependent RNA helicase eIF4A-3) (DEAD box protein 48) (Eukaryotic initiation factor 4A-like NUK-34) (Eukaryotic translation initiation factor 4A isoform 3) (Nuclear matrix protein 265) (NMP 265) (hNMP 265) [Cleaved into: Eukaryotic initiation factor 4A-III, N-terminally processed]
P38919_H	unknown	NUCLEUS	0.999307	0.998015	0.999845	NA	0.004	0	NUCLEUS	1	NUCLEUS	NA	unknown	NA	NA
P39019	unknown	RIBOSOME	1	1	1	NA	0	0	RIBOSOME	1	RIBOSOME	NA	unknown	RPS19	Small ribosomal subunit protein eS19 (40S ribosomal protein S19)
P39019_H	unknown	RIBOSOME	1	1	1	NA	0	0	RIBOSOME	1	RIBOSOME	NA	unknown	NA	NA
P39023	RIBOSOME	RIBOSOME	1	1	1	0	0	0	RIBOSOME	1	RIBOSOME	NA	unknown	RPL3 OK/SW-cl.32	Large ribosomal subunit protein uL3 (60S ribosomal protein L3) (HIV-1 TAR RNA-binding protein B) (TARBP-B)
P39023_H	unknown	RIBOSOME	1	1	1	NA	0	0	RIBOSOME	1	RIBOSOME	NA	unknown	NA	NA
P39656	unknown	PEROXISOME	1	1	1	NA	1	0	PEROXISOME	1	PEROXISOME	1	DL candidate	DDOST KIAA0115 OST48 OK/SW-cl.45	Dolichyl-diphosphooligosaccharide--protein glycosyltransferase 48 kDa subunit (DDOST 48 kDa subunit) (Oligosaccharyl transferase 48 kDa subunit)
P39656_H	unknown	PEROXISOME	1	1	1	NA	1	0	PEROXISOME	1	PEROXISOME	1	DL candidate	NA	NA
P39687	unknown	xCYTOSKELETON	1	1	1	NA	0	0	xCYTOSKELETON	1	xCYTOSKELETON	NA	unknown	ANP32A C15orf1 LANP MAPM PHAP1	Acidic leucine-rich nuclear phosphoprotein 32 family member A (Acidic nuclear phosphoprotein pp32) (pp32) (Leucine-rich acidic nuclear protein) (LANP) (Mapmodulin) (Potent heat-stable protein phosphatase 2A inhibitor I1PP2A) (Putative HLA-DR-associated protein I) (PHAPI)
P39687_H	unknown	CYTOSOL	0.999997	0.999993	0.999999	NA	1	0	CYTOSOL	1	CYTOSOL	1	DL candidate	NA	NA
P39748	unknown	NUCLEUS	1	1	1	NA	0	0	NUCLEUS	1	NUCLEUS	NA	unknown	FEN1 RAD2	Flap endonuclease 1 (FEN-1) (EC 3.1.-.-) (DNase IV) (Flap structure-specific endonuclease 1) (Maturation factor 1) (MF1) (hFEN-1)
P39748_H	unknown	NUCLEUS	1	1	1	NA	0	0.00222222	NUCLEUS	0.997778	NUCLEUS	NA	unknown	NA	NA
P40121	unknown	CYTOSOL	1	1	1	NA	0	0	CYTOSOL	1	CYTOSOL	NA	unknown	CAPG AFCP MCP	Macrophage-capping protein (Actin regulatory protein CAP-G)
P40121_H	unknown	CYTOSOL	1	1	1	NA	0	0	CYTOSOL	1	CYTOSOL	NA	unknown	NA	NA
P40123	unknown	CYTOSOL	1	1	1	NA	0	0	CYTOSOL	1	CYTOSOL	NA	unknown	CAP2	Adenylyl cyclase-associated protein 2 (CAP 2)
P40123_H	unknown	CYTOSOL	1	1	1	NA	0	0	CYTOSOL	1	CYTOSOL	NA	unknown	NA	NA
P40222	unknown	ER	0.965114	0.517421	0.999802	NA	0.124	0	ER	1	ER	NA	unknown	TXLNA TXLN	Alpha-taxilin
P40222_H	unknown	ER	0.999996	0.999993	1	NA	0	0	ER	1	ER	NA	unknown	NA	NA
P40227	unknown	PROTEASOME	1	1	1	NA	0	0	PROTEASOME	1	PROTEASOME	NA	unknown	CCT6A CCT6 CCTZ	T-complex protein 1 subunit zeta (TCP-1-zeta) (Acute morphine dependence-related protein 2) (CCT-zeta-1) (HTR3) (Tcp20)
P40227_H	unknown	PROTEASOME	1	1	1	NA	0	0	PROTEASOME	1	PROTEASOME	NA	unknown	NA	NA
P40261	unknown	CYTOSOL	0.997822	0.993973	0.999503	NA	0	0	CYTOSOL	1	CYTOSOL	NA	unknown	NNMT	Nicotinamide N-methyltransferase (EC 2.1.1.1)
P40429	RIBOSOME	RIBOSOME	1	1	1	0	0	0	RIBOSOME	1	RIBOSOME	NA	unknown	RPL13A	Large ribosomal subunit protein uL13 (23 kDa highly basic protein) (60S ribosomal protein L13a)
P40429_H	unknown	RIBOSOME	1	0.999999	1	NA	0	0	RIBOSOME	1	RIBOSOME	NA	unknown	NA	NA
P40616	unknown	CYTOSOL	1	1	1	NA	0	1	CYTOSOL	0	unknown	NA	unknown	ARL1	ADP-ribosylation factor-like protein 1
P40616_H	unknown	CYTOSOL	1	1	1	NA	0	0.996444	CYTOSOL	0.00355556	unknown	NA	unknown	NA	NA
P40763	unknown	CYTOSOL	1	1	1	NA	0	0	CYTOSOL	1	CYTOSOL	NA	unknown	STAT3 APRF	Signal transducer and activator of transcription 3 (Acute-phase response factor)
P40763_H	unknown	CYTOSOL	1	1	1	NA	0	0	CYTOSOL	1	CYTOSOL	NA	unknown	NA	NA
P40818	unknown	NUCLEUS	1	1	1	NA	0	0	NUCLEUS	1	NUCLEUS	NA	unknown	USP8 KIAA0055 UBPY	Ubiquitin carboxyl-terminal hydrolase 8 (EC 3.4.19.12) (Deubiquitinating enzyme 8) (Ubiquitin isopeptidase Y) (hUBPy) (Ubiquitin thioesterase 8) (Ubiquitin-specific-processing protease 8)
P40925	CYTOSOL	CYTOSOL	1	1	1	0	0	0	CYTOSOL	1	CYTOSOL	NA	unknown	MDH1 MDHA	Malate dehydrogenase, cytoplasmic (EC 1.1.1.37) (Aromatic alpha-keto acid reductase) (KAR) (EC 1.1.1.96) (Cytosolic malate dehydrogenase)
P40925_H	unknown	CYTOSOL	1	1	1	NA	0	0	CYTOSOL	1	CYTOSOL	NA	unknown	NA	NA
P40926	MITOCHONDRION	MITOCHONDRION	1	1	1	0	0	0	MITOCHONDRION	1	MITOCHONDRION	NA	unknown	MDH2	Malate dehydrogenase, mitochondrial (EC 1.1.1.37)
P40926_H	unknown	MITOCHONDRION	1	1	1	NA	0	0	MITOCHONDRION	1	MITOCHONDRION	NA	unknown	NA	NA
P40937	unknown	NUCLEUS	1	1	1	NA	0	0	NUCLEUS	1	NUCLEUS	NA	unknown	RFC5	Replication factor C subunit 5 (Activator 1 36 kDa subunit) (A1 36 kDa subunit) (Activator 1 subunit 5) (Replication factor C 36 kDa subunit) (RF-C 36 kDa subunit) (RFC36)
P40937_H	unknown	NUCLEUS	1	1	1	NA	0	0	NUCLEUS	1	NUCLEUS	NA	unknown	NA	NA
P40938	unknown	NUCLEUS	1	1	1	NA	0	0.999556	NUCLEUS	0.000444444	unknown	NA	unknown	RFC3	Replication factor C subunit 3 (Activator 1 38 kDa subunit) (A1 38 kDa subunit) (Activator 1 subunit 3) (Replication factor C 38 kDa subunit) (RF-C 38 kDa subunit) (RFC38)
P40939	MITOCHONDRION	MITOCHONDRION	1	1	1	0	0	0	MITOCHONDRION	1	MITOCHONDRION	NA	unknown	HADHA HADH	Trifunctional enzyme subunit alpha, mitochondrial (78 kDa gastrin-binding protein) (Monolysocardiolipin acyltransferase) (EC 2.3.1.-) (TP-alpha) [Includes: Long-chain enoyl-CoA hydratase (EC 4.2.1.17); Long chain 3-hydroxyacyl-CoA dehydrogenase (EC 1.1.1.211)]
P40939_H	unknown	MITOCHONDRION	1	1	1	NA	0	0	MITOCHONDRION	1	MITOCHONDRION	NA	unknown	NA	NA
P41091	unknown	NUCLEUS	0.633308	0.123237	0.955319	NA	0.288	0	unknown	1	unknown	NA	unknown	EIF2S3 EIF2G	Eukaryotic translation initiation factor 2 subunit 3 (EC 3.6.5.3) (Eukaryotic translation initiation factor 2 subunit gamma X) (eIF-2-gamma X) (eIF-2gX)
P41091_H	unknown	RIBOSOME	0.99985	0.999876	0.999997	NA	0.004	0	RIBOSOME	1	RIBOSOME	NA	unknown	NA	NA
P41214	unknown	NUCLEUS	1	1	1	NA	0	0	NUCLEUS	1	NUCLEUS	NA	unknown	EIF2D HCA56 LGTN	Eukaryotic translation initiation factor 2D (eIF2d) (Hepatocellular carcinoma-associated antigen 56) (Ligatin)
P41214_H	unknown	NUCLEUS	1	1	1	NA	0	0.00177778	NUCLEUS	0.998222	NUCLEUS	NA	unknown	NA	NA
P41227	unknown	NUCLEUS	1	1	1	NA	0	0	NUCLEUS	1	NUCLEUS	NA	unknown	NAA10 ARD1 ARD1A TE2	N-alpha-acetyltransferase 10 (EC 2.3.1.255) (N-terminal acetyltransferase complex ARD1 subunit homolog A) (hARD1) (NatA catalytic subunit Naa10)
P41227_H	unknown	NUCLEUS	1	1	1	NA	0	0	NUCLEUS	1	NUCLEUS	NA	unknown	NA	NA
P41240	unknown	CYTOSOL	1	1	1	NA	1	0.410667	CYTOSOL	0.589333	CYTOSOL	1	DL candidate	CSK	Tyrosine-protein kinase CSK (EC 2.7.10.2) (C-Src kinase) (Protein-tyrosine kinase CYL)
P41250	unknown	CYTOSOL	1	1	1	NA	0	0	CYTOSOL	1	CYTOSOL	NA	unknown	GARS1 GARS	Glycine--tRNA ligase (EC 6.1.1.14) (Diadenosine tetraphosphate synthetase) (Ap4A synthetase) (EC 2.7.7.-) (Glycyl-tRNA synthetase) (GlyRS) (Glycyl-tRNA synthetase 1)
P41250_H	unknown	CYTOSOL	1	1	1	NA	0	0	CYTOSOL	1	CYTOSOL	NA	unknown	NA	NA
P41252	unknown	PROTEASOME	1	1	1	NA	0	0	PROTEASOME	1	PROTEASOME	NA	unknown	IARS1 IARS	Isoleucine--tRNA ligase, cytoplasmic (EC 6.1.1.5) (Isoleucyl-tRNA synthetase) (IRS) (IleRS)
P41252_H	unknown	PROTEASOME	1	1	1	NA	0	0.00444444	PROTEASOME	0.995556	PROTEASOME	NA	unknown	NA	NA
P42025	unknown	NUCLEUS	0.999991	0.999967	0.999999	NA	0	0.986222	NUCLEUS	0.0137778	unknown	NA	unknown	ACTR1B CTRN2	Beta-centractin (Actin-related protein 1B) (ARP1B)
P42025_H	unknown	NUCLEUS	1	1	1	NA	0	0.02	NUCLEUS	0.98	NUCLEUS	NA	unknown	NA	NA
P42166	unknown	GA	1	1	1	NA	0	1	GA	0	unknown	NA	unknown	TMPO LAP2	Lamina-associated polypeptide 2, isoform alpha (Thymopoietin isoform alpha) (TP alpha) (Thymopoietin-related peptide isoform alpha) (TPRP isoform alpha) [Cleaved into: Thymopoietin (TP) (Splenin); Thymopentin (TP5)]
P42166_H	unknown	xCHROMATIN	0.996467	0.973641	0.999992	NA	0.992	1	xCHROMATIN	0	unknown	1	DL candidate	NA	NA
P42167	unknown	xCHROMATIN	1	1	1	NA	0.996	0.000444444	xCHROMATIN	0.999556	xCHROMATIN	1	DL candidate	TMPO LAP2	Lamina-associated polypeptide 2, isoforms beta/gamma (Thymopoietin, isoforms beta/gamma) (TP beta/gamma) (Thymopoietin-related peptide isoforms beta/gamma) (TPRP isoforms beta/gamma) [Cleaved into: Thymopoietin (TP) (Splenin); Thymopentin (TP5)]
P42167_H	unknown	GA	0.999995	0.999978	1	NA	0	1	GA	0	unknown	NA	unknown	NA	NA
P42224	unknown	CYTOSOL	1	1	1	NA	0	0	CYTOSOL	1	CYTOSOL	NA	unknown	STAT1	Signal transducer and activator of transcription 1-alpha/beta (Transcription factor ISGF-3 components p91/p84)
P42224_H	unknown	CYTOSOL	1	1	1	NA	0	0.661778	CYTOSOL	0.338222	unknown	NA	unknown	NA	NA
P42285	NUCLEUS	NUCLEUS	1	1	1	0	0	0	NUCLEUS	1	NUCLEUS	NA	unknown	MTREX DOB1 KIAA0052 MTR4 SKIV2L2	Exosome RNA helicase MTR4 (EC 3.6.4.13) (ATP-dependent RNA helicase DOB1) (ATP-dependent RNA helicase SKIV2L2) (Superkiller viralicidic activity 2-like 2) (TRAMP-like complex helicase)
P42285_H	unknown	NUCLEUS	1	1	1	NA	0	0.00622222	NUCLEUS	0.993778	NUCLEUS	NA	unknown	NA	NA
P42345	unknown	NUCLEUS	1	1	1	NA	0	0	NUCLEUS	1	NUCLEUS	NA	unknown	MTOR FRAP FRAP1 FRAP2 RAFT1 RAPT1	Serine/threonine-protein kinase mTOR (EC 2.7.11.1) (FK506-binding protein 12-rapamycin complex-associated protein 1) (FKBP12-rapamycin complex-associated protein) (Mammalian target of rapamycin) (mTOR) (Mechanistic target of rapamycin) (Rapamycin and FKBP12 target 1) (Rapamycin target protein 1)
P42345_H	unknown	NUCLEUS	1	1	1	NA	0	0	NUCLEUS	1	NUCLEUS	NA	unknown	NA	NA
P42356	unknown	PM	0.999891	0.999634	0.999982	NA	0	0	PM	1	PM	NA	unknown	PI4KA PIK4 PIK4CA	Phosphatidylinositol 4-kinase alpha (PI4-kinase alpha) (PI4K-alpha) (PtdIns-4-kinase alpha) (EC 2.7.1.67) (Phosphatidylinositol 4-Kinase III alpha)
P42677	unknown	RIBOSOME	0.978383	0.514041	0.999251	NA	0.072	0	RIBOSOME	1	RIBOSOME	NA	unknown	RPS27 MPS1	Small ribosomal subunit protein eS27 (40S ribosomal protein S27) (Metallopan-stimulin 1) (MPS-1)
P42677_H	unknown	NUCLEUS	0.999964	0.999894	0.999992	NA	0	0	NUCLEUS	1	NUCLEUS	NA	unknown	NA	NA
P42694	unknown	NUCLEUS	1	1	1	NA	0	0	NUCLEUS	1	NUCLEUS	NA	unknown	HELZ DRHC KIAA0054	Probable helicase with zinc finger domain (EC 3.6.4.-) (Down-regulated in human cancers protein)
P42694_H	unknown	NUCLEUS	1	1	1	NA	0	0	NUCLEUS	1	NUCLEUS	NA	unknown	NA	NA
P42704	unknown	MITOCHONDRION	1	1	1	NA	0	0	MITOCHONDRION	1	MITOCHONDRION	NA	unknown	LRPPRC LRP130	Leucine-rich PPR motif-containing protein, mitochondrial (130 kDa leucine-rich protein) (LRP 130) (GP130)
P42704_H	unknown	MITOCHONDRION	1	1	1	NA	0	0	MITOCHONDRION	1	MITOCHONDRION	NA	unknown	NA	NA
P42765	MITOCHONDRION	MITOCHONDRION	1	1	1	0	0	0	MITOCHONDRION	1	MITOCHONDRION	NA	unknown	ACAA2	3-ketoacyl-CoA thiolase, mitochondrial (EC 2.3.1.16) (Acetyl-CoA acetyltransferase) (EC 2.3.1.9) (Acetyl-CoA acyltransferase) (Acyl-CoA hydrolase, mitochondrial) (EC 3.1.2.-, EC 3.1.2.1, EC 3.1.2.2) (Beta-ketothiolase) (Mitochondrial 3-oxoacyl-CoA thiolase) (T1)
P42766	RIBOSOME	RIBOSOME	1	1	1	0	0	0	RIBOSOME	1	RIBOSOME	NA	unknown	RPL35	Large ribosomal subunit protein uL29 (60S ribosomal protein L35)
P42766_H	unknown	RIBOSOME	0.999988	0.99997	0.999997	NA	0	0	RIBOSOME	1	RIBOSOME	NA	unknown	NA	NA
P42771	unknown	CYTOSOL	1	1	1	NA	0	0	CYTOSOL	1	CYTOSOL	NA	unknown	CDKN2A CDKN2 MTS1	Cyclin-dependent kinase inhibitor 2A (Cyclin-dependent kinase 4 inhibitor A) (CDK4I) (Multiple tumor suppressor 1) (MTS-1) (p16-INK4a) (p16-INK4) (p16INK4A)
P42771_H	unknown	CYTOSOL	1	1	1	NA	0	0	CYTOSOL	1	CYTOSOL	NA	unknown	NA	NA
P42785	LYSOSOME	LYSOSOME	1	1	1	0	0	0	LYSOSOME	1	LYSOSOME	NA	unknown	PRCP PCP	Lysosomal Pro-X carboxypeptidase (EC 3.4.16.2) (Angiotensinase C) (Lysosomal carboxypeptidase C) (Proline carboxypeptidase) (Prolylcarboxypeptidase) (PRCP)
P42892	unknown	PEROXISOME	1	1	1	NA	0	0	PEROXISOME	1	PEROXISOME	NA	unknown	ECE1	Endothelin-converting enzyme 1 (ECE-1) (EC 3.4.24.71)
P43007	unknown	LYSOSOME	1	1	1	NA	0	0	LYSOSOME	1	LYSOSOME	NA	unknown	SLC1A4 ASCT1 SATT	Neutral amino acid transporter A (Alanine/serine/cysteine/threonine transporter 1) (ASCT-1) (Solute carrier family 1 member 4)
P43007_H	unknown	LYSOSOME	1	1	1	NA	0	0	LYSOSOME	1	LYSOSOME	NA	unknown	NA	NA
P43034	unknown	ER	0.999968	0.999582	1	NA	0.06	0.656444	ER	0.343556	unknown	NA	unknown	PAFAH1B1 LIS1 MDCR MDS PAFAHA	Platelet-activating factor acetylhydrolase IB subunit beta (Lissencephaly-1 protein) (LIS-1) (PAF acetylhydrolase 45 kDa subunit) (PAF-AH 45 kDa subunit) (PAF-AH alpha) (PAFAH alpha)
P43034_H	unknown	ER	0.9511	0.568396	0.999932	NA	0.204	1	ER	0	unknown	NA	unknown	NA	NA
P43121	unknown	LYSOSOME	1	1	1	NA	0	0	LYSOSOME	1	LYSOSOME	NA	unknown	MCAM MUC18	Cell surface glycoprotein MUC18 (Cell surface glycoprotein P1H12) (Melanoma cell adhesion molecule) (Melanoma-associated antigen A32) (Melanoma-associated antigen MUC18) (S-endo 1 endothelial-associated antigen) (CD antigen CD146)
P43243	unknown	NUCLEUS	1	1	1	NA	0	0	NUCLEUS	1	NUCLEUS	NA	unknown	MATR3 KIAA0723	Matrin-3
P43243_H	unknown	NUCLEUS	1	1	1	NA	0	0	NUCLEUS	1	NUCLEUS	NA	unknown	NA	NA
P43246	unknown	GA	1	1	1	NA	0	1	GA	0	unknown	NA	unknown	MSH2	DNA mismatch repair protein Msh2 (hMSH2) (MutS protein homolog 2)
P43246_H	unknown	CYTOSOL	0.846615	0.353579	0.994515	NA	0.856	1	unknown	0	unknown	NA	unknown	NA	NA
P43304	unknown	MITOCHONDRION	0.999999	0.999997	1	NA	0	0	MITOCHONDRION	1	MITOCHONDRION	NA	unknown	GPD2	Glycerol-3-phosphate dehydrogenase, mitochondrial (GPD-M) (GPDH-M) (EC 1.1.5.3) (mitohondrial glycerophosphate dehydrogenase gene) (mGDH) (mtGPD)
P43304_H	unknown	MITOCHONDRION	1	1	1	NA	0	0	MITOCHONDRION	1	MITOCHONDRION	NA	unknown	NA	NA
P43307	ER	ER	1	1	1	0	0	0	ER	1	ER	NA	unknown	SSR1 TRAPA PSEC0262	Translocon-associated protein subunit alpha (TRAP-alpha) (Signal sequence receptor subunit alpha) (SSR-alpha)
P43307_H	unknown	PEROXISOME	0.869267	0.454237	0.99968	NA	1	0	unknown	1	unknown	1	DL candidate	NA	NA
P43378	unknown	ER	1	1	1	NA	0	0	ER	1	ER	NA	unknown	PTPN9	Tyrosine-protein phosphatase non-receptor type 9 (EC 3.1.3.48) (Protein-tyrosine phosphatase MEG2) (PTPase MEG2)
P43487	unknown	xCYTOSKELETON	0.999077	0.997694	0.999749	NA	0	0	xCYTOSKELETON	1	xCYTOSKELETON	NA	unknown	RANBP1	Ran-specific GTPase-activating protein (Ran-binding protein 1) (RanBP1)
P43487_H	unknown	xCYTOSKELETON	1	1	1	NA	0	0	xCYTOSKELETON	1	xCYTOSKELETON	NA	unknown	NA	NA
P43490	unknown	CYTOSOL	1	1	1	NA	0	0	CYTOSOL	1	CYTOSOL	NA	unknown	NAMPT PBEF PBEF1	Nicotinamide phosphoribosyltransferase (NAmPRTase) (Nampt) (EC 2.4.2.12) (Pre-B-cell colony-enhancing factor 1) (Pre-B cell-enhancing factor) (Visfatin)
P43490_H	unknown	CYTOSOL	0.999989	0.999968	0.999997	NA	0	0	CYTOSOL	1	CYTOSOL	NA	unknown	NA	NA
P43686	PROTEASOME	PROTEASOME	1	1	1	0	0	0	PROTEASOME	1	PROTEASOME	NA	unknown	PSMC4 MIP224 TBP7	26S proteasome regulatory subunit 6B (26S proteasome AAA-ATPase subunit RPT3) (MB67-interacting protein) (MIP224) (Proteasome 26S subunit ATPase 4) (Tat-binding protein 7) (TBP-7)
P43686_H	unknown	PROTEASOME	1	1	1	NA	0	0	PROTEASOME	1	PROTEASOME	NA	unknown	NA	NA
P43897	MITOCHONDRION	MITOCHONDRION	1	1	1	0	0	0	MITOCHONDRION	1	MITOCHONDRION	NA	unknown	TSFM	Elongation factor Ts, mitochondrial (EF-Ts) (EF-TsMt)
P43897_H	unknown	MITOCHONDRION	0.999991	0.999956	0.999999	NA	0	0	MITOCHONDRION	1	MITOCHONDRION	NA	unknown	NA	NA
P45877	unknown	LYSOSOME	1	0.999999	1	NA	1	0	LYSOSOME	1	LYSOSOME	1	DL candidate	PPIC CYPC	Peptidyl-prolyl cis-trans isomerase C (PPIase C) (EC 5.2.1.8) (Cyclophilin C) (Rotamase C)
P45880	unknown	MITOCHONDRION	1	1	1	NA	0	0	MITOCHONDRION	1	MITOCHONDRION	NA	unknown	VDAC2	Voltage-dependent anion-selective channel protein 2 (VDAC-2) (hVDAC2) (Outer mitochondrial membrane protein porin 2)
P45880_H	unknown	MITOCHONDRION	1	1	1	NA	0	0	MITOCHONDRION	1	MITOCHONDRION	NA	unknown	NA	NA
P45973_H	unknown	xCHROMATIN	1	1	1	NA	0	1	xCHROMATIN	0	unknown	NA	unknown	NA	NA
P45974	unknown	CYTOSOL	1	1	1	NA	0	0	CYTOSOL	1	CYTOSOL	NA	unknown	USP5 ISOT	Ubiquitin carboxyl-terminal hydrolase 5 (EC 3.4.19.12) (Deubiquitinating enzyme 5) (Isopeptidase T) (Ubiquitin thioesterase 5) (Ubiquitin-specific-processing protease 5)
P45974_H	unknown	CYTOSOL	1	1	1	NA	0	0	CYTOSOL	1	CYTOSOL	NA	unknown	NA	NA
P46060	unknown	CYTOSOL	1	1	1	NA	0	0.012	CYTOSOL	0.988	CYTOSOL	NA	unknown	RANGAP1 KIAA1835 SD	Ran GTPase-activating protein 1 (RanGAP1)
P46060_H	unknown	CYTOSOL	1	1	1	NA	0	0.574667	CYTOSOL	0.425333	unknown	NA	unknown	NA	NA
P46063	unknown	NUCLEUS	1	1	1	NA	0	0	NUCLEUS	1	NUCLEUS	NA	unknown	RECQL RECQ1 RECQL1	ATP-dependent DNA helicase Q1 (EC 3.6.4.12) (DNA helicase, RecQ-like type 1) (RecQ1) (DNA-dependent ATPase Q1) (RecQ protein-like 1)
P46063_H	unknown	NUCLEUS	1	1	1	NA	0	0	NUCLEUS	1	NUCLEUS	NA	unknown	NA	NA
P46087	unknown	NUCLEUS	1	0.999999	1	NA	0	0	NUCLEUS	1	NUCLEUS	NA	unknown	NOP2 NOL1 NSUN1	Probable 28S rRNA (cytosine(4447)-C(5))-methyltransferase (EC 2.1.1.-) (Nucleolar protein 1) (Nucleolar protein 2 homolog) (Proliferating-cell nucleolar antigen p120) (Proliferation-associated nucleolar protein p120)
P46087_H	unknown	NUCLEUS	0.999999	0.999997	1	NA	0	0	NUCLEUS	1	NUCLEUS	NA	unknown	NA	NA
P46108	unknown	xCYTOSKELETON	1	1	1	NA	0	0	xCYTOSKELETON	1	xCYTOSKELETON	NA	unknown	CRK	Adapter molecule crk (Proto-oncogene c-Crk) (p38)
P46379	unknown	CYTOSOL	1	1	1	NA	0	0.999111	CYTOSOL	0.000888889	unknown	NA	unknown	BAG6 BAT3 G3	Large proline-rich protein BAG6 (BAG family molecular chaperone regulator 6) (BCL2-associated athanogene 6) (BAG-6) (HLA-B-associated transcript 3) (Protein G3) (Protein Scythe)
P46379_H	unknown	CYTOSOL	1	1	1	NA	0	0.689778	CYTOSOL	0.310222	unknown	NA	unknown	NA	NA
P46459	unknown	ER	1	1	1	NA	0	0	ER	1	ER	NA	unknown	NSF	Vesicle-fusing ATPase (EC 3.6.4.6) (N-ethylmaleimide-sensitive fusion protein) (NEM-sensitive fusion protein) (Vesicular-fusion protein NSF)
P46459_H	unknown	ER	1	1	1	NA	0	0	ER	1	ER	NA	unknown	NA	NA
P46734	unknown	NUCLEUS	1	1	1	NA	0	0.744444	NUCLEUS	0.255556	unknown	NA	unknown	MAP2K3 MEK3 MKK3 PRKMK3 SKK2	Dual specificity mitogen-activated protein kinase kinase 3 (MAP kinase kinase 3) (MAPKK 3) (EC 2.7.12.2) (MAPK/ERK kinase 3) (MEK 3) (Stress-activated protein kinase kinase 2) (SAPK kinase 2) (SAPKK-2) (SAPKK2)
P46776	unknown	RIBOSOME	0.972624	0.958074	0.997709	NA	0.052	0	RIBOSOME	1	RIBOSOME	NA	unknown	RPL27A	Large ribosomal subunit protein uL15 (60S ribosomal protein L27a)
P46776_H	unknown	RIBOSOME	0.999368	0.998528	0.999821	NA	0	0	RIBOSOME	1	RIBOSOME	NA	unknown	NA	NA
P46777	unknown	RIBOSOME	1	1	1	NA	0	0	RIBOSOME	1	RIBOSOME	NA	unknown	RPL5 MSTP030	Large ribosomal subunit protein uL18 (60S ribosomal protein L5)
P46777_H	unknown	RIBOSOME	1	1	1	NA	0	0	RIBOSOME	1	RIBOSOME	NA	unknown	NA	NA
P46778	unknown	RIBOSOME	1	1	1	NA	0	0	RIBOSOME	1	RIBOSOME	NA	unknown	RPL21	Large ribosomal subunit protein eL21 (60S ribosomal protein L21)
P46778_H	unknown	RIBOSOME	1	1	1	NA	0	0	RIBOSOME	1	RIBOSOME	NA	unknown	NA	NA
P46779	RIBOSOME	RIBOSOME	1	1	1	0	0	0	RIBOSOME	1	RIBOSOME	NA	unknown	RPL28	Large ribosomal subunit protein eL28 (60S ribosomal protein L28)
P46779_H	unknown	RIBOSOME	1	1	1	NA	0	0	RIBOSOME	1	RIBOSOME	NA	unknown	NA	NA
P46781	RIBOSOME	RIBOSOME	1	1	1	0	0	0	RIBOSOME	1	RIBOSOME	NA	unknown	RPS9	Small ribosomal subunit protein uS4 (40S ribosomal protein S9)
P46781_H	unknown	RIBOSOME	1	1	1	NA	0	0	RIBOSOME	1	RIBOSOME	NA	unknown	NA	NA
P46782	RIBOSOME	RIBOSOME	1	1	1	0	0	0	RIBOSOME	1	RIBOSOME	NA	unknown	RPS5	Small ribosomal subunit protein uS7 (40S ribosomal protein S5) [Cleaved into: Small ribosomal subunit protein uS7, N-terminally processed (40S ribosomal protein S5, N-terminally processed)]
P46782_H	unknown	RIBOSOME	1	1	1	NA	0	0	RIBOSOME	1	RIBOSOME	NA	unknown	NA	NA
P46783	RIBOSOME	RIBOSOME	1	1	1	0	0	0	RIBOSOME	1	RIBOSOME	NA	unknown	RPS10	Small ribosomal subunit protein eS10 (40S ribosomal protein S10)
P46783_H	unknown	RIBOSOME	1	1	1	NA	0	0	RIBOSOME	1	RIBOSOME	NA	unknown	NA	NA
P46821	unknown	NUCLEUS	1	1	1	NA	0.008	1	NUCLEUS	0	unknown	NA	unknown	MAP1B	Microtubule-associated protein 1B (MAP-1B) [Cleaved into: MAP1B heavy chain; MAP1 light chain LC1]
P46821_H	unknown	NUCLEUS	1	1	1	NA	0	1	NUCLEUS	0	unknown	NA	unknown	NA	NA
P46926	unknown	CYTOSOL	1	1	1	NA	0	0	CYTOSOL	1	CYTOSOL	NA	unknown	GNPDA1 GNPI HLN KIAA0060	Glucosamine-6-phosphate isomerase 1 (EC 3.5.99.6) (Glucosamine-6-phosphate deaminase 1) (GNPDA 1) (GlcN6P deaminase 1) (Oscillin)
P46939	unknown	LYSOSOME	1	1	1	NA	0	0	LYSOSOME	1	LYSOSOME	NA	unknown	UTRN DMDL DRP1	Utrophin (Dystrophin-related protein 1) (DRP-1)
P46939_H	unknown	LYSOSOME	0.999648	0.998208	0.999985	NA	0	0	LYSOSOME	1	LYSOSOME	NA	unknown	NA	NA
P46940	unknown	LYSOSOME	1	0.999999	1	NA	0	0	LYSOSOME	1	LYSOSOME	NA	unknown	IQGAP1 KIAA0051	Ras GTPase-activating-like protein IQGAP1 (p195)
P46940_H	unknown	PM	0.999429	0.998342	0.999965	NA	0	0	PM	1	PM	NA	unknown	NA	NA
P46977	unknown	LYSOSOME	0.873103	5.30121e-190	0.995716	NA	1	0	unknown	1	unknown	1	DL candidate	STT3A ITM1 TMC	Dolichyl-diphosphooligosaccharide--protein glycosyltransferase subunit STT3A (Oligosaccharyl transferase subunit STT3A) (STT3-A) (EC 2.4.99.18) (B5) (Integral membrane protein 1) (Transmembrane protein TMC)
P46977_H	unknown	PEROXISOME	0.999389	0.997508	0.999939	NA	1	0	PEROXISOME	1	PEROXISOME	1	DL candidate	NA	NA
P47755	unknown	CYTOSOL	1	1	1	NA	0	0.986667	CYTOSOL	0.0133333	unknown	NA	unknown	CAPZA2	F-actin-capping protein subunit alpha-2 (CapZ alpha-2)
P47755_H	unknown	CYTOSOL	1	1	1	NA	0	0.00311111	CYTOSOL	0.996889	CYTOSOL	NA	unknown	NA	NA
P47756	unknown	CYTOSOL	1	1	1	NA	0	0.995556	CYTOSOL	0.00444444	unknown	NA	unknown	CAPZB	F-actin-capping protein subunit beta (CapZ beta)
P47756_H	unknown	CYTOSOL	1	1	1	NA	0	0.569333	CYTOSOL	0.430667	unknown	NA	unknown	NA	NA
P47813	unknown	NUCLEUS	1	1	1	NA	0	0.212	NUCLEUS	0.788	NUCLEUS	NA	unknown	EIF1AX EIF1A EIF4C	Eukaryotic translation initiation factor 1A, X-chromosomal (eIF-1A X isoform) (eIF1A X isoform) (Eukaryotic translation initiation factor 4C) (eIF-4C)
P47813_H	unknown	NUCLEUS	1	1	1	NA	0	0	NUCLEUS	1	NUCLEUS	NA	unknown	NA	NA
P47897	unknown	NUCLEUS	1	0.999999	1	NA	0	1	NUCLEUS	0	unknown	NA	unknown	QARS1 QARS	Glutamine--tRNA ligase (EC 6.1.1.18) (Glutaminyl-tRNA synthetase) (GlnRS)
P47897_H	unknown	NUCLEUS	1	1	1	NA	0	1	NUCLEUS	0	unknown	NA	unknown	NA	NA
P47914	RIBOSOME	RIBOSOME	1	1	1	0	0	0	RIBOSOME	1	RIBOSOME	NA	unknown	RPL29	Large ribosomal subunit protein eL29 (60S ribosomal protein L29) (Cell surface heparin-binding protein HIP)
P47914_H	unknown	RIBOSOME	0.999998	0.999995	0.999999	NA	0	0	RIBOSOME	1	RIBOSOME	NA	unknown	NA	NA
P48047	unknown	MITOCHONDRION	1	1	1	NA	0	0	MITOCHONDRION	1	MITOCHONDRION	NA	unknown	ATP5PO ATP5O ATPO	ATP synthase subunit O, mitochondrial (ATP synthase peripheral stalk subunit OSCP) (Oligomycin sensitivity conferral protein) (OSCP)
P48047_H	unknown	MITOCHONDRION	1	1	1	NA	0	0	MITOCHONDRION	1	MITOCHONDRION	NA	unknown	NA	NA
P48059	unknown	PM	0.999998	0.999994	0.999999	NA	0	0	PM	1	PM	NA	unknown	LIMS1 PINCH PINCH1	LIM and senescent cell antigen-like-containing domain protein 1 (Particularly interesting new Cys-His protein 1) (PINCH-1) (Renal carcinoma antigen NY-REN-48)
P48147	unknown	CYTOSOL	0.816225	0.572902	0.951981	NA	0.24	0	unknown	1	unknown	NA	unknown	PREP PEP	Prolyl endopeptidase (PE) (EC 3.4.21.26) (Post-proline cleaving enzyme)
P48163	unknown	CYTOSOL	1	1	1	NA	0	0	CYTOSOL	1	CYTOSOL	NA	unknown	ME1	NADP-dependent malic enzyme (NADP-ME) (EC 1.1.1.40) (Malic enzyme 1)
P48426	unknown	PM	0.999893	0.999549	0.999991	NA	0	0	PM	1	PM	NA	unknown	PIP4K2A PI5P4KA PIP5K2 PIP5K2A	Phosphatidylinositol 5-phosphate 4-kinase type-2 alpha (EC 2.7.1.149) (1-phosphatidylinositol 5-phosphate 4-kinase 2-alpha) (Diphosphoinositide kinase 2-alpha) (PIP5KIII) (Phosphatidylinositol 5-Phosphate 4-Kinase) (PI5P4Kalpha) (Phosphatidylinositol 5-phosphate 4-kinase type II alpha) (PI(5)P 4-kinase type II alpha) (PIP4KII-alpha) (PtdIns(4)P-5-kinase B isoform) (PtdIns(4)P-5-kinase C isoform) …
P48444	unknown	CYTOSOL	1	1	1	NA	0	0.996	CYTOSOL	0.004	unknown	NA	unknown	ARCN1 COPD	Coatomer subunit delta (Archain) (Delta-coat protein) (Delta-COP)
P48444_H	unknown	CYTOSOL	0.997324	0.987074	1	NA	0.808	1	CYTOSOL	0	unknown	NA	unknown	NA	NA
P48449	ER	ER	1	1	1	0	0	0	ER	1	ER	NA	unknown	LSS OSC	Lanosterol synthase (EC 5.4.99.7) (2,3-epoxysqualene--lanosterol cyclase) (Oxidosqualene--lanosterol cyclase) (OSC) (hOSC)
P48449_H	unknown	ER	0.927226	0.841302	0.972924	NA	0.068	0	ER	1	ER	NA	unknown	NA	NA
P48507	unknown	CYTOSOL	1	1	1	NA	0	0	CYTOSOL	1	CYTOSOL	NA	unknown	GCLM GLCLR	Glutamate--cysteine ligase regulatory subunit (GCS light chain) (Gamma-ECS regulatory subunit) (Gamma-glutamylcysteine synthetase regulatory subunit) (Glutamate--cysteine ligase modifier subunit)
P48509	unknown	PM	0.99702	0.99013	0.999742	NA	0.004	0.126222	PM	0.873778	PM	NA	unknown	CD151 TSPAN24	CD151 antigen (GP27) (Membrane glycoprotein SFA-1) (Platelet-endothelial tetraspan antigen 3) (PETA-3) (Tetraspanin-24) (Tspan-24) (CD antigen CD151)
P48509_H	unknown	LYSOSOME	0.997571	0.990567	0.999708	NA	0.996	0	LYSOSOME	1	LYSOSOME	1	DL candidate	NA	NA
P48556	PROTEASOME	PROTEASOME	1	1	1	0	0	0	PROTEASOME	1	PROTEASOME	NA	unknown	PSMD8	26S proteasome non-ATPase regulatory subunit 8 (26S proteasome regulatory subunit RPN12) (26S proteasome regulatory subunit S14) (p31)
P48556_H	unknown	PROTEASOME	1	1	1	NA	0	0	PROTEASOME	1	PROTEASOME	NA	unknown	NA	NA
P48634	unknown	RIBOSOME	0.999961	0.999895	0.99999	NA	0	0	RIBOSOME	1	RIBOSOME	NA	unknown	PRRC2A BAT2 G2	Protein PRRC2A (HLA-B-associated transcript 2) (Large proline-rich protein BAT2) (Proline-rich and coiled-coil-containing protein 2A) (Protein G2)
P48634_H	unknown	NUCLEUS	0.742036	0.361697	0.941971	NA	0.724	0	unknown	1	unknown	NA	unknown	NA	NA
P48637	unknown	xCYTOSKELETON	1	1	1	NA	0	0	xCYTOSKELETON	1	xCYTOSKELETON	NA	unknown	GSS	Glutathione synthetase (GSH synthetase) (GSH-S) (EC 6.3.2.3) (Glutathione synthase)
P48643	unknown	PROTEASOME	1	1	1	NA	0	0	PROTEASOME	1	PROTEASOME	NA	unknown	CCT5 CCTE KIAA0098	T-complex protein 1 subunit epsilon (TCP-1-epsilon) (CCT-epsilon)
P48643_H	unknown	PROTEASOME	1	1	1	NA	0	0	PROTEASOME	1	PROTEASOME	NA	unknown	NA	NA
P48723_H	unknown	PEROXISOME	0.740602	0.526159	0.891475	NA	0.748	0	unknown	1	unknown	NA	unknown	NA	NA
P48729	unknown	NUCLEUS	1	1	1	NA	0	1	NUCLEUS	0	unknown	NA	unknown	CSNK1A1	Casein kinase I isoform alpha (CKI-alpha) (EC 2.7.11.1) (CK1)
P48729_H	unknown	NUCLEUS	1	1	1	NA	0	0	NUCLEUS	1	NUCLEUS	NA	unknown	NA	NA
P48730_H	unknown	NUCLEUS	1	1	1	NA	0	0.969778	NUCLEUS	0.0302222	unknown	NA	unknown	NA	NA
P48735	MITOCHONDRION	MITOCHONDRION	1	1	1	0	0	0	MITOCHONDRION	1	MITOCHONDRION	NA	unknown	IDH2	Isocitrate dehydrogenase [NADP], mitochondrial (IDH) (EC 1.1.1.42) (ICD-M) (IDP) (NADP(+)-specific ICDH) (Oxalosuccinate decarboxylase)
P48735_H	unknown	MITOCHONDRION	1	1	1	NA	0	0	MITOCHONDRION	1	MITOCHONDRION	NA	unknown	NA	NA
P48739	unknown	CYTOSOL	1	1	1	NA	0	0	CYTOSOL	1	CYTOSOL	NA	unknown	PITPNB	Phosphatidylinositol transfer protein beta isoform (PI-TP-beta) (PtdIns transfer protein beta) (PtdInsTP beta)
P48739_H	unknown	CYTOSOL	1	1	1	NA	0	0	CYTOSOL	1	CYTOSOL	NA	unknown	NA	NA
P48960	unknown	PM	0.999999	0.999997	1	NA	0	0	PM	1	PM	NA	unknown	ADGRE5 CD97	Adhesion G protein-coupled receptor E5 (Leukocyte antigen CD97) (CD antigen CD97) [Cleaved into: Adhesion G protein-coupled receptor E5 subunit alpha; Adhesion G protein-coupled receptor E5 subunit beta]
P48960_H	unknown	GA	0.9475	0.637066	0.999063	NA	0.936	1	GA	0	unknown	NA	unknown	NA	NA
P49006	unknown	LYSOSOME	1	1	1	NA	0	0	LYSOSOME	1	LYSOSOME	NA	unknown	MARCKSL1 MLP MRP	MARCKS-related protein (MARCKS-like protein 1) (Macrophage myristoylated alanine-rich C kinase substrate) (Mac-MARCKS) (MacMARCKS)
P49023	unknown	CYTOSOL	0.9999	0.999719	0.999979	NA	0	0.193333	CYTOSOL	0.806667	CYTOSOL	NA	unknown	PXN	Paxillin
P49023_H	unknown	CYTOSOL	1	1	1	NA	0	0	CYTOSOL	1	CYTOSOL	NA	unknown	NA	NA
P49189	unknown	CYTOSOL	1	1	1	NA	0	0.761778	CYTOSOL	0.238222	unknown	NA	unknown	ALDH9A1 ALDH4 ALDH7 ALDH9	4-trimethylaminobutyraldehyde dehydrogenase (TMABA-DH) (TMABALDH) (EC 1.2.1.47) (Aldehyde dehydrogenase E3 isozyme) (Aldehyde dehydrogenase family 9 member A1) (EC 1.2.1.3) (Gamma-aminobutyraldehyde dehydrogenase) (EC 1.2.1.19) (R-aminobutyraldehyde dehydrogenase) [Cleaved into: 4-trimethylaminobutyraldehyde dehydrogenase, N-terminally processed]
P49189_H	unknown	CYTOSOL	1	1	1	NA	0	0.00133333	CYTOSOL	0.998667	CYTOSOL	NA	unknown	NA	NA
P49207	RIBOSOME	RIBOSOME	1	1	1	0	0	0	RIBOSOME	1	RIBOSOME	NA	unknown	RPL34	Large ribosomal subunit protein eL34 (60S ribosomal protein L34)
P49207_H	unknown	RIBOSOME	1	1	1	NA	0	0	RIBOSOME	1	RIBOSOME	NA	unknown	NA	NA
P49257	unknown	ER	1	1	1	NA	0	0	ER	1	ER	NA	unknown	LMAN1 ERGIC53 F5F8D	Protein ERGIC-53 (ER-Golgi intermediate compartment 53 kDa protein) (Gp58) (Intracellular mannose-specific lectin MR60) (Lectin mannose-binding 1)
P49257_H	unknown	ER	1	1	1	NA	0	0	ER	1	ER	NA	unknown	NA	NA
P49321	unknown	xCYTOSKELETON	1	1	1	NA	0	0	xCYTOSKELETON	1	xCYTOSKELETON	NA	unknown	NASP	Nuclear autoantigenic sperm protein (NASP)
P49321_H	unknown	xCYTOSKELETON	1	1	1	NA	0	0.000444444	xCYTOSKELETON	0.999556	xCYTOSKELETON	NA	unknown	NA	NA
P49327	unknown	CYTOSOL	1	1	1	NA	0	0	CYTOSOL	1	CYTOSOL	NA	unknown	FASN FAS	Fatty acid synthase (EC 2.3.1.85) (Type I fatty acid synthase) [Includes: [Acyl-carrier-protein] S-acetyltransferase (EC 2.3.1.38); [Acyl-carrier-protein] S-malonyltransferase (EC 2.3.1.39); 3-oxoacyl-[acyl-carrier-protein] synthase (EC 2.3.1.41); 3-oxoacyl-[acyl-carrier-protein] reductase (EC 1.1.1.100); 3-hydroxyacyl-[acyl-carrier-protein] dehydratase (EC 4.2.1.59); Enoyl-[acyl-carrier-protein]…
P49327_H	unknown	CYTOSOL	1	1	1	NA	0	0	CYTOSOL	1	CYTOSOL	NA	unknown	NA	NA
P49368	unknown	PROTEASOME	1	1	1	NA	0	0	PROTEASOME	1	PROTEASOME	NA	unknown	CCT3 CCTG TRIC5	T-complex protein 1 subunit gamma (TCP-1-gamma) (CCT-gamma) (hTRiC5)
P49368_H	unknown	PROTEASOME	1	1	1	NA	0	0	PROTEASOME	1	PROTEASOME	NA	unknown	NA	NA
P49411	MITOCHONDRION	MITOCHONDRION	1	1	1	0	0	0	MITOCHONDRION	1	MITOCHONDRION	NA	unknown	TUFM	Elongation factor Tu, mitochondrial (EF-Tu) (P43)
P49411_H	unknown	MITOCHONDRION	1	1	1	NA	0	0	MITOCHONDRION	1	MITOCHONDRION	NA	unknown	NA	NA
P49419	unknown	GA	1	1	1	NA	0	0.0133333	GA	0.986667	GA	NA	unknown	ALDH7A1 ATQ1	Alpha-aminoadipic semialdehyde dehydrogenase (Alpha-AASA dehydrogenase) (EC 1.2.1.31) (Aldehyde dehydrogenase family 7 member A1) (EC 1.2.1.3) (Antiquitin-1) (Betaine aldehyde dehydrogenase) (EC 1.2.1.8) (Delta1-piperideine-6-carboxylate dehydrogenase) (P6c dehydrogenase)
P49419_H	unknown	GA	1	1	1	NA	0	0.00311111	GA	0.996889	GA	NA	unknown	NA	NA
P49454_H	unknown	ER	0.898584	0.511863	0.999574	NA	0.976	1	unknown	0	unknown	1	DL candidate	NA	NA
P49458	unknown	NUCLEUS	1	1	1	NA	0	0.186667	NUCLEUS	0.813333	NUCLEUS	NA	unknown	SRP9	Signal recognition particle 9 kDa protein (SRP9)
P49458_H	unknown	NUCLEUS	1	1	1	NA	0	0.008	NUCLEUS	0.992	NUCLEUS	NA	unknown	NA	NA
P49585	unknown	CYTOSOL	1	1	1	NA	0	0	CYTOSOL	1	CYTOSOL	NA	unknown	PCYT1A CTPCT PCYT1	Choline-phosphate cytidylyltransferase A (EC 2.7.7.15) (CCT-alpha) (CTP:phosphocholine cytidylyltransferase A) (CCT A) (CT A) (Phosphorylcholine transferase A)
P49588	CYTOSOL	CYTOSOL	1	1	1	0	0	0	CYTOSOL	1	CYTOSOL	NA	unknown	AARS1 AARS	Alanine--tRNA ligase, cytoplasmic (EC 6.1.1.7) (Alanyl-tRNA synthetase) (AlaRS) (Renal carcinoma antigen NY-REN-42)
P49588_H	unknown	xCYTOSKELETON	1	1	1	NA	0.6	0	xCYTOSKELETON	1	xCYTOSKELETON	NA	unknown	NA	NA
P49591	CYTOSOL	CYTOSOL	1	1	1	0	0	0	CYTOSOL	1	CYTOSOL	NA	unknown	SARS1 SARS SERS	Serine--tRNA ligase, cytoplasmic (EC 6.1.1.11) (Seryl-tRNA synthetase) (SerRS) (Seryl-tRNA(Ser/Sec) synthetase)
P49591_H	unknown	CYTOSOL	1	1	1	NA	0	0	CYTOSOL	1	CYTOSOL	NA	unknown	NA	NA
P49593	unknown	CYTOSOL	1	1	1	NA	0	0	CYTOSOL	1	CYTOSOL	NA	unknown	PPM1F KIAA0015 POPX2	Protein phosphatase 1F (EC 3.1.3.16) (Ca(2+)/calmodulin-dependent protein kinase phosphatase) (CaM-kinase phosphatase) (CaMKPase) (Partner of PIX 2) (Protein fem-2 homolog) (hFem-2)
P49642	unknown	CYTOSOL	1	1	1	NA	0	0.222667	CYTOSOL	0.777333	CYTOSOL	NA	unknown	PRIM1	DNA primase small subunit (EC 2.7.7.102) (DNA primase 49 kDa subunit) (p49)
P49643_H	unknown	CYTOSOL	1	1	1	NA	0	0.972889	CYTOSOL	0.0271111	unknown	NA	unknown	NA	NA
P49720	unknown	NUCLEUS	1	1	1	NA	1	0.923556	NUCLEUS	0.0764444	unknown	1	DL candidate	PSMB3	Proteasome subunit beta type-3 (Proteasome chain 13) (Proteasome component C10-II) (Proteasome theta chain)
P49720_H	unknown	NUCLEUS	1	1	1	NA	1	0.994667	NUCLEUS	0.00533333	unknown	1	DL candidate	NA	NA
P49721	PROTEASOME	PROTEASOME	1	1	1	0	0	0	PROTEASOME	1	PROTEASOME	NA	unknown	PSMB2	Proteasome subunit beta type-2 (Macropain subunit C7-I) (Multicatalytic endopeptidase complex subunit C7-I) (Proteasome component C7-I)
P49736	unknown	CYTOSOL	1	1	1	NA	0	0.995556	CYTOSOL	0.00444444	unknown	NA	unknown	MCM2 BM28 CCNL1 CDCL1 KIAA0030	DNA replication licensing factor MCM2 (EC 3.6.4.12) (Minichromosome maintenance protein 2 homolog) (Nuclear protein BM28)
P49736_H	unknown	CYTOSOL	1	1	1	NA	0	0.000888889	CYTOSOL	0.999111	CYTOSOL	NA	unknown	NA	NA
P49748	unknown	MITOCHONDRION	1	0.999998	1	NA	0	0	MITOCHONDRION	1	MITOCHONDRION	NA	unknown	ACADVL VLCAD	Very long-chain specific acyl-CoA dehydrogenase, mitochondrial (VLCAD) (EC 1.3.8.9)
P49748_H	unknown	MITOCHONDRION	0.97964	0.917492	0.997565	NA	0.024	0	MITOCHONDRION	1	MITOCHONDRION	NA	unknown	NA	NA
P49755	unknown	ER	1	1	1	NA	0	0	ER	1	ER	NA	unknown	TMED10 TMP21	Transmembrane emp24 domain-containing protein 10 (Protein TMED10) (21 kDa transmembrane-trafficking protein) (S31I125) (S31III125) (Tmp-21-I) (Transmembrane protein Tmp21) (p23) (p24 family protein delta-1) (p24delta1) (p24delta)
P49755_H	unknown	ER	1	1	1	NA	0	0	ER	1	ER	NA	unknown	NA	NA
P49756	unknown	NUCLEUS	0.999995	0.999997	1	NA	0.004	0	NUCLEUS	1	NUCLEUS	NA	unknown	RBM25 RNPC7	RNA-binding protein 25 (Arg/Glu/Asp-rich protein of 120 kDa) (RED120) (Protein S164) (RNA-binding motif protein 25) (RNA-binding region-containing protein 7)
P49756_H	unknown	NUCLEUS	1	0.999999	1	NA	0	0	NUCLEUS	1	NUCLEUS	NA	unknown	NA	NA
P49757	unknown	PM	1	0.999999	1	NA	0	0	PM	1	PM	NA	unknown	NUMB C14orf41	Protein numb homolog (h-Numb) (Protein S171)
P49757_H	unknown	PM	0.999985	0.99994	0.999999	NA	0	0	PM	1	PM	NA	unknown	NA	NA
P49768_H	unknown	ER	0.911109	0.583214	0.994128	NA	0.888	0.183556	ER	0.816444	ER	NA	unknown	NA	NA
P49770	unknown	CYTOSOL	1	1	1	NA	1	0.117333	CYTOSOL	0.882667	CYTOSOL	1	DL candidate	EIF2B2 EIF2BB	Translation initiation factor eIF-2B subunit beta (S20I15) (S20III15) (eIF-2B GDP-GTP exchange factor subunit beta)
P49773	unknown	xCYTOSKELETON	1	1	1	NA	0	0	xCYTOSKELETON	1	xCYTOSKELETON	NA	unknown	HINT1 HINT PKCI1 PRKCNH1	Adenosine 5'-monophosphoramidase HINT1 (EC 3.9.1.-) (Desumoylating isopeptidase HINT1) (EC 3.4.22.-) (Histidine triad nucleotide-binding protein 1) (Protein kinase C inhibitor 1) (Protein kinase C-interacting protein 1) (PKCI-1)
P49773_H	unknown	xCYTOSKELETON	1	1	1	NA	0	0	xCYTOSKELETON	1	xCYTOSKELETON	NA	unknown	NA	NA
P49792	unknown	GA	1	1	1	NA	0	1	GA	0	unknown	NA	unknown	RANBP2 NUP358	E3 SUMO-protein ligase RanBP2 (EC 2.3.2.-) (358 kDa nucleoporin) (Nuclear pore complex protein Nup358) (Nucleoporin Nup358) (Ran-binding protein 2) (RanBP2) (p270)
P49815_H	unknown	NUCLEUS	0.999999	0.999997	1	NA	0	0.992	NUCLEUS	0.008	unknown	NA	unknown	NA	NA
P49821	unknown	MITOCHONDRION	1	1	1	NA	0	0	MITOCHONDRION	1	MITOCHONDRION	NA	unknown	NDUFV1 UQOR1	NADH dehydrogenase [ubiquinone] flavoprotein 1, mitochondrial (EC 7.1.1.2) (Complex I-51kD) (CI-51kD) (NADH dehydrogenase flavoprotein 1) (NADH-ubiquinone oxidoreductase 51 kDa subunit)
P49821_H	unknown	MITOCHONDRION	1	0.999999	1	NA	0	0	MITOCHONDRION	1	MITOCHONDRION	NA	unknown	NA	NA
P49840	unknown	ER	0.686583	0.218577	0.961018	NA	0.716	1	unknown	0	unknown	NA	unknown	GSK3A	Glycogen synthase kinase-3 alpha (GSK-3 alpha) (EC 2.7.11.26) (Serine/threonine-protein kinase GSK3A) (EC 2.7.11.1)
P49840_H	unknown	NUCLEUS	0.999998	0.999994	1	NA	0	1	NUCLEUS	0	unknown	NA	unknown	NA	NA
P49841	unknown	NUCLEUS	1	1	1	NA	0	0.008	NUCLEUS	0.992	NUCLEUS	NA	unknown	GSK3B	Glycogen synthase kinase-3 beta (GSK-3 beta) (EC 2.7.11.26) (Serine/threonine-protein kinase GSK3B) (EC 2.7.11.1)
P49841_H	unknown	NUCLEUS	1	1	1	NA	0	0.979556	NUCLEUS	0.0204444	unknown	NA	unknown	NA	NA
P49903	unknown	CYTOSOL	1	1	1	NA	0	1	CYTOSOL	0	unknown	NA	unknown	SEPHS1 SELD SPS SPS1	Selenide, water dikinase 1 (EC 2.7.9.3) (Selenium donor protein 1) (Selenophosphate synthase 1)
P49915	unknown	CYTOSOL	1	1	1	NA	0	0	CYTOSOL	1	CYTOSOL	NA	unknown	GMPS	GMP synthase [glutamine-hydrolyzing] (EC 6.3.5.2) (GMP synthetase) (Glutamine amidotransferase)
P49915_H	unknown	CYTOSOL	1	1	1	NA	0	0	CYTOSOL	1	CYTOSOL	NA	unknown	NA	NA
P49917	unknown	NUCLEUS	1	1	1	NA	0	0	NUCLEUS	1	NUCLEUS	NA	unknown	LIG4	DNA ligase 4 (EC 6.5.1.1) (DNA ligase IV) (Polydeoxyribonucleotide synthase [ATP] 4)
P49959	unknown	GA	0.999989	0.999935	1	NA	0	1	GA	0	unknown	NA	unknown	MRE11 HNGS1 MRE11A	Double-strand break repair protein MRE11 (EC 3.1.-.-) (Double-strand break repair protein MRE11A) (Meiotic recombination 11 homolog 1) (MRE11 homolog 1) (Meiotic recombination 11 homolog A) (MRE11 homolog A)
P50213	MITOCHONDRION	MITOCHONDRION	1	1	1	0	0	0	MITOCHONDRION	1	MITOCHONDRION	NA	unknown	IDH3A	Isocitrate dehydrogenase [NAD] subunit alpha, mitochondrial (EC 1.1.1.41) (Isocitric dehydrogenase subunit alpha) (NAD(+)-specific ICDH subunit alpha)
P50213_H	unknown	MITOCHONDRION	0.999226	0.996707	0.999918	NA	0	0	MITOCHONDRION	1	MITOCHONDRION	NA	unknown	NA	NA
P50281_H	unknown	LYSOSOME	1	1	1	NA	0	0	LYSOSOME	1	LYSOSOME	NA	unknown	NA	NA
P50395	unknown	CYTOSOL	1	1	1	NA	0	0	CYTOSOL	1	CYTOSOL	NA	unknown	GDI2 RABGDIB	Rab GDP dissociation inhibitor beta (Rab GDI beta) (Guanosine diphosphate dissociation inhibitor 2) (GDI-2)
P50395_H	unknown	CYTOSOL	1	1	1	NA	0	0	CYTOSOL	1	CYTOSOL	NA	unknown	NA	NA
P50402	unknown	ER	0.496777	0.158948	0.829609	NA	0.516	0.472889	unknown	0.527111	unknown	NA	unknown	EMD EDMD STA	Emerin
P50402_H	unknown	PEROXISOME	0.973062	0.924065	0.994181	NA	0.976	0	PEROXISOME	1	PEROXISOME	1	DL candidate	NA	NA
P50452	unknown	CYTOSOL	1	1	1	NA	0	0	CYTOSOL	1	CYTOSOL	NA	unknown	SERPINB8 PI8	Serpin B8 (Cytoplasmic antiproteinase 2) (CAP-2) (CAP2) (Peptidase inhibitor 8) (PI-8)
P50454	ER	ER	1	1	1	0	0	0	ER	1	ER	NA	unknown	SERPINH1 CBP1 CBP2 HSP47 SERPINH2 PIG14	Serpin H1 (47 kDa heat shock protein) (Arsenic-transactivated protein 3) (AsTP3) (Cell proliferation-inducing gene 14 protein) (Collagen-binding protein) (Colligin) (Rheumatoid arthritis-related antigen RA-A47)
P50454_H	unknown	LYSOSOME	0.710448	0.268161	0.967132	NA	1	0	unknown	1	unknown	1	DL candidate	NA	NA
P50479	unknown	PM	0.897332	0.547702	0.997054	NA	0.132	1	unknown	0	unknown	NA	unknown	PDLIM4 RIL	PDZ and LIM domain protein 4 (LIM protein RIL) (Reversion-induced LIM protein)
P50479_H	unknown	PM	0.999842	0.999244	0.999994	NA	0	0.472444	PM	0.527556	PM	NA	unknown	NA	NA
P50552	unknown	ER	1	1	1	NA	1	0	ER	1	ER	1	DL candidate	VASP	Vasodilator-stimulated phosphoprotein (VASP)
P50552_H	unknown	ER	1	1	1	NA	0.892	0	ER	1	ER	NA	unknown	NA	NA
P50570	unknown	ER	1	1	1	NA	0	0	ER	1	ER	NA	unknown	DNM2 DYN2	Dynamin-2 (EC 3.6.5.5)
P50570_H	unknown	ER	0.999994	0.999981	0.999999	NA	0	0	ER	1	ER	NA	unknown	NA	NA
P50579	unknown	NUCLEUS	1	1	1	NA	0	0.0146667	NUCLEUS	0.985333	NUCLEUS	NA	unknown	METAP2 MNPEP P67EIF2	Methionine aminopeptidase 2 (MAP 2) (MetAP 2) (EC 3.4.11.18) (Initiation factor 2-associated 67 kDa glycoprotein) (p67) (p67eIF2) (Peptidase M)
P50579_H	unknown	NUCLEUS	1	1	1	NA	0	0.000444444	NUCLEUS	0.999556	NUCLEUS	NA	unknown	NA	NA
P50748	unknown	CYTOSOL	1	1	1	NA	0	0	CYTOSOL	1	CYTOSOL	NA	unknown	KNTC1 KIAA0166	Kinetochore-associated protein 1 (Rough deal homolog) (HsROD) (Rod) (hRod)
P50750_H	unknown	NUCLEUS	1	0.999997	1	NA	0	0	NUCLEUS	1	NUCLEUS	NA	unknown	NA	NA
P50897	unknown	LYSOSOME	1	1	1	NA	0	0	LYSOSOME	1	LYSOSOME	NA	unknown	PPT1 CLN1 PPT	Palmitoyl-protein thioesterase 1 (PPT-1) (EC 3.1.2.22) (Palmitoyl-protein hydrolase 1)
P50897_H	unknown	NUCLEUS	1	1	1	NA	1	1	NUCLEUS	0	unknown	1	DL candidate	NA	NA
P50914	RIBOSOME	RIBOSOME	1	1	1	0	0	0	RIBOSOME	1	RIBOSOME	NA	unknown	RPL14	Large ribosomal subunit protein eL14 (60S ribosomal protein L14) (CAG-ISL 7)
P50914_H	unknown	RIBOSOME	1	1	1	NA	0	0	RIBOSOME	1	RIBOSOME	NA	unknown	NA	NA
P50990	unknown	PROTEASOME	1	1	1	NA	0	0	PROTEASOME	1	PROTEASOME	NA	unknown	CCT8 C21orf112 CCTQ KIAA0002	T-complex protein 1 subunit theta (TCP-1-theta) (CCT-theta) (Chaperonin containing T-complex polypeptide 1 subunit 8) (Renal carcinoma antigen NY-REN-15)
P50990_H	unknown	PROTEASOME	1	1	1	NA	0	0	PROTEASOME	1	PROTEASOME	NA	unknown	NA	NA
P50991	unknown	PROTEASOME	1	1	1	NA	0	0	PROTEASOME	1	PROTEASOME	NA	unknown	CCT4 CCTD SRB	T-complex protein 1 subunit delta (TCP-1-delta) (CCT-delta) (Stimulator of TAR RNA-binding)
P50991_H	unknown	PROTEASOME	0.999999	0.999996	1	NA	0	0.279556	PROTEASOME	0.720444	PROTEASOME	NA	unknown	NA	NA
P50995	unknown	CYTOSOL	1	1	1	NA	0	0.0346667	CYTOSOL	0.965333	CYTOSOL	NA	unknown	ANXA11 ANX11	Annexin A11 (56 kDa autoantigen) (Annexin XI) (Annexin-11) (Calcyclin-associated annexin 50) (CAP-50)
P50995_H	unknown	CYTOSOL	1	1	1	NA	0	1	CYTOSOL	0	unknown	NA	unknown	NA	NA
P51114	unknown	ER	1	1	1	NA	0	0	ER	1	ER	NA	unknown	FXR1	RNA-binding protein FXR1 (FMR1 autosomal homolog 1) (hFXR1p)
P51114_H	unknown	ER	1	0.999999	1	NA	0	0	ER	1	ER	NA	unknown	NA	NA
P51116	unknown	ER	0.999996	0.999986	0.999999	NA	0	0	ER	1	ER	NA	unknown	FXR2 FMR1L2	RNA-binding protein FXR2 (FXR2P) (FMR1 autosomal homolog 2)
P51116_H	unknown	ER	0.998948	0.996433	0.999856	NA	0	0	ER	1	ER	NA	unknown	NA	NA
P51148	unknown	PM	0.855745	0.155157	0.984972	NA	0.176	0	unknown	1	unknown	NA	unknown	RAB5C RABL	Ras-related protein Rab-5C (EC 3.6.5.2) (L1880) (RAB5L)
P51148_H	unknown	ER	0.849379	0.534965	0.971824	NA	0.872	0	unknown	1	unknown	NA	unknown	NA	NA
P51149	unknown	PEROXISOME	1	1	1	NA	0	0	PEROXISOME	1	PEROXISOME	NA	unknown	RAB7A RAB7	Ras-related protein Rab-7a (EC 3.6.5.2)
P51149_H	unknown	PEROXISOME	1	1	1	NA	0	0	PEROXISOME	1	PEROXISOME	NA	unknown	NA	NA
P51151_H	unknown	ER	0.999183	0.994793	0.999989	NA	0.984	0.160444	ER	0.839556	ER	1	DL candidate	NA	NA
P51153	unknown	PM	0.999895	0.999094	0.999997	NA	0.096	0	PM	1	PM	NA	unknown	RAB13 GIG4	Ras-related protein Rab-13 (Cell growth-inhibiting gene 4 protein)
P51153_H	unknown	PM	1	0.999999	1	NA	0.112	0	PM	1	PM	NA	unknown	NA	NA
P51159	unknown	PEROXISOME	0.999343	0.998274	0.999817	NA	1	0	PEROXISOME	1	PEROXISOME	1	DL candidate	RAB27A RAB27	Ras-related protein Rab-27A (Rab-27) (EC 3.6.5.2) (GTP-binding protein Ram)
P51159_H	unknown	ER	0.76302	0.392691	0.944204	NA	0.812	0	unknown	1	unknown	NA	unknown	NA	NA
P51398	unknown	MITOCHONDRION	1	1	1	NA	1	0	MITOCHONDRION	1	MITOCHONDRION	1	DL candidate	DAP3 MRPS29	Small ribosomal subunit protein mS29 (28S ribosomal protein S29, mitochondrial) (MRP-S29) (S29mt) (Death-associated protein 3) (DAP-3) (Ionizing radiation resistance conferring protein)
P51398_H	unknown	MITOCHONDRION	0.999999	0.999995	1	NA	1	0	MITOCHONDRION	1	MITOCHONDRION	1	DL candidate	NA	NA
P51570	CYTOSOL	CYTOSOL	1	1	1	0	0	0	CYTOSOL	1	CYTOSOL	NA	unknown	GALK1 GALK	Galactokinase (EC 2.7.1.6) (Galactose kinase)
P51571	unknown	PM	0.979342	0.927891	0.996904	NA	1	0	PM	1	PM	1	DL candidate	SSR4 TRAPD	Translocon-associated protein subunit delta (TRAP-delta) (Signal sequence receptor subunit delta) (SSR-delta)
P51571_H	unknown	PEROXISOME	0.999998	0.999992	1	NA	1	0	PEROXISOME	1	PEROXISOME	1	DL candidate	NA	NA
P51572	ER	ER	1	1	1	0	0	0	ER	1	ER	NA	unknown	BCAP31 BAP31 DXS1357E	B-cell receptor-associated protein 31 (BCR-associated protein 31) (Bap31) (6C6-AG tumor-associated antigen) (Protein CDM) (p28)
P51572_H	unknown	PEROXISOME	1	1	1	NA	1	0	PEROXISOME	1	PEROXISOME	1	DL candidate	NA	NA
P51648	unknown	PEROXISOME	0.995664	0.989265	0.998652	NA	0.996	0	PEROXISOME	1	PEROXISOME	1	DL candidate	ALDH3A2 ALDH10 FALDH	Aldehyde dehydrogenase family 3 member A2 (EC 1.2.1.3) (EC 1.2.1.94) (Aldehyde dehydrogenase 10) (Fatty aldehyde dehydrogenase) (Microsomal aldehyde dehydrogenase)
P51648_H	unknown	PM	0.972439	0.905087	0.996651	NA	0.972	0	PM	1	PM	NA	unknown	NA	NA
P51659	PEROXISOME	PEROXISOME	1	1	1	0	0	0	PEROXISOME	1	PEROXISOME	NA	unknown	HSD17B4 EDH17B4 SDR8C1	Peroxisomal multifunctional enzyme type 2 (MFE-2) (17-beta-hydroxysteroid dehydrogenase 4) (17-beta-HSD 4) (D-bifunctional protein) (DBP) (Multifunctional protein 2) (MFP-2) (Short chain dehydrogenase/reductase family 8C member 1) [Cleaved into: (3R)-hydroxyacyl-CoA dehydrogenase (EC 1.1.1.n12); Enoyl-CoA hydratase 2 (EC 4.2.1.107) (EC 4.2.1.119) (3-alpha,7-alpha,12-alpha-trihydroxy-5-beta-choles…
P51659_H	unknown	PEROXISOME	1	0.999999	1	NA	0	0	PEROXISOME	1	PEROXISOME	NA	unknown	NA	NA
P51665	unknown	PROTEASOME	1	1	1	NA	0	0	PROTEASOME	1	PROTEASOME	NA	unknown	PSMD7 MOV34L	26S proteasome non-ATPase regulatory subunit 7 (26S proteasome regulatory subunit RPN8) (26S proteasome regulatory subunit S12) (Mov34 protein homolog) (Proteasome subunit p40)
P51798	unknown	LYSOSOME	0.999921	0.999614	0.999993	NA	0	0	LYSOSOME	1	LYSOSOME	NA	unknown	CLCN7	H(+)/Cl(-) exchange transporter 7 (Chloride channel 7 alpha subunit) (Chloride channel protein 7) (ClC-7)
P51809	unknown	ER	1	1	1	NA	0.34	0	ER	1	ER	NA	unknown	VAMP7 SYBL1	Vesicle-associated membrane protein 7 (VAMP-7) (Synaptobrevin-like protein 1) (Tetanus-insensitive VAMP) (Ti-VAMP)
P51809_H	unknown	ER	1	1	1	NA	0.004	0	ER	1	ER	NA	unknown	NA	NA
P51858	unknown	xCYTOSKELETON	1	1	1	NA	0	0	xCYTOSKELETON	1	xCYTOSKELETON	NA	unknown	HDGF HMG1L2	Hepatoma-derived growth factor (HDGF) (High mobility group protein 1-like 2) (HMG-1L2)
P51858_H	unknown	xCYTOSKELETON	0.996208	0.989852	0.999017	NA	0	0	xCYTOSKELETON	1	xCYTOSKELETON	NA	unknown	NA	NA
P51911	unknown	GA	0.999895	0.999603	0.999988	NA	0	0	GA	1	GA	NA	unknown	CNN1	Calponin-1 (Basic calponin) (Calponin H1, smooth muscle)
P51911_H	unknown	PM	0.990777	0.946741	0.999771	NA	0.988	1	PM	0	unknown	1	DL candidate	NA	NA
P51970	unknown	MITOCHONDRION	0.999995	0.999978	1	NA	1	0	MITOCHONDRION	1	MITOCHONDRION	1	DL candidate	NDUFA8	NADH dehydrogenase [ubiquinone] 1 alpha subcomplex subunit 8 (Complex I-19kD) (CI-19kD) (Complex I-PGIV) (CI-PGIV) (NADH-ubiquinone oxidoreductase 19 kDa subunit)
P51991	unknown	NUCLEUS	1	1	1	NA	0	0	NUCLEUS	1	NUCLEUS	NA	unknown	HNRNPA3 HNRPA3	Heterogeneous nuclear ribonucleoprotein A3 (hnRNP A3)
P51991_H	unknown	NUCLEUS	1	1	1	NA	0	0	NUCLEUS	1	NUCLEUS	NA	unknown	NA	NA
P52209	unknown	CYTOSOL	0.999997	0.999991	0.999999	NA	0	0	CYTOSOL	1	CYTOSOL	NA	unknown	PGD PGDH	6-phosphogluconate dehydrogenase, decarboxylating (EC 1.1.1.44)
P52209_H	unknown	CYTOSOL	0.999998	0.999994	1	NA	0.936	0	CYTOSOL	1	CYTOSOL	NA	unknown	NA	NA
P52272	unknown	NUCLEUS	1	1	1	NA	0	0	NUCLEUS	1	NUCLEUS	NA	unknown	HNRNPM HNRPM NAGR1	Heterogeneous nuclear ribonucleoprotein M (hnRNP M)
P52272_H	unknown	NUCLEUS	1	1	1	NA	0	0	NUCLEUS	1	NUCLEUS	NA	unknown	NA	NA
P52292	unknown	CYTOSOL	1	1	1	NA	0	0.999556	CYTOSOL	0.000444444	unknown	NA	unknown	KPNA2 RCH1 SRP1	Importin subunit alpha-1 (Karyopherin subunit alpha-2) (RAG cohort protein 1) (SRP1-alpha)
P52292_H	unknown	CYTOSOL	1	1	1	NA	0	0.998667	CYTOSOL	0.00133333	unknown	NA	unknown	NA	NA
P52294	unknown	CYTOSOL	1	1	1	NA	0	0.0871111	CYTOSOL	0.912889	CYTOSOL	NA	unknown	KPNA1 RCH2	Importin subunit alpha-5 (Karyopherin subunit alpha-1) (Nucleoprotein interactor 1) (NPI-1) (RAG cohort protein 2) (SRP1-beta) [Cleaved into: Importin subunit alpha-5, N-terminally processed]
P52294_H	unknown	CYTOSOL	1	1	1	NA	0	0	CYTOSOL	1	CYTOSOL	NA	unknown	NA	NA
P52306	unknown	CYTOSOL	1	1	1	NA	0	0	CYTOSOL	1	CYTOSOL	NA	unknown	RAP1GDS1 SMGGDS	Rap1 GTPase-GDP dissociation stimulator 1 (Exchange factor smgGDS) (SMG GDS protein) (SMG P21 stimulatory GDP/GTP exchange protein)
P52434	unknown	CYTOSOL	0.999903	0.999221	1	NA	1	1	CYTOSOL	0	unknown	1	DL candidate	POLR2H	DNA-directed RNA polymerases I, II, and III subunit RPABC3 (RNA polymerases I, II, and III subunit ABC3) (DNA-directed RNA polymerase II subunit H) (DNA-directed RNA polymerases I, II, and III 17.1 kDa polypeptide) (RPB17) (RPB8 homolog) (hRPB8)
P52565	unknown	xCYTOSKELETON	1	1	1	NA	0	0	xCYTOSKELETON	1	xCYTOSKELETON	NA	unknown	ARHGDIA GDIA1	Rho GDP-dissociation inhibitor 1 (Rho GDI 1) (Rho-GDI alpha)
P52565_H	unknown	xCYTOSKELETON	1	1	1	NA	0	0	xCYTOSKELETON	1	xCYTOSKELETON	NA	unknown	NA	NA
P52594	unknown	ER	1	0.999999	1	NA	1	0	ER	1	ER	1	DL candidate	AGFG1 HRB RAB RIP	Arf-GAP domain and FG repeat-containing protein 1 (HIV-1 Rev-binding protein) (Nucleoporin-like protein RIP) (Rev-interacting protein) (Rev/Rex activation domain-binding protein)
P52594_H	unknown	ER	0.999968	0.9999	0.999994	NA	1	0	ER	1	ER	1	DL candidate	NA	NA
P52597	unknown	NUCLEUS	1	1	1	NA	0.672	0.210222	NUCLEUS	0.789778	NUCLEUS	NA	unknown	HNRNPF HNRPF	Heterogeneous nuclear ribonucleoprotein F (hnRNP F) (Nucleolin-like protein mcs94-1) [Cleaved into: Heterogeneous nuclear ribonucleoprotein F, N-terminally processed]
P52597_H	unknown	NUCLEUS	1	1	1	NA	0	0.653333	NUCLEUS	0.346667	unknown	NA	unknown	NA	NA
P52630_H	unknown	NUCLEUS	1	1	1	NA	0	0	NUCLEUS	1	NUCLEUS	NA	unknown	NA	NA
P52701	unknown	NUCLEUS	1	1	1	NA	0.008	1	NUCLEUS	0	unknown	NA	unknown	MSH6 GTBP	DNA mismatch repair protein Msh6 (hMSH6) (G/T mismatch-binding protein) (GTBP) (GTMBP) (MutS protein homolog 6) (MutS-alpha 160 kDa subunit) (p160)
P52701_H	unknown	GA	1	0.999998	1	NA	0.264	1	GA	0	unknown	NA	unknown	NA	NA
P52732	unknown	NUCLEUS	1	1	1	NA	0	0.848889	NUCLEUS	0.151111	unknown	NA	unknown	KIF11 EG5 KNSL1 TRIP5	Kinesin-like protein KIF11 (Kinesin-like protein 1) (Kinesin-like spindle protein HKSP) (Kinesin-related motor protein Eg5) (Thyroid receptor-interacting protein 5) (TR-interacting protein 5) (TRIP-5)
P52732_H	unknown	NUCLEUS	1	1	1	NA	0	0.0137778	NUCLEUS	0.986222	NUCLEUS	NA	unknown	NA	NA
P52756_H	unknown	NUCLEUS	1	1	1	NA	0	0.248444	NUCLEUS	0.751556	NUCLEUS	NA	unknown	NA	NA
P52758	unknown	CYTOSOL	1	1	1	NA	1	1	CYTOSOL	0	unknown	1	DL candidate	RIDA HRSP12	2-iminobutanoate/2-iminopropanoate deaminase (EC 3.5.99.10) (14.5 kDa translational inhibitor protein) (hp14.5) (p14.5) (Heat-responsive protein 12) (Reactive intermediate imine deaminase A homolog) (Translation inhibitor L-PSP ribonuclease) (UK114 antigen homolog)
P52788	CYTOSOL	CYTOSOL	1	1	1	0	0	0	CYTOSOL	1	CYTOSOL	NA	unknown	SMS	Spermine synthase (SPMSY) (EC 2.5.1.22) (Spermidine aminopropyltransferase)
P52789	unknown	CYTOSOL	1	1	1	NA	0	0	CYTOSOL	1	CYTOSOL	NA	unknown	HK2	Hexokinase-2 (EC 2.7.1.1) (Hexokinase type II) (HK II) (Hexokinase-B) (Muscle form hexokinase)
P52815	unknown	MITOCHONDRION	1	1	1	NA	0	0	MITOCHONDRION	1	MITOCHONDRION	NA	unknown	MRPL12 MRPL7 RPML12	Large ribosomal subunit protein bL12m (39S ribosomal protein L12, mitochondrial) (L12mt) (MRP-L12) (5c5-2)
P52815_H	unknown	GA	0.999999	0.999994	1	NA	1	0	GA	1	GA	1	DL candidate	NA	NA
P52888	CYTOSOL	CYTOSOL	1	1	1	0	0	0	CYTOSOL	1	CYTOSOL	NA	unknown	THOP1	Thimet oligopeptidase (EC 3.4.24.15) (Endopeptidase 24.15) (MP78)
P52888_H	unknown	CYTOSOL	1	1	1	NA	0	0	CYTOSOL	1	CYTOSOL	NA	unknown	NA	NA
P52907	unknown	CYTOSOL	1	1	1	NA	0	0.973778	CYTOSOL	0.0262222	unknown	NA	unknown	CAPZA1	F-actin-capping protein subunit alpha-1 (CapZ alpha-1)
P52907_H	unknown	CYTOSOL	1	1	1	NA	0	0.999556	CYTOSOL	0.000444444	unknown	NA	unknown	NA	NA
P52926	unknown	xCHROMATIN	1	1	1	NA	0	0	xCHROMATIN	1	xCHROMATIN	NA	unknown	HMGA2 HMGIC	High mobility group protein HMGI-C (High mobility group AT-hook protein 2)
P52943	unknown	GA	1	1	1	NA	0	0.982667	GA	0.0173333	unknown	NA	unknown	CRIP2 CRP2	Cysteine-rich protein 2 (CRP-2) (Protein ESP1)
P52948	unknown	xCHROMATIN	1	1	1	NA	0	0.936444	xCHROMATIN	0.0635556	unknown	NA	unknown	NUP98 ADAR2	Nuclear pore complex protein Nup98-Nup96 (EC 3.4.21.-) [Cleaved into: Nuclear pore complex protein Nup98 (98 kDa nucleoporin) (Nucleoporin Nup98) (Nup98); Nuclear pore complex protein Nup96 (96 kDa nucleoporin) (Nucleoporin Nup96) (Nup96)]
P53007	unknown	MITOCHONDRION	1	1	1	NA	0	0	MITOCHONDRION	1	MITOCHONDRION	NA	unknown	SLC25A1 SLC20A3	Tricarboxylate transport protein, mitochondrial (Citrate transport protein) (CTP) (Mitochondrial citrate carrier) (CIC) (Solute carrier family 25 member 1) (Tricarboxylate carrier protein)
P53007_H	unknown	GA	1	0.999998	1	NA	0.996	0	GA	1	GA	1	DL candidate	NA	NA
P53041	unknown	CYTOSOL	1	1	1	NA	0	0	CYTOSOL	1	CYTOSOL	NA	unknown	PPP5C PPP5	Serine/threonine-protein phosphatase 5 (PP5) (EC 3.1.3.16) (Protein phosphatase T) (PP-T) (PPT)
P53350_H	unknown	NUCLEUS	0.999997	0.99999	1	NA	0	0.114667	NUCLEUS	0.885333	NUCLEUS	NA	unknown	NA	NA
P53367_H	unknown	CYTOSOL	0.910981	0.582614	0.999458	NA	1	1	CYTOSOL	0	unknown	1	DL candidate	NA	NA
P53396	unknown	CYTOSOL	1	1	1	NA	0	0	CYTOSOL	1	CYTOSOL	NA	unknown	ACLY	ATP-citrate synthase (EC 2.3.3.8) (ATP-citrate (pro-S-)-lyase) (ACL) (Citrate cleavage enzyme)
P53396_H	unknown	CYTOSOL	1	1	1	NA	0	0.0911111	CYTOSOL	0.908889	CYTOSOL	NA	unknown	NA	NA
P53582	unknown	NUCLEUS	1	1	1	NA	0	0	NUCLEUS	1	NUCLEUS	NA	unknown	METAP1 KIAA0094	Methionine aminopeptidase 1 (MAP 1) (MetAP 1) (EC 3.4.11.18) (Peptidase M 1)
P53582_H	unknown	NUCLEUS	0.999846	0.999522	0.999972	NA	0	0	NUCLEUS	1	NUCLEUS	NA	unknown	NA	NA
P53597	MITOCHONDRION	MITOCHONDRION	1	1	1	0	0	0	MITOCHONDRION	1	MITOCHONDRION	NA	unknown	SUCLG1	Succinate--CoA ligase [ADP/GDP-forming] subunit alpha, mitochondrial (EC 6.2.1.4) (EC 6.2.1.5) (Succinyl-CoA synthetase subunit alpha) (SCS-alpha)
P53597_H	unknown	GA	1	1	1	NA	0.008	0	GA	1	GA	NA	unknown	NA	NA
P53602	CYTOSOL	CYTOSOL	1	1	1	0	0	0	CYTOSOL	1	CYTOSOL	NA	unknown	MVD MPD	Diphosphomevalonate decarboxylase (EC 4.1.1.33) (Mevalonate (diphospho)decarboxylase) (MDDase) (Mevalonate pyrophosphate decarboxylase)
P53618	unknown	CYTOSOL	1	1	1	NA	0	0.0457778	CYTOSOL	0.954222	CYTOSOL	NA	unknown	COPB1 COPB MSTP026	Coatomer subunit beta (Beta-coat protein) (Beta-COP)
P53618_H	unknown	CYTOSOL	1	1	1	NA	0	0.948444	CYTOSOL	0.0515556	unknown	NA	unknown	NA	NA
P53621	unknown	CYTOSOL	1	1	1	NA	0	0.808	CYTOSOL	0.192	unknown	NA	unknown	COPA	Coatomer subunit alpha (Alpha-coat protein) (Alpha-COP) (HEP-COP) (HEPCOP) [Cleaved into: Xenin (Xenopsin-related peptide); Proxenin]
P53621_H	unknown	NUCLEUS	0.999879	0.999587	0.999984	NA	0	1	NUCLEUS	0	unknown	NA	unknown	NA	NA
P53634	LYSOSOME	LYSOSOME	1	1	1	0	0	0	LYSOSOME	1	LYSOSOME	NA	unknown	CTSC CPPI	Dipeptidyl peptidase 1 (EC 3.4.14.1) (Cathepsin C) (Cathepsin J) (Dipeptidyl peptidase I) (DPP-I) (DPPI) (Dipeptidyl transferase) [Cleaved into: Dipeptidyl peptidase 1 exclusion domain chain (Dipeptidyl peptidase I exclusion domain chain); Dipeptidyl peptidase 1 heavy chain (Dipeptidyl peptidase I heavy chain); Dipeptidyl peptidase 1 light chain (Dipeptidyl peptidase I light chain)]
P53680	unknown	NUCLEUS	1	1	1	NA	1	0.609778	NUCLEUS	0.390222	unknown	1	DL candidate	AP2S1 AP17 CLAPS2	AP-2 complex subunit sigma (Adaptor protein complex AP-2 subunit sigma) (Adaptor-related protein complex 2 subunit sigma) (Clathrin assembly protein 2 sigma small chain) (Clathrin coat assembly protein AP17) (Clathrin coat-associated protein AP17) (HA2 17 kDa subunit) (Plasma membrane adaptor AP-2 17 kDa protein) (Sigma2-adaptin)
P53680_H	unknown	NUCLEUS	0.999895	0.999573	0.999989	NA	1	0.993778	NUCLEUS	0.00622222	unknown	1	DL candidate	NA	NA
P53701	unknown	GA	1	1	1	NA	0	0	GA	1	GA	NA	unknown	HCCS CCHL	Holocytochrome c-type synthase (EC 4.4.1.17) (Cytochrome c-type heme lyase)
P53701_H	unknown	MITOCHONDRION	1	1	1	NA	0	0	MITOCHONDRION	1	MITOCHONDRION	NA	unknown	NA	NA
P53814	unknown	ER	1	1	1	NA	0	0	ER	1	ER	NA	unknown	SMTN SMSMO	Smoothelin
P53814_H	unknown	ER	0.999999	0.999998	1	NA	0	0	ER	1	ER	NA	unknown	NA	NA
P53985	PM	PM	1	1	1	0	0	0	PM	1	PM	NA	unknown	SLC16A1 MCT1	Monocarboxylate transporter 1 (MCT 1) (Solute carrier family 16 member 1)
P53985_H	unknown	LYSOSOME	1	1	1	NA	0	0	LYSOSOME	1	LYSOSOME	NA	unknown	NA	NA
P53990	unknown	ER	0.972767	0.892786	0.996787	NA	0.016	1	ER	0	unknown	NA	unknown	IST1 KIAA0174	IST1 homolog (hIST1) (Charged multivesicular body protein 8) (CHMP8) (Putative MAPK-activating protein PM28)
P53990_H	unknown	CYTOSOL	1	1	1	NA	1	1	CYTOSOL	0	unknown	1	DL candidate	NA	NA
P53992	unknown	NUCLEUS	1	1	1	NA	0	0	NUCLEUS	1	NUCLEUS	NA	unknown	SEC24C KIAA0079	Protein transport protein Sec24C (SEC24-related protein C)
P53992_H	unknown	NUCLEUS	0.999999	0.999996	1	NA	0.996	0	NUCLEUS	1	NUCLEUS	1	DL candidate	NA	NA
P53999	unknown	xCYTOSKELETON	0.999716	0.999191	0.999933	NA	0	0	xCYTOSKELETON	1	xCYTOSKELETON	NA	unknown	SUB1 PC4 RPO2TC1	Activated RNA polymerase II transcriptional coactivator p15 (Positive cofactor 4) (PC4) (SUB1 homolog) (p14)
P53999_H	unknown	xCYTOSKELETON	1	0.999999	1	NA	0	0	xCYTOSKELETON	1	xCYTOSKELETON	NA	unknown	NA	NA
P54136	unknown	PROTEASOME	1	1	1	NA	0	0	PROTEASOME	1	PROTEASOME	NA	unknown	RARS1 RARS	Arginine--tRNA ligase, cytoplasmic (EC 6.1.1.19) (Arginyl-tRNA synthetase) (ArgRS)
P54136_H	unknown	CYTOSOL	0.999946	0.99968	0.999999	NA	1	1	CYTOSOL	0	unknown	1	DL candidate	NA	NA
P54577	unknown	CYTOSOL	1	1	1	NA	0	0	CYTOSOL	1	CYTOSOL	NA	unknown	YARS1 YARS	Tyrosine--tRNA ligase, cytoplasmic (EC 6.1.1.1) (Tyrosyl-tRNA synthetase) (TyrRS) [Cleaved into: Tyrosine--tRNA ligase, cytoplasmic, N-terminally processed]
P54577_H	unknown	CYTOSOL	1	1	1	NA	0	0	CYTOSOL	1	CYTOSOL	NA	unknown	NA	NA
P54578	unknown	CYTOSOL	1	1	1	NA	0	0.00177778	CYTOSOL	0.998222	CYTOSOL	NA	unknown	USP14 TGT	Ubiquitin carboxyl-terminal hydrolase 14 (EC 3.4.19.12) (Deubiquitinating enzyme 14) (Ubiquitin thioesterase 14) (Ubiquitin-specific-processing protease 14)
P54578_H	unknown	CYTOSOL	1	1	1	NA	0	0.993778	CYTOSOL	0.00622222	unknown	NA	unknown	NA	NA
P54652	unknown	CYTOSOL	1	1	1	NA	0	0	CYTOSOL	1	CYTOSOL	NA	unknown	HSPA2	Heat shock-related 70 kDa protein 2 (Heat shock 70 kDa protein 2)
P54652_H	unknown	CYTOSOL	1	1	1	NA	0	0	CYTOSOL	1	CYTOSOL	NA	unknown	NA	NA
P54687	unknown	CYTOSOL	1	0.999999	1	NA	0	0	CYTOSOL	1	CYTOSOL	NA	unknown	BCAT1 BCT1 ECA39	Branched-chain-amino-acid aminotransferase, cytosolic (BCAT(c)) (EC 2.6.1.42) (Protein ECA39)
P54687_H	unknown	CYTOSOL	1	0.999999	1	NA	0	0	CYTOSOL	1	CYTOSOL	NA	unknown	NA	NA
P54709	unknown	LYSOSOME	1	1	1	NA	0	0	LYSOSOME	1	LYSOSOME	NA	unknown	ATP1B3	Sodium/potassium-transporting ATPase subunit beta-3 (Sodium/potassium-dependent ATPase subunit beta-3) (ATPB-3) (CD antigen CD298)
P54709_H	unknown	PM	0.995762	0.985538	0.999263	NA	0.996	0	PM	1	PM	1	DL candidate	NA	NA
P54727	unknown	CYTOSOL	0.998496	0.983129	0.999973	NA	0.096	0	CYTOSOL	1	CYTOSOL	NA	unknown	RAD23B	UV excision repair protein RAD23 homolog B (HR23B) (hHR23B) (XP-C repair-complementing complex 58 kDa protein) (p58)
P54727_H	unknown	CYTOSOL	0.99999	0.999949	1	NA	0.432	0.000888889	CYTOSOL	0.999111	CYTOSOL	NA	unknown	NA	NA
P54819	unknown	MITOCHONDRION	1	1	1	NA	0	0	MITOCHONDRION	1	MITOCHONDRION	NA	unknown	AK2 ADK2	Adenylate kinase 2, mitochondrial (AK 2) (EC 2.7.4.3) (ATP-AMP transphosphorylase 2) (ATP:AMP phosphotransferase) (Adenylate monophosphate kinase) [Cleaved into: Adenylate kinase 2, mitochondrial, N-terminally processed]
P54819_H	unknown	MITOCHONDRION	0.991193	0.961421	0.99918	NA	0.016	0	MITOCHONDRION	1	MITOCHONDRION	NA	unknown	NA	NA
P54920	unknown	ER	1	1	1	NA	0	0	ER	1	ER	NA	unknown	NAPA SNAPA	Alpha-soluble NSF attachment protein (SNAP-alpha) (N-ethylmaleimide-sensitive factor attachment protein alpha)
P54920_H	unknown	ER	1	1	1	NA	0	0	ER	1	ER	NA	unknown	NA	NA
P55010	unknown	NUCLEUS	1	1	1	NA	0	0	NUCLEUS	1	NUCLEUS	NA	unknown	EIF5	Eukaryotic translation initiation factor 5 (eIF-5)
P55010_H	unknown	NUCLEUS	1	1	1	NA	0	0	NUCLEUS	1	NUCLEUS	NA	unknown	NA	NA
P55011	unknown	LYSOSOME	0.998996	0.994716	0.999956	NA	0.992	0	LYSOSOME	1	LYSOSOME	1	DL candidate	SLC12A2 NKCC1	Solute carrier family 12 member 2 (Basolateral Na-K-Cl symporter) (Bumetanide-sensitive sodium-(potassium)-chloride cotransporter 2)
P55011_H	unknown	LYSOSOME	0.644142	0.0988652	0.989499	NA	0.352	0	unknown	1	unknown	NA	unknown	NA	NA
P55036	PROTEASOME	PROTEASOME	1	1	1	0	0	0	PROTEASOME	1	PROTEASOME	NA	unknown	PSMD4 MCB1	26S proteasome non-ATPase regulatory subunit 4 (26S proteasome regulatory subunit RPN10) (26S proteasome regulatory subunit S5A) (Antisecretory factor 1) (AF) (ASF) (Multiubiquitin chain-binding protein)
P55036_H	unknown	PROTEASOME	1	1	1	NA	0	0	PROTEASOME	1	PROTEASOME	NA	unknown	NA	NA
P55060	unknown	xCYTOSKELETON	1	1	1	NA	0	0	xCYTOSKELETON	1	xCYTOSKELETON	NA	unknown	CSE1L CAS XPO2	Exportin-2 (Exp2) (Cellular apoptosis susceptibility protein) (Chromosome segregation 1-like protein) (Importin-alpha re-exporter)
P55060_H	unknown	CYTOSOL	0.93882	0.842032	0.983714	NA	0.068	0	CYTOSOL	1	CYTOSOL	NA	unknown	NA	NA
P55072	unknown	CYTOSOL	1	1	1	NA	0	0.0795556	CYTOSOL	0.920444	CYTOSOL	NA	unknown	VCP HEL-220 HEL-S-70	Transitional endoplasmic reticulum ATPase (TER ATPase) (EC 3.6.4.6) (15S Mg(2+)-ATPase p97 subunit) (Valosin-containing protein) (VCP)
P55072_H	unknown	CYTOSOL	1	1	1	NA	0	0.359556	CYTOSOL	0.640444	CYTOSOL	NA	unknown	NA	NA
P55081_H	unknown	NUCLEUS	1	1	1	NA	0	0.888	NUCLEUS	0.112	unknown	NA	unknown	NA	NA
P55084	unknown	MITOCHONDRION	1	1	1	NA	0	0	MITOCHONDRION	1	MITOCHONDRION	NA	unknown	HADHB MSTP029	Trifunctional enzyme subunit beta, mitochondrial (TP-beta) [Includes: 3-ketoacyl-CoA thiolase (EC 2.3.1.155) (EC 2.3.1.16) (Acetyl-CoA acyltransferase) (Beta-ketothiolase)]
P55084_H	unknown	MITOCHONDRION	1	1	1	NA	0	0	MITOCHONDRION	1	MITOCHONDRION	NA	unknown	NA	NA
P55145	unknown	LYSOSOME	0.996205	0.98413	0.999737	NA	1	0	LYSOSOME	1	LYSOSOME	1	DL candidate	MANF ARMET ARP	Mesencephalic astrocyte-derived neurotrophic factor (Arginine-rich protein) (Protein ARMET)
P55145_H	unknown	LYSOSOME	0.999997	0.999987	1	NA	1	0	LYSOSOME	1	LYSOSOME	1	DL candidate	NA	NA
P55209	unknown	CYTOSOL	1	1	1	NA	0	0	CYTOSOL	1	CYTOSOL	NA	unknown	NAP1L1 NRP	Nucleosome assembly protein 1-like 1 (NAP-1-related protein) (hNRP)
P55209_H	unknown	CYTOSOL	1	1	1	NA	0	0	CYTOSOL	1	CYTOSOL	NA	unknown	NA	NA
P55265	unknown	NUCLEUS	1	1	1	NA	0	0	NUCLEUS	1	NUCLEUS	NA	unknown	ADAR ADAR1 DSRAD G1P1 IFI4	Double-stranded RNA-specific adenosine deaminase (DRADA) (EC 3.5.4.37) (136 kDa double-stranded RNA-binding protein) (p136) (Interferon-inducible protein 4) (IFI-4) (K88DSRBP)
P55265_H	unknown	NUCLEUS	1	1	1	NA	0	0	NUCLEUS	1	NUCLEUS	NA	unknown	NA	NA
P55268_H	unknown	PM	1	0.999999	1	NA	1	0	PM	1	PM	1	DL candidate	NA	NA
P55735	unknown	NUCLEUS	1	1	1	NA	0	0	NUCLEUS	1	NUCLEUS	NA	unknown	SEC13 D3S1231E SEC13A SEC13L1 SEC13R	Protein SEC13 homolog (GATOR2 complex protein SEC13) (SEC13-like protein 1) (SEC13-related protein)
P55735_H	unknown	NUCLEUS	1	1	1	NA	0	0	NUCLEUS	1	NUCLEUS	NA	unknown	NA	NA
P55769	NUCLEUS	NUCLEUS	1	1	1	0	0	0	NUCLEUS	1	NUCLEUS	NA	unknown	SNU13 NHP2L1	NHP2-like protein 1 (High mobility group-like nuclear protein 2 homolog 1) (OTK27) (SNU13 homolog) (hSNU13) (U4/U6.U5 small nuclear ribonucleoprotein SNU13) (U4/U6.U5 tri-snRNP 15.5 kDa protein) [Cleaved into: NHP2-like protein 1, N-terminally processed]
P55769_H	unknown	NUCLEUS	1	1	1	NA	0	0	NUCLEUS	1	NUCLEUS	NA	unknown	NA	NA
P55786	unknown	CYTOSOL	1	1	1	NA	0	0	CYTOSOL	1	CYTOSOL	NA	unknown	NPEPPS PSA	Puromycin-sensitive aminopeptidase (PSA) (EC 3.4.11.14) (Cytosol alanyl aminopeptidase) (AAP-S)
P55786_H	unknown	CYTOSOL	1	1	1	NA	0	0	CYTOSOL	1	CYTOSOL	NA	unknown	NA	NA
P55795	unknown	NUCLEUS	0.999783	0.999191	0.999977	NA	0	0.461333	NUCLEUS	0.538667	NUCLEUS	NA	unknown	HNRNPH2 FTP3 HNRPH2	Heterogeneous nuclear ribonucleoprotein H2 (hnRNP H2) (FTP-3) (Heterogeneous nuclear ribonucleoprotein H') (hnRNP H') [Cleaved into: Heterogeneous nuclear ribonucleoprotein H2, N-terminally processed]
P55795_H	unknown	NUCLEUS	1	1	1	NA	0	0	NUCLEUS	1	NUCLEUS	NA	unknown	NA	NA
P55809	MITOCHONDRION	MITOCHONDRION	1	1	1	0	0	0	MITOCHONDRION	1	MITOCHONDRION	NA	unknown	OXCT1 OXCT SCOT	Succinyl-CoA:3-ketoacid coenzyme A transferase 1, mitochondrial (SCOT) (EC 2.8.3.5) (3-oxoacid CoA-transferase 1) (Somatic-type succinyl-CoA:3-oxoacid CoA-transferase) (SCOT-s) (Succinyl-CoA:3-oxoacid CoA transferase)
P55809_H	unknown	MITOCHONDRION	0.998064	0.991952	0.999801	NA	0.004	0	MITOCHONDRION	1	MITOCHONDRION	NA	unknown	NA	NA
P55884	unknown	NUCLEUS	0.999695	0.998203	0.999992	NA	0	0	NUCLEUS	1	NUCLEUS	NA	unknown	EIF3B EIF3S9	Eukaryotic translation initiation factor 3 subunit B (eIF3b) (Eukaryotic translation initiation factor 3 subunit 9) (Prt1 homolog) (hPrt1) (eIF-3-eta) (eIF3 p110) (eIF3 p116)
P55884_H	unknown	NUCLEUS	0.998876	0.994527	0.999939	NA	0	0	NUCLEUS	1	NUCLEUS	NA	unknown	NA	NA
P56134	unknown	GA	1	1	1	NA	0	0.220889	GA	0.779111	GA	NA	unknown	ATP5MF ATP5J2 ATP5JL	ATP synthase subunit f, mitochondrial (ATP synthase membrane subunit f)
P56181-2_H	unknown	MITOCHONDRION	1	1	1	NA	0	0	MITOCHONDRION	1	MITOCHONDRION	NA	unknown	NA	NA
P56182	unknown	NUCLEUS	1	1	1	NA	0	0	NUCLEUS	1	NUCLEUS	NA	unknown	RRP1 D21S2056E NNP1 NOP52 RRP1A	Ribosomal RNA processing protein 1 homolog A (Novel nuclear protein 1) (NNP-1) (Nucleolar protein Nop52) (RRP1-like protein)
P56192	unknown	PROTEASOME	1	1	1	NA	0	0	PROTEASOME	1	PROTEASOME	NA	unknown	MARS1 MARS	Methionine--tRNA ligase, cytoplasmic (EC 6.1.1.10) (Methionyl-tRNA synthetase) (MetRS)
P56192_H	unknown	PROTEASOME	1	1	1	NA	0	1	PROTEASOME	0	unknown	NA	unknown	NA	NA
P56377	unknown	ER	1	1	1	NA	0	0	ER	1	ER	NA	unknown	AP1S2 DC22	AP-1 complex subunit sigma-2 (Adaptor protein complex AP-1 subunit sigma-1B) (Adaptor-related protein complex 1 subunit sigma-1B) (Clathrin assembly protein complex 1 sigma-1B small chain) (Golgi adaptor HA1/AP1 adaptin sigma-1B subunit) (Sigma 1B subunit of AP-1 clathrin) (Sigma-adaptin 1B) (Sigma1B-adaptin)
P56385	unknown	xCHROMATIN	0.502771	0.00485753	0.994642	NA	0.492	1	unknown	0	unknown	NA	unknown	ATP5ME ATP5I ATP5K	ATP synthase subunit e, mitochondrial (ATPase subunit e) (ATP synthase membrane subunit e) [Cleaved into: ATP synthase subunit e, mitochondrial, N-terminally processed]
P56385_H	unknown	xCHROMATIN	1	1	1	NA	0	1	xCHROMATIN	0	unknown	NA	unknown	NA	NA
P56537	unknown	NUCLEUS	1	1	1	NA	0	0.00133333	NUCLEUS	0.998667	NUCLEUS	NA	unknown	EIF6 EIF3A ITGB4BP OK/SW-cl.27	Eukaryotic translation initiation factor 6 (eIF-6) (B(2)GCN homolog) (B4 integrin interactor) (CAB) (p27(BBP))
P56537_H	unknown	NUCLEUS	1	1	1	NA	0	0	NUCLEUS	1	NUCLEUS	NA	unknown	NA	NA
P56556_H	unknown	MITOCHONDRION	1	1	1	NA	0	0	MITOCHONDRION	1	MITOCHONDRION	NA	unknown	NA	NA
P57088	unknown	ER	0.95084	0.836438	0.994121	NA	0.036	0	ER	1	ER	NA	unknown	TMEM33 DB83	Transmembrane protein 33 (Protein DB83) (SHINC-3)
P57088_H	unknown	ER	1	1	1	NA	0	0	ER	1	ER	NA	unknown	NA	NA
P57105	unknown	GA	1	1	1	NA	0	0.988444	GA	0.0115556	unknown	NA	unknown	SYNJ2BP OMP25	Synaptojanin-2-binding protein (Mitochondrial outer membrane protein 25)
P57678	unknown	NUCLEUS	1	1	1	NA	0	0	NUCLEUS	1	NUCLEUS	NA	unknown	GEMIN4	Gem-associated protein 4 (Gemin-4) (Component of gems 4) (p97)
P57678_H	unknown	NUCLEUS	0.9915	0.916948	0.999992	NA	0.224	0	NUCLEUS	1	NUCLEUS	NA	unknown	NA	NA
P57772	unknown	NUCLEUS	1	1	1	NA	0	0	NUCLEUS	1	NUCLEUS	NA	unknown	EEFSEC SELB	Selenocysteine-specific elongation factor (Elongation factor sec) (Eukaryotic elongation factor, selenocysteine-tRNA-specific)
P57772_H	unknown	NUCLEUS	0.999953	0.99971	0.999999	NA	0	1	NUCLEUS	0	unknown	NA	unknown	NA	NA
P58546	unknown	xCYTOSKELETON	1	1	1	NA	0	0	xCYTOSKELETON	1	xCYTOSKELETON	NA	unknown	MTPN	Myotrophin (Protein V-1)
P58546_H	unknown	xCYTOSKELETON	1	1	1	NA	0	0	xCYTOSKELETON	1	xCYTOSKELETON	NA	unknown	NA	NA
P59998	unknown	NUCLEUS	1	1	1	NA	0.1	0.993333	NUCLEUS	0.00666667	unknown	NA	unknown	ARPC4 ARC20	Actin-related protein 2/3 complex subunit 4 (Arp2/3 complex 20 kDa subunit) (p20-ARC)
P59998_H	unknown	NUCLEUS	0.981358	0.972805	0.999166	NA	0.044	0.999556	NUCLEUS	0.000444444	unknown	NA	unknown	NA	NA
P60033	unknown	LYSOSOME	0.995693	0.955621	0.999912	NA	0.128	0	LYSOSOME	1	LYSOSOME	NA	unknown	CD81 TAPA1 TSPAN28	CD81 antigen (26 kDa cell surface protein TAPA-1) (Target of the antiproliferative antibody 1) (Tetraspanin-28) (Tspan-28) (CD antigen CD81)
P60033_H	unknown	PM	0.999411	0.997872	0.999901	NA	0	0	PM	1	PM	NA	unknown	NA	NA
P60174	unknown	xCYTOSKELETON	1	1	1	NA	0	0	xCYTOSKELETON	1	xCYTOSKELETON	NA	unknown	TPI1 TPI	Triosephosphate isomerase (TIM) (EC 5.3.1.1) (Methylglyoxal synthase) (EC 4.2.3.3) (Triose-phosphate isomerase)
P60174_H	unknown	xCYTOSKELETON	1	1	1	NA	0	0	xCYTOSKELETON	1	xCYTOSKELETON	NA	unknown	NA	NA
P60228	unknown	NUCLEUS	0.999999	0.999995	1	NA	0	0	NUCLEUS	1	NUCLEUS	NA	unknown	EIF3E EIF3S6 INT6	Eukaryotic translation initiation factor 3 subunit E (eIF3e) (Eukaryotic translation initiation factor 3 subunit 6) (Viral integration site protein INT-6 homolog) (eIF-3 p48)
P60228_H	unknown	NUCLEUS	1	0.999998	1	NA	0	0	NUCLEUS	1	NUCLEUS	NA	unknown	NA	NA
P60468	ER	ER	1	1	1	0	0	0	ER	1	ER	NA	unknown	SEC61B	Protein transport protein Sec61 subunit beta
P60468_H	unknown	PEROXISOME	0.965676	0.8498	0.999963	NA	1	0	PEROXISOME	1	PEROXISOME	1	DL candidate	NA	NA
P60510	unknown	CYTOSOL	1	1	1	NA	0.144	0	CYTOSOL	1	CYTOSOL	NA	unknown	PPP4C PPP4 PPX	Serine/threonine-protein phosphatase 4 catalytic subunit (PP4C) (Pp4) (EC 3.1.3.16) (Protein phosphatase X) (PP-X)
P60842	unknown	NUCLEUS	1	1	1	NA	0	0	NUCLEUS	1	NUCLEUS	NA	unknown	EIF4A1 DDX2A EIF4A	Eukaryotic initiation factor 4A-I (eIF-4A-I) (eIF4A-I) (EC 3.6.4.13) (ATP-dependent RNA helicase eIF4A-1)
P60842_H	unknown	NUCLEUS	1	1	1	NA	0	0	NUCLEUS	1	NUCLEUS	NA	unknown	NA	NA
P60866	RIBOSOME	RIBOSOME	1	1	1	0	0	0	RIBOSOME	1	RIBOSOME	NA	unknown	RPS20	Small ribosomal subunit protein uS10 (40S ribosomal protein S20)
P60866_H	unknown	RIBOSOME	1	1	1	NA	0	0	RIBOSOME	1	RIBOSOME	NA	unknown	NA	NA
P60891	unknown	PROTEASOME	1	1	1	NA	0	0	PROTEASOME	1	PROTEASOME	NA	unknown	PRPS1	Ribose-phosphate pyrophosphokinase 1 (EC 2.7.6.1) (PPRibP) (Phosphoribosyl pyrophosphate synthase I) (PRS-I)
P60891_H	unknown	NUCLEUS	1	1	1	NA	1	1	NUCLEUS	0	unknown	1	DL candidate	NA	NA
P60900	PROTEASOME	PROTEASOME	1	1	1	0	0	0	PROTEASOME	1	PROTEASOME	NA	unknown	PSMA6 PROS27	Proteasome subunit alpha type-6 (27 kDa prosomal protein) (PROS-27) (p27K) (Macropain iota chain) (Multicatalytic endopeptidase complex iota chain) (Proteasome iota chain)
P60900_H	unknown	PROTEASOME	1	1	1	NA	0	0	PROTEASOME	1	PROTEASOME	NA	unknown	NA	NA
P60903	unknown	LYSOSOME	1	1	1	NA	0	0	LYSOSOME	1	LYSOSOME	NA	unknown	S100A10 ANX2LG CAL1L CLP11	Protein S100-A10 (Calpactin I light chain) (Calpactin-1 light chain) (Cellular ligand of annexin II) (S100 calcium-binding protein A10) (p10 protein) (p11)
P60903_H	unknown	LYSOSOME	1	1	1	NA	0	0	LYSOSOME	1	LYSOSOME	NA	unknown	NA	NA
P60953	unknown	LYSOSOME	0.999718	0.998824	0.999971	NA	0	0	LYSOSOME	1	LYSOSOME	NA	unknown	CDC42	Cell division control protein 42 homolog (EC 3.6.5.2) (G25K GTP-binding protein)
P60953_H	unknown	LYSOSOME	0.883732	0.636283	0.981694	NA	0.108	0	unknown	1	unknown	NA	unknown	NA	NA
P60981	unknown	CYTOSOL	1	1	1	NA	0	0	CYTOSOL	1	CYTOSOL	NA	unknown	DSTN ACTDP DSN	Destrin (Actin-depolymerizing factor) (ADF)
P60981_H	unknown	CYTOSOL	1	1	1	NA	0	0	CYTOSOL	1	CYTOSOL	NA	unknown	NA	NA
P60983	unknown	CYTOSOL	0.999977	0.999937	0.999994	NA	0	0	CYTOSOL	1	CYTOSOL	NA	unknown	GMFB	Glia maturation factor beta (GMF-beta)
P61006	unknown	PEROXISOME	0.956059	0.843413	0.994102	NA	0.052	0	PEROXISOME	1	PEROXISOME	NA	unknown	RAB8A MEL RAB8	Ras-related protein Rab-8A (EC 3.6.5.2) (Oncogene c-mel)
P61006_H	unknown	PEROXISOME	1	1	1	NA	0	0	PEROXISOME	1	PEROXISOME	NA	unknown	NA	NA
P61009	unknown	LYSOSOME	0.937159	1.99244e-225	0.998949	NA	1	0	LYSOSOME	1	LYSOSOME	1	DL candidate	SPCS3 SPC22 UNQ1841/PRO3567	Signal peptidase complex subunit 3 (Microsomal signal peptidase 22/23 kDa subunit) (SPC22/23) (SPase 22/23 kDa subunit)
P61009_H	unknown	PEROXISOME	0.999891	0.999683	0.999975	NA	1	0	PEROXISOME	1	PEROXISOME	1	DL candidate	NA	NA
P61011	unknown	ER	1	0.999999	1	NA	0	0	ER	1	ER	NA	unknown	SRP54	Signal recognition particle subunit SRP54 (EC 3.6.5.4) (Signal recognition particle 54 kDa protein)
P61011_H	unknown	ER	0.994841	0.985099	0.998872	NA	0.008	0	ER	1	ER	NA	unknown	NA	NA
P61019	unknown	PM	0.99998	0.999952	0.999996	NA	0.008	0	PM	1	PM	NA	unknown	RAB2A RAB2	Ras-related protein Rab-2A (EC 3.6.5.2)
P61019_H	unknown	PM	0.999997	0.999991	0.999999	NA	1	0	PM	1	PM	1	DL candidate	NA	NA
P61020	unknown	PEROXISOME	0.99984	0.999557	0.999962	NA	0	0	PEROXISOME	1	PEROXISOME	NA	unknown	RAB5B	Ras-related protein Rab-5B (EC 3.6.5.2)
P61020_H	unknown	PEROXISOME	0.998503	0.985166	0.999963	NA	0.084	0	PEROXISOME	1	PEROXISOME	NA	unknown	NA	NA
P61026	unknown	PEROXISOME	1	1	1	NA	0	0	PEROXISOME	1	PEROXISOME	NA	unknown	RAB10	Ras-related protein Rab-10 (EC 3.6.5.2)
P61026_H	unknown	PEROXISOME	1	1	1	NA	0	0	PEROXISOME	1	PEROXISOME	NA	unknown	NA	NA
P61081	CYTOSOL	CYTOSOL	1	1	1	0	0	0	CYTOSOL	1	CYTOSOL	NA	unknown	UBE2M UBC12	NEDD8-conjugating enzyme Ubc12 (EC 2.3.2.34) (NEDD8 carrier protein) (Ubiquitin-conjugating enzyme E2 M)
P61081_H	unknown	CYTOSOL	1	1	1	NA	0	0	CYTOSOL	1	CYTOSOL	NA	unknown	NA	NA
P61086	unknown	CYTOSOL	1	1	1	NA	0	0	CYTOSOL	1	CYTOSOL	NA	unknown	UBE2K HIP2 LIG	Ubiquitin-conjugating enzyme E2 K (EC 2.3.2.23) (E2 ubiquitin-conjugating enzyme K) (Huntingtin-interacting protein 2) (HIP-2) (Ubiquitin carrier protein) (Ubiquitin-conjugating enzyme E2-25 kDa) (Ubiquitin-conjugating enzyme E2(25K)) (Ubiquitin-conjugating enzyme E2-25K) (Ubiquitin-protein ligase)
P61086_H	unknown	CYTOSOL	1	1	1	NA	0	0	CYTOSOL	1	CYTOSOL	NA	unknown	NA	NA
P61088	unknown	CYTOSOL	1	1	1	NA	0	0.956444	CYTOSOL	0.0435556	unknown	NA	unknown	UBE2N BLU	Ubiquitin-conjugating enzyme E2 N (EC 2.3.2.23) (Bendless-like ubiquitin-conjugating enzyme) (E2 ubiquitin-conjugating enzyme N) (Ubc13) (UbcH13) (Ubiquitin carrier protein N) (Ubiquitin-protein ligase N)
P61106	unknown	PEROXISOME	1	1	1	NA	0	0	PEROXISOME	1	PEROXISOME	NA	unknown	RAB14	Ras-related protein Rab-14
P61106_H	unknown	PEROXISOME	0.99998	0.999941	0.999996	NA	0	0	PEROXISOME	1	PEROXISOME	NA	unknown	NA	NA
P61158	unknown	NUCLEUS	0.913207	0.424501	0.999826	NA	0.24	0.997333	NUCLEUS	0.00266667	unknown	NA	unknown	ACTR3 ARP3	Actin-related protein 3 (Actin-like protein 3)
P61158_H	unknown	NUCLEUS	0.999677	0.995581	0.999999	NA	0.056	0.184444	NUCLEUS	0.815556	NUCLEUS	NA	unknown	NA	NA
P61160	unknown	NUCLEUS	0.999433	0.998337	0.999946	NA	0	0.997333	NUCLEUS	0.00266667	unknown	NA	unknown	ACTR2 ARP2	Actin-related protein 2 (Actin-like protein 2)
P61160_H	unknown	CYTOSOL	0.884676	0.649482	0.988555	NA	0.904	1	unknown	0	unknown	NA	unknown	NA	NA
P61163	unknown	NUCLEUS	0.999978	0.999931	0.999997	NA	0	0.00222222	NUCLEUS	0.997778	NUCLEUS	NA	unknown	ACTR1A CTRN1	Alpha-centractin (Centractin) (ARP1) (Actin-RPV) (Centrosome-associated actin homolog)
P61163_H	unknown	ER	0.998751	0.995801	0.99978	NA	0.996	0.104444	ER	0.895556	ER	1	DL candidate	NA	NA
P61201	unknown	CYTOSOL	1	1	1	NA	0	0	CYTOSOL	1	CYTOSOL	NA	unknown	COPS2 CSN2 TRIP15	COP9 signalosome complex subunit 2 (SGN2) (Signalosome subunit 2) (Alien homolog) (JAB1-containing signalosome subunit 2) (Thyroid receptor-interacting protein 15) (TR-interacting protein 15) (TRIP-15)
P61201_H	unknown	CYTOSOL	1	1	1	NA	0	0.627556	CYTOSOL	0.372444	unknown	NA	unknown	NA	NA
P61221	unknown	NUCLEUS	0.998184	0.990015	0.999932	NA	0	0	NUCLEUS	1	NUCLEUS	NA	unknown	ABCE1 RLI RNASEL1 RNASELI RNS4I OK/SW-cl.40	ATP-binding cassette sub-family E member 1 (EC 3.6.5.-) (2'-5'-oligoadenylate-binding protein) (HuHP68) (RNase L inhibitor) (Ribonuclease 4 inhibitor) (RNS4I)
P61221_H	unknown	NUCLEUS	1	1	1	NA	0	0	NUCLEUS	1	NUCLEUS	NA	unknown	NA	NA
P61224	unknown	PM	0.999862	0.999487	0.999986	NA	0	0.769333	PM	0.230667	unknown	NA	unknown	RAP1B OK/SW-cl.11	Ras-related protein Rap-1b (EC 3.6.5.2) (GTP-binding protein smg p21B)
P61225	unknown	LYSOSOME	1	1	1	NA	0	0	LYSOSOME	1	LYSOSOME	NA	unknown	RAP2B	Ras-related protein Rap-2b (EC 3.6.5.2)
P61247	RIBOSOME	RIBOSOME	1	1	1	0	0	0	RIBOSOME	1	RIBOSOME	NA	unknown	RPS3A FTE1 MFTL	Small ribosomal subunit protein eS1 (40S ribosomal protein S3a) (v-fos transformation effector protein) (Fte-1)
P61247_H	unknown	RIBOSOME	1	1	1	NA	0	0	RIBOSOME	1	RIBOSOME	NA	unknown	NA	NA
P61254	unknown	RIBOSOME	1	1	1	NA	0	0	RIBOSOME	1	RIBOSOME	NA	unknown	RPL26	Large ribosomal subunit protein uL24 (60S ribosomal protein L26)
P61254_H	unknown	RIBOSOME	1	1	1	NA	0	0	RIBOSOME	1	RIBOSOME	NA	unknown	NA	NA
P61289	unknown	CYTOSOL	0.999999	0.999997	1	NA	0	0	CYTOSOL	1	CYTOSOL	NA	unknown	PSME3	Proteasome activator complex subunit 3 (11S regulator complex subunit gamma) (REG-gamma) (Activator of multicatalytic protease subunit 3) (Ki nuclear autoantigen) (Proteasome activator 28 subunit gamma) (PA28g) (PA28gamma)
P61289_H	unknown	CYTOSOL	1	1	1	NA	0	0	CYTOSOL	1	CYTOSOL	NA	unknown	NA	NA
P61313	RIBOSOME	RIBOSOME	1	1	1	0	0	0	RIBOSOME	1	RIBOSOME	NA	unknown	RPL15 EC45 TCBAP0781	Large ribosomal subunit protein eL15 (60S ribosomal protein L15)
P61313_H	unknown	RIBOSOME	1	1	1	NA	0	0	RIBOSOME	1	RIBOSOME	NA	unknown	NA	NA
P61353	RIBOSOME	RIBOSOME	1	1	1	0	0	0	RIBOSOME	1	RIBOSOME	NA	unknown	RPL27	Large ribosomal subunit protein eL27 (60S ribosomal protein L27)
P61353_H	unknown	RIBOSOME	1	1	1	NA	0	0	RIBOSOME	1	RIBOSOME	NA	unknown	NA	NA
P61421	unknown	PEROXISOME	0.999992	0.999979	0.999998	NA	0	0	PEROXISOME	1	PEROXISOME	NA	unknown	ATP6V0D1 ATP6D VPATPD	V-type proton ATPase subunit d 1 (V-ATPase subunit d 1) (32 kDa accessory protein) (V-ATPase 40 kDa accessory protein) (V-ATPase AC39 subunit) (p39) (Vacuolar proton pump subunit d 1)
P61421_H	unknown	ER	1	0.999998	1	NA	0.048	0	ER	1	ER	NA	unknown	NA	NA
P61513	RIBOSOME	RIBOSOME	1	1	1	0	0	0	RIBOSOME	1	RIBOSOME	NA	unknown	RPL37A	Large ribosomal subunit protein eL43 (60S ribosomal protein L37a)
P61513_H	unknown	NUCLEUS	0.999702	0.99871	1	NA	0.896	0	NUCLEUS	1	NUCLEUS	NA	unknown	NA	NA
P61586	unknown	LYSOSOME	0.737439	0.259496	0.963775	NA	0.728	0.460889	unknown	0.539111	unknown	NA	unknown	RHOA ARH12 ARHA RHO12	Transforming protein RhoA (EC 3.6.5.2) (Rho cDNA clone 12) (h12)
P61586_H	unknown	LYSOSOME	0.550814	0.122449	0.900276	NA	0.592	0.0111111	unknown	0.988889	unknown	NA	unknown	NA	NA
P61587_H	unknown	ER	0.908775	0.58687	0.995108	NA	0.912	0.998667	ER	0.00133333	unknown	NA	unknown	NA	NA
P61604	MITOCHONDRION	MITOCHONDRION	1	1	1	0	0	0	MITOCHONDRION	1	MITOCHONDRION	NA	unknown	HSPE1	10 kDa heat shock protein, mitochondrial (Hsp10) (10 kDa chaperonin) (Chaperonin 10) (CPN10) (Early-pregnancy factor) (EPF)
P61604_H	unknown	MITOCHONDRION	1	1	1	NA	0	0	MITOCHONDRION	1	MITOCHONDRION	NA	unknown	NA	NA
P61619	unknown	PEROXISOME	1	1	1	NA	1	0	PEROXISOME	1	PEROXISOME	1	DL candidate	SEC61A1 SEC61A	Protein transport protein Sec61 subunit alpha isoform 1 (Sec61 alpha-1)
P61619_H	unknown	PEROXISOME	1	1	1	NA	0.932	0	PEROXISOME	1	PEROXISOME	NA	unknown	NA	NA
P61758	unknown	CYTOSOL	1	1	1	NA	0	0	CYTOSOL	1	CYTOSOL	NA	unknown	VBP1 PFDN3	Prefoldin subunit 3 (HIBBJ46) (von Hippel-Lindau-binding protein 1) (VBP-1) (VHL-binding protein 1)
P61758_H	unknown	CYTOSOL	1	1	1	NA	0	0	CYTOSOL	1	CYTOSOL	NA	unknown	NA	NA
P61764	unknown	PM	1	1	1	NA	0	0	PM	1	PM	NA	unknown	STXBP1 UNC18A	Syntaxin-binding protein 1 (MUNC18-1) (N-Sec1) (Protein unc-18 homolog 1) (Unc18-1) (Protein unc-18 homolog A) (Unc-18A) (p67)
P61764_H	unknown	PM	1	1	1	NA	0	0	PM	1	PM	NA	unknown	NA	NA
P61769_H	unknown	GA	0.99847	0.99107	0.999962	NA	0	0.647111	GA	0.352889	unknown	NA	unknown	NA	NA
P61803	unknown	PEROXISOME	0.999998	0.99999	1	NA	1	0	PEROXISOME	1	PEROXISOME	1	DL candidate	DAD1	Dolichyl-diphosphooligosaccharide--protein glycosyltransferase subunit DAD1 (Oligosaccharyl transferase subunit DAD1) (Defender against cell death 1) (DAD-1)
P61803_H	unknown	ER	1	0.999999	1	NA	0.004	0.0106667	ER	0.989333	ER	NA	unknown	NA	NA
P61916	unknown	LYSOSOME	1	1	1	NA	0	0	LYSOSOME	1	LYSOSOME	NA	unknown	NPC2 HE1	NPC intracellular cholesterol transporter 2 (Epididymal secretory protein E1) (Human epididymis-specific protein 1) (He1) (Niemann-Pick disease type C2 protein)
P61923	unknown	CYTOSOL	1	1	1	NA	0	0	CYTOSOL	1	CYTOSOL	NA	unknown	COPZ1 COPZ CGI-120 HSPC181	Coatomer subunit zeta-1 (Zeta-1-coat protein) (Zeta-1 COP)
P61923_H	unknown	CYTOSOL	1	1	1	NA	0	0.00977778	CYTOSOL	0.990222	CYTOSOL	NA	unknown	NA	NA
P61927	unknown	RIBOSOME	0.999999	0.999998	1	NA	0	0	RIBOSOME	1	RIBOSOME	NA	unknown	RPL37	Large ribosomal subunit protein eL37 (60S ribosomal protein L37) (G1.16)
P61927_H	unknown	NUCLEUS	0.765879	0.428104	0.952396	NA	0.276	0	unknown	1	unknown	NA	unknown	NA	NA
P61964	unknown	NUCLEUS	1	1	1	NA	0	1	NUCLEUS	0	unknown	NA	unknown	WDR5 BIG3	WD repeat-containing protein 5 (BMP2-induced 3-kb gene protein)
P61966	unknown	ER	1	1	1	NA	0	0	ER	1	ER	NA	unknown	AP1S1 AP19 CLAPS1	AP-1 complex subunit sigma-1A (Adaptor protein complex AP-1 subunit sigma-1A) (Adaptor-related protein complex 1 subunit sigma-1A) (Clathrin assembly protein complex 1 sigma-1A small chain) (Clathrin coat assembly protein AP19) (Golgi adaptor HA1/AP1 adaptin sigma-1A subunit) (HA1 19 kDa subunit) (Sigma 1a subunit of AP-1 clathrin) (Sigma-adaptin 1A) (Sigma1A-adaptin)
P61966_H	unknown	ER	1	1	1	NA	0	0	ER	1	ER	NA	unknown	NA	NA
P61970	unknown	CYTOSOL	0.999998	0.999995	1	NA	0	0	CYTOSOL	1	CYTOSOL	NA	unknown	NUTF2 NTF2	Nuclear transport factor 2 (NTF-2) (Placental protein 15) (PP15)
P61978	unknown	NUCLEUS	1	1	1	NA	0.012	0	NUCLEUS	1	NUCLEUS	NA	unknown	HNRNPK HNRPK	Heterogeneous nuclear ribonucleoprotein K (hnRNP K) (Transformation up-regulated nuclear protein) (TUNP)
P61981	unknown	CYTOSOL	1	1	1	NA	0	0	CYTOSOL	1	CYTOSOL	NA	unknown	YWHAG	14-3-3 protein gamma (Protein kinase C inhibitor protein 1) (KCIP-1) [Cleaved into: 14-3-3 protein gamma, N-terminally processed]
P61981_H	unknown	CYTOSOL	1	1	1	NA	0	0	CYTOSOL	1	CYTOSOL	NA	unknown	NA	NA
P62070	unknown	LYSOSOME	1	1	1	NA	0	0	LYSOSOME	1	LYSOSOME	NA	unknown	RRAS2 TC21	Ras-related protein R-Ras2 (EC 3.6.5.-) (Ras-like protein TC21) (Teratocarcinoma oncogene)
P62070_H	unknown	LYSOSOME	1	1	1	NA	0	0	LYSOSOME	1	LYSOSOME	NA	unknown	NA	NA
P62081	RIBOSOME	RIBOSOME	1	1	1	0	0	0	RIBOSOME	1	RIBOSOME	NA	unknown	RPS7	Small ribosomal subunit protein eS7 (40S ribosomal protein S7)
P62081_H	unknown	RIBOSOME	1	1	1	NA	0	0	RIBOSOME	1	RIBOSOME	NA	unknown	NA	NA
P62136	unknown	PM	0.999932	0.999735	0.999994	NA	0	0	PM	1	PM	NA	unknown	PPP1CA PPP1A	Serine/threonine-protein phosphatase PP1-alpha catalytic subunit (PP-1A) (EC 3.1.3.16)
P62136_H	unknown	PM	1	0.999999	1	NA	0	0	PM	1	PM	NA	unknown	NA	NA
P62140	unknown	ER	1	1	1	NA	1	0.103111	ER	0.896889	ER	1	DL candidate	PPP1CB	Serine/threonine-protein phosphatase PP1-beta catalytic subunit (PP-1B) (PPP1CD) (EC 3.1.3.16) (EC 3.1.3.53)
P62140_H	unknown	ER	0.999181	0.995598	0.999966	NA	1	0.0324444	ER	0.967556	ER	1	DL candidate	NA	NA
P62191	PROTEASOME	PROTEASOME	1	1	1	0	0	0	PROTEASOME	1	PROTEASOME	NA	unknown	PSMC1	26S proteasome regulatory subunit 4 (P26s4) (26S proteasome AAA-ATPase subunit RPT2) (Proteasome 26S subunit ATPase 1)
P62191_H	unknown	PROTEASOME	1	1	1	NA	0	0	PROTEASOME	1	PROTEASOME	NA	unknown	NA	NA
P62195	unknown	PROTEASOME	1	1	1	NA	0	0	PROTEASOME	1	PROTEASOME	NA	unknown	PSMC5 SUG1	26S proteasome regulatory subunit 8 (26S proteasome AAA-ATPase subunit RPT6) (Proteasome 26S subunit ATPase 5) (Proteasome subunit p45) (Thyroid hormone receptor-interacting protein 1) (TRIP1) (p45/SUG)
P62195_H	unknown	PROTEASOME	1	1	1	NA	0	0	PROTEASOME	1	PROTEASOME	NA	unknown	NA	NA
P62241	RIBOSOME	RIBOSOME	1	1	1	0	0	0	RIBOSOME	1	RIBOSOME	NA	unknown	RPS8 OK/SW-cl.83	Small ribosomal subunit protein eS8 (40S ribosomal protein S8)
P62241_H	unknown	RIBOSOME	1	1	1	NA	0	0	RIBOSOME	1	RIBOSOME	NA	unknown	NA	NA
P62244	RIBOSOME	RIBOSOME	1	1	1	0	0	0	RIBOSOME	1	RIBOSOME	NA	unknown	RPS15A OK/SW-cl.82	Small ribosomal subunit protein uS8 (40S ribosomal protein S15a)
P62244_H	unknown	RIBOSOME	1	0.999999	1	NA	0	0	RIBOSOME	1	RIBOSOME	NA	unknown	NA	NA
P62249	RIBOSOME	RIBOSOME	1	1	1	0	0	0	RIBOSOME	1	RIBOSOME	NA	unknown	RPS16	Small ribosomal subunit protein uS9 (40S ribosomal protein S16)
P62249_H	unknown	RIBOSOME	1	1	1	NA	0	0	RIBOSOME	1	RIBOSOME	NA	unknown	NA	NA
P62258	unknown	CYTOSOL	1	1	1	NA	0	0	CYTOSOL	1	CYTOSOL	NA	unknown	YWHAE	14-3-3 protein epsilon (14-3-3E)
P62258_H	unknown	CYTOSOL	1	1	1	NA	0	0	CYTOSOL	1	CYTOSOL	NA	unknown	NA	NA
P62263	RIBOSOME	RIBOSOME	1	1	1	0	0	0	RIBOSOME	1	RIBOSOME	NA	unknown	RPS14 PRO2640	Small ribosomal subunit protein uS11 (40S ribosomal protein S14)
P62263_H	unknown	RIBOSOME	1	1	1	NA	0	0	RIBOSOME	1	RIBOSOME	NA	unknown	NA	NA
P62266	unknown	RIBOSOME	1	1	1	NA	0	0	RIBOSOME	1	RIBOSOME	NA	unknown	RPS23	Small ribosomal subunit protein uS12 (40S ribosomal protein S23)
P62266_H	unknown	RIBOSOME	0.970399	0.927992	0.991131	NA	0.032	0	RIBOSOME	1	RIBOSOME	NA	unknown	NA	NA
P62269	RIBOSOME	RIBOSOME	1	1	1	0	0	0	RIBOSOME	1	RIBOSOME	NA	unknown	RPS18 D6S218E	Small ribosomal subunit protein uS13 (40S ribosomal protein S18) (Ke-3) (Ke3)
P62269_H	unknown	RIBOSOME	1	1	1	NA	0	0	RIBOSOME	1	RIBOSOME	NA	unknown	NA	NA
P62277	RIBOSOME	RIBOSOME	1	1	1	0	0	0	RIBOSOME	1	RIBOSOME	NA	unknown	RPS13	Small ribosomal subunit protein uS15 (40S ribosomal protein S13)
P62277_H	unknown	RIBOSOME	0.999985	0.999965	0.999995	NA	0	0	RIBOSOME	1	RIBOSOME	NA	unknown	NA	NA
P62280	RIBOSOME	RIBOSOME	1	1	1	0	0	0	RIBOSOME	1	RIBOSOME	NA	unknown	RPS11	Small ribosomal subunit protein uS17 (40S ribosomal protein S11)
P62280_H	unknown	RIBOSOME	1	1	1	NA	0	0	RIBOSOME	1	RIBOSOME	NA	unknown	NA	NA
P62304	unknown	NUCLEUS	1	1	1	NA	0	0.000444444	NUCLEUS	0.999556	NUCLEUS	NA	unknown	SNRPE	Small nuclear ribonucleoprotein E (snRNP-E) (Sm protein E) (Sm-E) (SmE)
P62314	unknown	NUCLEUS	1	1	1	NA	0	0	NUCLEUS	1	NUCLEUS	NA	unknown	SNRPD1	Small nuclear ribonucleoprotein Sm D1 (Sm-D1) (Sm-D autoantigen) (snRNP core protein D1)
P62314_H	unknown	NUCLEUS	1	1	1	NA	0	0	NUCLEUS	1	NUCLEUS	NA	unknown	NA	NA
P62316	unknown	RIBOSOME	0.755295	0.185247	0.99971	NA	0.46	0	unknown	1	unknown	NA	unknown	SNRPD2 SNRPD1	Small nuclear ribonucleoprotein Sm D2 (Sm-D2) (snRNP core protein D2)
P62316_H	unknown	NUCLEUS	0.622253	0.247365	0.906222	NA	0.4	0	unknown	1	unknown	NA	unknown	NA	NA
P62318	unknown	NUCLEUS	1	0.999999	1	NA	0	0	NUCLEUS	1	NUCLEUS	NA	unknown	SNRPD3	Small nuclear ribonucleoprotein Sm D3 (Sm-D3) (snRNP core protein D3)
P62318_H	unknown	NUCLEUS	0.968419	0.922772	0.99074	NA	0.02	0	NUCLEUS	1	NUCLEUS	NA	unknown	NA	NA
P62328	xCYTOSKELETON	xCYTOSKELETON	1	1	1	0	0	0	xCYTOSKELETON	1	xCYTOSKELETON	NA	unknown	TMSB4X TB4X THYB4 TMSB4	Thymosin beta-4 (T beta-4) (Fx) [Cleaved into: Hemoregulatory peptide AcSDKP (Ac-Ser-Asp-Lys-Pro) (N-acetyl-SDKP) (AcSDKP) (Seraspenide)]
P62328_H	unknown	xCYTOSKELETON	1	1	1	NA	0	0	xCYTOSKELETON	1	xCYTOSKELETON	NA	unknown	NA	NA
[truncated: 2,499 more rows]

## Sheet: Col_Desc
Column	Description
rowname	Uniprot Accession Number, _H denotes heavy amino acid containing protein
markers	Subcellular marker classification. Proteins assigned as "unknown" were not used as markers
bandle.allocation	Predicted localization as calculated by Bandle, irrespective of probability.
bandle.probability	BANDLE allocation posterior
bandle.probability.lowerquantile	Lower quantile of the allocation probability distribution
bandle.probability.upperquantile	Upper quantile of the allocation probability distribution
bandle.mean.shannon	Mean Shannon entropy
bandle.differential.localisation	Probability of differential localization between control and treated condition
bandle.outlier	Probability of being an outlier. A high value indicates that the protein is unlikely to belong to any annotated class
bandle.allocation.pred	Predicted localization as calculated by Bandle after first pass threshold for localization probability
bandle.outlier.t	1 - outlier probability
bandle.allocation.pred.pred	Predicted localization as calculated by Bandle after second pass threshold for outlier probability
dl.estimate	Probability estimate for the differential localisation
dl.candidate	Differential localization candidate based on dl.estimate - values are DL candidate or unknown
Gene.Names	Gene names
Protein.names	Protein names
