# Supplementary material for: Simultaneous proteome localization and turnover analysis reveals spatiotemporal features of protein homeostasis disruptions
Source: Nat Commun. 2024 Mar 11;15:2207. doi: 10.1038/s41467-024-46600-5 (PMC10928085; doi:10.1038/s41467-024-46600-5)
Supplement: Supplementary file 12 — Supplementary Data 9 [file 41467_2024_46600_MOESM12_ESM.xlsx]

## Sheet: SuppDataS9_43a_EXPORT_Carfilzom
rowname	markers	bandle.allocation	bandle.probability	bandle.probability.lowerquantile	bandle.probability.upperquantile	bandle.mean.shannon	bandle.differential.localisation	bandle.outlier	bandle.allocation.pred	bandle.outlier.t	bandle.allocation.pred.pred	dl.estimate	dl.candidate	Gene.Names	Protein.names
A0AVT1	CYTOSOL	CYTOSOL	1	1	1	0	0	0	CYTOSOL	1	CYTOSOL	NA	unknown	UBA6 MOP4 UBE1L2	Ubiquitin-like modifier-activating enzyme 6 (Ubiquitin-activating enzyme 6) (EC 6.2.1.45) (Monocyte protein 4) (MOP-4) (Ubiquitin-activating enzyme E1-like protein 2) (E1-L2)
A0AVT1_H	unknown	CYTOSOL	0.999996	0.999992	0.999999	NA	0	0	CYTOSOL	1	CYTOSOL	NA	unknown	NA	NA
A1L0T0	unknown	ER/SR	1	1	1	NA	0	0	ER/SR	1	ER/SR	NA	unknown	ILVBL AHAS HACL2	2-hydroxyacyl-CoA lyase 2 (EC 4.1.2.-) (Acetolactate synthase-like protein) (IlvB-like protein)
A1L0T0_H	unknown	ER/SR	1	1	1	NA	0	0	ER/SR	1	ER/SR	NA	unknown	NA	NA
A2RRP1	unknown	ER/SR	1	1	1	NA	0	0	ER/SR	1	ER/SR	NA	unknown	NBAS NAG	NBAS subunit of NRZ tethering complex (Neuroblastoma-amplified gene protein) (Neuroblastoma-amplified sequence)
A2RRP1_H	unknown	ER/SR	1	1	1	NA	0	0	ER/SR	1	ER/SR	NA	unknown	NA	NA
A2RTX5	unknown	RIBOSOME_SMALL	1	1	1	NA	1	0.000444444	RIBOSOME_SMALL	0.999556	RIBOSOME_SMALL	1	DL candidate	TARS3 TARSL2	Threonine--tRNA ligase 2, cytoplasmic (EC 6.1.1.3) (Threonyl-tRNA synthetase) (ThrRS) (Threonyl-tRNA synthetase protein 3)
A2RTX5_H	unknown	LYSOSOME/JUNCTION	0.92622	0.522399	0.999997	NA	1	0.999556	LYSOSOME/JUNCTION	0.000444444	unknown	1	DL candidate	NA	NA
A3KMH1	unknown	PM/SARCOLEMMA	0.999999	0.999997	1	NA	1	0	PM/SARCOLEMMA	1	PM/SARCOLEMMA	1	DL candidate	VWA8 KIAA0564	von Willebrand factor A domain-containing protein 8 (PEX7-binding protein 2) (P7BP2)
A3KMH1_H	unknown	PM/SARCOLEMMA	0.996278	0.990338	0.99894	NA	0.12	0.000444444	PM/SARCOLEMMA	0.999556	PM/SARCOLEMMA	NA	unknown	NA	NA
A5A3E0	unknown	LYSOSOME/JUNCTION	1	1	1	NA	0.848	0	LYSOSOME/JUNCTION	1	LYSOSOME/JUNCTION	NA	unknown	POTEF A26C1B	POTE ankyrin domain family member F (ANKRD26-like family C member 1B) (Chimeric POTE-actin protein)
A5YKK6	unknown	PM/SARCOLEMMA	0.998772	0.996786	0.999666	NA	0.004	0	PM/SARCOLEMMA	1	PM/SARCOLEMMA	NA	unknown	CNOT1 CDC39 KIAA1007 NOT1 AD-005	CCR4-NOT transcription complex subunit 1 (CCR4-associated factor 1) (Negative regulator of transcription subunit 1 homolog) (NOT1H) (hNOT1)
A5YKK6_H	unknown	PM/SARCOLEMMA	0.97401	0.942991	0.989909	NA	0.036	0	PM/SARCOLEMMA	1	PM/SARCOLEMMA	NA	unknown	NA	NA
A6NDG6	unknown	CYTOSOL	1	1	1	NA	0	0	CYTOSOL	1	CYTOSOL	NA	unknown	PGP	Glycerol-3-phosphate phosphatase (G3PP) (EC 3.1.3.21) (Aspartate-based ubiquitous Mg(2+)-dependent phosphatase) (AUM) (EC 3.1.3.48) (Phosphoglycolate phosphatase) (PGP)
A6NDG6_H	unknown	GA	0.999595	0.999252	0.999801	NA	1	0	GA	1	GA	1	DL candidate	NA	NA
A6NHT5	unknown	yRIBOSOME_LARGE	1	1	1	NA	0	0	yRIBOSOME_LARGE	1	yRIBOSOME_LARGE	NA	unknown	HMX3 NKX-5.1 NKX5-1	Homeobox protein HMX3 (Homeobox protein H6 family member 3) (Homeobox protein Nkx-5.1)
A6NHT5_H	unknown	yRIBOSOME_LARGE	1	0.999999	1	NA	0	0	yRIBOSOME_LARGE	1	yRIBOSOME_LARGE	NA	unknown	NA	NA
A8MWY0	unknown	PM/SARCOLEMMA	1	0.999999	1	NA	0.98	0	PM/SARCOLEMMA	1	PM/SARCOLEMMA	1	DL candidate	ELAPOR2 EIG121L KIAA1324L	Endosome/lysosome-associated apoptosis and autophagy regulator family member 2 (Estrogen-induced gene 121-like protein) (hEIG121L)
A8MXV4	unknown	PM/SARCOLEMMA	0.826902	0.545304	0.989551	NA	0.996	0.995111	unknown	0.00488889	unknown	1	DL candidate	NUDT19	Acyl-coenzyme A diphosphatase NUDT19 (EC 3.6.1.-) (Nucleoside diphosphate-linked moiety X motif 19) (Nudix motif 19)
E9PAV3	unknown	yRIBOSOME_LARGE	0.660456	0.26356	0.913389	NA	0.332	0	unknown	1	unknown	NA	unknown	NACA	Nascent polypeptide-associated complex subunit alpha, muscle-specific form (Alpha-NAC, muscle-specific form) (skNAC)
E9PAV3_H	unknown	yRIBOSOME_LARGE	0.999998	0.999995	1	NA	0.012	0	yRIBOSOME_LARGE	1	yRIBOSOME_LARGE	NA	unknown	NA	NA
L0R6Q1	unknown	MITOCHONDRION	1	1	1	NA	0	0.0351111	MITOCHONDRION	0.964889	MITOCHONDRION	NA	unknown	SLC35A4	SLC35A4 upstream open reading frame protein
O00116	PEROXISOME	PEROXISOME	1	1	1	0	0	0	PEROXISOME	1	PEROXISOME	NA	unknown	AGPS AAG5	Alkyldihydroxyacetonephosphate synthase, peroxisomal (Alkyl-DHAP synthase) (EC 2.5.1.26) (Aging-associated gene 5 protein) (Alkylglycerone-phosphate synthase)
O00116_H	unknown	PEROXISOME	1	1	1	NA	0	0	PEROXISOME	1	PEROXISOME	NA	unknown	NA	NA
O00151	unknown	xSARCOPLASM	0.6712	0.382211	0.878944	NA	0.332	0.00133333	unknown	0.998667	unknown	NA	unknown	PDLIM1 CLIM1 CLP36	PDZ and LIM domain protein 1 (C-terminal LIM domain protein 1) (Elfin) (LIM domain protein CLP-36)
O00151_H	unknown	CYTOSOL	0.999972	0.999933	0.999991	NA	0.996	0	CYTOSOL	1	CYTOSOL	1	DL candidate	NA	NA
O00154	unknown	CYTOSOL	0.999999	0.999998	1	NA	0	0	CYTOSOL	1	CYTOSOL	NA	unknown	ACOT7 BACH	Cytosolic acyl coenzyme A thioester hydrolase (EC 3.1.2.2) (Acyl-CoA thioesterase 7) (Brain acyl-CoA hydrolase) (BACH) (hBACH) (CTE-IIa) (CTE-II) (Long chain acyl-CoA thioester hydrolase)
O00154_H	unknown	CYTOSOL	0.722186	0.533659	0.865458	NA	0.276	0.00444444	unknown	0.995556	unknown	NA	unknown	NA	NA
O00161	PM/SARCOLEMMA	PM/SARCOLEMMA	1	1	1	0	0	0	PM/SARCOLEMMA	1	PM/SARCOLEMMA	NA	unknown	SNAP23	Synaptosomal-associated protein 23 (SNAP-23) (Vesicle-membrane fusion protein SNAP-23)
O00161_H	unknown	PM/SARCOLEMMA	1	1	1	NA	1	0	PM/SARCOLEMMA	1	PM/SARCOLEMMA	1	DL candidate	NA	NA
O00170	unknown	GA	0.99997	0.999936	0.999988	NA	1	0	GA	1	GA	1	DL candidate	AIP XAP2	AH receptor-interacting protein (AIP) (Aryl-hydrocarbon receptor-interacting protein) (HBV X-associated protein 2) (XAP-2) (Immunophilin homolog ARA9)
O00170_H	unknown	CYTOSOL	0.999998	0.999996	0.999999	NA	0	0	CYTOSOL	1	CYTOSOL	NA	unknown	NA	NA
O00178	unknown	GA	1	1	1	NA	1	0	GA	1	GA	1	DL candidate	GTPBP1	GTP-binding protein 1 (G-protein 1) (GP-1) (GP1)
O00178_H	unknown	GA	0.999982	0.999938	1	NA	1	0	GA	1	GA	1	DL candidate	NA	NA
O00189	unknown	GA	0.999965	0.999606	0.999998	NA	0.348	0.0831111	GA	0.916889	GA	NA	unknown	AP4M1 MUARP2	AP-4 complex subunit mu-1 (AP-4 adaptor complex mu subunit) (Adaptor-related protein complex 4 subunit mu-1) (Mu subunit of AP-4) (Mu-adaptin-related protein 2) (mu-ARP2) (Mu4-adaptin) (mu4)
O00192	unknown	PM/SARCOLEMMA	1	1	1	NA	1	0	PM/SARCOLEMMA	1	PM/SARCOLEMMA	1	DL candidate	ARVCF	Splicing regulator ARVCF (Armadillo repeat protein deleted in velo-cardio-facial syndrome)
O00192_H	unknown	PM/SARCOLEMMA	0.998114	0.99461	0.999554	NA	1	0.000888889	PM/SARCOLEMMA	0.999111	PM/SARCOLEMMA	1	DL candidate	NA	NA
O00193	unknown	CYTOSOL	0.989768	0.975213	0.996651	NA	0.996	0	CYTOSOL	1	CYTOSOL	1	DL candidate	SMAP C11orf58	Small acidic protein
O00193_H	unknown	xSARCOPLASM	1	1	1	NA	0	0	xSARCOPLASM	1	xSARCOPLASM	NA	unknown	NA	NA
O00203	unknown	GA	1	0.999999	1	NA	1	0	GA	1	GA	1	DL candidate	AP3B1 ADTB3A	AP-3 complex subunit beta-1 (Adaptor protein complex AP-3 subunit beta-1) (Adaptor-related protein complex 3 subunit beta-1) (Beta-3A-adaptin) (Clathrin assembly protein complex 3 beta-1 large chain)
O00203_H	unknown	GA	0.999999	0.999999	1	NA	1	0	GA	1	GA	1	DL candidate	NA	NA
O00217	unknown	MITOCHONDRION	1	1	1	NA	0	0	MITOCHONDRION	1	MITOCHONDRION	NA	unknown	NDUFS8	NADH dehydrogenase [ubiquinone] iron-sulfur protein 8, mitochondrial (EC 7.1.1.2) (Complex I-23kD) (CI-23kD) (NADH-ubiquinone oxidoreductase 23 kDa subunit) (TYKY subunit)
O00217_H	unknown	MITOCHONDRION	1	1	1	NA	0.84	0	MITOCHONDRION	1	MITOCHONDRION	NA	unknown	NA	NA
O00231	PROTEASOME	PROTEASOME	1	1	1	0	0	0	PROTEASOME	1	PROTEASOME	NA	unknown	PSMD11	26S proteasome non-ATPase regulatory subunit 11 (26S proteasome regulatory subunit RPN6) (26S proteasome regulatory subunit S9) (26S proteasome regulatory subunit p44.5)
O00231_H	unknown	PROTEASOME	1	1	1	NA	0	0	PROTEASOME	1	PROTEASOME	NA	unknown	NA	NA
O00232	PROTEASOME	PROTEASOME	1	1	1	0	0	0	PROTEASOME	1	PROTEASOME	NA	unknown	PSMD12	26S proteasome non-ATPase regulatory subunit 12 (26S proteasome regulatory subunit RPN5) (26S proteasome regulatory subunit p55)
O00232_H	unknown	PROTEASOME	1	1	1	NA	0	0	PROTEASOME	1	PROTEASOME	NA	unknown	NA	NA
O00233	unknown	xSARCOPLASM	0.999998	0.999995	0.999999	NA	0	0	xSARCOPLASM	1	xSARCOPLASM	NA	unknown	PSMD9	26S proteasome non-ATPase regulatory subunit 9 (26S proteasome regulatory subunit p27)
O00233_H	unknown	xSARCOPLASM	0.938591	0.883213	0.972007	NA	0.092	0	xSARCOPLASM	1	xSARCOPLASM	NA	unknown	NA	NA
O00244	unknown	xSARCOPLASM	1	1	1	NA	0	0	xSARCOPLASM	1	xSARCOPLASM	NA	unknown	ATOX1 HAH1	Copper transport protein ATOX1 (Metal transport protein ATX1)
O00264	ER/SR	ER/SR	1	1	1	0	0	0	ER/SR	1	ER/SR	NA	unknown	PGRMC1 HPR6.6 PGRMC	Membrane-associated progesterone receptor component 1 (mPR) (Dap1) (IZA)
O00264_H	unknown	ER/SR	1	1	1	NA	0.512	0	ER/SR	1	ER/SR	NA	unknown	NA	NA
O00267_H	unknown	GA	0.975088	0.950704	0.998353	NA	0.964	0	GA	1	GA	NA	unknown	NA	NA
O00273	unknown	CYTOSOL	0.999999	0.999999	1	NA	0	0	CYTOSOL	1	CYTOSOL	NA	unknown	DFFA DFF1 DFF45 H13	DNA fragmentation factor subunit alpha (DNA fragmentation factor 45 kDa subunit) (DFF-45) (Inhibitor of CAD) (ICAD)
O00273_H	unknown	xSARCOPLASM	0.968359	0.928995	0.991965	NA	0.028	0	xSARCOPLASM	1	xSARCOPLASM	NA	unknown	NA	NA
O00291	unknown	PM/SARCOLEMMA	0.999551	0.999037	0.99983	NA	1	0.000444444	PM/SARCOLEMMA	0.999556	PM/SARCOLEMMA	1	DL candidate	HIP1	Huntingtin-interacting protein 1 (HIP-1) (Huntingtin-interacting protein I) (HIP-I)
O00299	unknown	xSARCOPLASM	1	1	1	NA	0	0	xSARCOPLASM	1	xSARCOPLASM	NA	unknown	CLIC1 G6 NCC27	Chloride intracellular channel protein 1 (Chloride channel ABP) (Nuclear chloride ion channel 27) (NCC27) (Regulatory nuclear chloride ion channel protein) (hRNCC)
O00299_H	unknown	xSARCOPLASM	0.999993	0.999926	0.999999	NA	0.04	0	xSARCOPLASM	1	xSARCOPLASM	NA	unknown	NA	NA
O00303	unknown	RIBOSOME_SMALL	0.877973	0.448139	0.99525	NA	0.884	0.0693333	unknown	0.930667	unknown	NA	unknown	EIF3F EIF3S5	Eukaryotic translation initiation factor 3 subunit F (eIF3f) (Deubiquitinating enzyme eIF3f) (EC 3.4.19.12) (Eukaryotic translation initiation factor 3 subunit 5) (eIF-3-epsilon) (eIF3 p47)
O00303_H	unknown	RIBOSOME_SMALL	0.99988	0.999444	0.999992	NA	0	0	RIBOSOME_SMALL	1	RIBOSOME_SMALL	NA	unknown	NA	NA
O00330	unknown	MITOCHONDRION	1	1	1	NA	0	0	MITOCHONDRION	1	MITOCHONDRION	NA	unknown	PDHX PDX1	Pyruvate dehydrogenase protein X component, mitochondrial (Dihydrolipoamide dehydrogenase-binding protein of pyruvate dehydrogenase complex) (E3-binding protein) (E3BP) (Lipoyl-containing pyruvate dehydrogenase complex component X) (proX)
O00330_H	unknown	MITOCHONDRION	1	1	1	NA	0	0	MITOCHONDRION	1	MITOCHONDRION	NA	unknown	NA	NA
O00399	unknown	GA	1	1	1	NA	1	0.00133333	GA	0.998667	GA	1	DL candidate	DCTN6 WS3	Dynactin subunit 6 (Dynactin subunit p27) (Protein WS-3)
O00399_H	unknown	GA	1	1	1	NA	1	0	GA	1	GA	1	DL candidate	NA	NA
O00401_H	unknown	GA	0.999703	0.999343	0.999915	NA	0	0	GA	1	GA	NA	unknown	NA	NA
O00410	unknown	CYTOSOL	0.999999	0.999998	1	NA	0	0	CYTOSOL	1	CYTOSOL	NA	unknown	IPO5 KPNB3 RANBP5	Importin-5 (Imp5) (Importin subunit beta-3) (Karyopherin beta-3) (Ran-binding protein 5) (RanBP5)
O00410_H	unknown	CYTOSOL	0.979416	0.957265	0.991319	NA	0.012	0	CYTOSOL	1	CYTOSOL	NA	unknown	NA	NA
O00422_H	unknown	NUCLEUS	1	1	1	NA	0	0	NUCLEUS	1	NUCLEUS	NA	unknown	NA	NA
O00425	unknown	yRIBOSOME_LARGE	0.985919	0.961783	0.996215	NA	0.984	0	yRIBOSOME_LARGE	1	yRIBOSOME_LARGE	1	DL candidate	IGF2BP3 IMP3 KOC1 VICKZ3	Insulin-like growth factor 2 mRNA-binding protein 3 (IGF2 mRNA-binding protein 3) (IMP-3) (IGF-II mRNA-binding protein 3) (KH domain-containing protein overexpressed in cancer) (hKOC) (VICKZ family member 3)
O00425_H	unknown	yRIBOSOME_LARGE	0.999936	0.999832	0.999982	NA	1	0	yRIBOSOME_LARGE	1	yRIBOSOME_LARGE	1	DL candidate	NA	NA
O00429	unknown	PM/SARCOLEMMA	0.73763	0.460083	0.916028	NA	0.412	0.00266667	unknown	0.997333	unknown	NA	unknown	DNM1L DLP1 DRP1	Dynamin-1-like protein (EC 3.6.5.5) (Dnm1p/Vps1p-like protein) (DVLP) (Dynamin family member proline-rich carboxyl-terminal domain less) (Dymple) (Dynamin-like protein) (Dynamin-like protein 4) (Dynamin-like protein IV) (HdynIV) (Dynamin-related protein 1)
O00429_H	unknown	GA	0.999999	0.999998	1	NA	1	0	GA	1	GA	1	DL candidate	NA	NA
O00442	unknown	GA	0.999999	0.999997	0.999999	NA	1	0	GA	1	GA	1	DL candidate	RTCA RPC RPC1 RTC1 RTCD1	RNA 3'-terminal phosphate cyclase (RNA cyclase) (RNA-3'-phosphate cyclase) (EC 6.5.1.4) (RNA terminal phosphate cyclase domain-containing protein 1) (RTC domain-containing protein 1)
O00461_H	unknown	RIBOSOME_SMALL	0.999967	0.999991	1	NA	1	0	RIBOSOME_SMALL	1	RIBOSOME_SMALL	1	DL candidate	NA	NA
O00462_H	unknown	PM/SARCOLEMMA	0.99994	0.999862	0.999977	NA	1	0	PM/SARCOLEMMA	1	PM/SARCOLEMMA	1	DL candidate	NA	NA
O00469	unknown	ER/SR	1	1	1	NA	0	0	ER/SR	1	ER/SR	NA	unknown	PLOD2	Procollagen-lysine,2-oxoglutarate 5-dioxygenase 2 (EC 1.14.11.4) (Lysyl hydroxylase 2) (LH2)
O00469_H	unknown	ER/SR	1	0.999999	1	NA	0	0	ER/SR	1	ER/SR	NA	unknown	NA	NA
O00471	unknown	PM/SARCOLEMMA	0.999979	0.999944	0.999995	NA	0	0	PM/SARCOLEMMA	1	PM/SARCOLEMMA	NA	unknown	EXOC5 SEC10 SEC10L1	Exocyst complex component 5 (Exocyst complex component Sec10) (hSec10)
O00471_H	unknown	ER/SR	0.932773	0.817365	0.982547	NA	0.944	0.000888889	ER/SR	0.999111	ER/SR	NA	unknown	NA	NA
O00483	unknown	MITOCHONDRION	1	1	1	NA	0	0	MITOCHONDRION	1	MITOCHONDRION	NA	unknown	NDUFA4	Cytochrome c oxidase subunit NDUFA4 (Complex I-MLRQ) (CI-MLRQ) (NADH-ubiquinone oxidoreductase MLRQ subunit)
O00483_H	unknown	MITOCHONDRION	1	1	1	NA	0	0	MITOCHONDRION	1	MITOCHONDRION	NA	unknown	NA	NA
O00487	PROTEASOME	PROTEASOME	1	1	1	0	0	0	PROTEASOME	1	PROTEASOME	NA	unknown	PSMD14 POH1	26S proteasome non-ATPase regulatory subunit 14 (EC 3.4.19.-) (26S proteasome regulatory subunit RPN11) (26S proteasome-associated PAD1 homolog 1)
O00487_H	unknown	PROTEASOME	1	1	1	NA	0	0	PROTEASOME	1	PROTEASOME	NA	unknown	NA	NA
O00505	unknown	CYTOSOL	0.999999	0.999999	1	NA	0	0	CYTOSOL	1	CYTOSOL	NA	unknown	KPNA3 QIP2	Importin subunit alpha-4 (Importin alpha Q2) (Qip2) (Karyopherin subunit alpha-3) (SRP1-gamma)
O00505_H	unknown	CYTOSOL	0.958301	0.89638	0.98851	NA	0.04	0	CYTOSOL	1	CYTOSOL	NA	unknown	NA	NA
O00534	unknown	GA	0.999996	0.999992	1	NA	1	0	GA	1	GA	1	DL candidate	VWA5A BCSC1 LOH11CR2A	von Willebrand factor A domain-containing protein 5A (Breast cancer suppressor candidate 1) (BCSC-1) (Loss of heterozygosity 11 chromosomal region 2 gene A protein)
O00560	unknown	PM/SARCOLEMMA	0.999958	0.99988	0.999999	NA	1	0	PM/SARCOLEMMA	1	PM/SARCOLEMMA	1	DL candidate	SDCBP MDA9 SYCL	Syntenin-1 (Melanoma differentiation-associated protein 9) (MDA-9) (Pro-TGF-alpha cytoplasmic domain-interacting protein 18) (TACIP18) (Scaffold protein Pbp1) (Syndecan-binding protein 1)
O00560_H	unknown	LYSOSOME/JUNCTION	1	1	1	NA	1	0.94	LYSOSOME/JUNCTION	0.06	unknown	1	DL candidate	NA	NA
O00567	NUCLEUS	NUCLEUS	1	1	1	0	0	0	NUCLEUS	1	NUCLEUS	NA	unknown	NOP56 NOL5A	Nucleolar protein 56 (Nucleolar protein 5A)
O00571	unknown	NUCLEUS	0.999995	0.999976	1	NA	0.776	0	NUCLEUS	1	NUCLEUS	NA	unknown	DDX3X DBX DDX3	ATP-dependent RNA helicase DDX3X (EC 3.6.4.13) (CAP-Rf) (DEAD box protein 3, X-chromosomal) (DEAD box, X isoform) (DBX) (Helicase-like protein 2) (HLP2)
O00571_H	unknown	NUCLEUS	0.999948	0.999843	0.99999	NA	0	0	NUCLEUS	1	NUCLEUS	NA	unknown	NA	NA
O00629	unknown	CYTOSOL	0.999999	0.999998	1	NA	0	0	CYTOSOL	1	CYTOSOL	NA	unknown	KPNA4 QIP1	Importin subunit alpha-3 (Importin alpha Q1) (Qip1) (Karyopherin subunit alpha-4)
O00629_H	unknown	CYTOSOL	0.997585	0.99514	0.999005	NA	0	0	CYTOSOL	1	CYTOSOL	NA	unknown	NA	NA
O00743	unknown	CYTOSOL	0.833948	0.678835	0.93248	NA	0.152	0	unknown	1	unknown	NA	unknown	PPP6C PPP6	Serine/threonine-protein phosphatase 6 catalytic subunit (PP6C) (EC 3.1.3.16) [Cleaved into: Serine/threonine-protein phosphatase 6 catalytic subunit, N-terminally processed]
O00743_H	unknown	CYTOSOL	0.983478	0.967254	0.993225	NA	0.02	0	CYTOSOL	1	CYTOSOL	NA	unknown	NA	NA
O00754	LYSOSOME/JUNCTION	LYSOSOME/JUNCTION	1	1	1	0	0	0	LYSOSOME/JUNCTION	1	LYSOSOME/JUNCTION	NA	unknown	MAN2B1 LAMAN MANB	Lysosomal alpha-mannosidase (Laman) (EC 3.2.1.24) (Lysosomal acid alpha-mannosidase) (Mannosidase alpha class 2B member 1) (Mannosidase alpha-B) [Cleaved into: Lysosomal alpha-mannosidase A peptide; Lysosomal alpha-mannosidase B peptide; Lysosomal alpha-mannosidase C peptide; Lysosomal alpha-mannosidase D peptide; Lysosomal alpha-mannosidase E peptide]
O00754_H	unknown	PM/SARCOLEMMA	1	1	1	NA	1	0	PM/SARCOLEMMA	1	PM/SARCOLEMMA	1	DL candidate	NA	NA
O00764	unknown	GA	0.999954	0.999915	0.999977	NA	1	0	GA	1	GA	1	DL candidate	PDXK C21orf124 C21orf97 PKH PNK PRED79	Pyridoxal kinase (EC 2.7.1.35) (Pyridoxine kinase)
O00767_H	unknown	ER/SR	1	1	1	NA	0	0	ER/SR	1	ER/SR	NA	unknown	NA	NA
O14530_H	unknown	PROTEASOME	0.999884	0.999404	0.999997	NA	1	0	PROTEASOME	1	PROTEASOME	1	DL candidate	NA	NA
O14531	unknown	GA	1	1	1	NA	1	0	GA	1	GA	1	DL candidate	DPYSL4 CRMP3 ULIP4	Dihydropyrimidinase-related protein 4 (DRP-4) (Collapsin response mediator protein 3) (CRMP-3) (UNC33-like phosphoprotein 4) (ULIP-4)
O14531_H	unknown	GA	1	0.999999	1	NA	1	0.000888889	GA	0.999111	GA	1	DL candidate	NA	NA
O14545_H	unknown	CYTOSOL	0.999984	0.999965	0.999997	NA	0.236	0	CYTOSOL	1	CYTOSOL	NA	unknown	NA	NA
O14548	MITOCHONDRION	MITOCHONDRION	1	1	1	0	0	0	MITOCHONDRION	1	MITOCHONDRION	NA	unknown	COX7A2L COX7AR COX7RP	Cytochrome c oxidase subunit 7A-related protein, mitochondrial (COX7a-related protein) (Cytochrome c oxidase subunit VIIa-related protein) (EB1)
O14548_H	unknown	MITOCHONDRION	0.999303	0.998504	0.999834	NA	0.008	0	MITOCHONDRION	1	MITOCHONDRION	NA	unknown	NA	NA
O14561	unknown	MITOCHONDRION	1	1	1	NA	0.336	0	MITOCHONDRION	1	MITOCHONDRION	NA	unknown	NDUFAB1	Acyl carrier protein, mitochondrial (ACP) (CI-SDAP) (NADH-ubiquinone oxidoreductase 9.6 kDa subunit)
O14561_H	unknown	MITOCHONDRION	1	1	1	NA	0.016	0	MITOCHONDRION	1	MITOCHONDRION	NA	unknown	NA	NA
O14562	unknown	RIBOSOME_SMALL	0.999996	0.999986	1	NA	1	0.00177778	RIBOSOME_SMALL	0.998222	RIBOSOME_SMALL	1	DL candidate	UBFD1 UBPH	Ubiquitin domain-containing protein UBFD1 (Ubiquitin-binding protein homolog)
O14562_H	unknown	RIBOSOME_SMALL	0.983181	0.905567	0.999337	NA	1	0	RIBOSOME_SMALL	1	RIBOSOME_SMALL	1	DL candidate	NA	NA
O14576_H	unknown	yRIBOSOME_LARGE	0.970868	0.902526	0.99514	NA	0.996	0.0106667	yRIBOSOME_LARGE	0.989333	yRIBOSOME_LARGE	1	DL candidate	NA	NA
O14579	unknown	GA	0.999966	0.999842	0.999999	NA	1	0	GA	1	GA	1	DL candidate	COPE	Coatomer subunit epsilon (Epsilon-coat protein) (Epsilon-COP)
O14579_H	unknown	GA	0.892971	0.738971	0.969439	NA	1	0	unknown	1	unknown	1	DL candidate	NA	NA
O14602	unknown	RIBOSOME_SMALL	0.999996	0.999985	1	NA	1	0	RIBOSOME_SMALL	1	RIBOSOME_SMALL	1	DL candidate	EIF1AY	Eukaryotic translation initiation factor 1A, Y-chromosomal (eIF-1A Y isoform) (eIF1A Y isoform) (Eukaryotic translation initiation factor 4C) (eIF-4C)
O14602_H	unknown	NUCLEUS	0.998993	0.994645	0.999982	NA	0.98	0.004	NUCLEUS	0.996	NUCLEUS	1	DL candidate	NA	NA
O14617	unknown	GA	0.999999	0.999998	1	NA	1	0	GA	1	GA	1	DL candidate	AP3D1 PRO0039	AP-3 complex subunit delta-1 (AP-3 complex subunit delta) (Adaptor-related protein complex 3 subunit delta-1) (Delta-adaptin)
O14617_H	unknown	GA	1	1	1	NA	1	0	GA	1	GA	1	DL candidate	NA	NA
O14618	unknown	xSARCOPLASM	1	1	1	NA	0	0	xSARCOPLASM	1	xSARCOPLASM	NA	unknown	CCS	Copper chaperone for superoxide dismutase (Superoxide dismutase copper chaperone)
O14639	unknown	LYSOSOME/JUNCTION	0.999931	0.999812	0.999983	NA	0	0	LYSOSOME/JUNCTION	1	LYSOSOME/JUNCTION	NA	unknown	ABLIM1 ABLIM KIAA0059 LIMAB1	Actin-binding LIM protein 1 (abLIM-1) (Actin-binding LIM protein family member 1) (Actin-binding double zinc finger protein) (LIMAB1) (Limatin)
O14639_H	unknown	LYSOSOME/JUNCTION	0.999722	0.999242	0.999932	NA	0	0	LYSOSOME/JUNCTION	1	LYSOSOME/JUNCTION	NA	unknown	NA	NA
O14653	unknown	ER/SR	1	1	1	NA	1	0	ER/SR	1	ER/SR	1	DL candidate	GOSR2 GS27	Golgi SNAP receptor complex member 2 (27 kDa Golgi SNARE protein) (Membrin)
O14653_H	unknown	ER/SR	0.996199	0.989245	0.99902	NA	0.992	0.000444444	ER/SR	0.999556	ER/SR	1	DL candidate	NA	NA
O14656	unknown	ER/SR	1	1	1	NA	0	0	ER/SR	1	ER/SR	NA	unknown	TOR1A DQ2 DYT1 TA TORA	Torsin-1A (Dystonia 1 protein) (Torsin ATPase-1A) (EC 3.6.4.-) (Torsin family 1 member A)
O14662_H	unknown	ER/SR	0.959949	0.879006	0.992133	NA	0.932	0.0266667	ER/SR	0.973333	ER/SR	NA	unknown	NA	NA
O14730_H	unknown	RIBOSOME_SMALL	1	1	1	NA	0	0	RIBOSOME_SMALL	1	RIBOSOME_SMALL	NA	unknown	NA	NA
O14734	PEROXISOME	PEROXISOME	1	1	1	0	0	0	PEROXISOME	1	PEROXISOME	NA	unknown	ACOT8 ACTEIII PTE1	Acyl-coenzyme A thioesterase 8 (Acyl-CoA thioesterase 8) (EC 3.1.2.1) (EC 3.1.2.11) (EC 3.1.2.2) (EC 3.1.2.3) (EC 3.1.2.5) (Choloyl-coenzyme A thioesterase) (EC 3.1.2.27) (HIV-Nef-associated acyl-CoA thioesterase) (Peroxisomal acyl-CoA thioesterase 2) (PTE-2) (Peroxisomal acyl-coenzyme A thioester hydrolase 1) (PTE-1) (Peroxisomal long-chain acyl-CoA thioesterase 1) (Thioesterase II) (hACTE-III) …
O14734_H	unknown	PEROXISOME	1	1	1	NA	0	0	PEROXISOME	1	PEROXISOME	NA	unknown	NA	NA
O14735_H	unknown	ER/SR	1	1	1	NA	0	0	ER/SR	1	ER/SR	NA	unknown	NA	NA
O14737	unknown	CYTOSOL	0.996531	0.99237	0.998728	NA	0.996	0	CYTOSOL	1	CYTOSOL	1	DL candidate	PDCD5 TFAR19	Programmed cell death protein 5 (TF-1 cell apoptosis-related protein 19) (Protein TFAR19)
O14737_H	unknown	CYTOSOL	1	1	1	NA	1	0	CYTOSOL	1	CYTOSOL	1	DL candidate	NA	NA
O14744	unknown	CYTOSOL	0.992473	0.976266	0.998692	NA	1	0.0306667	CYTOSOL	0.969333	CYTOSOL	1	DL candidate	PRMT5 HRMT1L5 IBP72 JBP1 SKB1	Protein arginine N-methyltransferase 5 (PRMT5) (EC 2.1.1.320) (72 kDa ICln-binding protein) (Histone-arginine N-methyltransferase PRMT5) (Jak-binding protein 1) (Shk1 kinase-binding protein 1 homolog) (SKB1 homolog) (SKB1Hs) [Cleaved into: Protein arginine N-methyltransferase 5, N-terminally processed]
O14744_H	unknown	CYTOSOL	0.993965	0.980066	0.998994	NA	1	0.0413333	CYTOSOL	0.958667	CYTOSOL	1	DL candidate	NA	NA
O14773	unknown	PM/SARCOLEMMA	0.999998	0.999997	0.999999	NA	1	0	PM/SARCOLEMMA	1	PM/SARCOLEMMA	1	DL candidate	TPP1 CLN2 GIG1 UNQ267/PRO304	Tripeptidyl-peptidase 1 (TPP-1) (EC 3.4.14.9) (Cell growth-inhibiting gene 1 protein) (Lysosomal pepstatin-insensitive protease) (LPIC) (Tripeptidyl aminopeptidase) (Tripeptidyl-peptidase I) (TPP-I)
O14776	unknown	NUCLEUS	0.989075	0.914278	1	NA	1	0	NUCLEUS	1	NUCLEUS	1	DL candidate	TCERG1 CA150 TAF2S	Transcription elongation regulator 1 (TATA box-binding protein-associated factor 2S) (Transcription factor CA150)
O14787	unknown	ER/SR	1	1	1	NA	1	1	ER/SR	0	unknown	1	DL candidate	TNPO2	Transportin-2 (Karyopherin beta-2b)
O14807_H	unknown	PM/SARCOLEMMA	1	1	1	NA	0.996	0	PM/SARCOLEMMA	1	PM/SARCOLEMMA	1	DL candidate	NA	NA
O14818	PROTEASOME	PROTEASOME	1	1	1	0	0	0	PROTEASOME	1	PROTEASOME	NA	unknown	PSMA7 HSPC	Proteasome subunit alpha type-7 (Proteasome subunit RC6-1) (Proteasome subunit XAPC7)
O14818_H	unknown	PROTEASOME	1	1	1	NA	0	0	PROTEASOME	1	PROTEASOME	NA	unknown	NA	NA
O14828	unknown	NUCLEUS	0.999999	0.999998	1	NA	1	0	NUCLEUS	1	NUCLEUS	1	DL candidate	SCAMP3 C1orf3 PROPIN1	Secretory carrier-associated membrane protein 3 (Secretory carrier membrane protein 3)
O14828_H	unknown	yRIBOSOME_LARGE	0.621698	0	0.955184	NA	0.996	0.139556	unknown	0.860444	unknown	1	DL candidate	NA	NA
O14832_H	unknown	GA	0.7391	0	0.928014	NA	0.208	0.00222222	unknown	0.997778	unknown	NA	unknown	NA	NA
O14841	unknown	GA	0.779511	0.57964	0.988353	NA	0.796	0.000444444	unknown	0.999556	unknown	NA	unknown	OPLAH	5-oxoprolinase (EC 3.5.2.9) (5-oxo-L-prolinase) (5-OPase) (Pyroglutamase)
O14880	unknown	MITOCHONDRION	1	1	1	NA	0	0	MITOCHONDRION	1	MITOCHONDRION	NA	unknown	MGST3	Glutathione S-transferase 3, mitochondrial (GST-3) (EC 2.5.1.-) (Glutathione peroxidase MGST3) (EC 1.11.1.-) (LTC4 synthase MGST3) (EC 4.4.1.20)
O14880_H	unknown	MITOCHONDRION	1	1	1	NA	0	0	MITOCHONDRION	1	MITOCHONDRION	NA	unknown	NA	NA
O14907	unknown	xSARCOPLASM	1	1	1	NA	0	0.00488889	xSARCOPLASM	0.995111	xSARCOPLASM	NA	unknown	TAX1BP3 TIP1	Tax1-binding protein 3 (Glutaminase-interacting protein 3) (Tax interaction protein 1) (TIP-1) (Tax-interacting protein 1)
O14907_H	unknown	xSARCOPLASM	1	1	1	NA	0	0.973333	xSARCOPLASM	0.0266667	unknown	NA	unknown	NA	NA
O14908	unknown	GA	0.999999	0.999998	1	NA	1	0	GA	1	GA	1	DL candidate	GIPC1 C19orf3 GIPC RGS19IP1	PDZ domain-containing protein GIPC1 (GAIP C-terminus-interacting protein) (RGS-GAIP-interacting protein) (RGS19-interacting protein 1) (Synectin) (Tax interaction protein 2) (TIP-2)
O14908_H	unknown	GA	0.999999	0.999997	1	NA	0.884	0	GA	1	GA	NA	unknown	NA	NA
O14925	MITOCHONDRION	MITOCHONDRION	1	1	1	0	0	0	MITOCHONDRION	1	MITOCHONDRION	NA	unknown	TIMM23 TIM23	Mitochondrial import inner membrane translocase subunit Tim23
O14929_H	unknown	CYTOSOL	0.99948	0.99905	0.999758	NA	0	0	CYTOSOL	1	CYTOSOL	NA	unknown	NA	NA
O14936	unknown	PM/SARCOLEMMA	1	1	1	NA	0.992	0	PM/SARCOLEMMA	1	PM/SARCOLEMMA	1	DL candidate	CASK LIN2	Peripheral plasma membrane protein CASK (hCASK) (EC 2.7.11.1) (Calcium/calmodulin-dependent serine protein kinase) (Protein lin-2 homolog)
O14936_H	unknown	PM/SARCOLEMMA	0.999999	0.999997	1	NA	0.488	0	PM/SARCOLEMMA	1	PM/SARCOLEMMA	NA	unknown	NA	NA
O14949	unknown	MITOCHONDRION	1	1	1	NA	0	0	MITOCHONDRION	1	MITOCHONDRION	NA	unknown	UQCRQ	Cytochrome b-c1 complex subunit 8 (Complex III subunit 8) (Complex III subunit VIII) (Ubiquinol-cytochrome c reductase complex 9.5 kDa protein) (Ubiquinol-cytochrome c reductase complex ubiquinone-binding protein QP-C)
O14949_H	unknown	MITOCHONDRION	0.507779	0.226676	0.776153	NA	0.5	1	unknown	0	unknown	NA	unknown	NA	NA
O14964	unknown	ER/SR	0.99993	0.999783	0.999978	NA	1	0	ER/SR	1	ER/SR	1	DL candidate	HGS HRS	Hepatocyte growth factor-regulated tyrosine kinase substrate (Hrs) (Protein pp110)
O14964_H	unknown	GA	0.998609	0.996523	0.999834	NA	0.112	0	GA	1	GA	NA	unknown	NA	NA
O14967	unknown	ER/SR	1	1	1	NA	0	0	ER/SR	1	ER/SR	NA	unknown	CLGN	Calmegin
O14972	unknown	GA	1	1	1	NA	1	0	GA	1	GA	1	DL candidate	VPS26C DCRA DSCR3 DSCRA	Vacuolar protein sorting-associated protein 26C (Down syndrome critical region protein 3) (Down syndrome critical region protein A)
O14974	unknown	GA	0.99996	0.999901	0.999989	NA	1	0.000444444	GA	0.999556	GA	1	DL candidate	PPP1R12A MBS MYPT1	Protein phosphatase 1 regulatory subunit 12A (Myosin phosphatase-targeting subunit 1) (Myosin phosphatase target subunit 1) (Protein phosphatase myosin-binding subunit)
O14974_H	unknown	GA	0.999944	0.999805	0.999993	NA	1	0.00355556	GA	0.996444	GA	1	DL candidate	NA	NA
O14976_H	unknown	GA	0.708693	0.0752129	0.9326	NA	0.312	0.00755556	unknown	0.992444	unknown	NA	unknown	NA	NA
O14979	unknown	NUCLEUS	1	1	1	NA	1	0	NUCLEUS	1	NUCLEUS	1	DL candidate	HNRNPDL HNRPDL JKTBP	Heterogeneous nuclear ribonucleoprotein D-like (hnRNP D-like) (hnRNP DL) (AU-rich element RNA-binding factor) (JKT41-binding protein) (Protein laAUF1)
O14979_H	unknown	NUCLEUS	0.999995	0.999985	0.999999	NA	1	0	NUCLEUS	1	NUCLEUS	1	DL candidate	NA	NA
O14980	unknown	CYTOSOL	1	1	1	NA	0	0	CYTOSOL	1	CYTOSOL	NA	unknown	XPO1 CRM1	Exportin-1 (Exp1) (Chromosome region maintenance 1 protein homolog)
O14980_H	unknown	GA	0.802234	0.670591	0.899844	NA	1	0	unknown	1	unknown	1	DL candidate	NA	NA
O15027	unknown	GA	0.999989	0.999976	0.999996	NA	1	0	GA	1	GA	1	DL candidate	SEC16A KIAA0310 SEC16 SEC16L	Protein transport protein Sec16A (SEC16 homolog A) (p250)
O15027_H	unknown	CYTOSOL	0.999758	0.999143	0.999975	NA	0.98	0.999556	CYTOSOL	0.000444444	unknown	1	DL candidate	NA	NA
O15031	PM/SARCOLEMMA	PM/SARCOLEMMA	1	1	1	0	0	0	PM/SARCOLEMMA	1	PM/SARCOLEMMA	NA	unknown	PLXNB2 KIAA0315	Plexin-B2 (MM1)
O15031_H	unknown	PM/SARCOLEMMA	1	1	1	NA	1	0	PM/SARCOLEMMA	1	PM/SARCOLEMMA	1	DL candidate	NA	NA
O15061_H	unknown	NUCLEUS	0.96703	0.890428	0.997074	NA	0.02	0	NUCLEUS	1	NUCLEUS	NA	unknown	NA	NA
O15067	unknown	CYTOSOL	1	1	1	NA	0	0	CYTOSOL	1	CYTOSOL	NA	unknown	PFAS KIAA0361	Phosphoribosylformylglycinamidine synthase (FGAM synthase) (FGAMS) (EC 6.3.5.3) (Formylglycinamide ribonucleotide amidotransferase) (FGAR amidotransferase) (FGAR-AT) (Formylglycinamide ribotide amidotransferase) (Phosphoribosylformylglycineamide amidotransferase)
O15067_H	unknown	GA	0.999909	0.99977	0.999979	NA	1	0	GA	1	GA	1	DL candidate	NA	NA
O15121_H	unknown	LYSOSOME/JUNCTION	0.998989	0.997263	0.999764	NA	0	0	LYSOSOME/JUNCTION	1	LYSOSOME/JUNCTION	NA	unknown	NA	NA
O15126	unknown	NUCLEUS	1	1	1	NA	1	0	NUCLEUS	1	NUCLEUS	1	DL candidate	SCAMP1 SCAMP	Secretory carrier-associated membrane protein 1 (Secretory carrier membrane protein 1)
O15126_H	unknown	NUCLEUS	0.947403	0.871775	0.984921	NA	1	0.0377778	NUCLEUS	0.962222	NUCLEUS	1	DL candidate	NA	NA
O15127	unknown	yRIBOSOME_LARGE	0.721755	0.414006	0.909765	NA	0.688	0.00355556	unknown	0.996444	unknown	NA	unknown	SCAMP2	Secretory carrier-associated membrane protein 2 (Secretory carrier membrane protein 2)
O15127_H	unknown	GA	0.992099	0.956627	1	NA	1	0.0591111	GA	0.940889	GA	1	DL candidate	NA	NA
O15143	unknown	LYSOSOME/JUNCTION	0.997177	0.992636	0.999268	NA	1	0.255556	LYSOSOME/JUNCTION	0.744444	LYSOSOME/JUNCTION	1	DL candidate	ARPC1B ARC41	Actin-related protein 2/3 complex subunit 1B (Arp2/3 complex 41 kDa subunit) (p41-ARC)
O15143_H	unknown	PM/SARCOLEMMA	0.971371	0.936057	0.989788	NA	0.032	0	PM/SARCOLEMMA	1	PM/SARCOLEMMA	NA	unknown	NA	NA
O15144	unknown	GA	0.999886	0.999712	0.99997	NA	1	0.000888889	GA	0.999111	GA	1	DL candidate	ARPC2 ARC34 PRO2446	Actin-related protein 2/3 complex subunit 2 (Arp2/3 complex 34 kDa subunit) (p34-ARC)
O15144_H	unknown	PM/SARCOLEMMA	0.508537	0.252342	0.749692	NA	0.552	0.0133333	unknown	0.986667	unknown	NA	unknown	NA	NA
O15145	unknown	PM/SARCOLEMMA	0.927318	0.826901	0.980464	NA	0.08	0.00222222	PM/SARCOLEMMA	0.997778	PM/SARCOLEMMA	NA	unknown	ARPC3 ARC21	Actin-related protein 2/3 complex subunit 3 (Arp2/3 complex 21 kDa subunit) (p21-ARC)
O15145_H	unknown	PM/SARCOLEMMA	0.805185	0.593221	0.932025	NA	0.22	0.00444444	unknown	0.995556	unknown	NA	unknown	NA	NA
O15160	unknown	RIBOSOME_SMALL	0.775216	0.234835	0.962949	NA	1	0.0471111	unknown	0.952889	unknown	1	DL candidate	POLR1C POLR1E	DNA-directed RNA polymerases I and III subunit RPAC1 (DNA-directed RNA polymerase I subunit C) (RNA polymerases I and III subunit AC1) (AC40) (DNA-directed RNA polymerases I and III 40 kDa polypeptide) (RPA40) (RPA39) (RPC40)
O15164_H	unknown	GA	0.951134	0.826846	0.997691	NA	1	0.0137778	GA	0.986222	GA	1	DL candidate	NA	NA
O15173	unknown	ER/SR	1	1	1	NA	0	0	ER/SR	1	ER/SR	NA	unknown	PGRMC2 DG6 PMBP	Membrane-associated progesterone receptor component 2 (Progesterone membrane-binding protein) (Steroid receptor protein DG6)
O15173_H	unknown	ER/SR	1	1	1	NA	0	0	ER/SR	1	ER/SR	NA	unknown	NA	NA
O15212	unknown	xSARCOPLASM	0.9999	0.999775	0.999966	NA	0	0	xSARCOPLASM	1	xSARCOPLASM	NA	unknown	PFDN6 HKE2 PFD6	Prefoldin subunit 6 (Protein Ke2)
O15212_H	unknown	CYTOSOL	0.999996	0.99999	0.999999	NA	0.992	0	CYTOSOL	1	CYTOSOL	1	DL candidate	NA	NA
O15228	PEROXISOME	PEROXISOME	1	1	1	0	0	0	PEROXISOME	1	PEROXISOME	NA	unknown	GNPAT DAPAT DHAPAT	Dihydroxyacetone phosphate acyltransferase (DAP-AT) (DHAP-AT) (EC 2.3.1.42) (Acyl-CoA:dihydroxyacetonephosphateacyltransferase) (Glycerone-phosphate O-acyltransferase)
O15228_H	unknown	PEROXISOME	0.999988	0.999945	0.999999	NA	0	0	PEROXISOME	1	PEROXISOME	NA	unknown	NA	NA
O15230_H	unknown	ER/SR	0.61822	0	0.990913	NA	1	0.0102222	unknown	0.989778	unknown	1	DL candidate	NA	NA
O15231_H	unknown	PM/SARCOLEMMA	0.999986	0.999967	0.999995	NA	0.712	0	PM/SARCOLEMMA	1	PM/SARCOLEMMA	NA	unknown	NA	NA
O15235	unknown	MITOCHONDRION	0.99897	0.997368	0.999714	NA	0	0	MITOCHONDRION	1	MITOCHONDRION	NA	unknown	MRPS12 RPMS12 RPSM12	Small ribosomal subunit protein uS12m (28S ribosomal protein S12, mitochondrial) (MRP-S12) (S12mt) (MT-RPS12)
O15254	PEROXISOME	PEROXISOME	1	1	1	0	0	0	PEROXISOME	1	PEROXISOME	NA	unknown	ACOX3 BRCOX PRCOX	Peroxisomal acyl-coenzyme A oxidase 3 (EC 1.3.3.6) (Branched-chain acyl-CoA oxidase) (BRCACox) (Pristanoyl-CoA oxidase)
O15254_H	unknown	PM/SARCOLEMMA	0.996994	0.993113	0.999728	NA	1	0.00711111	PM/SARCOLEMMA	0.992889	PM/SARCOLEMMA	1	DL candidate	NA	NA
O15258	unknown	ER/SR	1	1	1	NA	0	0	ER/SR	1	ER/SR	NA	unknown	RER1	Protein RER1
O15258_H	unknown	ER/SR	0.999997	0.999994	0.999999	NA	0	0	ER/SR	1	ER/SR	NA	unknown	NA	NA
O15260	unknown	ER/SR	1	1	1	NA	0	0	ER/SR	1	ER/SR	NA	unknown	SURF4 SURF-4	Surfeit locus protein 4
O15260_H	unknown	LYSOSOME/JUNCTION	0.881701	0.654931	0.979702	NA	1	1	unknown	0	unknown	1	DL candidate	NA	NA
O15269	ER/SR	ER/SR	1	1	1	0	0	0	ER/SR	1	ER/SR	NA	unknown	SPTLC1 LCB1	Serine palmitoyltransferase 1 (EC 2.3.1.50) (Long chain base biosynthesis protein 1) (LCB 1) (Serine-palmitoyl-CoA transferase 1) (SPT 1) (SPT1)
O15269_H	unknown	ER/SR	1	1	1	NA	0	0	ER/SR	1	ER/SR	NA	unknown	NA	NA
O15270_H	unknown	ER/SR	1	1	1	NA	0	0	ER/SR	1	ER/SR	NA	unknown	NA	NA
O15294_H	unknown	GA	0.999919	0.999852	0.99996	NA	1	0	GA	1	GA	1	DL candidate	NA	NA
O15305	unknown	CYTOSOL	0.999854	0.999691	0.999945	NA	0	0	CYTOSOL	1	CYTOSOL	NA	unknown	PMM2	Phosphomannomutase 2 (PMM 2) (EC 5.4.2.8)
O15327	unknown	GA	1	1	1	NA	0.988	0	GA	1	GA	1	DL candidate	INPP4B	Inositol polyphosphate 4-phosphatase type II (Type II inositol 3,4-bisphosphate 4-phosphatase) (EC 3.1.3.66)
O15344	unknown	GA	0.999972	0.999912	0.999999	NA	1	0	GA	1	GA	1	DL candidate	MID1 FXY RNF59 TRIM18 XPRF	E3 ubiquitin-protein ligase Midline-1 (EC 2.3.2.27) (Midin) (Putative transcription factor XPRF) (RING finger protein 59) (RING finger protein Midline-1) (RING-type E3 ubiquitin transferase Midline-1) (Tripartite motif-containing protein 18)
O15344_H	unknown	GA	0.99121	0.930308	0.999585	NA	0.988	0.105333	GA	0.894667	GA	1	DL candidate	NA	NA
O15347	xCHROMATIN/SARCOMERE	xCHROMATIN/SARCOMERE	1	1	1	0	0	0	xCHROMATIN/SARCOMERE	1	xCHROMATIN/SARCOMERE	NA	unknown	HMGB3 HMG2A HMG4	High mobility group protein B3 (High mobility group protein 2a) (HMG-2a) (High mobility group protein 4) (HMG-4)
O15355	unknown	CYTOSOL	0.629906	0.2917	0.96944	NA	0.972	0.646222	unknown	0.353778	unknown	1	DL candidate	PPM1G PPM1C	Protein phosphatase 1G (EC 3.1.3.16) (Protein phosphatase 1C) (Protein phosphatase 2C isoform gamma) (PP2C-gamma) (Protein phosphatase magnesium-dependent 1 gamma)
O15355_H	unknown	CYTOSOL	0.999998	0.999994	0.999999	NA	0	0	CYTOSOL	1	CYTOSOL	NA	unknown	NA	NA
O15357	unknown	GA	0.999949	0.999895	0.999997	NA	1	0	GA	1	GA	1	DL candidate	INPPL1 SHIP2	Phosphatidylinositol 3,4,5-trisphosphate 5-phosphatase 2 (EC 3.1.3.86) (Inositol polyphosphate phosphatase-like protein 1) (INPPL-1) (Protein 51C) (SH2 domain-containing inositol 5'-phosphatase 2) (SH2 domain-containing inositol phosphatase 2) (SHIP-2)
O15357_H	unknown	GA	1	1	1	NA	1	0	GA	1	GA	1	DL candidate	NA	NA
O15371	unknown	RIBOSOME_SMALL	0.993839	0.967652	0.999763	NA	0	0	RIBOSOME_SMALL	1	RIBOSOME_SMALL	NA	unknown	EIF3D EIF3S7	Eukaryotic translation initiation factor 3 subunit D (eIF3d) (Eukaryotic translation initiation factor 3 subunit 7) (eIF-3-zeta) (eIF3 p66)
O15371_H	unknown	PROTEASOME	0.911284	0.607941	0.995617	NA	0.116	0	PROTEASOME	1	PROTEASOME	NA	unknown	NA	NA
O15372	unknown	PROTEASOME	1	1	1	NA	0	0	PROTEASOME	1	PROTEASOME	NA	unknown	EIF3H EIF3S3	Eukaryotic translation initiation factor 3 subunit H (eIF3h) (Eukaryotic translation initiation factor 3 subunit 3) (eIF-3-gamma) (eIF3 p40 subunit)
O15372_H	unknown	PROTEASOME	1	1	1	NA	0	0	PROTEASOME	1	PROTEASOME	NA	unknown	NA	NA
O15382	MITOCHONDRION	MITOCHONDRION	1	1	1	0	0	0	MITOCHONDRION	1	MITOCHONDRION	NA	unknown	BCAT2 BCATM BCT2 ECA40	Branched-chain-amino-acid aminotransferase, mitochondrial (BCAT(m)) (EC 2.6.1.42) (Placental protein 18) (PP18)
O15382_H	unknown	MITOCHONDRION	0.999998	0.999991	1	NA	0.756	0.912889	MITOCHONDRION	0.0871111	unknown	NA	unknown	NA	NA
O15400	unknown	NUCLEUS	0.926521	0.811298	0.977552	NA	0.988	0.0946667	NUCLEUS	0.905333	NUCLEUS	1	DL candidate	STX7	Syntaxin-7
O15400_H	unknown	NUCLEUS	0.985732	0.967278	0.994846	NA	0.988	0.00444444	NUCLEUS	0.995556	NUCLEUS	1	DL candidate	NA	NA
O15498	unknown	CYTOSOL	0.973339	0.809665	0.995482	NA	0.116	0	CYTOSOL	1	CYTOSOL	NA	unknown	YKT6	Synaptobrevin homolog YKT6 (EC 2.3.1.-)
O15498_H	unknown	GA	0.549716	0.337147	0.756508	NA	0.532	0	unknown	1	unknown	NA	unknown	NA	NA
O15511	unknown	GA	0.969687	0.908472	1	NA	0.968	0.00222222	GA	0.997778	GA	NA	unknown	ARPC5 ARC16	Actin-related protein 2/3 complex subunit 5 (Arp2/3 complex 16 kDa subunit) (p16-ARC)
O15511_H	unknown	PM/SARCOLEMMA	0.999998	0.999995	0.999999	NA	0.008	0	PM/SARCOLEMMA	1	PM/SARCOLEMMA	NA	unknown	NA	NA
O15523_H	unknown	yRIBOSOME_LARGE	0.999927	0.999794	0.99998	NA	1	0	yRIBOSOME_LARGE	1	yRIBOSOME_LARGE	1	DL candidate	NA	NA
O43143	unknown	GA	0.961975	0.921516	0.985186	NA	0.968	0	GA	1	GA	NA	unknown	DHX15 DBP1 DDX15	ATP-dependent RNA helicase DHX15 (EC 3.6.4.13) (ATP-dependent RNA helicase #46) (DEAH box protein 15) (Splicing factor Prp43) (hPrp43)
O43143_H	unknown	GA	0.983884	0.966681	0.993171	NA	0.968	0	GA	1	GA	NA	unknown	NA	NA
O43148	unknown	CYTOSOL	1	1	1	NA	0	0	CYTOSOL	1	CYTOSOL	NA	unknown	RNMT KIAA0398	mRNA cap guanine-N7 methyltransferase (EC 2.1.1.56) (RG7MT1) (mRNA (guanine-N(7))-methyltransferase) (mRNA cap methyltransferase) (hCMT1) (hMet) (hcm1p)
O43148_H	unknown	CYTOSOL	1	0.999999	1	NA	0	0	CYTOSOL	1	CYTOSOL	NA	unknown	NA	NA
O43149	unknown	NUCLEUS	0.997231	0.979136	0.99978	NA	0	0.973333	NUCLEUS	0.0266667	unknown	NA	unknown	ZZEF1 KIAA0399	Zinc finger ZZ-type and EF-hand domain-containing protein 1
O43164_H	unknown	GA	0.999928	0.999816	0.999978	NA	0.996	0.532444	GA	0.467556	unknown	1	DL candidate	NA	NA
O43169	unknown	ER/SR	1	1	1	NA	0.44	0	ER/SR	1	ER/SR	NA	unknown	CYB5B CYB5M OMB5	Cytochrome b5 type B (Cytochrome b5 outer mitochondrial membrane isoform)
O43169_H	unknown	ER/SR	1	1	1	NA	0	0	ER/SR	1	ER/SR	NA	unknown	NA	NA
O43172	unknown	RIBOSOME_SMALL	1	1	1	NA	0.84	0	RIBOSOME_SMALL	1	RIBOSOME_SMALL	NA	unknown	PRPF4 PRP4	U4/U6 small nuclear ribonucleoprotein Prp4 (PRP4 homolog) (hPrp4) (U4/U6 snRNP 60 kDa protein) (WD splicing factor Prp4)
O43172_H	unknown	RIBOSOME_SMALL	0.997706	0.99015	0.999699	NA	1	0	RIBOSOME_SMALL	1	RIBOSOME_SMALL	1	DL candidate	NA	NA
O43175	unknown	CYTOSOL	0.999963	0.999913	0.999987	NA	0	0	CYTOSOL	1	CYTOSOL	NA	unknown	PHGDH PGDH3	D-3-phosphoglycerate dehydrogenase (3-PGDH) (EC 1.1.1.95) (2-oxoglutarate reductase) (EC 1.1.1.399) (Malate dehydrogenase) (EC 1.1.1.37)
O43175_H	unknown	CYTOSOL	0.991864	0.983187	0.996814	NA	0.008	0	CYTOSOL	1	CYTOSOL	NA	unknown	NA	NA
O43181	MITOCHONDRION	MITOCHONDRION	1	1	1	0	0	0	MITOCHONDRION	1	MITOCHONDRION	NA	unknown	NDUFS4	NADH dehydrogenase [ubiquinone] iron-sulfur protein 4, mitochondrial (Complex I-18 kDa) (CI-18 kDa) (Complex I-AQDQ) (CI-AQDQ) (NADH-ubiquinone oxidoreductase 18 kDa subunit)
O43181_H	unknown	MITOCHONDRION	0.971313	0.910305	0.994349	NA	0.032	0.00133333	MITOCHONDRION	0.998667	MITOCHONDRION	NA	unknown	NA	NA
O43237	unknown	RIBOSOME_SMALL	0.998868	0.995321	0.999863	NA	1	0.000888889	RIBOSOME_SMALL	0.999111	RIBOSOME_SMALL	1	DL candidate	DYNC1LI2 DNCLI2 LIC2	Cytoplasmic dynein 1 light intermediate chain 2 (Dynein light intermediate chain 2, cytosolic) (LIC-2) (LIC53/55)
O43237_H	unknown	RIBOSOME_SMALL	0.999937	0.999746	0.999993	NA	1	0	RIBOSOME_SMALL	1	RIBOSOME_SMALL	1	DL candidate	NA	NA
O43242	PROTEASOME	PROTEASOME	1	1	1	0	0	0	PROTEASOME	1	PROTEASOME	NA	unknown	PSMD3	26S proteasome non-ATPase regulatory subunit 3 (26S proteasome regulatory subunit RPN3) (26S proteasome regulatory subunit S3) (Proteasome subunit p58)
O43242_H	unknown	PROTEASOME	1	1	1	NA	0	0	PROTEASOME	1	PROTEASOME	NA	unknown	NA	NA
O43264	unknown	ER/SR	1	1	1	NA	0	0	ER/SR	1	ER/SR	NA	unknown	ZW10	Centromere/kinetochore protein zw10 homolog
O43290	unknown	RIBOSOME_SMALL	0.999997	0.999976	1	NA	0.076	0	RIBOSOME_SMALL	1	RIBOSOME_SMALL	NA	unknown	SART1	U4/U6.U5 tri-snRNP-associated protein 1 (SNU66 homolog) (hSnu66) (Squamous cell carcinoma antigen recognized by T-cells 1) (SART-1) (hSART-1) (U4/U6.U5 tri-snRNP-associated 110 kDa protein) (allergen Hom s 1)
O43290_H	unknown	RIBOSOME_SMALL	0.999998	0.999983	1	NA	0.004	0	RIBOSOME_SMALL	1	RIBOSOME_SMALL	NA	unknown	NA	NA
O43292	ER/SR	ER/SR	1	1	1	0	0	0	ER/SR	1	ER/SR	NA	unknown	GPAA1 GAA1	Glycosylphosphatidylinositol anchor attachment 1 protein (GPI anchor attachment protein 1) (GAA1 protein homolog) (hGAA1)
O43292_H	unknown	ER/SR	0.999997	0.999991	0.999999	NA	0	0	ER/SR	1	ER/SR	NA	unknown	NA	NA
O43293_H	unknown	yRIBOSOME_LARGE	0.999999	0.999996	1	NA	0.984	0	yRIBOSOME_LARGE	1	yRIBOSOME_LARGE	1	DL candidate	NA	NA
O43294	unknown	GA	1	1	1	NA	1	0	GA	1	GA	1	DL candidate	TGFB1I1 ARA55	Transforming growth factor beta-1-induced transcript 1 protein (Androgen receptor coactivator 55 kDa protein) (Androgen receptor-associated protein of 55 kDa) (Hydrogen peroxide-inducible clone 5 protein) (Hic-5)
O43294_H	unknown	GA	0.99638	0.992204	0.999012	NA	0.98	0	GA	1	GA	1	DL candidate	NA	NA
O43306	unknown	ER/SR	1	1	1	NA	0.98	0.000888889	ER/SR	0.999111	ER/SR	1	DL candidate	ADCY6 KIAA0422	Adenylate cyclase type 6 (EC 4.6.1.1) (ATP pyrophosphate-lyase 6) (Adenylate cyclase type VI) (Adenylyl cyclase 6) (Ca(2+)-inhibitable adenylyl cyclase)
O43310_H	unknown	yRIBOSOME_LARGE	0.723162	0.316859	0.948382	NA	0.776	0.117778	unknown	0.882222	unknown	NA	unknown	NA	NA
O43324	unknown	RIBOSOME_SMALL	1	1	1	NA	0	0	RIBOSOME_SMALL	1	RIBOSOME_SMALL	NA	unknown	EEF1E1 AIMP3 P18	Eukaryotic translation elongation factor 1 epsilon-1 (Aminoacyl tRNA synthetase complex-interacting multifunctional protein 3) (Elongation factor p18) (Multisynthase complex auxiliary component p18)
O43324_H	unknown	RIBOSOME_SMALL	0.999825	0.999438	0.999967	NA	1	0.00577778	RIBOSOME_SMALL	0.994222	RIBOSOME_SMALL	1	DL candidate	NA	NA
O43390	unknown	NUCLEUS	1	1	1	NA	1	0	NUCLEUS	1	NUCLEUS	1	DL candidate	HNRNPR HNRPR	Heterogeneous nuclear ribonucleoprotein R (hnRNP R)
O43390_H	unknown	NUCLEUS	1	1	1	NA	1	0	NUCLEUS	1	NUCLEUS	1	DL candidate	NA	NA
O43395	NUCLEUS	NUCLEUS	1	1	1	0	0	0	NUCLEUS	1	NUCLEUS	NA	unknown	PRPF3 HPRP3 PRP3	U4/U6 small nuclear ribonucleoprotein Prp3 (Pre-mRNA-splicing factor 3) (hPrp3) (U4/U6 snRNP 90 kDa protein)
O43395_H	unknown	PROTEASOME	0.999999	0.999997	1	NA	1	0	PROTEASOME	1	PROTEASOME	1	DL candidate	NA	NA
O43396	unknown	PROTEASOME	1	1	1	NA	0	0	PROTEASOME	1	PROTEASOME	NA	unknown	TXNL1 TRP32 TXL TXNL	Thioredoxin-like protein 1 (32 kDa thioredoxin-related protein)
O43396_H	unknown	PROTEASOME	1	1	1	NA	0	0	PROTEASOME	1	PROTEASOME	NA	unknown	NA	NA
O43399	unknown	NUCLEUS	0.990869	0.975676	0.999677	NA	0.008	0	NUCLEUS	1	NUCLEUS	NA	unknown	TPD52L2	Tumor protein D54 (hD54) (Tumor protein D52-like 2)
O43399_H	unknown	NUCLEUS	1	0.999999	1	NA	0	0	NUCLEUS	1	NUCLEUS	NA	unknown	NA	NA
O43402	unknown	GA	0.996033	0.991154	0.99858	NA	1	0.00266667	GA	0.997333	GA	1	DL candidate	EMC8 C16orf2 C16orf4 COX4AL COX4NB FAM158B NOC4	ER membrane protein complex subunit 8 (Neighbor of COX4) (Protein FAM158B)
O43402_H	unknown	ER/SR	1	1	1	NA	0	0	ER/SR	1	ER/SR	NA	unknown	NA	NA
O43432	unknown	yRIBOSOME_LARGE	0.954253	0.853891	0.992554	NA	0.96	0.00533333	yRIBOSOME_LARGE	0.994667	yRIBOSOME_LARGE	NA	unknown	EIF4G3	Eukaryotic translation initiation factor 4 gamma 3 (eIF-4-gamma 3) (eIF-4G 3) (eIF4G 3) (eIF-4-gamma II) (eIF4GII)
O43432_H	unknown	yRIBOSOME_LARGE	0.99857	0.994642	0.999807	NA	0.992	0	yRIBOSOME_LARGE	1	yRIBOSOME_LARGE	1	DL candidate	NA	NA
O43447	unknown	RIBOSOME_SMALL	0.999863	0.999503	0.99998	NA	1	0	RIBOSOME_SMALL	1	RIBOSOME_SMALL	1	DL candidate	PPIH CYP20 CYPH	Peptidyl-prolyl cis-trans isomerase H (PPIase H) (EC 5.2.1.8) (Rotamase H) (Small nuclear ribonucleoprotein particle-specific cyclophilin H) (CypH) (U-snRNP-associated cyclophilin SnuCyp-20) (USA-CYP)
O43464	unknown	MITOCHONDRION	0.998895	0.996882	0.999727	NA	1	0	MITOCHONDRION	1	MITOCHONDRION	1	DL candidate	HTRA2 OMI PRSS25	Serine protease HTRA2, mitochondrial (EC 3.4.21.108) (High temperature requirement protein A2) (HtrA2) (Omi stress-regulated endoprotease) (Serine protease 25) (Serine proteinase OMI)
O43488	unknown	CYTOSOL	0.792819	0.266219	0.905244	NA	0.116	0	unknown	1	unknown	NA	unknown	AKR7A2 AFAR AFAR1 AKR7	Aflatoxin B1 aldehyde reductase member 2 (EC 1.1.1.n11) (AFB1 aldehyde reductase 1) (AFB1-AR 1) (Aldoketoreductase 7) (Succinic semialdehyde reductase) (SSA reductase)
O43491	unknown	PM/SARCOLEMMA	0.999999	0.999998	1	NA	0.048	0	PM/SARCOLEMMA	1	PM/SARCOLEMMA	NA	unknown	EPB41L2	Band 4.1-like protein 2 (Erythrocyte membrane protein band 4.1-like 2) (Generally expressed protein 4.1) (4.1G)
O43493_H	unknown	ER/SR	0.990778	0.976975	0.997316	NA	0.012	0.00311111	ER/SR	0.996889	ER/SR	NA	unknown	NA	NA
O43504	unknown	LYSOSOME/JUNCTION	0.802409	0.623261	0.916503	NA	0.196	0.538667	unknown	0.461333	unknown	NA	unknown	LAMTOR5 HBXIP XIP	Ragulator complex protein LAMTOR5 (Hepatitis B virus X-interacting protein) (HBV X-interacting protein) (HBX-interacting protein) (Late endosomal/lysosomal adaptor and MAPK and MTOR activator 5)
O43504_H	unknown	GA	0.749973	0.559224	0.88239	NA	0.992	0	unknown	1	unknown	1	DL candidate	NA	NA
O43583	unknown	GA	1	1	1	NA	1	0.008	GA	0.992	GA	1	DL candidate	DENR DRP1 H14	Density-regulated protein (DRP) (Protein DRP1) (Smooth muscle cell-associated protein 3) (SMAP-3)
O43583_H	unknown	GA	0.999999	0.999997	1	NA	1	0.00133333	GA	0.998667	GA	1	DL candidate	NA	NA
O43592	unknown	CYTOSOL	0.989081	0.973958	0.996311	NA	0.02	0.421778	CYTOSOL	0.578222	CYTOSOL	NA	unknown	XPOT	Exportin-T (Exportin(tRNA)) (tRNA exportin)
O43598	unknown	GA	1	1	1	NA	1	0.000444444	GA	0.999556	GA	1	DL candidate	DNPH1 C6orf108 RCL	2'-deoxynucleoside 5'-phosphate N-hydrolase 1 (EC 3.2.2.-) (c-Myc-responsive protein RCL)
O43615	MITOCHONDRION	MITOCHONDRION	1	1	1	0	0	0	MITOCHONDRION	1	MITOCHONDRION	NA	unknown	TIMM44 MIMT44 TIM44	Mitochondrial import inner membrane translocase subunit TIM44
O43615_H	unknown	MITOCHONDRION	1	1	1	NA	0	0	MITOCHONDRION	1	MITOCHONDRION	NA	unknown	NA	NA
O43617	unknown	NUCLEUS	1	1	1	NA	1	0	NUCLEUS	1	NUCLEUS	1	DL candidate	TRAPPC3 BET3 CDABP0066	Trafficking protein particle complex subunit 3 (BET3 homolog)
O43617_H	unknown	GA	1	1	1	NA	1	0	GA	1	GA	1	DL candidate	NA	NA
O43633	unknown	GA	0.987411	0.965488	0.996657	NA	0.996	0.00266667	GA	0.997333	GA	1	DL candidate	CHMP2A BC2 CHMP2	Charged multivesicular body protein 2a (Chromatin-modifying protein 2a) (CHMP2a) (Putative breast adenocarcinoma marker BC-2) (Vacuolar protein sorting-associated protein 2-1) (Vps2-1) (hVps2-1)
O43633_H	unknown	PM/SARCOLEMMA	0.999994	0.999984	0.999999	NA	0.096	0	PM/SARCOLEMMA	1	PM/SARCOLEMMA	NA	unknown	NA	NA
O43674	unknown	MITOCHONDRION	1	1	1	NA	0	0	MITOCHONDRION	1	MITOCHONDRION	NA	unknown	NDUFB5	NADH dehydrogenase [ubiquinone] 1 beta subcomplex subunit 5, mitochondrial (Complex I-SGDH) (CI-SGDH) (NADH-ubiquinone oxidoreductase SGDH subunit)
O43674_H	unknown	MITOCHONDRION	1	1	1	NA	0	0	MITOCHONDRION	1	MITOCHONDRION	NA	unknown	NA	NA
O43676	unknown	MITOCHONDRION	1	1	1	NA	0	0	MITOCHONDRION	1	MITOCHONDRION	NA	unknown	NDUFB3	NADH dehydrogenase [ubiquinone] 1 beta subcomplex subunit 3 (Complex I-B12) (CI-B12) (NADH-ubiquinone oxidoreductase B12 subunit)
O43676_H	unknown	MITOCHONDRION	0.99574	0.98964	0.99862	NA	0.02	0	MITOCHONDRION	1	MITOCHONDRION	NA	unknown	NA	NA
O43678	MITOCHONDRION	MITOCHONDRION	1	1	1	0	0	0	MITOCHONDRION	1	MITOCHONDRION	NA	unknown	NDUFA2	NADH dehydrogenase [ubiquinone] 1 alpha subcomplex subunit 2 (Complex I-B8) (CI-B8) (NADH-ubiquinone oxidoreductase B8 subunit)
O43678_H	unknown	MITOCHONDRION	1	1	1	NA	0	0	MITOCHONDRION	1	MITOCHONDRION	NA	unknown	NA	NA
O43681	unknown	GA	0.85287	0.702921	0.943771	NA	1	0.000444444	unknown	0.999556	unknown	1	DL candidate	GET3 ARSA ASNA1 TRC40	ATPase GET3 (EC 3.6.-.-) (Arsenical pump-driving ATPase) (Arsenite-stimulated ATPase) (Guided entry of tail-anchored proteins factor 3, ATPase) (Transmembrane domain recognition complex 40 kDa ATPase subunit) (hARSA-I) (hASNA-I)
O43681_H	unknown	GA	0.999906	0.999805	0.999962	NA	1	0	GA	1	GA	1	DL candidate	NA	NA
O43707	unknown	LYSOSOME/JUNCTION	0.992488	0.982425	0.997337	NA	0.996	0.0631111	LYSOSOME/JUNCTION	0.936889	LYSOSOME/JUNCTION	1	DL candidate	ACTN4	Alpha-actinin-4 (Non-muscle alpha-actinin 4)
O43707_H	unknown	GA	0.999934	0.999841	0.999981	NA	1	0.0111111	GA	0.988889	GA	1	DL candidate	NA	NA
O43708	unknown	PM/SARCOLEMMA	0.593064	0.248842	0.880006	NA	0.432	0.496	unknown	0.504	unknown	NA	unknown	GSTZ1 MAAI	Maleylacetoacetate isomerase (MAAI) (EC 5.2.1.2) (GSTZ1-1) (Glutathione S-transferase zeta 1) (EC 2.5.1.18)
O43719	unknown	PROTEASOME	1	0.999998	1	NA	0.604	0	PROTEASOME	1	PROTEASOME	NA	unknown	HTATSF1	HIV Tat-specific factor 1 (Tat-SF1)
O43719_H	unknown	PROTEASOME	1	1	1	NA	0	0	PROTEASOME	1	PROTEASOME	NA	unknown	NA	NA
O43741	unknown	GA	0.999173	0.99811	0.999718	NA	1	0.000888889	GA	0.999111	GA	1	DL candidate	PRKAB2	5'-AMP-activated protein kinase subunit beta-2 (AMPK subunit beta-2)
O43741_H	unknown	ER/SR	0.968599	0.914097	0.99236	NA	1	0.999556	ER/SR	0.000444444	unknown	1	DL candidate	NA	NA
O43747	unknown	GA	1	1	1	NA	0.992	0	GA	1	GA	1	DL candidate	AP1G1 ADTG CLAPG1	AP-1 complex subunit gamma-1 (Adaptor protein complex AP-1 subunit gamma-1) (Adaptor-related protein complex 1 subunit gamma-1) (Clathrin assembly protein complex 1 gamma-1 large chain) (Gamma1-adaptin) (Golgi adaptor HA1/AP1 adaptin subunit gamma-1)
O43747_H	unknown	GA	0.999969	0.999929	0.999998	NA	0.984	0	GA	1	GA	1	DL candidate	NA	NA
O43752_H	unknown	NUCLEUS	0.923409	0.819181	0.974205	NA	0.92	0.0168889	NUCLEUS	0.983111	NUCLEUS	NA	unknown	NA	NA
O43760_H	unknown	NUCLEUS	1	1	1	NA	1	0	NUCLEUS	1	NUCLEUS	1	DL candidate	NA	NA
O43765	CYTOSOL	CYTOSOL	1	1	1	0	0	0	CYTOSOL	1	CYTOSOL	NA	unknown	SGTA SGT SGT1	Small glutamine-rich tetratricopeptide repeat-containing protein alpha (Alpha-SGT) (Vpu-binding protein) (UBP)
O43765_H	unknown	CYTOSOL	0.999999	0.999998	0.999999	NA	0	0	CYTOSOL	1	CYTOSOL	NA	unknown	NA	NA
O43768_H	unknown	xSARCOPLASM	1	1	1	NA	0	0	xSARCOPLASM	1	xSARCOPLASM	NA	unknown	NA	NA
O43772	unknown	MITOCHONDRION	1	1	1	NA	0.08	0	MITOCHONDRION	1	MITOCHONDRION	NA	unknown	SLC25A20 CAC CACT	Mitochondrial carnitine/acylcarnitine carrier protein (Carnitine/acylcarnitine translocase) (CAC) (CACT) (Solute carrier family 25 member 20)
O43772_H	unknown	MITOCHONDRION	0.999997	0.999993	0.999999	NA	1	0	MITOCHONDRION	1	MITOCHONDRION	1	DL candidate	NA	NA
O43776	unknown	CYTOSOL	1	1	1	NA	0	0	CYTOSOL	1	CYTOSOL	NA	unknown	NARS1 NARS NRS	Asparagine--tRNA ligase, cytoplasmic (EC 6.1.1.22) (Asparaginyl-tRNA synthetase) (AsnRS) (Asparaginyl-tRNA synthetase 1)
O43776_H	unknown	CYTOSOL	0.999999	0.999999	1	NA	0	0	CYTOSOL	1	CYTOSOL	NA	unknown	NA	NA
O43795	unknown	PM/SARCOLEMMA	1	1	1	NA	1	0	PM/SARCOLEMMA	1	PM/SARCOLEMMA	1	DL candidate	MYO1B	Unconventional myosin-Ib (MYH-1c) (Myosin I alpha) (MMI-alpha) (MMIa)
O43809	unknown	NUCLEUS	1	1	1	NA	0	0	NUCLEUS	1	NUCLEUS	NA	unknown	NUDT21 CFIM25 CPSF25 CPSF5	Cleavage and polyadenylation specificity factor subunit 5 (Cleavage and polyadenylation specificity factor 25 kDa subunit) (CPSF 25 kDa subunit) (Cleavage factor Im complex 25 kDa subunit) (CFIm25) (Nucleoside diphosphate-linked moiety X motif 21) (Nudix motif 21) (Nudix hydrolase 21) (Pre-mRNA cleavage factor Im 68 kDa subunit)
O43809_H	unknown	NUCLEUS	1	1	1	NA	0	0	NUCLEUS	1	NUCLEUS	NA	unknown	NA	NA
O43813	unknown	GA	0.962291	0.928361	0.982804	NA	0.964	0	GA	1	GA	NA	unknown	LANCL1 GPR69A	Glutathione S-transferase LANCL1 (EC 2.5.1.18) (40 kDa erythrocyte membrane protein) (p40) (LanC-like protein 1)
O43813_H	unknown	GA	0.997323	0.994456	0.99893	NA	1	0	GA	1	GA	1	DL candidate	NA	NA
O43815	unknown	GA	1	1	1	NA	1	0	GA	1	GA	1	DL candidate	STRN	Striatin
O43815_H	unknown	GA	1	1	1	NA	1	0	GA	1	GA	1	DL candidate	NA	NA
O43819_H	unknown	LYSOSOME/JUNCTION	1	1	1	NA	1	0	LYSOSOME/JUNCTION	1	LYSOSOME/JUNCTION	1	DL candidate	NA	NA
O43837	MITOCHONDRION	MITOCHONDRION	1	1	1	0	0	0	MITOCHONDRION	1	MITOCHONDRION	NA	unknown	IDH3B	Isocitrate dehydrogenase [NAD] subunit beta, mitochondrial (Isocitric dehydrogenase subunit beta) (NAD(+)-specific ICDH subunit beta)
O43837_H	unknown	MITOCHONDRION	1	1	1	NA	0	0	MITOCHONDRION	1	MITOCHONDRION	NA	unknown	NA	NA
O43847	CYTOSOL	CYTOSOL	1	1	1	0	0	0	CYTOSOL	1	CYTOSOL	NA	unknown	NRDC NRD1	Nardilysin (EC 3.4.24.61) (N-arginine dibasic convertase) (NRD convertase) (NRD-C) (Nardilysin convertase)
O43847_H	unknown	CYTOSOL	1	1	1	NA	1	0	CYTOSOL	1	CYTOSOL	1	DL candidate	NA	NA
O43852	unknown	ER/SR	1	1	1	NA	0	0	ER/SR	1	ER/SR	NA	unknown	CALU	Calumenin (Crocalbin) (IEF SSP 9302)
O43852_H	unknown	ER/SR	1	1	1	NA	0	0	ER/SR	1	ER/SR	NA	unknown	NA	NA
O43865_H	unknown	GA	0.997431	0.99415	0.999138	NA	0.336	0	GA	1	GA	NA	unknown	NA	NA
O43920	unknown	MITOCHONDRION	1	1	1	NA	0	0	MITOCHONDRION	1	MITOCHONDRION	NA	unknown	NDUFS5	NADH dehydrogenase [ubiquinone] iron-sulfur protein 5 (Complex I-15 kDa) (CI-15 kDa) (NADH-ubiquinone oxidoreductase 15 kDa subunit)
O43920_H	unknown	PM/SARCOLEMMA	0.999998	0.999994	1	NA	1	0	PM/SARCOLEMMA	1	PM/SARCOLEMMA	1	DL candidate	NA	NA
O60220	unknown	PM/SARCOLEMMA	0.867157	0.67522	0.963032	NA	0.872	0.000444444	unknown	0.999556	unknown	NA	unknown	TIMM8A DDP DDP1 TIM8A	Mitochondrial import inner membrane translocase subunit Tim8 A (Deafness dystonia protein 1) (X-linked deafness dystonia protein)
O60220_H	unknown	MITOCHONDRION	0.999364	0.99801	0.999888	NA	1	0	MITOCHONDRION	1	MITOCHONDRION	1	DL candidate	NA	NA
O60231_H	unknown	GA	0.999744	0.99902	0.999968	NA	1	0.000444444	GA	0.999556	GA	1	DL candidate	NA	NA
O60237	unknown	PM/SARCOLEMMA	0.940201	0.873381	0.977526	NA	0.92	0.0524444	PM/SARCOLEMMA	0.947556	PM/SARCOLEMMA	NA	unknown	PPP1R12B MYPT2	Protein phosphatase 1 regulatory subunit 12B (Myosin phosphatase-targeting subunit 2) (Myosin phosphatase target subunit 2)
O60237_H	unknown	PM/SARCOLEMMA	0.856108	0.712863	0.943711	NA	0.86	0.106222	unknown	0.893778	unknown	NA	unknown	NA	NA
O60256	unknown	RIBOSOME_SMALL	0.999999	0.999997	1	NA	0	0.008	RIBOSOME_SMALL	0.992	RIBOSOME_SMALL	NA	unknown	PRPSAP2	Phosphoribosyl pyrophosphate synthase-associated protein 2 (PRPP synthase-associated protein 2) (41 kDa phosphoribosypyrophosphate synthetase-associated protein) (PAP41)
O60256_H	unknown	RIBOSOME_SMALL	1	0.999998	1	NA	0.336	0	RIBOSOME_SMALL	1	RIBOSOME_SMALL	NA	unknown	NA	NA
O60264_H	unknown	LYSOSOME/JUNCTION	0.999997	0.999969	1	NA	1	0	LYSOSOME/JUNCTION	1	LYSOSOME/JUNCTION	1	DL candidate	NA	NA
O60271	unknown	CYTOSOL	0.999967	0.999933	0.999986	NA	0	0	CYTOSOL	1	CYTOSOL	NA	unknown	SPAG9 HSS KIAA0516 MAPK8IP4 SYD1 HLC6	C-Jun-amino-terminal kinase-interacting protein 4 (JIP-4) (JNK-interacting protein 4) (Cancer/testis antigen 89) (CT89) (Human lung cancer oncogene 6 protein) (HLC-6) (JNK-associated leucine-zipper protein) (JLP) (Mitogen-activated protein kinase 8-interacting protein 4) (Proliferation-inducing protein 6) (Protein highly expressed in testis) (PHET) (Sperm surface protein) (Sperm-associated antige…
O60271_H	unknown	CYTOSOL	0.999861	0.999113	0.999958	NA	0	0	CYTOSOL	1	CYTOSOL	NA	unknown	NA	NA
O60313	unknown	MITOCHONDRION	1	1	1	NA	0	0	MITOCHONDRION	1	MITOCHONDRION	NA	unknown	OPA1 KIAA0567	Dynamin-like 120 kDa protein, mitochondrial (EC 3.6.5.5) (Optic atrophy protein 1) [Cleaved into: Dynamin-like 120 kDa protein, form S1]
O60313_H	unknown	MITOCHONDRION	1	1	1	NA	0	0	MITOCHONDRION	1	MITOCHONDRION	NA	unknown	NA	NA
O60488_H	unknown	PM/SARCOLEMMA	0.999998	0.999995	0.999999	NA	1	0	PM/SARCOLEMMA	1	PM/SARCOLEMMA	1	DL candidate	NA	NA
O60493	unknown	ER/SR	1	1	1	NA	1	0	ER/SR	1	ER/SR	1	DL candidate	SNX3	Sorting nexin-3 (Protein SDP3)
O60493_H	unknown	ER/SR	1	1	1	NA	0	0	ER/SR	1	ER/SR	NA	unknown	NA	NA
O60502	unknown	CYTOSOL	0.999996	0.999989	0.999999	NA	0	0	CYTOSOL	1	CYTOSOL	NA	unknown	OGA HEXC KIAA0679 MEA5 MGEA5	Protein O-GlcNAcase (OGA) (EC 3.2.1.169) (Beta-N-acetylglucosaminidase) (Beta-N-acetylhexosaminidase) (Beta-hexosaminidase) (Meningioma-expressed antigen 5) (N-acetyl-beta-D-glucosaminidase) (N-acetyl-beta-glucosaminidase) (Nuclear cytoplasmic O-GlcNAcase and acetyltransferase) (NCOAT)
O60502_H	unknown	CYTOSOL	0.999708	0.999327	0.999906	NA	0	0	CYTOSOL	1	CYTOSOL	NA	unknown	NA	NA
O60506	unknown	NUCLEUS	0.999992	0.999977	0.999999	NA	0	0	NUCLEUS	1	NUCLEUS	NA	unknown	SYNCRIP HNRPQ NSAP1	Heterogeneous nuclear ribonucleoprotein Q (hnRNP Q) (Glycine- and tyrosine-rich RNA-binding protein) (GRY-RBP) (NS1-associated protein 1) (Synaptotagmin-binding, cytoplasmic RNA-interacting protein)
O60506_H	unknown	NUCLEUS	0.998934	0.997054	0.999779	NA	0	0	NUCLEUS	1	NUCLEUS	NA	unknown	NA	NA
O60518_H	unknown	LYSOSOME/JUNCTION	0.999754	0.999264	0.999945	NA	1	0	LYSOSOME/JUNCTION	1	LYSOSOME/JUNCTION	1	DL candidate	NA	NA
O60524	unknown	GA	1	1	1	NA	1	0	GA	1	GA	1	DL candidate	NEMF SDCCAG1	Ribosome quality control complex subunit NEMF (Antigen NY-CO-1) (Nuclear export mediator factor) (Serologically defined colon cancer antigen 1)
O60524_H	unknown	GA	1	0.999999	1	NA	1	0	GA	1	GA	1	DL candidate	NA	NA
O60568	unknown	ER/SR	1	0.999999	1	NA	0	0	ER/SR	1	ER/SR	NA	unknown	PLOD3	Multifunctional procollagen lysine hydroxylase and glycosyltransferase LH3 [Includes: Procollagen-lysine,2-oxoglutarate 5-dioxygenase 3 (EC 1.14.11.4) (Lysyl hydroxylase 3) (LH3); Procollagen glycosyltransferase (EC 2.4.1.50) (EC 2.4.1.66) (Galactosylhydroxylysine-glucosyltransferase) (Procollagen galactosyltransferase) (Procollagen glucosyltransferase)]
O60568_H	unknown	ER/SR	1	1	1	NA	0	0	ER/SR	1	ER/SR	NA	unknown	NA	NA
O60573	unknown	yRIBOSOME_LARGE	0.999996	0.999989	0.999999	NA	1	0	yRIBOSOME_LARGE	1	yRIBOSOME_LARGE	1	DL candidate	EIF4E2 EIF4EL3	Eukaryotic translation initiation factor 4E type 2 (eIF-4E type 2) (eIF4E type 2) (Eukaryotic translation initiation factor 4E homologous protein) (Eukaryotic translation initiation factor 4E-like 3) (eIF4E-like protein 4E-LP) (mRNA cap-binding protein 4EHP) (h4EHP) (mRNA cap-binding protein type 3)
O60610	unknown	GA	0.999465	0.998724	0.999971	NA	1	0	GA	1	GA	1	DL candidate	DIAPH1 DIAP1	Protein diaphanous homolog 1 (Diaphanous-related formin-1) (DRF1)
O60610_H	unknown	CYTOSOL	0.992317	0.943564	0.998185	NA	0.008	0	CYTOSOL	1	CYTOSOL	NA	unknown	NA	NA
O60613	unknown	ER/SR	1	1	1	NA	0	0	ER/SR	1	ER/SR	NA	unknown	SELENOF SEP15	Selenoprotein F (15 kDa selenoprotein)
O60641	unknown	GA	0.890386	0.738907	0.968062	NA	1	0.000444444	unknown	0.999556	unknown	1	DL candidate	SNAP91 KIAA0656	Clathrin coat assembly protein AP180 (91 kDa synaptosomal-associated protein) (Clathrin coat-associated protein AP180) (Phosphoprotein F1-20)
O60645	unknown	GA	0.649261	0.364866	0.869347	NA	0.664	0.00577778	unknown	0.994222	unknown	NA	unknown	EXOC3 SEC6 SEC6L1	Exocyst complex component 3 (Exocyst complex component Sec6)
O60645_H	unknown	PM/SARCOLEMMA	0.89741	0.744733	0.979874	NA	0.804	0.528889	unknown	0.471111	unknown	NA	unknown	NA	NA
O60662	unknown	CYTOSOL	0.999563	0.998959	0.999867	NA	0.004	0	CYTOSOL	1	CYTOSOL	NA	unknown	KLHL41 KBTBD10 KRP1	Kelch-like protein 41 (Kel-like protein 23) (Kelch repeat and BTB domain-containing protein 10) (Kelch-related protein 1) (Sarcosin)
O60662_H	unknown	CYTOSOL	0.999995	0.999988	0.999999	NA	0	0	CYTOSOL	1	CYTOSOL	NA	unknown	NA	NA
O60664	unknown	CYTOSOL	0.99999	0.999975	0.999997	NA	1	0	CYTOSOL	1	CYTOSOL	1	DL candidate	PLIN3 M6PRBP1 TIP47	Perilipin-3 (47 kDa mannose 6-phosphate receptor-binding protein) (47 kDa MPR-binding protein) (Cargo selection protein TIP47) (Mannose-6-phosphate receptor-binding protein 1) (Placental protein 17) (PP17)
O60664_H	unknown	CYTOSOL	0.886851	0.748148	0.975157	NA	0.38	0	unknown	1	unknown	NA	unknown	NA	NA
O60669	unknown	LYSOSOME/JUNCTION	0.950656	0.856441	0.990186	NA	0.064	0.00266667	LYSOSOME/JUNCTION	0.997333	LYSOSOME/JUNCTION	NA	unknown	SLC16A7 MCT2	Monocarboxylate transporter 2 (MCT 2) (Solute carrier family 16 member 7)
O60683	unknown	PM/SARCOLEMMA	0.999998	0.999995	0.999999	NA	0.004	0	PM/SARCOLEMMA	1	PM/SARCOLEMMA	NA	unknown	PEX10 RNF69	Peroxisome biogenesis factor 10 (EC 2.3.2.27) (Peroxin-10) (Peroxisomal biogenesis factor 10) (Peroxisome assembly protein 10) (RING finger protein 69)
O60684	unknown	CYTOSOL	0.956937	0.880131	0.997476	NA	0.96	0.995556	CYTOSOL	0.00444444	unknown	NA	unknown	KPNA6 IPOA7	Importin subunit alpha-7 (Karyopherin subunit alpha-6)
O60684_H	unknown	CYTOSOL	0.998913	0.997598	0.999612	NA	0	0.00222222	CYTOSOL	0.997778	CYTOSOL	NA	unknown	NA	NA
O60701	unknown	GA	0.994488	0.989134	0.99748	NA	0.996	0	GA	1	GA	1	DL candidate	UGDH	UDP-glucose 6-dehydrogenase (UDP-Glc dehydrogenase) (UDP-GlcDH) (UDPGDH) (EC 1.1.1.22)
O60716	LYSOSOME/JUNCTION	LYSOSOME/JUNCTION	1	1	1	0	0	0	LYSOSOME/JUNCTION	1	LYSOSOME/JUNCTION	NA	unknown	CTNND1 KIAA0384	Catenin delta-1 (Cadherin-associated Src substrate) (CAS) (p120 catenin) (p120(ctn)) (p120(cas))
O60716_H	unknown	PM/SARCOLEMMA	0.999894	0.999745	0.999964	NA	1	0	PM/SARCOLEMMA	1	PM/SARCOLEMMA	1	DL candidate	NA	NA
O60749	unknown	ER/SR	1	1	1	NA	0	0	ER/SR	1	ER/SR	NA	unknown	SNX2 TRG9	Sorting nexin-2 (Transformation-related gene 9 protein) (TRG-9)
O60749_H	unknown	ER/SR	0.977101	0.950202	0.991624	NA	0.028	0	ER/SR	1	ER/SR	NA	unknown	NA	NA
O60762	ER/SR	ER/SR	1	1	1	0	0	0	ER/SR	1	ER/SR	NA	unknown	DPM1	Dolichol-phosphate mannosyltransferase subunit 1 (EC 2.4.1.83) (Dolichol-phosphate mannose synthase subunit 1) (DPM synthase subunit 1) (Dolichyl-phosphate beta-D-mannosyltransferase subunit 1) (Mannose-P-dolichol synthase subunit 1) (MPD synthase subunit 1)
O60762_H	unknown	ER/SR	1	1	1	NA	0	0	ER/SR	1	ER/SR	NA	unknown	NA	NA
O60763	unknown	CYTOSOL	0.999896	0.999745	0.999969	NA	1	0	CYTOSOL	1	CYTOSOL	1	DL candidate	USO1 VDP	General vesicular transport factor p115 (Protein USO1 homolog) (Transcytosis-associated protein) (TAP) (Vesicle-docking protein)
O60763_H	unknown	CYTOSOL	0.999909	0.999794	0.999996	NA	0.944	0	CYTOSOL	1	CYTOSOL	NA	unknown	NA	NA
O60784	unknown	GA	0.999803	0.999525	0.999981	NA	1	0.0542222	GA	0.945778	GA	1	DL candidate	TOM1	Target of Myb1 membrane trafficking protein (Target of Myb protein 1)
O60784_H	unknown	CYTOSOL	0.999968	0.999939	0.999985	NA	0	0	CYTOSOL	1	CYTOSOL	NA	unknown	NA	NA
O60826	unknown	GA	0.999998	0.999985	1	NA	1	0.000444444	GA	0.999556	GA	1	DL candidate	CCDC22 CXorf37 JM1	Coiled-coil domain-containing protein 22
O60830	unknown	MITOCHONDRION	1	1	1	NA	0.072	0.024	MITOCHONDRION	0.976	MITOCHONDRION	NA	unknown	TIMM17B TIM17B JM3	Mitochondrial import inner membrane translocase subunit Tim17-B
O60831	unknown	GA	0.848802	0.689836	0.943947	NA	0.996	0.000444444	unknown	0.999556	unknown	1	DL candidate	PRAF2 JM4	PRA1 family protein 2
O60841	unknown	GA	0.98112	0.949106	0.995523	NA	1	0.00755556	GA	0.992444	GA	1	DL candidate	EIF5B IF2 KIAA0741	Eukaryotic translation initiation factor 5B (eIF-5B) (EC 3.6.5.3) (Translation initiation factor IF-2)
O60841_H	unknown	GA	0.799099	0.0295077	0.995921	NA	0.952	0.012	unknown	0.988	unknown	NA	unknown	NA	NA
O60869_H	unknown	PM/SARCOLEMMA	0.999999	0.999998	1	NA	1	0	PM/SARCOLEMMA	1	PM/SARCOLEMMA	1	DL candidate	NA	NA
O60884	unknown	PM/SARCOLEMMA	0.680098	0.427356	0.860283	NA	0.348	0.000444444	unknown	0.999556	unknown	NA	unknown	DNAJA2 CPR3 HIRIP4	DnaJ homolog subfamily A member 2 (Cell cycle progression restoration gene 3 protein) (Dnj3) (Dj3) (HIRA-interacting protein 4) (Renal carcinoma antigen NY-REN-14)
O60884_H	unknown	GA	0.986537	0.966302	0.996233	NA	0.984	0	GA	1	GA	1	DL candidate	NA	NA
O60888	unknown	CYTOSOL	0.984501	0.959349	0.996022	NA	1	0.00222222	CYTOSOL	0.997778	CYTOSOL	1	DL candidate	CUTA ACHAP C6orf82	Protein CutA (Acetylcholinesterase-associated protein) (Brain acetylcholinesterase putative membrane anchor)
O60888_H	unknown	GA	0.999999	0.999999	1	NA	1	0	GA	1	GA	1	DL candidate	NA	NA
O60890	unknown	MITOCHONDRION	1	1	1	NA	0	0	MITOCHONDRION	1	MITOCHONDRION	NA	unknown	OPHN1	Oligophrenin-1
O60890_H	unknown	MITOCHONDRION	0.999885	0.999674	0.999999	NA	0.936	0.000888889	MITOCHONDRION	0.999111	MITOCHONDRION	NA	unknown	NA	NA
O60925	unknown	xSARCOPLASM	0.999914	0.999807	0.999969	NA	0	0	xSARCOPLASM	1	xSARCOPLASM	NA	unknown	PFDN1 PFD1	Prefoldin subunit 1
O60925_H	unknown	xSARCOPLASM	0.999998	0.999995	0.999999	NA	0	0	xSARCOPLASM	1	xSARCOPLASM	NA	unknown	NA	NA
O75027	unknown	MITOCHONDRION	0.953033	0.883819	0.987008	NA	0.064	0	MITOCHONDRION	1	MITOCHONDRION	NA	unknown	ABCB7 ABC7	Iron-sulfur clusters transporter ABCB7, mitochondrial (ATP-binding cassette sub-family B member 7, mitochondrial) (ATP-binding cassette transporter 7) (ABC transporter 7 protein)
O75083	unknown	CYTOSOL	0.915028	0.835161	0.963102	NA	0.052	0	CYTOSOL	1	CYTOSOL	NA	unknown	WDR1	WD repeat-containing protein 1 (Actin-interacting protein 1) (AIP1) (NORI-1)
O75083_H	unknown	CYTOSOL	0.999971	0.99994	0.999989	NA	0	0	CYTOSOL	1	CYTOSOL	NA	unknown	NA	NA
O75094_H	unknown	GA	0.997215	0.992782	0.999309	NA	1	0.000444444	GA	0.999556	GA	1	DL candidate	NA	NA
O75112	LYSOSOME/JUNCTION	LYSOSOME/JUNCTION	1	1	1	0	0	0	LYSOSOME/JUNCTION	1	LYSOSOME/JUNCTION	NA	unknown	LDB3 KIAA0613 ZASP	LIM domain-binding protein 3 (Protein cypher) (Z-band alternatively spliced PDZ-motif protein)
O75112_H	unknown	LYSOSOME/JUNCTION	1	0.999999	1	NA	0	0	LYSOSOME/JUNCTION	1	LYSOSOME/JUNCTION	NA	unknown	NA	NA
O75116	unknown	PM/SARCOLEMMA	0.694715	0.473295	0.85507	NA	0.38	0.00266667	unknown	0.997333	unknown	NA	unknown	ROCK2 KIAA0619	Rho-associated protein kinase 2 (EC 2.7.11.1) (Rho kinase 2) (Rho-associated, coiled-coil-containing protein kinase 2) (Rho-associated, coiled-coil-containing protein kinase II) (ROCK-II) (p164 ROCK-2)
O75116_H	unknown	PM/SARCOLEMMA	0.580918	0.334529	0.796599	NA	0.472	0.00177778	unknown	0.998222	unknown	NA	unknown	NA	NA
O75122	unknown	GA	0.999999	0.999997	1	NA	1	0	GA	1	GA	1	DL candidate	CLASP2 KIAA0627	CLIP-associating protein 2 (Cytoplasmic linker-associated protein 2) (Protein Orbit homolog 2) (hOrbit2)
O75131	unknown	CYTOSOL	0.999779	0.999537	0.999913	NA	0	0	CYTOSOL	1	CYTOSOL	NA	unknown	CPNE3 CPN3 KIAA0636	Copine-3 (Copine III)
O75131_H	unknown	CYTOSOL	0.999953	0.999898	0.999982	NA	0	0	CYTOSOL	1	CYTOSOL	NA	unknown	NA	NA
O75147	unknown	LYSOSOME/JUNCTION	0.977703	0.903225	1	NA	0.496	0	LYSOSOME/JUNCTION	1	LYSOSOME/JUNCTION	NA	unknown	OBSL1 KIAA0657	Obscurin-like protein 1
O75147_H	unknown	yRIBOSOME_LARGE	0.964542	0.908968	0.991375	NA	0.032	0.00222222	yRIBOSOME_LARGE	0.997778	yRIBOSOME_LARGE	NA	unknown	NA	NA
O75153	unknown	GA	1	1	1	NA	1	0	GA	1	GA	1	DL candidate	CLUH KIAA0664	Clustered mitochondria protein homolog
O75153_H	unknown	GA	1	1	1	NA	1	0	GA	1	GA	1	DL candidate	NA	NA
O75155	unknown	CYTOSOL	0.999994	0.999986	0.999998	NA	0	0	CYTOSOL	1	CYTOSOL	NA	unknown	CAND2 KIAA0667 TIP120B	Cullin-associated NEDD8-dissociated protein 2 (Cullin-associated and neddylation-dissociated protein 2) (Epididymis tissue protein Li 169) (TBP-interacting protein of 120 kDa B) (TBP-interacting protein 120B) (p120 CAND2)
O75155_H	unknown	CYTOSOL	0.999619	0.999301	0.999818	NA	0	0	CYTOSOL	1	CYTOSOL	NA	unknown	NA	NA
O75157	unknown	xSARCOPLASM	1	1	1	NA	0	0	xSARCOPLASM	1	xSARCOPLASM	NA	unknown	TSC22D2 KIAA0669 TILZ4	TSC22 domain family protein 2 (TSC22-related-inducible leucine zipper protein 4)
O75157_H	unknown	xSARCOPLASM	1	1	1	NA	0	0	xSARCOPLASM	1	xSARCOPLASM	NA	unknown	NA	NA
O75165	unknown	ER/SR	0.93932	0.874736	0.978631	NA	0.088	0	ER/SR	1	ER/SR	NA	unknown	DNAJC13 KIAA0678 RME8	DnaJ homolog subfamily C member 13 (Required for receptor-mediated endocytosis 8) (RME-8)
O75165_H	unknown	ER/SR	0.975342	0.947551	0.991501	NA	0.028	0.000888889	ER/SR	0.999111	ER/SR	NA	unknown	NA	NA
O75179_H	unknown	PM/SARCOLEMMA	0.999976	0.999949	0.999991	NA	0	0	PM/SARCOLEMMA	1	PM/SARCOLEMMA	NA	unknown	NA	NA
O75190_H	unknown	PM/SARCOLEMMA	0.999835	0.999678	0.999931	NA	1	0	PM/SARCOLEMMA	1	PM/SARCOLEMMA	1	DL candidate	NA	NA
O75208	MITOCHONDRION	MITOCHONDRION	1	1	1	0	0	0	MITOCHONDRION	1	MITOCHONDRION	NA	unknown	COQ9 C16orf49 HSPC326 PSEC0129	Ubiquinone biosynthesis protein COQ9, mitochondrial
O75223	unknown	xSARCOPLASM	0.81439	0.653837	0.917424	NA	0.152	0	unknown	1	unknown	NA	unknown	GGCT C7orf24 CRF21	Gamma-glutamylcyclotransferase (EC 4.3.2.9) (Cytochrome c-releasing factor 21)
O75223_H	unknown	xSARCOPLASM	1	1	1	NA	0.012	0	xSARCOPLASM	1	xSARCOPLASM	NA	unknown	NA	NA
O75251	unknown	MITOCHONDRION	1	1	1	NA	0	0	MITOCHONDRION	1	MITOCHONDRION	NA	unknown	NDUFS7	NADH dehydrogenase [ubiquinone] iron-sulfur protein 7, mitochondrial (EC 7.1.1.2) (Complex I-20kD) (CI-20kD) (NADH-ubiquinone oxidoreductase 20 kDa subunit) (PSST subunit)
O75251_H	unknown	MITOCHONDRION	1	1	1	NA	0	0	MITOCHONDRION	1	MITOCHONDRION	NA	unknown	NA	NA
O75298	unknown	ER/SR	1	1	1	NA	0	0.552444	ER/SR	0.447556	unknown	NA	unknown	RTN2 NSPL1	Reticulon-2 (Neuroendocrine-specific protein-like 1) (NSP-like protein 1) (Neuroendocrine-specific protein-like I) (NSP-like protein I) (NSPLI)
O75298_H	unknown	ER/SR	1	1	1	NA	0	0	ER/SR	1	ER/SR	NA	unknown	NA	NA
O75306	unknown	MITOCHONDRION	1	1	1	NA	0	0	MITOCHONDRION	1	MITOCHONDRION	NA	unknown	NDUFS2	NADH dehydrogenase [ubiquinone] iron-sulfur protein 2, mitochondrial (EC 7.1.1.2) (Complex I-49kD) (CI-49kD) (NADH-ubiquinone oxidoreductase 49 kDa subunit)
O75306_H	unknown	MITOCHONDRION	1	1	1	NA	0	0	MITOCHONDRION	1	MITOCHONDRION	NA	unknown	NA	NA
O75323	unknown	MITOCHONDRION	1	1	1	NA	0	0	MITOCHONDRION	1	MITOCHONDRION	NA	unknown	NIPSNAP2 GBAS	Protein NipSnap homolog 2 (NipSnap2) (Glioblastoma-amplified sequence)
O75323_H	unknown	MITOCHONDRION	0.999723	0.999261	0.99992	NA	0	0.000888889	MITOCHONDRION	0.999111	MITOCHONDRION	NA	unknown	NA	NA
O75340	unknown	ER/SR	1	1	1	NA	1	0	ER/SR	1	ER/SR	1	DL candidate	PDCD6 ALG2	Programmed cell death protein 6 (Apoptosis-linked gene 2 protein homolog) (ALG-2)
O75340_H	unknown	ER/SR	1	1	1	NA	1	0.416889	ER/SR	0.583111	ER/SR	1	DL candidate	NA	NA
O75347	xSARCOPLASM	xSARCOPLASM	1	1	1	0	0	0	xSARCOPLASM	1	xSARCOPLASM	NA	unknown	TBCA	Tubulin-specific chaperone A (TCP1-chaperonin cofactor A) (Tubulin-folding cofactor A) (CFA)
O75347_H	unknown	xSARCOPLASM	1	1	1	NA	0	0	xSARCOPLASM	1	xSARCOPLASM	NA	unknown	NA	NA
O75348	unknown	CYTOSOL	0.973607	0.910148	0.996224	NA	0.048	1	CYTOSOL	0	unknown	NA	unknown	ATP6V1G1 ATP6G ATP6G1 ATP6J	V-type proton ATPase subunit G 1 (V-ATPase subunit G 1) (V-ATPase 13 kDa subunit 1) (Vacuolar proton pump subunit G 1) (Vacuolar proton pump subunit M16)
O75348_H	unknown	GA	0.999854	0.999596	0.999969	NA	1	0.0182222	GA	0.981778	GA	1	DL candidate	NA	NA
O75351	unknown	GA	0.999998	0.999994	0.999999	NA	1	0.00133333	GA	0.998667	GA	1	DL candidate	VPS4B SKD1 VPS42 MIG1	Vacuolar protein sorting-associated protein 4B (EC 3.6.4.6) (Cell migration-inducing gene 1 protein) (Suppressor of K(+) transport growth defect 1) (Protein SKD1)
O75351_H	unknown	GA	0.999222	0.99839	0.999688	NA	1	0	GA	1	GA	1	DL candidate	NA	NA
O75367	xCHROMATIN/SARCOMERE	xCHROMATIN/SARCOMERE	1	1	1	0	0	0	xCHROMATIN/SARCOMERE	1	xCHROMATIN/SARCOMERE	NA	unknown	MACROH2A1 H2AFY	Core histone macro-H2A.1 (Histone macroH2A1) (mH2A1) (Histone H2A.y) (H2A/y) (Medulloblastoma antigen MU-MB-50.205)
O75367_H	unknown	xCHROMATIN/SARCOMERE	1	1	1	NA	0	0	xCHROMATIN/SARCOMERE	1	xCHROMATIN/SARCOMERE	NA	unknown	NA	NA
O75368	unknown	xSARCOPLASM	1	1	1	NA	0	0	xSARCOPLASM	1	xSARCOPLASM	NA	unknown	SH3BGRL	Adapter SH3BGRL (SH3 domain-binding glutamic acid-rich-like protein 1)
O75368_H	unknown	xSARCOPLASM	0.996333	0.992557	0.998511	NA	0.008	0	xSARCOPLASM	1	xSARCOPLASM	NA	unknown	NA	NA
O75369_H	unknown	GA	0.99998	0.999959	0.999994	NA	1	0	GA	1	GA	1	DL candidate	NA	NA
O75381	unknown	PEROXISOME	1	1	1	NA	0	0	PEROXISOME	1	PEROXISOME	NA	unknown	PEX14	Peroxisomal membrane protein PEX14 (PTS1 receptor-docking protein) (Peroxin-14) (Peroxisomal membrane anchor protein PEX14)
O75381_H	unknown	PEROXISOME	1	1	1	NA	0	0	PEROXISOME	1	PEROXISOME	NA	unknown	NA	NA
O75390	MITOCHONDRION	MITOCHONDRION	1	1	1	0	0	0	MITOCHONDRION	1	MITOCHONDRION	NA	unknown	CS	Citrate synthase, mitochondrial (EC 2.3.3.1) (Citrate (Si)-synthase)
O75390_H	unknown	MITOCHONDRION	1	1	1	NA	0	0	MITOCHONDRION	1	MITOCHONDRION	NA	unknown	NA	NA
O75391_H	unknown	CYTOSOL	0.999544	0.999981	1	NA	1	0	CYTOSOL	1	CYTOSOL	1	DL candidate	NA	NA
O75396	unknown	ER/SR	1	1	1	NA	0	0	ER/SR	1	ER/SR	NA	unknown	SEC22B SEC22L1	Vesicle-trafficking protein SEC22b (ER-Golgi SNARE of 24 kDa) (ERS-24) (ERS24) (SEC22 vesicle-trafficking protein homolog B) (SEC22 vesicle-trafficking protein-like 1)
O75396_H	unknown	ER/SR	1	1	1	NA	0	0	ER/SR	1	ER/SR	NA	unknown	NA	NA
O75400	unknown	NUCLEUS	1	1	1	NA	0	0	NUCLEUS	1	NUCLEUS	NA	unknown	PRPF40A FBP11 FLAF1 FNBP3 HIP10 HYPA HSPC225	Pre-mRNA-processing factor 40 homolog A (Fas ligand-associated factor 1) (Formin-binding protein 11) (Formin-binding protein 3) (Huntingtin yeast partner A) (Huntingtin-interacting protein 10) (HIP-10) (Huntingtin-interacting protein A) (Renal carcinoma antigen NY-REN-6)
O75400_H	unknown	NUCLEUS	1	1	1	NA	0	0	NUCLEUS	1	NUCLEUS	NA	unknown	NA	NA
O75427	unknown	NUCLEUS	0.99999	0.999974	0.999997	NA	1	0.000444444	NUCLEUS	0.999556	NUCLEUS	1	DL candidate	LRCH4 LRN LRRN1 LRRN4	Leucine-rich repeat and calponin homology domain-containing protein 4 (Leucine-rich repeat neuronal protein 4) (Leucine-rich neuronal protein)
O75427_H	unknown	ER/SR	0.99743	0.991517	0.999663	NA	1	0	ER/SR	1	ER/SR	1	DL candidate	NA	NA
O75431	unknown	MITOCHONDRION	1	1	1	NA	0	0	MITOCHONDRION	1	MITOCHONDRION	NA	unknown	MTX2	Metaxin-2 (Mitochondrial outer membrane import complex protein 2)
O75431_H	unknown	MITOCHONDRION	1	1	1	NA	0	0	MITOCHONDRION	1	MITOCHONDRION	NA	unknown	NA	NA
O75436	unknown	GA	0.999998	0.99997	1	NA	0.964	0	GA	1	GA	NA	unknown	VPS26A VPS26	Vacuolar protein sorting-associated protein 26A (Vesicle protein sorting 26A) (hVPS26)
O75436_H	unknown	GA	0.999999	0.999999	1	NA	1	0	GA	1	GA	1	DL candidate	NA	NA
O75438	unknown	MITOCHONDRION	1	1	1	NA	0	0	MITOCHONDRION	1	MITOCHONDRION	NA	unknown	NDUFB1	NADH dehydrogenase [ubiquinone] 1 beta subcomplex subunit 1 (Complex I-MNLL) (CI-MNLL) (NADH-ubiquinone oxidoreductase MNLL subunit)
O75438_H	unknown	MITOCHONDRION	1	1	1	NA	0	0	MITOCHONDRION	1	MITOCHONDRION	NA	unknown	NA	NA
O75439	MITOCHONDRION	MITOCHONDRION	1	1	1	0	0	0	MITOCHONDRION	1	MITOCHONDRION	NA	unknown	PMPCB MPPB	Mitochondrial-processing peptidase subunit beta (EC 3.4.24.64) (Beta-MPP) (P-52)
O75439_H	unknown	MITOCHONDRION	1	1	1	NA	0	0	MITOCHONDRION	1	MITOCHONDRION	NA	unknown	NA	NA
O75477	ER/SR	ER/SR	1	1	1	0	0	0	ER/SR	1	ER/SR	NA	unknown	ERLIN1 C10orf69 KE04 KEO4 SPFH1	Erlin-1 (Endoplasmic reticulum lipid raft-associated protein 1) (Protein KE04) (Stomatin-prohibitin-flotillin-HflC/K domain-containing protein 1) (SPFH domain-containing protein 1)
O75489	MITOCHONDRION	MITOCHONDRION	1	1	1	0	0	0	MITOCHONDRION	1	MITOCHONDRION	NA	unknown	NDUFS3	NADH dehydrogenase [ubiquinone] iron-sulfur protein 3, mitochondrial (EC 7.1.1.2) (Complex I-30kD) (CI-30kD) (NADH-ubiquinone oxidoreductase 30 kDa subunit)
O75489_H	unknown	MITOCHONDRION	1	1	1	NA	0	0	MITOCHONDRION	1	MITOCHONDRION	NA	unknown	NA	NA
O75494	unknown	NUCLEUS	1	1	1	NA	1	0	NUCLEUS	1	NUCLEUS	1	DL candidate	SRSF10 FUSIP1 FUSIP2 SFRS13A TASR	Serine/arginine-rich splicing factor 10 (40 kDa SR-repressor protein) (SRrp40) (FUS-interacting serine-arginine-rich protein 1) (Splicing factor SRp38) (Splicing factor, arginine/serine-rich 13A) (TLS-associated protein with Ser-Arg repeats) (TASR) (TLS-associated protein with SR repeats) (TLS-associated serine-arginine protein) (TLS-associated SR protein)
O75506_H	unknown	GA	1	1	1	NA	1	0	GA	1	GA	1	DL candidate	NA	NA
O75521	unknown	MITOCHONDRION	0.999173	0.997617	0.999994	NA	0.844	0.00222222	MITOCHONDRION	0.997778	MITOCHONDRION	NA	unknown	ECI2 DRS1 HCA88 PECI	Enoyl-CoA delta isomerase 2 (EC 5.3.3.8) (DRS-1) (Delta(3),delta(2)-enoyl-CoA isomerase) (D3,D2-enoyl-CoA isomerase) (Diazepam-binding inhibitor-related protein 1) (DBI-related protein 1) (Dodecenoyl-CoA isomerase) (Hepatocellular carcinoma-associated antigen 88) (Peroxisomal 3,2-trans-enoyl-CoA isomerase) (pECI) (Renal carcinoma antigen NY-REN-1)
O75521_H	unknown	PM/SARCOLEMMA	0.999997	0.999992	0.999999	NA	1	0	PM/SARCOLEMMA	1	PM/SARCOLEMMA	1	DL candidate	NA	NA
O75531	unknown	LYSOSOME/JUNCTION	0.997977	0.997615	0.99985	NA	0.016	0	LYSOSOME/JUNCTION	1	LYSOSOME/JUNCTION	NA	unknown	BANF1 BAF BCRG1	Barrier-to-autointegration factor (Breakpoint cluster region protein 1) [Cleaved into: Barrier-to-autointegration factor, N-terminally processed]
O75531_H	unknown	LYSOSOME/JUNCTION	0.996052	0.988952	0.999001	NA	0.004	0	LYSOSOME/JUNCTION	1	LYSOSOME/JUNCTION	NA	unknown	NA	NA
O75533	unknown	RIBOSOME_SMALL	0.999182	0.99592	0.999906	NA	1	0	RIBOSOME_SMALL	1	RIBOSOME_SMALL	1	DL candidate	SF3B1 SAP155	Splicing factor 3B subunit 1 (Pre-mRNA-splicing factor SF3b 155 kDa subunit) (SF3b155) (Spliceosome-associated protein 155) (SAP 155)
O75533_H	unknown	RIBOSOME_SMALL	0.999996	0.999984	1	NA	0	0	RIBOSOME_SMALL	1	RIBOSOME_SMALL	NA	unknown	NA	NA
O75534	unknown	GA	0.987504	0.959726	0.997498	NA	1	0.00311111	GA	0.996889	GA	1	DL candidate	CSDE1 D1S155E KIAA0885 NRU UNR	Cold shock domain-containing protein E1 (N-ras upstream gene protein) (Protein UNR)
O75534_H	unknown	NUCLEUS	0.924945	0.76394	0.98827	NA	0.036	0	NUCLEUS	1	NUCLEUS	NA	unknown	NA	NA
O75569	unknown	yRIBOSOME_LARGE	1	1	1	NA	0.108	0	yRIBOSOME_LARGE	1	yRIBOSOME_LARGE	NA	unknown	PRKRA PACT RAX HSD-14 HSD14	Interferon-inducible double-stranded RNA-dependent protein kinase activator A (PKR-associated protein X) (PKR-associating protein X) (Protein activator of the interferon-induced protein kinase) (Protein kinase, interferon-inducible double-stranded RNA-dependent activator)
O75600	unknown	PM/SARCOLEMMA	0.994683	0.98055	0.999174	NA	1	0.741333	PM/SARCOLEMMA	0.258667	unknown	1	DL candidate	GCAT KBL	2-amino-3-ketobutyrate coenzyme A ligase, mitochondrial (AKB ligase) (EC 2.3.1.29) (Aminoacetone synthase) (Glycine acetyltransferase)
O75608	unknown	GA	0.997835	0.994624	0.999361	NA	1	0.00133333	GA	0.998667	GA	1	DL candidate	LYPLA1 APT1 LPL1	Acyl-protein thioesterase 1 (APT-1) (hAPT1) (EC 3.1.2.-) (Lysophospholipase 1) (Lysophospholipase I) (LPL-I) (LysoPLA I) (Palmitoyl-protein hydrolase) (EC 3.1.2.22)
O75608_H	unknown	GA	0.999994	0.999987	0.999998	NA	1	0	GA	1	GA	1	DL candidate	NA	NA
O75643	NUCLEUS	NUCLEUS	1	1	1	0	0	0	NUCLEUS	1	NUCLEUS	NA	unknown	SNRNP200 ASCC3L1 BRR2 HELIC2 KIAA0788	U5 small nuclear ribonucleoprotein 200 kDa helicase (EC 3.6.4.13) (Activating signal cointegrator 1 complex subunit 3-like 1) (BRR2 homolog) (U5 snRNP-specific 200 kDa protein) (U5-200KD)
O75643_H	unknown	RIBOSOME_SMALL	0.99949	0.997474	0.999914	NA	1	0	RIBOSOME_SMALL	1	RIBOSOME_SMALL	1	DL candidate	NA	NA
O75663	CYTOSOL	CYTOSOL	1	1	1	0	0	0	CYTOSOL	1	CYTOSOL	NA	unknown	TIPRL	TIP41-like protein (Putative MAPK-activating protein PM10) (Type 2A-interacting protein) (TIP)
O75663_H	unknown	CYTOSOL	1	1	1	NA	0	0	CYTOSOL	1	CYTOSOL	NA	unknown	NA	NA
O75688	unknown	CYTOSOL	0.999973	0.999948	0.999989	NA	0	0	CYTOSOL	1	CYTOSOL	NA	unknown	PPM1B PP2CB	Protein phosphatase 1B (EC 3.1.3.16) (Protein phosphatase 2C isoform beta) (PP2C-beta)
O75688_H	unknown	CYTOSOL	0.976774	0.906857	0.998442	NA	0.984	0.894222	CYTOSOL	0.105778	unknown	1	DL candidate	NA	NA
O75746	MITOCHONDRION	MITOCHONDRION	1	1	1	0	0	0	MITOCHONDRION	1	MITOCHONDRION	NA	unknown	SLC25A12 AGC1 ARALAR1	Electrogenic aspartate/glutamate antiporter SLC25A12, mitochondrial (Araceli hiperlarga) (Aralar) (Aralar1) (Mitochondrial aspartate glutamate carrier 1) (Solute carrier family 25 member 12)
O75746_H	unknown	MITOCHONDRION	0.999998	0.999995	0.999999	NA	0.992	0	MITOCHONDRION	1	MITOCHONDRION	1	DL candidate	NA	NA
O75781	PM/SARCOLEMMA	PM/SARCOLEMMA	1	1	1	0	0	0	PM/SARCOLEMMA	1	PM/SARCOLEMMA	NA	unknown	PALM KIAA0270	Paralemmin-1 (Paralemmin)
O75781_H	unknown	PM/SARCOLEMMA	0.999951	0.999888	0.999982	NA	1	0.000444444	PM/SARCOLEMMA	0.999556	PM/SARCOLEMMA	1	DL candidate	NA	NA
O75787_H	unknown	ER/SR	1	1	1	NA	0	0	ER/SR	1	ER/SR	NA	unknown	NA	NA
O75817_H	unknown	yRIBOSOME_LARGE	0.672183	0.104393	0.990378	NA	0.404	0	unknown	1	unknown	NA	unknown	NA	NA
O75821	unknown	PROTEASOME	1	1	1	NA	0	0	PROTEASOME	1	PROTEASOME	NA	unknown	EIF3G EIF3S4	Eukaryotic translation initiation factor 3 subunit G (eIF3g) (Eukaryotic translation initiation factor 3 RNA-binding subunit) (eIF-3 RNA-binding subunit) (Eukaryotic translation initiation factor 3 subunit 4) (eIF-3-delta) (eIF3 p42) (eIF3 p44)
O75821_H	unknown	PROTEASOME	0.999999	0.99999	1	NA	0.572	0	PROTEASOME	1	PROTEASOME	NA	unknown	NA	NA
O75822	unknown	PROTEASOME	1	1	1	NA	0	0	PROTEASOME	1	PROTEASOME	NA	unknown	EIF3J EIF3S1 PRO0391	Eukaryotic translation initiation factor 3 subunit J (eIF3j) (Eukaryotic translation initiation factor 3 subunit 1) (eIF-3-alpha) (eIF3 p35)
O75822_H	unknown	PROTEASOME	1	1	1	NA	0	0	PROTEASOME	1	PROTEASOME	NA	unknown	NA	NA
O75832	unknown	CYTOSOL	1	1	1	NA	0.988	0	CYTOSOL	1	CYTOSOL	1	DL candidate	PSMD10	26S proteasome non-ATPase regulatory subunit 10 (26S proteasome regulatory subunit p28) (Gankyrin) (p28(GANK))
O75832_H	unknown	CYTOSOL	0.999894	0.999793	0.999955	NA	0	0	CYTOSOL	1	CYTOSOL	NA	unknown	NA	NA
O75844	unknown	ER/SR	1	1	1	NA	0	0	ER/SR	1	ER/SR	NA	unknown	ZMPSTE24 FACE1 STE24	CAAX prenyl protease 1 homolog (EC 3.4.24.84) (Farnesylated proteins-converting enzyme 1) (FACE-1) (Prenyl protein-specific endoprotease 1) (Zinc metalloproteinase Ste24 homolog)
O75844_H	unknown	ER/SR	1	1	1	NA	0	0	ER/SR	1	ER/SR	NA	unknown	NA	NA
O75874	unknown	xSARCOPLASM	0.894325	0.745216	0.972071	NA	0.132	0	unknown	1	unknown	NA	unknown	IDH1 PICD	Isocitrate dehydrogenase [NADP] cytoplasmic (IDH) (IDH1) (EC 1.1.1.42) (Cytosolic NADP-isocitrate dehydrogenase) (IDPc) (NADP(+)-specific ICDH) (Oxalosuccinate decarboxylase)
O75874_H	unknown	CYTOSOL	1	1	1	NA	0	0	CYTOSOL	1	CYTOSOL	NA	unknown	NA	NA
O75880	unknown	MITOCHONDRION	1	1	1	NA	0	0	MITOCHONDRION	1	MITOCHONDRION	NA	unknown	SCO1 SCOD1	Protein SCO1 homolog, mitochondrial
O75880_H	unknown	MITOCHONDRION	0.999488	0.993506	0.999989	NA	0.088	0	MITOCHONDRION	1	MITOCHONDRION	NA	unknown	NA	NA
O75884	unknown	CYTOSOL	0.999988	0.999974	0.999995	NA	0	0	CYTOSOL	1	CYTOSOL	NA	unknown	RBBP9 BOG RBBP10	Serine hydrolase RBBP9 (EC 3.-.-.-) (B5T-overexpressed gene protein) (Protein BOG) (Retinoblastoma-binding protein 10) (RBBP-10) (Retinoblastoma-binding protein 9) (RBBP-9)
O75886	unknown	GA	0.867419	0.683241	0.999705	NA	0.204	0	unknown	1	unknown	NA	unknown	STAM2 HBP	Signal transducing adapter molecule 2 (STAM-2) (Hrs-binding protein)
O75886_H	unknown	ER/SR	0.995774	0.986249	0.998718	NA	1	0	ER/SR	1	ER/SR	1	DL candidate	NA	NA
O75915	unknown	ER/SR	1	1	1	NA	0	0	ER/SR	1	ER/SR	NA	unknown	ARL6IP5 DERP11 JWA PRA2 PRAF3 HSPC127	PRA1 family protein 3 (ADP-ribosylation factor-like protein 6-interacting protein 5) (ARL-6-interacting protein 5) (Aip-5) (Cytoskeleton-related vitamin A-responsive protein) (Dermal papilla-derived protein 11) (GTRAP3-18) (Glutamate transporter EAAC1-interacting protein) (JM5) (Prenylated Rab acceptor protein 2) (Protein JWa) (Putative MAPK-activating protein PM27)
O75915_H	unknown	ER/SR	1	1	1	NA	0	0	ER/SR	1	ER/SR	NA	unknown	NA	NA
O75923	unknown	PM/SARCOLEMMA	1	1	1	NA	1	0	PM/SARCOLEMMA	1	PM/SARCOLEMMA	1	DL candidate	DYSF FER1L1	Dysferlin (Dystrophy-associated fer-1-like protein) (Fer-1-like protein 1)
O75923_H	unknown	PM/SARCOLEMMA	0.999932	0.99982	0.999984	NA	0.572	0	PM/SARCOLEMMA	1	PM/SARCOLEMMA	NA	unknown	NA	NA
O75934	unknown	NUCLEUS	0.996151	0.98606	0.999719	NA	0	0	NUCLEUS	1	NUCLEUS	NA	unknown	BCAS2 DAM1	Pre-mRNA-splicing factor SPF27 (Breast carcinoma-amplified sequence 2) (DNA amplified in mammary carcinoma 1 protein) (Spliceosome-associated protein SPF 27)
O75935	unknown	RIBOSOME_SMALL	1	1	1	NA	0	0	RIBOSOME_SMALL	1	RIBOSOME_SMALL	NA	unknown	DCTN3 DCTN22	Dynactin subunit 3 (Dynactin complex subunit 22 kDa subunit) (p22)
O75935_H	unknown	RIBOSOME_SMALL	1	1	1	NA	0	0	RIBOSOME_SMALL	1	RIBOSOME_SMALL	NA	unknown	NA	NA
O75937	unknown	GA	0.999999	0.999996	1	NA	1	0.0911111	GA	0.908889	GA	1	DL candidate	DNAJC8 SPF31 HSPC315 HSPC331	DnaJ homolog subfamily C member 8 (Splicing protein spf31)
O75937_H	unknown	GA	1	1	1	NA	1	0	GA	1	GA	1	DL candidate	NA	NA
O75947	unknown	MITOCHONDRION	1	1	1	NA	0	0	MITOCHONDRION	1	MITOCHONDRION	NA	unknown	ATP5PD ATP5H My032	ATP synthase subunit d, mitochondrial (ATPase subunit d) (ATP synthase peripheral stalk subunit d)
O75947_H	unknown	MITOCHONDRION	1	1	1	NA	0	0	MITOCHONDRION	1	MITOCHONDRION	NA	unknown	NA	NA
O75955	LYSOSOME/JUNCTION	LYSOSOME/JUNCTION	1	1	1	0	0	0	LYSOSOME/JUNCTION	1	LYSOSOME/JUNCTION	NA	unknown	FLOT1	Flotillin-1
O75955_H	unknown	PM/SARCOLEMMA	0.999842	0.999635	0.999947	NA	1	0	PM/SARCOLEMMA	1	PM/SARCOLEMMA	1	DL candidate	NA	NA
O75962_H	unknown	GA	0.994588	0.977462	0.999426	NA	1	0.984444	GA	0.0155556	unknown	1	DL candidate	NA	NA
O75964	unknown	MITOCHONDRION	1	1	1	NA	0	0	MITOCHONDRION	1	MITOCHONDRION	NA	unknown	ATP5MG ATP5L	ATP synthase subunit g, mitochondrial (ATPase subunit g) (ATP synthase membrane subunit g)
O75964_H	unknown	MITOCHONDRION	1	1	1	NA	0	0	MITOCHONDRION	1	MITOCHONDRION	NA	unknown	NA	NA
O75970_H	unknown	GA	0.999999	0.999997	1	NA	1	0	GA	1	GA	1	DL candidate	NA	NA
O75976_H	unknown	ER/SR	1	1	1	NA	0.144	0	ER/SR	1	ER/SR	NA	unknown	NA	NA
O76003	unknown	CYTOSOL	0.999592	0.99906	0.99999	NA	0.968	0	CYTOSOL	1	CYTOSOL	NA	unknown	GLRX3 PICOT TXNL2 HUSSY-22	Glutaredoxin-3 (PKC-interacting cousin of thioredoxin) (PICOT) (PKC-theta-interacting protein) (PKCq-interacting protein) (Thioredoxin-like protein 2)
O76003_H	unknown	CYTOSOL	0.99999	0.99988	0.999999	NA	0.044	0	CYTOSOL	1	CYTOSOL	NA	unknown	NA	NA
O76021	unknown	LYSOSOME/JUNCTION	0.927443	0.267709	1	NA	1	0	LYSOSOME/JUNCTION	1	LYSOSOME/JUNCTION	1	DL candidate	RSL1D1 CATX11 CSIG PBK1 L12	Ribosomal L1 domain-containing protein 1 (CATX-11) (Cellular senescence-inhibited gene protein) (Protein PBK1)
O76024	unknown	ER/SR	1	1	1	NA	0	0	ER/SR	1	ER/SR	NA	unknown	WFS1	Wolframin
O76024_H	unknown	ER/SR	1	1	1	NA	0	0	ER/SR	1	ER/SR	NA	unknown	NA	NA
O76031_H	unknown	MITOCHONDRION	1	1	1	NA	0	0	MITOCHONDRION	1	MITOCHONDRION	NA	unknown	NA	NA
O76041	xCHROMATIN/SARCOMERE	xCHROMATIN/SARCOMERE	1	1	1	0	0	0	xCHROMATIN/SARCOMERE	1	xCHROMATIN/SARCOMERE	NA	unknown	NEBL C10orf113 LNEBL	Nebulette (Actin-binding Z-disk protein)
O76041_H	unknown	xCHROMATIN/SARCOMERE	0.997878	0.994022	0.999519	NA	0.004	0	xCHROMATIN/SARCOMERE	1	xCHROMATIN/SARCOMERE	NA	unknown	NA	NA
O76071	unknown	CYTOSOL	0.991776	0.983574	0.996516	NA	0.008	0	CYTOSOL	1	CYTOSOL	NA	unknown	CIAO1 CIA1 WDR39	Probable cytosolic iron-sulfur protein assembly protein CIAO1 (WD repeat-containing protein 39)
O76071_H	unknown	GA	0.999998	0.999995	0.999999	NA	1	0	GA	1	GA	1	DL candidate	NA	NA
O76094	unknown	ER/SR	1	1	1	NA	0	0	ER/SR	1	ER/SR	NA	unknown	SRP72	Signal recognition particle subunit SRP72 (SRP72) (Signal recognition particle 72 kDa protein)
O76094_H	unknown	ER/SR	1	1	1	NA	0	0	ER/SR	1	ER/SR	NA	unknown	NA	NA
O94760	unknown	CYTOSOL	0.999536	0.999165	0.999874	NA	0.004	0	CYTOSOL	1	CYTOSOL	NA	unknown	DDAH1 DDAH	N(G),N(G)-dimethylarginine dimethylaminohydrolase 1 (DDAH-1) (Dimethylarginine dimethylaminohydrolase 1) (EC 3.5.3.18) (DDAHI) (Dimethylargininase-1)
O94760_H	unknown	CYTOSOL	1	1	1	NA	0	0	CYTOSOL	1	CYTOSOL	NA	unknown	NA	NA
O94826	MITOCHONDRION	MITOCHONDRION	1	1	1	0	0	0	MITOCHONDRION	1	MITOCHONDRION	NA	unknown	TOMM70 KIAA0719 TOM70 TOMM70A	Mitochondrial import receptor subunit TOM70 (Mitochondrial precursor proteins import receptor) (Translocase of outer membrane 70 kDa subunit) (Translocase of outer mitochondrial membrane protein 70)
O94826_H	unknown	MITOCHONDRION	1	1	1	NA	0	0	MITOCHONDRION	1	MITOCHONDRION	NA	unknown	NA	NA
O94855	unknown	NUCLEUS	0.999975	0.999935	0.999992	NA	1	0	NUCLEUS	1	NUCLEUS	1	DL candidate	SEC24D KIAA0755	Protein transport protein Sec24D (SEC24-related protein D)
O94874	unknown	ER/SR	1	1	1	NA	0	0	ER/SR	1	ER/SR	NA	unknown	UFL1 KIAA0776 MAXER NLBP RCAD	E3 UFM1-protein ligase 1 (EC 2.3.2.-) (E3 UFM1-protein transferase 1) (Multiple alpha-helix protein located at ER) (Novel LZAP-binding protein) (Regulator of C53/LZAP and DDRGK1)
O94874_H	unknown	ER/SR	0.999823	0.999625	0.999928	NA	0	0	ER/SR	1	ER/SR	NA	unknown	NA	NA
O94875-10	unknown	LYSOSOME/JUNCTION	0.999966	0.999913	0.99999	NA	1	0	LYSOSOME/JUNCTION	1	LYSOSOME/JUNCTION	1	DL candidate	NA	NA
O94875-10_H	unknown	LYSOSOME/JUNCTION	0.998695	0.997104	0.999647	NA	0.984	0.000888889	LYSOSOME/JUNCTION	0.999111	LYSOSOME/JUNCTION	1	DL candidate	NA	NA
O94875-2	unknown	LYSOSOME/JUNCTION	0.999807	0.999521	0.999945	NA	0.984	0	LYSOSOME/JUNCTION	1	LYSOSOME/JUNCTION	1	DL candidate	NA	NA
O94875-2_H	unknown	PM/SARCOLEMMA	0.779965	0.588716	0.910413	NA	0.22	0.0111111	unknown	0.988889	unknown	NA	unknown	NA	NA
O94901_H	unknown	ER/SR	0.996876	0.989689	1	NA	0.968	0.0115556	ER/SR	0.988444	ER/SR	NA	unknown	NA	NA
O94903	unknown	CYTOSOL	0.999813	0.999598	0.999931	NA	0	0	CYTOSOL	1	CYTOSOL	NA	unknown	PLPBP PROSC	Pyridoxal phosphate homeostasis protein (PLP homeostasis protein) (Proline synthase co-transcribed bacterial homolog protein) (Pyridoxal phosphate-binding protein)
O94905	ER/SR	ER/SR	1	1	1	0	0	0	ER/SR	1	ER/SR	NA	unknown	ERLIN2 C8orf2 SPFH2 UNQ2441/PRO5003/PRO9924	Erlin-2 (Endoplasmic reticulum lipid raft-associated protein 2) (Stomatin-prohibitin-flotillin-HflC/K domain-containing protein 2) (SPFH domain-containing protein 2)
O94905_H	unknown	ER/SR	1	1	1	NA	0	0	ER/SR	1	ER/SR	NA	unknown	NA	NA
O94906	unknown	NUCLEUS	0.972509	0.900009	0.998276	NA	0.012	0	NUCLEUS	1	NUCLEUS	NA	unknown	PRPF6 C20orf14	Pre-mRNA-processing factor 6 (Androgen receptor N-terminal domain-transactivating protein 1) (ANT-1) (PRP6 homolog) (U5 snRNP-associated 102 kDa protein) (U5-102 kDa protein)
O94906_H	unknown	RIBOSOME_SMALL	0.784848	0.316322	0.970311	NA	0.8	0	unknown	1	unknown	NA	unknown	NA	NA
O94915	unknown	NUCLEUS	0.999922	0.999351	0.999995	NA	0	0.912889	NUCLEUS	0.0871111	unknown	NA	unknown	FRYL AF4P12 KIAA0826	Protein furry homolog-like (ALL1-fused gene from chromosome 4p12 protein)
O94966_H	unknown	ER/SR	0.999849	0.999563	0.999999	NA	0.888	0	ER/SR	1	ER/SR	NA	unknown	NA	NA
O94973	unknown	GA	0.999816	0.999517	0.999992	NA	1	0	GA	1	GA	1	DL candidate	AP2A2 ADTAB CLAPA2 HIP9 HYPJ KIAA0899	AP-2 complex subunit alpha-2 (100 kDa coated vesicle protein C) (Adaptor protein complex AP-2 subunit alpha-2) (Adaptor-related protein complex 2 subunit alpha-2) (Alpha-adaptin C) (Alpha2-adaptin) (Clathrin assembly protein complex 2 alpha-C large chain) (Huntingtin yeast partner J) (Huntingtin-interacting protein 9) (HIP-9) (Huntingtin-interacting protein J) (Plasma membrane adaptor HA2/AP2 ada…
O94973_H	unknown	GA	0.999921	0.99979	0.999996	NA	1	0	GA	1	GA	1	DL candidate	NA	NA
O94979	unknown	NUCLEUS	1	1	1	NA	0.98	0	NUCLEUS	1	NUCLEUS	1	DL candidate	SEC31A KIAA0905 SEC31L1 HSPC275 HSPC334	Protein transport protein Sec31A (ABP125) (ABP130) (SEC31-like protein 1) (SEC31-related protein A) (Web1-like protein)
O94979_H	unknown	NUCLEUS	1	1	1	NA	0.004	0	NUCLEUS	1	NUCLEUS	NA	unknown	NA	NA
O94992_H	unknown	GA	0.995174	0.987254	0.998598	NA	1	0.0391111	GA	0.960889	GA	1	DL candidate	NA	NA
O95139	unknown	MITOCHONDRION	0.994958	0.987245	0.998597	NA	0	0	MITOCHONDRION	1	MITOCHONDRION	NA	unknown	NDUFB6	NADH dehydrogenase [ubiquinone] 1 beta subcomplex subunit 6 (Complex I-B17) (CI-B17) (NADH-ubiquinone oxidoreductase B17 subunit)
O95139_H	unknown	MITOCHONDRION	0.944286	0.878114	0.979483	NA	0.964	0	MITOCHONDRION	1	MITOCHONDRION	NA	unknown	NA	NA
O95140	unknown	MITOCHONDRION	1	1	1	NA	0	0	MITOCHONDRION	1	MITOCHONDRION	NA	unknown	MFN2 CPRP1 KIAA0214	Mitofusin-2 (EC 3.6.5.-) (Transmembrane GTPase MFN2)
O95140_H	unknown	MITOCHONDRION	1	1	1	NA	0	0	MITOCHONDRION	1	MITOCHONDRION	NA	unknown	NA	NA
O95155	unknown	GA	0.999159	0.998165	0.999676	NA	1	0	GA	1	GA	1	DL candidate	UBE4B HDNB1 KIAA0684 UFD2	Ubiquitin conjugation factor E4 B (EC 2.3.2.27) (Homozygously deleted in neuroblastoma 1) (RING-type E3 ubiquitin transferase E4 B) (Ubiquitin fusion degradation protein 2)
O95155_H	unknown	CYTOSOL	0.957595	0.771533	0.994719	NA	0.128	0	CYTOSOL	1	CYTOSOL	NA	unknown	NA	NA
O95163	unknown	GA	0.999844	0.999483	0.999974	NA	1	0.289778	GA	0.710222	GA	1	DL candidate	ELP1 IKAP IKBKAP	Elongator complex protein 1 (ELP1) (IkappaB kinase complex-associated protein) (IKK complex-associated protein) (p150)
O95163_H	unknown	GA	0.700584	0.329219	0.987902	NA	0.628	0.996	unknown	0.004	unknown	NA	unknown	NA	NA
O95167	unknown	MITOCHONDRION	1	1	1	NA	0	0	MITOCHONDRION	1	MITOCHONDRION	NA	unknown	NDUFA3	NADH dehydrogenase [ubiquinone] 1 alpha subcomplex subunit 3 (Complex I-B9) (CI-B9) (NADH-ubiquinone oxidoreductase B9 subunit)
O95168	unknown	MITOCHONDRION	1	1	1	NA	0	0	MITOCHONDRION	1	MITOCHONDRION	NA	unknown	NDUFB4	NADH dehydrogenase [ubiquinone] 1 beta subcomplex subunit 4 (Complex I-B15) (CI-B15) (NADH-ubiquinone oxidoreductase B15 subunit)
O95168_H	unknown	MITOCHONDRION	1	1	1	NA	0	0	MITOCHONDRION	1	MITOCHONDRION	NA	unknown	NA	NA
O95169	unknown	MITOCHONDRION	1	1	1	NA	0.004	0	MITOCHONDRION	1	MITOCHONDRION	NA	unknown	NDUFB8	NADH dehydrogenase [ubiquinone] 1 beta subcomplex subunit 8, mitochondrial (Complex I-ASHI) (CI-ASHI) (NADH-ubiquinone oxidoreductase ASHI subunit)
O95169_H	unknown	MITOCHONDRION	1	1	1	NA	0	0	MITOCHONDRION	1	MITOCHONDRION	NA	unknown	NA	NA
O95182	unknown	MITOCHONDRION	1	1	1	NA	0	0	MITOCHONDRION	1	MITOCHONDRION	NA	unknown	NDUFA7	NADH dehydrogenase [ubiquinone] 1 alpha subcomplex subunit 7 (Complex I-B14.5a) (CI-B14.5a) (NADH-ubiquinone oxidoreductase subunit B14.5a)
O95182_H	unknown	MITOCHONDRION	1	1	1	NA	0	0	MITOCHONDRION	1	MITOCHONDRION	NA	unknown	NA	NA
O95197	unknown	NUCLEUS	0.994321	0.981879	0.998728	NA	0.984	0	NUCLEUS	1	NUCLEUS	1	DL candidate	RTN3 ASYIP NSPL2	Reticulon-3 (Homolog of ASY protein) (HAP) (Neuroendocrine-specific protein-like 2) (NSP-like protein 2) (Neuroendocrine-specific protein-like II) (NSP-like protein II) (NSPLII)
O95197_H	unknown	ER/SR	0.995349	0.987758	0.99893	NA	0.004	0	ER/SR	1	ER/SR	NA	unknown	NA	NA
O95202	MITOCHONDRION	MITOCHONDRION	1	1	1	0	0	0	MITOCHONDRION	1	MITOCHONDRION	NA	unknown	LETM1	Mitochondrial proton/calcium exchanger protein (Electroneutral mitochondrial K(+)/H(+)exchanger) (KHE) (Leucine zipper-EF-hand-containing transmembrane protein 1)
O95202_H	unknown	MITOCHONDRION	1	1	1	NA	0	0	MITOCHONDRION	1	MITOCHONDRION	NA	unknown	NA	NA
O95210	unknown	ER/SR	1	1	1	NA	0	0	ER/SR	1	ER/SR	NA	unknown	STBD1 GENX-3414	Starch-binding domain-containing protein 1 (Genethonin-1) (Glycophagy cargo receptor STBD1)
O95210_H	unknown	ER/SR	1	1	1	NA	0	0	ER/SR	1	ER/SR	NA	unknown	NA	NA
O95218	unknown	PROTEASOME	0.984929	0.91524	0.999787	NA	1	1	PROTEASOME	0	unknown	1	DL candidate	ZRANB2 ZIS ZNF265	Zinc finger Ran-binding domain-containing protein 2 (Zinc finger protein 265) (Zinc finger, splicing)
O95232	NUCLEUS	NUCLEUS	1	1	1	0	0	0	NUCLEUS	1	NUCLEUS	NA	unknown	LUC7L3 CREAP1 CROP O48	Luc7-like protein 3 (Cisplatin resistance-associated-overexpressed protein) (Luc7A) (Okadaic acid-inducible phosphoprotein OA48-18) (cAMP regulatory element-associated protein 1) (CRE-associated protein 1) (CREAP-1)
O95232_H	unknown	NUCLEUS	1	1	1	NA	0	0	NUCLEUS	1	NUCLEUS	NA	unknown	NA	NA
O95248_H	unknown	GA	0.959915	0.907427	0.987141	NA	1	0.000444444	GA	0.999556	GA	1	DL candidate	NA	NA
O95260-2	unknown	xSARCOPLASM	0.993718	0.972733	0.999244	NA	1	0	xSARCOPLASM	1	xSARCOPLASM	1	DL candidate	NA	NA
O95292	unknown	ER/SR	1	1	1	NA	0	0	ER/SR	1	ER/SR	NA	unknown	VAPB UNQ484/PRO983	Vesicle-associated membrane protein-associated protein B/C (VAMP-B/VAMP-C) (VAMP-associated protein B/C) (VAP-B/VAP-C)
O95292_H	unknown	PM/SARCOLEMMA	0.681559	0.404398	0.886267	NA	0.68	0.00533333	unknown	0.994667	unknown	NA	unknown	NA	NA
O95295	unknown	GA	0.720216	0.214089	1	NA	1	0.008	unknown	0.992	unknown	1	DL candidate	SNAPIN BLOC1S7 SNAP25BP SNAPAP	SNARE-associated protein Snapin (Biogenesis of lysosome-related organelles complex 1 subunit 7) (BLOC-1 subunit 7) (Synaptosomal-associated protein 25-binding protein) (SNAP-associated protein)
O95295_H	unknown	GA	0.57199	0.297458	0.997205	NA	0.516	0	unknown	1	unknown	NA	unknown	NA	NA
O95298	unknown	MITOCHONDRION	1	0.999998	1	NA	0	0.113778	MITOCHONDRION	0.886222	MITOCHONDRION	NA	unknown	NDUFC2 HLC1	NADH dehydrogenase [ubiquinone] 1 subunit C2 (Complex I-B14.5b) (CI-B14.5b) (Human lung cancer oncogene 1 protein) (HLC-1) (NADH-ubiquinone oxidoreductase subunit B14.5b)
O95299	MITOCHONDRION	MITOCHONDRION	1	1	1	0	0	0	MITOCHONDRION	1	MITOCHONDRION	NA	unknown	NDUFA10	NADH dehydrogenase [ubiquinone] 1 alpha subcomplex subunit 10, mitochondrial (Complex I-42kD) (CI-42kD) (NADH-ubiquinone oxidoreductase 42 kDa subunit)
O95299_H	unknown	MITOCHONDRION	1	1	1	NA	0	0	MITOCHONDRION	1	MITOCHONDRION	NA	unknown	NA	NA
O95302	unknown	ER/SR	1	1	1	NA	0	0	ER/SR	1	ER/SR	NA	unknown	FKBP9 FKBP60 FKBP63	Peptidyl-prolyl cis-trans isomerase FKBP9 (PPIase FKBP9) (EC 5.2.1.8) (63 kDa FK506-binding protein) (63 kDa FKBP) (FKBP-63) (FK506-binding protein 9) (FKBP-9) (Rotamase)
O95302_H	unknown	ER/SR	0.999996	0.999991	0.999998	NA	0	0	ER/SR	1	ER/SR	NA	unknown	NA	NA
O95319_H	unknown	NUCLEUS	1	1	1	NA	1	0	NUCLEUS	1	NUCLEUS	1	DL candidate	NA	NA
O95336	CYTOSOL	CYTOSOL	1	1	1	0	0	0	CYTOSOL	1	CYTOSOL	NA	unknown	PGLS	6-phosphogluconolactonase (6PGL) (EC 3.1.1.31)
O95336_H	unknown	CYTOSOL	0.875543	0.737733	0.954474	NA	0.1	0.00177778	unknown	0.998222	unknown	NA	unknown	NA	NA
O95347	NUCLEUS	NUCLEUS	1	1	1	0	0	0	NUCLEUS	1	NUCLEUS	NA	unknown	SMC2 CAPE SMC2L1 PRO0324	Structural maintenance of chromosomes protein 2 (SMC protein 2) (SMC-2) (Chromosome-associated protein E) (hCAP-E) (XCAP-E homolog)
O95359	unknown	GA	1	1	1	NA	1	0	GA	1	GA	1	DL candidate	TACC2	Transforming acidic coiled-coil-containing protein 2 (Anti-Zuai-1) (AZU-1)
O95359_H	unknown	GA	1	1	1	NA	1	0	GA	1	GA	1	DL candidate	NA	NA
O95372	unknown	CYTOSOL	0.999661	0.999364	0.999847	NA	0.008	0	CYTOSOL	1	CYTOSOL	NA	unknown	LYPLA2 APT2	Acyl-protein thioesterase 2 (APT-2) (EC 3.1.2.-) (Lysophospholipase II) (LPL-II) (LysoPLA II) (Palmitoyl-protein hydrolase) (EC 3.1.2.22)
O95372_H	unknown	GA	0.99223	0.986054	0.996249	NA	0.996	0	GA	1	GA	1	DL candidate	NA	NA
O95373	unknown	CYTOSOL	0.998601	0.99421	0.999776	NA	0.004	1	CYTOSOL	0	unknown	NA	unknown	IPO7 RANBP7	Importin-7 (Imp7) (Ran-binding protein 7) (RanBP7)
O95373_H	unknown	CYTOSOL	0.999261	0.998663	0.999644	NA	0	0	CYTOSOL	1	CYTOSOL	NA	unknown	NA	NA
O95376	unknown	CYTOSOL	0.700061	0	0.931985	NA	1	0.00266667	unknown	0.997333	unknown	1	DL candidate	ARIH2 ARI2 TRIAD1 HT005	E3 ubiquitin-protein ligase ARIH2 (ARI-2) (Protein ariadne-2 homolog) (EC 2.3.2.31) (RING-type E3 ubiquitin transferase ARIH2) (Triad1 protein)
O95376_H	unknown	xSARCOPLASM	1	0.999999	1	NA	1	0	xSARCOPLASM	1	xSARCOPLASM	1	DL candidate	NA	NA
O95379	unknown	GA	0.998416	0.996288	0.999607	NA	1	0.0253333	GA	0.974667	GA	1	DL candidate	TNFAIP8	Tumor necrosis factor alpha-induced protein 8 (TNF alpha-induced protein 8) (Head and neck tumor and metastasis-related protein) (MDC-3.13) (NF-kappa-B-inducible DED-containing protein) (NDED) (SCC-S2) (TNF-induced protein GG2-1)
O95394	CYTOSOL	CYTOSOL	1	1	1	0	0	0	CYTOSOL	1	CYTOSOL	NA	unknown	PGM3 AGM1	Phosphoacetylglucosamine mutase (PAGM) (EC 5.4.2.3) (Acetylglucosamine phosphomutase) (N-acetylglucosamine-phosphate mutase) (Phosphoglucomutase-3) (PGM 3)
O95394_H	unknown	CYTOSOL	1	0.999999	1	NA	0	0	CYTOSOL	1	CYTOSOL	NA	unknown	NA	NA
O95400_H	unknown	GA	0.915198	0.455528	0.993579	NA	1	0.117778	GA	0.882222	GA	1	DL candidate	NA	NA
O95425	unknown	LYSOSOME/JUNCTION	1	0.999999	1	NA	0	0	LYSOSOME/JUNCTION	1	LYSOSOME/JUNCTION	NA	unknown	SVIL	Supervillin (Archvillin) (p205/p250)
O95425_H	unknown	LYSOSOME/JUNCTION	0.989036	0.966196	0.998075	NA	0.004	0	LYSOSOME/JUNCTION	1	LYSOSOME/JUNCTION	NA	unknown	NA	NA
O95433	unknown	CYTOSOL	0.555311	0.351324	0.749388	NA	0.424	0	unknown	1	unknown	NA	unknown	AHSA1 C14orf3 HSPC322	Activator of 90 kDa heat shock protein ATPase homolog 1 (AHA1) (p38)
O95433_H	unknown	CYTOSOL	1	1	1	NA	0	0	CYTOSOL	1	CYTOSOL	NA	unknown	NA	NA
O95470	ER/SR	ER/SR	1	1	1	0	0	0	ER/SR	1	ER/SR	NA	unknown	SGPL1 KIAA1252	Sphingosine-1-phosphate lyase 1 (S1PL) (SP-lyase 1) (SPL 1) (hSPL) (EC 4.1.2.27) (Sphingosine-1-phosphate aldolase)
O95470_H	unknown	ER/SR	1	1	1	NA	0	0	ER/SR	1	ER/SR	NA	unknown	NA	NA
O95487	unknown	NUCLEUS	0.467005	0.246279	0.673841	NA	0.684	0.0284444	unknown	0.971556	unknown	NA	unknown	SEC24B	Protein transport protein Sec24B (SEC24-related protein B)
O95487_H	unknown	NUCLEUS	0.999107	0.997654	0.999727	NA	1	0	NUCLEUS	1	NUCLEUS	1	DL candidate	NA	NA
O95563	unknown	MITOCHONDRION	1	1	1	NA	0	0	MITOCHONDRION	1	MITOCHONDRION	NA	unknown	MPC2 BRP44	Mitochondrial pyruvate carrier 2 (Brain protein 44)
O95563_H	unknown	MITOCHONDRION	1	1	1	NA	1	0	MITOCHONDRION	1	MITOCHONDRION	1	DL candidate	NA	NA
O95571	unknown	MITOCHONDRION	0.990674	0.97686	0.997389	NA	0.012	0	MITOCHONDRION	1	MITOCHONDRION	NA	unknown	ETHE1 HSCO	Persulfide dioxygenase ETHE1, mitochondrial (EC 1.13.11.18) (Ethylmalonic encephalopathy protein 1) (Hepatoma subtracted clone one protein) (Sulfur dioxygenase ETHE1)
O95573	unknown	ER/SR	1	1	1	NA	0	0	ER/SR	1	ER/SR	NA	unknown	ACSL3 ACS3 FACL3 LACS3	Fatty acid CoA ligase Acsl3 (Arachidonate--CoA ligase) (EC 6.2.1.15) (Long-chain acyl-CoA synthetase 3) (LACS 3) (Long-chain-fatty-acid--CoA ligase 3) (EC 6.2.1.3) (Medium-chain acyl-CoA ligase Acsl3) (EC 6.2.1.2)
O95573_H	unknown	ER/SR	1	1	1	NA	0	0	ER/SR	1	ER/SR	NA	unknown	NA	NA
O95622	PM/SARCOLEMMA	PM/SARCOLEMMA	1	1	1	0	0	0	PM/SARCOLEMMA	1	PM/SARCOLEMMA	NA	unknown	ADCY5	Adenylate cyclase type 5 (EC 4.6.1.1) (ATP pyrophosphate-lyase 5) (Adenylate cyclase type V) (Adenylyl cyclase 5) (AC5)
O95622_H	unknown	PM/SARCOLEMMA	1	1	1	NA	0.936	0	PM/SARCOLEMMA	1	PM/SARCOLEMMA	NA	unknown	NA	NA
O95630	unknown	CYTOSOL	0.987444	0.973951	0.995093	NA	0.02	0	CYTOSOL	1	CYTOSOL	NA	unknown	STAMBP AMSH	STAM-binding protein (EC 3.4.19.-) (Associated molecule with the SH3 domain of STAM) (Endosome-associated ubiquitin isopeptidase)
O95671	unknown	CYTOSOL	0.999996	0.999989	0.999999	NA	0	0	CYTOSOL	1	CYTOSOL	NA	unknown	ASMTL	Probable bifunctional dTTP/UTP pyrophosphatase/methyltransferase protein [Includes: dTTP/UTP pyrophosphatase (dTTPase/UTPase) (EC 3.6.1.9) (Nucleoside triphosphate pyrophosphatase) (Nucleotide pyrophosphatase) (Nucleotide PPase); N-acetylserotonin O-methyltransferase-like protein (ASMTL) (EC 2.1.1.-)]
O95671_H	unknown	CYTOSOL	0.853049	0.7545	0.924872	NA	0.12	0	unknown	1	unknown	NA	unknown	NA	NA
O95674	unknown	PM/SARCOLEMMA	0.909208	0.0700706	0.999976	NA	1	0.547556	PM/SARCOLEMMA	0.452444	unknown	1	DL candidate	CDS2	Phosphatidate cytidylyltransferase 2 (EC 2.7.7.41) (CDP-DAG synthase 2) (CDP-DG synthase 2) (CDP-diacylglycerol synthase 2) (CDS 2) (CDP-diglyceride pyrophosphorylase 2) (CDP-diglyceride synthase 2) (CTP:phosphatidate cytidylyltransferase 2)
O95674_H	unknown	ER/SR	0.922831	0.828067	0.973386	NA	0.104	0.652889	ER/SR	0.347111	unknown	NA	unknown	NA	NA
O95685	unknown	NUCLEUS	1	1	1	NA	1	0	NUCLEUS	1	NUCLEUS	1	DL candidate	PPP1R3D PPP1R6	Protein phosphatase 1 regulatory subunit 3D (Protein phosphatase 1 regulatory subunit 6) (PP1 subunit R6) (Protein phosphatase 1-binding subunit R6)
O95685_H	unknown	ER/SR	0.99228	0.978112	0.998584	NA	0.012	0.00177778	ER/SR	0.998222	ER/SR	NA	unknown	NA	NA
O95714_H	unknown	NUCLEUS	0.996295	0.985738	0.999591	NA	0	0	NUCLEUS	1	NUCLEUS	NA	unknown	NA	NA
O95721	unknown	PM/SARCOLEMMA	0.995515	0.961882	0.999648	NA	0.944	0.000444444	PM/SARCOLEMMA	0.999556	PM/SARCOLEMMA	NA	unknown	SNAP29	Synaptosomal-associated protein 29 (SNAP-29) (Soluble 29 kDa NSF attachment protein) (Vesicle-membrane fusion protein SNAP-29)
O95721_H	unknown	PM/SARCOLEMMA	0.999706	0.999177	0.999989	NA	0.872	0	PM/SARCOLEMMA	1	PM/SARCOLEMMA	NA	unknown	NA	NA
O95747	unknown	CYTOSOL	1	0.999999	1	NA	0	0	CYTOSOL	1	CYTOSOL	NA	unknown	OXSR1 KIAA1101 OSR1	Serine/threonine-protein kinase OSR1 (EC 2.7.11.1) (Oxidative stress-responsive 1 protein)
O95747_H	unknown	CYTOSOL	0.619449	0.428402	0.78049	NA	0.404	0	unknown	1	unknown	NA	unknown	NA	NA
O95749	unknown	CYTOSOL	1	0.999999	1	NA	0	0	CYTOSOL	1	CYTOSOL	NA	unknown	GGPS1	Geranylgeranyl pyrophosphate synthase (GGPP synthase) (GGPPSase) (EC 2.5.1.-) ((2E,6E)-farnesyl diphosphate synthase) (Dimethylallyltranstransferase) (EC 2.5.1.1) (Farnesyl diphosphate synthase) (Farnesyltranstransferase) (EC 2.5.1.29) (Geranylgeranyl diphosphate synthase) (Geranyltranstransferase) (EC 2.5.1.10)
O95757	unknown	CYTOSOL	0.999999	0.999998	1	NA	0	0	CYTOSOL	1	CYTOSOL	NA	unknown	HSPA4L APG1 OSP94	Heat shock 70 kDa protein 4L (Heat shock 70-related protein APG-1) (Heat-shock protein family A member 4-like protein) (HSPA4-like protein) (Osmotic stress protein 94)
O95757_H	unknown	CYTOSOL	0.999998	0.999997	0.999999	NA	0	0	CYTOSOL	1	CYTOSOL	NA	unknown	NA	NA
O95777	unknown	GA	0.999703	0.999022	0.999988	NA	1	0	GA	1	GA	1	DL candidate	LSM8	U6 snRNA-associated Sm-like protein LSm8
O95782	unknown	GA	0.998153	0.994479	0.999981	NA	0.996	0.00177778	GA	0.998222	GA	1	DL candidate	AP2A1 ADTAA CLAPA1	AP-2 complex subunit alpha-1 (100 kDa coated vesicle protein A) (Adaptor protein complex AP-2 subunit alpha-1) (Adaptor-related protein complex 2 subunit alpha-1) (Alpha-adaptin A) (Alpha1-adaptin) (Clathrin assembly protein complex 2 alpha-A large chain) (Plasma membrane adaptor HA2/AP2 adaptin alpha A subunit)
O95782_H	unknown	GA	0.983439	0.958435	0.999158	NA	0.98	0.00133333	GA	0.998667	GA	1	DL candidate	NA	NA
O95816	unknown	ER/SR	0.999962	0.99979	1	NA	0.3	0	ER/SR	1	ER/SR	NA	unknown	BAG2	BAG family molecular chaperone regulator 2 (BAG-2) (Bcl-2-associated athanogene 2)
O95816_H	unknown	GA	0.999499	0.998639	0.999865	NA	0.988	0	GA	1	GA	1	DL candidate	NA	NA
O95817	unknown	GA	1	1	1	NA	1	0	GA	1	GA	1	DL candidate	BAG3 BIS	BAG family molecular chaperone regulator 3 (BAG-3) (Bcl-2-associated athanogene 3) (Bcl-2-binding protein Bis) (Docking protein CAIR-1)
O95817_H	unknown	GA	1	1	1	NA	0.992	0	GA	1	GA	1	DL candidate	NA	NA
O95819	unknown	yRIBOSOME_LARGE	0.723339	0.403836	0.909659	NA	0.752	0.00622222	unknown	0.993778	unknown	NA	unknown	MAP4K4 HGK KIAA0687 NIK	Mitogen-activated protein kinase kinase kinase kinase 4 (EC 2.7.11.1) (HPK/GCK-like kinase HGK) (MAPK/ERK kinase kinase kinase 4) (MEK kinase kinase 4) (MEKKK 4) (Nck-interacting kinase)
O95819_H	unknown	GA	0.999998	0.999995	1	NA	1	0	GA	1	GA	1	DL candidate	NA	NA
O95822	unknown	MITOCHONDRION	0.999901	0.999781	0.999965	NA	0	0	MITOCHONDRION	1	MITOCHONDRION	NA	unknown	MLYCD	Malonyl-CoA decarboxylase, mitochondrial (MCD) (EC 4.1.1.9)
O95825	unknown	GA	1	0.999999	1	NA	1	0	GA	1	GA	1	DL candidate	CRYZL1 4P11	Quinone oxidoreductase-like protein 1 (EC 1.-.-.-) (Protein 4P11) (Quinone oxidoreductase homolog 1) (QOH-1) (Zeta-crystallin homolog)
O95831	unknown	MITOCHONDRION	1	1	1	NA	0	0	MITOCHONDRION	1	MITOCHONDRION	NA	unknown	AIFM1 AIF PDCD8	Apoptosis-inducing factor 1, mitochondrial (EC 1.6.99.-) (Programmed cell death protein 8)
O95831_H	unknown	MITOCHONDRION	1	1	1	NA	0	0	MITOCHONDRION	1	MITOCHONDRION	NA	unknown	NA	NA
O95834	unknown	CYTOSOL	0.997976	0.996393	0.999017	NA	0.004	0	CYTOSOL	1	CYTOSOL	NA	unknown	EML2 EMAP2 EMAPL2	Echinoderm microtubule-associated protein-like 2 (EMAP-2) (HuEMAP-2)
O95861	unknown	CYTOSOL	1	0.999999	1	NA	0	0	CYTOSOL	1	CYTOSOL	NA	unknown	BPNT1	3'(2'),5'-bisphosphate nucleotidase 1 (EC 3.1.3.7) (Bisphosphate 3'-nucleotidase 1) (PAP-inositol 1,4-phosphatase) (PIP)
O95861_H	unknown	CYTOSOL	0.96456	0.924581	0.987126	NA	0.028	0	CYTOSOL	1	CYTOSOL	NA	unknown	NA	NA
O95864_H	unknown	ER/SR	1	1	1	NA	0.028	0	ER/SR	1	ER/SR	NA	unknown	NA	NA
O95865	unknown	CYTOSOL	1	1	1	NA	0	0	CYTOSOL	1	CYTOSOL	NA	unknown	DDAH2 DDAH G6A NG30	N(G),N(G)-dimethylarginine dimethylaminohydrolase 2 (DDAH-2) (Dimethylarginine dimethylaminohydrolase 2) (EC 3.5.3.18) (DDAHII) (Dimethylargininase-2) (Protein G6a) (S-phase protein)
O95865_H	unknown	CYTOSOL	0.997958	0.996253	0.999026	NA	0	0	CYTOSOL	1	CYTOSOL	NA	unknown	NA	NA
O95870	unknown	ER/SR	0.999999	0.999995	1	NA	0	0	ER/SR	1	ER/SR	NA	unknown	ABHD16A BAT5 G5 NG26 PP199	Phosphatidylserine lipase ABHD16A (EC 3.1.-.-) (Alpha/beta hydrolase domain-containing protein 16A) (Abhydrolase domain-containing protein 16A) (HLA-B-associated transcript 5) (hBAT5) (Monoacylglycerol lipase ABHD16A) (EC 3.1.1.23) (Protein G5)
O95870_H	unknown	ER/SR	0.999588	0.998768	0.999906	NA	0	0	ER/SR	1	ER/SR	NA	unknown	NA	NA
O95881	ER/SR	ER/SR	1	1	1	0	0	0	ER/SR	1	ER/SR	NA	unknown	TXNDC12 TLP19 UNQ713/PRO1376	Thioredoxin domain-containing protein 12 (EC 1.8.4.2) (Endoplasmic reticulum resident protein 18) (ER protein 18) (ERp18) (Endoplasmic reticulum resident protein 19) (ER protein 19) (ERp19) (Thioredoxin-like protein p19) (hTLP19)
O95881_H	unknown	ER/SR	1	1	1	NA	0	0	ER/SR	1	ER/SR	NA	unknown	NA	NA
O95989	unknown	xSARCOPLASM	1	1	1	NA	0	0	xSARCOPLASM	1	xSARCOPLASM	NA	unknown	NUDT3 DIPP DIPP1	Diphosphoinositol polyphosphate phosphohydrolase 1 (DIPP-1) (EC 3.6.1.52) (Diadenosine hexaphosphate hydrolase) (Ap6A hydrolase) (EC 3.6.1.61) (Endopolyphosphatase) (EC 3.6.1.10) (Nucleoside diphosphate-linked moiety X motif 3) (Nudix motif 3) (m7GpppN-mRNA hydrolase) (EC 3.6.1.62) (m7GpppX diphosphatase) (EC 3.6.1.59)
O96000	unknown	MITOCHONDRION	1	1	1	NA	0	0	MITOCHONDRION	1	MITOCHONDRION	NA	unknown	NDUFB10	NADH dehydrogenase [ubiquinone] 1 beta subcomplex subunit 10 (Complex I-PDSW) (CI-PDSW) (NADH-ubiquinone oxidoreductase PDSW subunit)
O96000_H	unknown	MITOCHONDRION	1	0.999999	1	NA	0	0	MITOCHONDRION	1	MITOCHONDRION	NA	unknown	NA	NA
O96005	unknown	ER/SR	1	1	1	NA	0	0	ER/SR	1	ER/SR	NA	unknown	CLPTM1	Putative lipid scramblase CLPTM1 (Cleft lip and palate transmembrane protein 1)
O96005_H	unknown	ER/SR	1	1	1	NA	0	0	ER/SR	1	ER/SR	NA	unknown	NA	NA
O96007	unknown	CYTOSOL	0.999995	0.999989	0.999998	NA	1	0	CYTOSOL	1	CYTOSOL	1	DL candidate	MOCS2 MCBPE MOCO1	Molybdopterin synthase catalytic subunit (EC 2.8.1.12) (MOCO1-B) (Molybdenum cofactor synthesis protein 2 large subunit) (Molybdenum cofactor synthesis protein 2B) (MOCS2B) (Molybdopterin-synthase large subunit) (MPT synthase large subunit)
O96007_H	unknown	CYTOSOL	0.919339	0.853156	0.960555	NA	0.076	0	CYTOSOL	1	CYTOSOL	NA	unknown	NA	NA
O96008	MITOCHONDRION	MITOCHONDRION	1	1	1	0	0	0	MITOCHONDRION	1	MITOCHONDRION	NA	unknown	TOMM40 C19orf1 PEREC1 TOM40	Mitochondrial import receptor subunit TOM40 homolog (Protein Haymaker) (Translocase of outer membrane 40 kDa subunit homolog) (p38.5)
O96008_H	unknown	PM/SARCOLEMMA	0.999671	0.99909	0.999913	NA	1	0	PM/SARCOLEMMA	1	PM/SARCOLEMMA	1	DL candidate	NA	NA
O96011	unknown	ER/SR	0.999481	0.99672	0.999995	NA	1	0	ER/SR	1	ER/SR	1	DL candidate	PEX11B	Peroxisomal membrane protein 11B (Peroxin-11B) (Peroxisomal biogenesis factor 11B) (Protein PEX11 homolog beta) (PEX11-beta)
O96011_H	unknown	PEROXISOME	0.997798	0.986044	0.999952	NA	0	0	PEROXISOME	1	PEROXISOME	NA	unknown	NA	NA
O96013	unknown	PM/SARCOLEMMA	0.999949	0.999884	0.99998	NA	1	0	PM/SARCOLEMMA	1	PM/SARCOLEMMA	1	DL candidate	PAK4 KIAA1142	Serine/threonine-protein kinase PAK 4 (EC 2.7.11.1) (p21-activated kinase 4) (PAK-4)
O96013_H	unknown	PM/SARCOLEMMA	0.980665	0.952821	0.994013	NA	0.024	0.00444444	PM/SARCOLEMMA	0.995556	PM/SARCOLEMMA	NA	unknown	NA	NA
O96019	unknown	GA	0.887866	0.146168	0.972054	NA	0.128	0.355111	unknown	0.644889	unknown	NA	unknown	ACTL6A BAF53 BAF53A INO80K	Actin-like protein 6A (53 kDa BRG1-associated factor A) (Actin-related protein Baf53a) (ArpNbeta) (BRG1-associated factor 53A) (BAF53A) (INO80 complex subunit K)
P00167	unknown	ER/SR	1	1	1	NA	0	0	ER/SR	1	ER/SR	NA	unknown	CYB5A CYB5	Cytochrome b5 (Microsomal cytochrome b5 type A) (MCB5)
P00167_H	unknown	ER/SR	1	1	1	NA	0	0	ER/SR	1	ER/SR	NA	unknown	NA	NA
P00338	unknown	xSARCOPLASM	1	1	1	NA	0	0	xSARCOPLASM	1	xSARCOPLASM	NA	unknown	LDHA PIG19	L-lactate dehydrogenase A chain (LDH-A) (EC 1.1.1.27) (Cell proliferation-inducing gene 19 protein) (LDH muscle subunit) (LDH-M) (Renal carcinoma antigen NY-REN-59)
P00338_H	unknown	xSARCOPLASM	0.982556	0.963579	0.993064	NA	0.024	0	xSARCOPLASM	1	xSARCOPLASM	NA	unknown	NA	NA
P00367	MITOCHONDRION	MITOCHONDRION	1	1	1	0	0	0	MITOCHONDRION	1	MITOCHONDRION	NA	unknown	GLUD1 GLUD	Glutamate dehydrogenase 1, mitochondrial (GDH 1) (EC 1.4.1.3)
P00367_H	unknown	MITOCHONDRION	1	1	1	NA	0	0	MITOCHONDRION	1	MITOCHONDRION	NA	unknown	NA	NA
P00387	unknown	ER/SR	1	1	1	NA	0	0	ER/SR	1	ER/SR	NA	unknown	CYB5R3 DIA1	NADH-cytochrome b5 reductase 3 (B5R) (Cytochrome b5 reductase) (EC 1.6.2.2) (Diaphorase-1)
P00387_H	unknown	ER/SR	1	1	1	NA	0	0	ER/SR	1	ER/SR	NA	unknown	NA	NA
P00390	unknown	xSARCOPLASM	1	1	1	NA	0	1	xSARCOPLASM	0	unknown	NA	unknown	GSR GLUR GRD1	Glutathione reductase, mitochondrial (GR) (GRase) (EC 1.8.1.7)
P00390_H	unknown	xSARCOPLASM	1	1	1	NA	0	0	xSARCOPLASM	1	xSARCOPLASM	NA	unknown	NA	NA
P00403	unknown	MITOCHONDRION	1	1	1	NA	0	0	MITOCHONDRION	1	MITOCHONDRION	NA	unknown	MT-CO2 COII COX2 COXII MTCO2	Cytochrome c oxidase subunit 2 (EC 7.1.1.9) (Cytochrome c oxidase polypeptide II)
P00403_H	unknown	MITOCHONDRION	1	1	1	NA	0	0	MITOCHONDRION	1	MITOCHONDRION	NA	unknown	NA	NA
P00441	unknown	xSARCOPLASM	0.99971	0.999416	0.999877	NA	0	0	xSARCOPLASM	1	xSARCOPLASM	NA	unknown	SOD1	Superoxide dismutase [Cu-Zn] (EC 1.15.1.1) (Superoxide dismutase 1) (hSod1)
P00441_H	unknown	xSARCOPLASM	1	1	1	NA	0	0	xSARCOPLASM	1	xSARCOPLASM	NA	unknown	NA	NA
P00492	CYTOSOL	CYTOSOL	1	1	1	0	0	0	CYTOSOL	1	CYTOSOL	NA	unknown	HPRT1 HPRT	Hypoxanthine-guanine phosphoribosyltransferase (HGPRT) (HGPRTase) (EC 2.4.2.8)
P00505	MITOCHONDRION	MITOCHONDRION	1	1	1	0	0	0	MITOCHONDRION	1	MITOCHONDRION	NA	unknown	GOT2 KYAT4	Aspartate aminotransferase, mitochondrial (mAspAT) (EC 2.6.1.1) (EC 2.6.1.7) (Fatty acid-binding protein) (FABP-1) (Glutamate oxaloacetate transaminase 2) (Kynurenine aminotransferase 4) (Kynurenine aminotransferase IV) (Kynurenine--oxoglutarate transaminase 4) (Kynurenine--oxoglutarate transaminase IV) (Plasma membrane-associated fatty acid-binding protein) (FABPpm) (Transaminase A)
P00505_H	unknown	MITOCHONDRION	1	1	1	NA	1	0	MITOCHONDRION	1	MITOCHONDRION	1	DL candidate	NA	NA
P00558	unknown	xSARCOPLASM	1	1	1	NA	0	0	xSARCOPLASM	1	xSARCOPLASM	NA	unknown	PGK1 PGKA MIG10 OK/SW-cl.110	Phosphoglycerate kinase 1 (EC 2.7.2.3) (Cell migration-inducing gene 10 protein) (Primer recognition protein 2) (PRP 2)
P00558_H	unknown	xSARCOPLASM	1	1	1	NA	0	0	xSARCOPLASM	1	xSARCOPLASM	NA	unknown	NA	NA
P00568	unknown	xSARCOPLASM	0.999957	0.999911	0.999983	NA	0	0	xSARCOPLASM	1	xSARCOPLASM	NA	unknown	AK1	Adenylate kinase isoenzyme 1 (AK 1) (EC 2.7.4.10) (EC 2.7.4.3) (EC 2.7.4.6) (ATP-AMP transphosphorylase 1) (ATP:AMP phosphotransferase) (Adenylate monophosphate kinase) (Myokinase)
P00568_H	unknown	xSARCOPLASM	0.999984	0.99993	1	NA	0.34	0	xSARCOPLASM	1	xSARCOPLASM	NA	unknown	NA	NA
P00760	unknown	LYSOSOME/JUNCTION	1	1	1	NA	1	0.000444444	LYSOSOME/JUNCTION	0.999556	LYSOSOME/JUNCTION	1	DL candidate	PRSS1 TRP1 TRY1 TRYP1	Serine protease 1 (EC 3.4.21.4) (Anionic trypsin I) (Anionic trypsin-I) (Beta-trypsin) (Cationic trypsin) (Pretrypsinogen I) (Trypsin I) (Trypsin-I) [Cleaved into: Alpha-trypsin chain 1; Alpha-trypsin chain 2]
P00761	unknown	LYSOSOME/JUNCTION	1	1	1	NA	1	0.0177778	LYSOSOME/JUNCTION	0.982222	LYSOSOME/JUNCTION	1	DL candidate	NA	Trypsin (EC 3.4.21.4)
P00761_H	unknown	LYSOSOME/JUNCTION	1	1	1	NA	1	0	LYSOSOME/JUNCTION	1	LYSOSOME/JUNCTION	1	DL candidate	NA	NA
P00846	unknown	MITOCHONDRION	1	1	1	NA	0	0	MITOCHONDRION	1	MITOCHONDRION	NA	unknown	MT-ATP6 ATP6 ATPASE6 MTATP6	ATP synthase subunit a (F-ATPase protein 6)
P01130_H	unknown	ER/SR	0.561626	0.348536	0.753566	NA	0.476	0.0275556	unknown	0.972444	unknown	NA	unknown	NA	NA
P01160	unknown	PM/SARCOLEMMA	0.999905	0.999685	0.999992	NA	1	0	PM/SARCOLEMMA	1	PM/SARCOLEMMA	1	DL candidate	NPPA ANP PND	Natriuretic peptides A (Atrial natriuretic factor prohormone) (proANF) (Atrial natriuretic peptide prohormone) (preproANP) (proANP) (Atriopeptigen) (Cardiodilatin) (CDD) (preproCDD-ANF) [Cleaved into: Long-acting natriuretic peptide (LANP) (Long-acting natriuretic hormone) (LANH) (Pro atrial natriuretic factor 1-30) (proANF 1-30) (Pro atrial natriuretic peptide 1-30) (proANP 1-30); Vessel dilator…
P01160_H	unknown	LYSOSOME/JUNCTION	0.728894	0.390026	0.946699	NA	1	0.474667	unknown	0.525333	unknown	1	DL candidate	NA	NA
P02144	xSARCOPLASM	xSARCOPLASM	1	1	1	0	0	0	xSARCOPLASM	1	xSARCOPLASM	NA	unknown	MB	Myoglobin
P02144_H	unknown	CYTOSOL	0.999974	0.999932	0.999992	NA	1	0.000444444	CYTOSOL	0.999556	CYTOSOL	1	DL candidate	NA	NA
P02458_H	unknown	PM/SARCOLEMMA	0.997367	0.99087	0.999643	NA	1	0	PM/SARCOLEMMA	1	PM/SARCOLEMMA	1	DL candidate	NA	NA
P02462_H	unknown	PEROXISOME	0.630088	0	0.999791	NA	0.604	0	unknown	1	unknown	NA	unknown	NA	NA
P02511	unknown	CYTOSOL	0.935938	0.877905	0.971592	NA	0.952	0	CYTOSOL	1	CYTOSOL	NA	unknown	CRYAB CRYA2 HSPB5	Alpha-crystallin B chain (Alpha(B)-crystallin) (Heat shock protein beta-5) (HspB5) (Renal carcinoma antigen NY-REN-27) (Rosenthal fiber component)
P02511_H	unknown	xSARCOPLASM	1	1	1	NA	0	0	xSARCOPLASM	1	xSARCOPLASM	NA	unknown	NA	NA
P02533	unknown	LYSOSOME/JUNCTION	0.999982	0.9999	1	NA	1	1	LYSOSOME/JUNCTION	0	unknown	1	DL candidate	KRT14	Keratin, type I cytoskeletal 14 (Cytokeratin-14) (CK-14) (Keratin-14) (K14)
P02545	unknown	xCHROMATIN/SARCOMERE	1	1	1	NA	0	0	xCHROMATIN/SARCOMERE	1	xCHROMATIN/SARCOMERE	NA	unknown	LMNA LMN1	Prelamin-A/C [Cleaved into: Lamin-A/C (70 kDa lamin) (Renal carcinoma antigen NY-REN-32)]
P02545_H	unknown	xCHROMATIN/SARCOMERE	1	1	1	NA	0	0	xCHROMATIN/SARCOMERE	1	xCHROMATIN/SARCOMERE	NA	unknown	NA	NA
P02649_H	unknown	ER/SR	0.766286	0.498056	0.924973	NA	0.212	0.00177778	unknown	0.998222	unknown	NA	unknown	NA	NA
P02769	unknown	GA	0.999999	0.999993	1	NA	1	0	GA	1	GA	1	DL candidate	ALB	Albumin (BSA) (allergen Bos d 6)
P02786	unknown	NUCLEUS	1	1	1	NA	1	0	NUCLEUS	1	NUCLEUS	1	DL candidate	TFRC	Transferrin receptor protein 1 (TR) (TfR) (TfR1) (Trfr) (T9) (p90) (CD antigen CD71) [Cleaved into: Transferrin receptor protein 1, serum form (sTfR)]
P02786_H	unknown	NUCLEUS	1	1	1	NA	1	0	NUCLEUS	1	NUCLEUS	1	DL candidate	NA	NA
P02787	unknown	NUCLEUS	1	1	1	NA	1	0	NUCLEUS	1	NUCLEUS	1	DL candidate	TF PRO1400	Serotransferrin (Transferrin) (Beta-1 metal-binding globulin) (Siderophilin)
P03905	unknown	MITOCHONDRION	1	1	1	NA	1	0	MITOCHONDRION	1	MITOCHONDRION	1	DL candidate	MT-ND4 MTND4 NADH4 ND4	NADH-ubiquinone oxidoreductase chain 4 (EC 7.1.1.2) (NADH dehydrogenase subunit 4)
P03928	unknown	MITOCHONDRION	1	1	1	NA	0	0	MITOCHONDRION	1	MITOCHONDRION	NA	unknown	MT-ATP8 ATP8 ATPASE8 MTATP8	ATP synthase protein 8 (A6L) (F-ATPase subunit 8)
P03928_H	unknown	MITOCHONDRION	1	1	1	NA	0	0	MITOCHONDRION	1	MITOCHONDRION	NA	unknown	NA	NA
P04040	unknown	PEROXISOME	0.999999	0.999995	1	NA	0	0	PEROXISOME	1	PEROXISOME	NA	unknown	CAT	Catalase (EC 1.11.1.6)
P04040_H	unknown	ER/SR	0.999998	1	1	NA	1	0	ER/SR	1	ER/SR	1	DL candidate	NA	NA
P04049_H	unknown	CYTOSOL	0.821204	0	0.998416	NA	1	0.465333	unknown	0.534667	unknown	1	DL candidate	NA	NA
P04062	unknown	LYSOSOME/JUNCTION	0.999133	0.997645	0.999744	NA	0.04	0	LYSOSOME/JUNCTION	1	LYSOSOME/JUNCTION	NA	unknown	GBA1 GBA GC GLUC	Lysosomal acid glucosylceramidase (Lysosomal acid GCase) (EC 3.2.1.45) (Acid beta-glucosidase) (Alglucerase) (Beta-glucocerebrosidase) (Beta-GC) (Beta-glucosylceramidase 1) (Cholesterol glucosyltransferase) (SGTase) (EC 2.4.1.-) (Cholesteryl-beta-glucosidase) (EC 3.2.1.-) (D-glucosyl-N-acylsphingosine glucohydrolase) (Glucosylceramidase beta 1) (Imiglucerase) (Lysosomal cholesterol glycosyltransf…
P04062_H	unknown	PM/SARCOLEMMA	1	0.999999	1	NA	1	0	PM/SARCOLEMMA	1	PM/SARCOLEMMA	1	DL candidate	NA	NA
P04075	unknown	xSARCOPLASM	0.999561	0.999096	0.999818	NA	0	0	xSARCOPLASM	1	xSARCOPLASM	NA	unknown	ALDOA ALDA	Fructose-bisphosphate aldolase A (EC 4.1.2.13) (Lung cancer antigen NY-LU-1) (Muscle-type aldolase)
P04075_H	unknown	xSARCOPLASM	0.527674	0.0481396	0.739065	NA	0.468	0	unknown	1	unknown	NA	unknown	NA	NA
P04080	unknown	xSARCOPLASM	1	1	1	NA	0	0	xSARCOPLASM	1	xSARCOPLASM	NA	unknown	CSTB CST6 STFB	Cystatin-B (CPI-B) (Liver thiol proteinase inhibitor) (Stefin-B)
P04080_H	unknown	xSARCOPLASM	1	1	1	NA	0	0.000444444	xSARCOPLASM	0.999556	xSARCOPLASM	NA	unknown	NA	NA
P04083	unknown	xSARCOPLASM	1	1	1	NA	0	0	xSARCOPLASM	1	xSARCOPLASM	NA	unknown	ANXA1 ANX1 LPC1	Annexin A1 (Annexin I) (Annexin-1) (Calpactin II) (Calpactin-2) (Chromobindin-9) (Lipocortin I) (Phospholipase A2 inhibitory protein) (p35) [Cleaved into: Annexin Ac2-26]
P04083_H	unknown	CYTOSOL	0.999943	0.999871	0.999981	NA	1	0	CYTOSOL	1	CYTOSOL	1	DL candidate	NA	NA
P04179	unknown	MITOCHONDRION	1	1	1	NA	0	0	MITOCHONDRION	1	MITOCHONDRION	NA	unknown	SOD2	Superoxide dismutase [Mn], mitochondrial (EC 1.15.1.1)
P04179_H	unknown	MITOCHONDRION	1	1	1	NA	0	0	MITOCHONDRION	1	MITOCHONDRION	NA	unknown	NA	NA
P04264	unknown	LYSOSOME/JUNCTION	0.998434	0.989215	1	NA	0.996	1	LYSOSOME/JUNCTION	0	unknown	1	DL candidate	KRT1 KRTA	Keratin, type II cytoskeletal 1 (67 kDa cytokeratin) (Cytokeratin-1) (CK-1) (Hair alpha protein) (Keratin-1) (K1) (Type-II keratin Kb1)
P04350	unknown	CYTOSOL	0.999935	0.999847	0.999976	NA	1	0	CYTOSOL	1	CYTOSOL	1	DL candidate	TUBB4A TUBB4 TUBB5	Tubulin beta-4A chain (Tubulin 5 beta) (Tubulin beta-4 chain)
P04350_H	unknown	CYTOSOL	0.844881	0.703738	0.937438	NA	0.152	0	unknown	1	unknown	NA	unknown	NA	NA
P04406	unknown	xSARCOPLASM	1	1	1	NA	0	0	xSARCOPLASM	1	xSARCOPLASM	NA	unknown	GAPDH GAPD CDABP0047 OK/SW-cl.12	Glyceraldehyde-3-phosphate dehydrogenase (GAPDH) (EC 1.2.1.12) (Peptidyl-cysteine S-nitrosylase GAPDH) (EC 2.6.99.-)
P04406_H	unknown	xSARCOPLASM	1	1	1	NA	0	0	xSARCOPLASM	1	xSARCOPLASM	NA	unknown	NA	NA
P04626	unknown	PM/SARCOLEMMA	0.999998	0.999996	0.999999	NA	1	0	PM/SARCOLEMMA	1	PM/SARCOLEMMA	1	DL candidate	ERBB2 HER2 MLN19 NEU NGL	Receptor tyrosine-protein kinase erbB-2 (EC 2.7.10.1) (Metastatic lymph node gene 19 protein) (MLN 19) (Proto-oncogene Neu) (Proto-oncogene c-ErbB-2) (Tyrosine kinase-type cell surface receptor HER2) (p185erbB2) (CD antigen CD340)
P04626_H	unknown	PM/SARCOLEMMA	1	1	1	NA	1	0	PM/SARCOLEMMA	1	PM/SARCOLEMMA	1	DL candidate	NA	NA
P04632	unknown	CYTOSOL	0.999993	0.999987	0.999997	NA	0	0	CYTOSOL	1	CYTOSOL	NA	unknown	CAPNS1 CAPN4 CAPNS	Calpain small subunit 1 (CSS1) (Calcium-activated neutral proteinase small subunit) (CANP small subunit) (Calcium-dependent protease small subunit) (CDPS) (Calcium-dependent protease small subunit 1) (Calpain regulatory subunit)
P04632_H	unknown	GA	0.999919	0.999818	0.999971	NA	1	0	GA	1	GA	1	DL candidate	NA	NA
P04792	unknown	xSARCOPLASM	1	1	1	NA	0	0	xSARCOPLASM	1	xSARCOPLASM	NA	unknown	HSPB1 HSP27 HSP28	Heat shock protein beta-1 (HspB1) (28 kDa heat shock protein) (Estrogen-regulated 24 kDa protein) (Heat shock 27 kDa protein) (HSP 27) (Stress-responsive protein 27) (SRP27)
P04792_H	unknown	xSARCOPLASM	1	1	1	NA	0	0	xSARCOPLASM	1	xSARCOPLASM	NA	unknown	NA	NA
P04843	ER/SR	ER/SR	1	1	1	0	0	0	ER/SR	1	ER/SR	NA	unknown	RPN1	Dolichyl-diphosphooligosaccharide--protein glycosyltransferase subunit 1 (Dolichyl-diphosphooligosaccharide--protein glycosyltransferase 67 kDa subunit) (Ribophorin I) (RPN-I) (Ribophorin-1)
P04843_H	unknown	ER/SR	1	1	1	NA	0	0	ER/SR	1	ER/SR	NA	unknown	NA	NA
P04899	unknown	PM/SARCOLEMMA	0.996217	0.964269	0.999588	NA	0.936	0.000888889	PM/SARCOLEMMA	0.999111	PM/SARCOLEMMA	NA	unknown	GNAI2 GNAI2B	Guanine nucleotide-binding protein G(i) subunit alpha-2 (Adenylate cyclase-inhibiting G alpha protein)
P04899_H	unknown	GA	0.999994	0.999982	0.999999	NA	1	0	GA	1	GA	1	DL candidate	NA	NA
P05023	PM/SARCOLEMMA	PM/SARCOLEMMA	1	1	1	0	0	0	PM/SARCOLEMMA	1	PM/SARCOLEMMA	NA	unknown	ATP1A1	Sodium/potassium-transporting ATPase subunit alpha-1 (Na(+)/K(+) ATPase alpha-1 subunit) (EC 7.2.2.13) (Sodium pump subunit alpha-1)
P05023_H	unknown	PM/SARCOLEMMA	0.999822	0.99954	0.999948	NA	1	0	PM/SARCOLEMMA	1	PM/SARCOLEMMA	1	DL candidate	NA	NA
P05026	PM/SARCOLEMMA	PM/SARCOLEMMA	1	1	1	0	0	0	PM/SARCOLEMMA	1	PM/SARCOLEMMA	NA	unknown	ATP1B1 ATP1B	Sodium/potassium-transporting ATPase subunit beta-1 (Sodium/potassium-dependent ATPase subunit beta-1)
P05026_H	unknown	PM/SARCOLEMMA	0.999915	0.999743	0.99998	NA	1	0	PM/SARCOLEMMA	1	PM/SARCOLEMMA	1	DL candidate	NA	NA
P05067_H	unknown	PM/SARCOLEMMA	0.948582	0.822052	0.993566	NA	0.508	0.000888889	PM/SARCOLEMMA	0.999111	PM/SARCOLEMMA	NA	unknown	NA	NA
P05091	MITOCHONDRION	MITOCHONDRION	1	1	1	0	0	0	MITOCHONDRION	1	MITOCHONDRION	NA	unknown	ALDH2 ALDM	Aldehyde dehydrogenase, mitochondrial (EC 1.2.1.3) (ALDH class 2) (ALDH-E2) (ALDHI)
P05091_H	unknown	MITOCHONDRION	1	1	1	NA	0.032	0	MITOCHONDRION	1	MITOCHONDRION	NA	unknown	NA	NA
P05141	unknown	MITOCHONDRION	1	1	1	NA	0	0	MITOCHONDRION	1	MITOCHONDRION	NA	unknown	SLC25A5 AAC2 ANT2	ADP/ATP translocase 2 (ADP,ATP carrier protein 2) (ADP,ATP carrier protein, fibroblast isoform) (Adenine nucleotide translocator 2) (ANT 2) (Solute carrier family 25 member 5) [Cleaved into: ADP/ATP translocase 2, N-terminally processed]
P05141_H	unknown	MITOCHONDRION	1	1	1	NA	0	0	MITOCHONDRION	1	MITOCHONDRION	NA	unknown	NA	NA
P05161	unknown	ER/SR	0.99997	0.999914	0.999993	NA	1	0.948889	ER/SR	0.0511111	unknown	1	DL candidate	ISG15 G1P2 UCRP	Ubiquitin-like protein ISG15 (Interferon-induced 15 kDa protein) (Interferon-induced 17 kDa protein) (IP17) (Ubiquitin cross-reactive protein) (hUCRP)
P05165	unknown	MITOCHONDRION	1	1	1	NA	0.004	0	MITOCHONDRION	1	MITOCHONDRION	NA	unknown	PCCA	Propionyl-CoA carboxylase alpha chain, mitochondrial (PCCase subunit alpha) (EC 6.4.1.3) (Propanoyl-CoA:carbon dioxide ligase subunit alpha)
P05165_H	unknown	PM/SARCOLEMMA	0.998747	0.99651	0.999714	NA	1	0	PM/SARCOLEMMA	1	PM/SARCOLEMMA	1	DL candidate	NA	NA
P05166	unknown	MITOCHONDRION	1	1	1	NA	0	0	MITOCHONDRION	1	MITOCHONDRION	NA	unknown	PCCB	Propionyl-CoA carboxylase beta chain, mitochondrial (PCCase subunit beta) (EC 6.4.1.3) (Propanoyl-CoA:carbon dioxide ligase subunit beta)
P05166_H	unknown	MITOCHONDRION	0.999999	0.999998	1	NA	0.844	0	MITOCHONDRION	1	MITOCHONDRION	NA	unknown	NA	NA
P05198	unknown	RIBOSOME_SMALL	1	1	1	NA	0	0	RIBOSOME_SMALL	1	RIBOSOME_SMALL	NA	unknown	EIF2S1 EIF2A	Eukaryotic translation initiation factor 2 subunit 1 (Eukaryotic translation initiation factor 2 subunit alpha) (eIF-2-alpha) (eIF-2A) (eIF-2alpha) (eIF2-alpha)
P05198_H	unknown	RIBOSOME_SMALL	1	1	1	NA	0.952	0	RIBOSOME_SMALL	1	RIBOSOME_SMALL	NA	unknown	NA	NA
P05230	unknown	xSARCOPLASM	1	1	1	NA	0	0	xSARCOPLASM	1	xSARCOPLASM	NA	unknown	FGF1 FGFA	Fibroblast growth factor 1 (FGF-1) (Acidic fibroblast growth factor) (aFGF) (Endothelial cell growth factor) (ECGF) (Heparin-binding growth factor 1) (HBGF-1)
P05386	unknown	NUCLEUS	1	1	1	NA	1	1	NUCLEUS	0	unknown	1	DL candidate	RPLP1 RRP1	Large ribosomal subunit protein P1 (60S acidic ribosomal protein P1)
P05386_H	unknown	NUCLEUS	0.999781	0.999116	0.999988	NA	1	1	NUCLEUS	0	unknown	1	DL candidate	NA	NA
P05387	yRIBOSOME_LARGE	yRIBOSOME_LARGE	1	1	1	0	0	0	yRIBOSOME_LARGE	1	yRIBOSOME_LARGE	NA	unknown	RPLP2 D11S2243E RPP2	Large ribosomal subunit protein P2 (60S acidic ribosomal protein P2) (Renal carcinoma antigen NY-REN-44)
P05387_H	unknown	yRIBOSOME_LARGE	1	0.999999	1	NA	0	0	yRIBOSOME_LARGE	1	yRIBOSOME_LARGE	NA	unknown	NA	NA
P05388	yRIBOSOME_LARGE	yRIBOSOME_LARGE	1	1	1	0	0	0	yRIBOSOME_LARGE	1	yRIBOSOME_LARGE	NA	unknown	RPLP0	Large ribosomal subunit protein uL10 (60S acidic ribosomal protein P0) (60S ribosomal protein L10E)
P05388_H	unknown	yRIBOSOME_LARGE	0.787118	0.490371	0.944653	NA	0.816	0	unknown	1	unknown	NA	unknown	NA	NA
P05413	unknown	xSARCOPLASM	1	1	1	NA	0	0	xSARCOPLASM	1	xSARCOPLASM	NA	unknown	FABP3 FABP11 MDGI	Fatty acid-binding protein, heart (Fatty acid-binding protein 3) (Heart-type fatty acid-binding protein) (H-FABP) (Mammary-derived growth inhibitor) (MDGI) (Muscle fatty acid-binding protein) (M-FABP)
P05413_H	unknown	xSARCOPLASM	1	1	1	NA	0	0	xSARCOPLASM	1	xSARCOPLASM	NA	unknown	NA	NA
P05455	unknown	xSARCOPLASM	0.999973	0.999937	0.99999	NA	0	0	xSARCOPLASM	1	xSARCOPLASM	NA	unknown	SSB	Lupus La protein (La autoantigen) (La ribonucleoprotein) (Sjoegren syndrome type B antigen) (SS-B)
P05455_H	unknown	xSARCOPLASM	0.99998	0.999954	0.999993	NA	0	0	xSARCOPLASM	1	xSARCOPLASM	NA	unknown	NA	NA
P05556	PM/SARCOLEMMA	PM/SARCOLEMMA	1	1	1	0	0	0	PM/SARCOLEMMA	1	PM/SARCOLEMMA	NA	unknown	ITGB1 FNRB MDF2 MSK12	Integrin beta-1 (Fibronectin receptor subunit beta) (Glycoprotein IIa) (GPIIA) (VLA-4 subunit beta) (CD antigen CD29)
P05556_H	unknown	ER/SR	0.974169	0.926553	0.993444	NA	0.04	0.000444444	ER/SR	0.999556	ER/SR	NA	unknown	NA	NA
P05783	unknown	yRIBOSOME_LARGE	0.955281	0.874551	0.989095	NA	0.952	0	yRIBOSOME_LARGE	1	yRIBOSOME_LARGE	NA	unknown	KRT18 CYK18 PIG46	Keratin, type I cytoskeletal 18 (Cell proliferation-inducing gene 46 protein) (Cytokeratin-18) (CK-18) (Keratin-18) (K18)
P05783_H	unknown	yRIBOSOME_LARGE	0.999953	0.999865	0.999987	NA	1	0	yRIBOSOME_LARGE	1	yRIBOSOME_LARGE	1	DL candidate	NA	NA
P05787	unknown	yRIBOSOME_LARGE	0.992257	0.978488	0.998009	NA	0.976	0	yRIBOSOME_LARGE	1	yRIBOSOME_LARGE	1	DL candidate	KRT8 CYK8	Keratin, type II cytoskeletal 8 (Cytokeratin-8) (CK-8) (Keratin-8) (K8) (Type-II keratin Kb8)
P05787_H	unknown	yRIBOSOME_LARGE	1	1	1	NA	1	0	yRIBOSOME_LARGE	1	yRIBOSOME_LARGE	1	DL candidate	NA	NA
P06132	unknown	CYTOSOL	1	1	1	NA	0	0	CYTOSOL	1	CYTOSOL	NA	unknown	UROD	Uroporphyrinogen decarboxylase (UPD) (URO-D) (EC 4.1.1.37)
P06132_H	unknown	CYTOSOL	0.998311	0.996192	0.999405	NA	0.008	0	CYTOSOL	1	CYTOSOL	NA	unknown	NA	NA
P06396	unknown	xSARCOPLASM	0.999993	0.999986	0.999997	NA	0	0	xSARCOPLASM	1	xSARCOPLASM	NA	unknown	GSN	Gelsolin (AGEL) (Actin-depolymerizing factor) (ADF) (Brevin)
P06396_H	unknown	xSARCOPLASM	0.999162	0.99835	0.99963	NA	0.004	0	xSARCOPLASM	1	xSARCOPLASM	NA	unknown	NA	NA
P06454	unknown	xSARCOPLASM	1	1	1	NA	0	1	xSARCOPLASM	0	unknown	NA	unknown	PTMA TMSA	Prothymosin alpha [Cleaved into: Prothymosin alpha, N-terminally processed; Thymosin alpha-1]
P06454_H	unknown	xSARCOPLASM	1	1	1	NA	0	1	xSARCOPLASM	0	unknown	NA	unknown	NA	NA
P06576	MITOCHONDRION	MITOCHONDRION	1	1	1	0	0	0	MITOCHONDRION	1	MITOCHONDRION	NA	unknown	ATP5F1B ATP5B ATPMB ATPSB	ATP synthase subunit beta, mitochondrial (EC 7.1.2.2) (ATP synthase F1 subunit beta)
P06576_H	unknown	MITOCHONDRION	1	1	1	NA	0	0	MITOCHONDRION	1	MITOCHONDRION	NA	unknown	NA	NA
P06732	unknown	xSARCOPLASM	0.993595	0.987235	0.997297	NA	0.004	0	xSARCOPLASM	1	xSARCOPLASM	NA	unknown	CKM CKMM	Creatine kinase M-type (EC 2.7.3.2) (Creatine kinase M chain) (Creatine phosphokinase M-type) (CPK-M) (M-CK)
P06732_H	unknown	CYTOSOL	0.989869	0.979804	0.99565	NA	0.984	0	CYTOSOL	1	CYTOSOL	1	DL candidate	NA	NA
P06733	unknown	xSARCOPLASM	1	1	1	NA	0	0	xSARCOPLASM	1	xSARCOPLASM	NA	unknown	ENO1 ENO1L1 MBPB1 MPB1	Alpha-enolase (EC 4.2.1.11) (2-phospho-D-glycerate hydro-lyase) (C-myc promoter-binding protein) (Enolase 1) (MBP-1) (MPB-1) (Non-neural enolase) (NNE) (Phosphopyruvate hydratase) (Plasminogen-binding protein)
P06733_H	unknown	xSARCOPLASM	0.999985	0.999969	0.999994	NA	0	0	xSARCOPLASM	1	xSARCOPLASM	NA	unknown	NA	NA
P06737	unknown	NUCLEUS	1	1	1	NA	1	1	NUCLEUS	0	unknown	1	DL candidate	PYGL	Glycogen phosphorylase, liver form (EC 2.4.1.1)
P06737_H	unknown	NUCLEUS	1	1	1	NA	1	0.004	NUCLEUS	0.996	NUCLEUS	1	DL candidate	NA	NA
P06744	unknown	xSARCOPLASM	0.998355	0.993068	0.999863	NA	0	1	xSARCOPLASM	0	unknown	NA	unknown	GPI	Glucose-6-phosphate isomerase (GPI) (EC 5.3.1.9) (Autocrine motility factor) (AMF) (Neuroleukin) (NLK) (Phosphoglucose isomerase) (PGI) (Phosphohexose isomerase) (PHI) (Sperm antigen 36) (SA-36)
P06748	NUCLEUS	NUCLEUS	1	1	1	0	0	0	NUCLEUS	1	NUCLEUS	NA	unknown	NPM1 NPM	Nucleophosmin (NPM) (Nucleolar phosphoprotein B23) (Nucleolar protein NO38) (Numatrin)
P06748_H	unknown	NUCLEUS	0.999996	0.999985	1	NA	1	0	NUCLEUS	1	NUCLEUS	1	DL candidate	NA	NA
P06753_H	unknown	LYSOSOME/JUNCTION	1	1	1	NA	1	0.000444444	LYSOSOME/JUNCTION	0.999556	LYSOSOME/JUNCTION	1	DL candidate	NA	NA
P06756	unknown	PM/SARCOLEMMA	0.999978	0.999931	0.999998	NA	0.432	0.000444444	PM/SARCOLEMMA	0.999556	PM/SARCOLEMMA	NA	unknown	ITGAV MSK8 VNRA VTNR	Integrin alpha-V (Vitronectin receptor) (Vitronectin receptor subunit alpha) (CD antigen CD51) [Cleaved into: Integrin alpha-V heavy chain; Integrin alpha-V light chain]
P06756_H	unknown	ER/SR	1	1	1	NA	0	0	ER/SR	1	ER/SR	NA	unknown	NA	NA
P06865	unknown	LYSOSOME/JUNCTION	0.999999	0.999997	1	NA	0	0	LYSOSOME/JUNCTION	1	LYSOSOME/JUNCTION	NA	unknown	HEXA	Beta-hexosaminidase subunit alpha (EC 3.2.1.52) (Beta-N-acetylhexosaminidase subunit alpha) (Hexosaminidase subunit A) (N-acetyl-beta-glucosaminidase subunit alpha)
P07099	unknown	ER/SR	1	1	1	NA	0	0	ER/SR	1	ER/SR	NA	unknown	EPHX1 EPHX EPOX	Epoxide hydrolase 1 (EC 3.3.2.9) (Epoxide hydratase) (Microsomal epoxide hydrolase) (mEH)
P07099_H	unknown	ER/SR	0.999236	0.998382	0.999702	NA	0	0.000888889	ER/SR	0.999111	ER/SR	NA	unknown	NA	NA
P07108	unknown	xSARCOPLASM	1	1	1	NA	0	0	xSARCOPLASM	1	xSARCOPLASM	NA	unknown	DBI	Acyl-CoA-binding protein (ACBP) (Diazepam-binding inhibitor) (DBI) (Endozepine) (EP)
P07108_H	unknown	CYTOSOL	0.983791	0.964114	0.994288	NA	0.984	0	CYTOSOL	1	CYTOSOL	1	DL candidate	NA	NA
P07195	CYTOSOL	CYTOSOL	1	1	1	0	0	0	CYTOSOL	1	CYTOSOL	NA	unknown	LDHB	L-lactate dehydrogenase B chain (LDH-B) (EC 1.1.1.27) (LDH heart subunit) (LDH-H) (Renal carcinoma antigen NY-REN-46)
P07195_H	unknown	xSARCOPLASM	1	1	1	NA	0	0	xSARCOPLASM	1	xSARCOPLASM	NA	unknown	NA	NA
P07203	unknown	PM/SARCOLEMMA	0.980259	0.944026	0.995137	NA	0.448	0.0275556	PM/SARCOLEMMA	0.972444	PM/SARCOLEMMA	NA	unknown	GPX1	Glutathione peroxidase 1 (GPx-1) (GSHPx-1) (EC 1.11.1.9) (Cellular glutathione peroxidase)
P07203_H	unknown	PM/SARCOLEMMA	0.947816	0.873943	0.983686	NA	0.104	0.0466667	PM/SARCOLEMMA	0.953333	PM/SARCOLEMMA	NA	unknown	NA	NA
P07225_H	unknown	ER/SR	1	1	1	NA	0	0	ER/SR	1	ER/SR	NA	unknown	NA	NA
P07237	ER/SR	ER/SR	1	1	1	0	0	0	ER/SR	1	ER/SR	NA	unknown	P4HB ERBA2L PDI PDIA1 PO4DB	Protein disulfide-isomerase (PDI) (EC 5.3.4.1) (Cellular thyroid hormone-binding protein) (Prolyl 4-hydroxylase subunit beta) (p55)
P07237_H	unknown	ER/SR	1	0.999999	1	NA	0	0	ER/SR	1	ER/SR	NA	unknown	NA	NA
P07305	xCHROMATIN/SARCOMERE	xCHROMATIN/SARCOMERE	1	1	1	0	0	0	xCHROMATIN/SARCOMERE	1	xCHROMATIN/SARCOMERE	NA	unknown	H1-0 H1F0 H1FV	Histone H1.0 (Histone H1') (Histone H1(0)) [Cleaved into: Histone H1.0, N-terminally processed]
P07311	unknown	xSARCOPLASM	1	1	1	NA	0	0	xSARCOPLASM	1	xSARCOPLASM	NA	unknown	ACYP1 ACYPE	Acylphosphatase-1 (EC 3.6.1.7) (Acylphosphatase, erythrocyte isozyme) (Acylphosphatase, organ-common type isozyme) (Acylphosphate phosphohydrolase 1)
P07339	LYSOSOME/JUNCTION	LYSOSOME/JUNCTION	1	1	1	0	0	0	LYSOSOME/JUNCTION	1	LYSOSOME/JUNCTION	NA	unknown	CTSD CPSD	Cathepsin D (EC 3.4.23.5) [Cleaved into: Cathepsin D light chain; Cathepsin D heavy chain]
P07339_H	unknown	MITOCHONDRION	0.991794	0.9191	0.999894	NA	0.136	0	MITOCHONDRION	1	MITOCHONDRION	NA	unknown	NA	NA
P07355	unknown	GA	0.98093	0.940714	0.99626	NA	0.024	0.0884444	GA	0.911556	GA	NA	unknown	ANXA2 ANX2 ANX2L4 CAL1H LPC2D	Annexin A2 (Annexin II) (Annexin-2) (Calpactin I heavy chain) (Calpactin-1 heavy chain) (Chromobindin-8) (Lipocortin II) (Placental anticoagulant protein IV) (PAP-IV) (Protein I) (p36)
P07355_H	unknown	GA	0.79031	0.208713	0.972179	NA	0.352	0.0844444	unknown	0.915556	unknown	NA	unknown	NA	NA
P07384	unknown	CYTOSOL	0.999996	0.999993	0.999998	NA	0	0	CYTOSOL	1	CYTOSOL	NA	unknown	CAPN1 CANPL1 PIG30	Calpain-1 catalytic subunit (EC 3.4.22.52) (Calcium-activated neutral proteinase 1) (CANP 1) (Calpain mu-type) (Calpain-1 large subunit) (Cell proliferation-inducing gene 30 protein) (Micromolar-calpain) (muCANP)
P07384_H	unknown	CYTOSOL	0.998311	0.996742	0.999231	NA	0.004	0	CYTOSOL	1	CYTOSOL	NA	unknown	NA	NA
P07437	unknown	xSARCOPLASM	1	1	1	NA	0	0	xSARCOPLASM	1	xSARCOPLASM	NA	unknown	TUBB TUBB5 OK/SW-cl.56	Tubulin beta chain (Tubulin beta-5 chain)
P07437_H	unknown	xSARCOPLASM	1	1	1	NA	0	0	xSARCOPLASM	1	xSARCOPLASM	NA	unknown	NA	NA
P07602	unknown	xCHROMATIN/SARCOMERE	0.999997	0.999984	1	NA	1	0	xCHROMATIN/SARCOMERE	1	xCHROMATIN/SARCOMERE	1	DL candidate	PSAP GLBA SAP1	Prosaposin (Proactivator polypeptide) [Cleaved into: Saposin-A (Protein A); Saposin-B-Val; Saposin-B (Cerebroside sulfate activator) (CSAct) (Dispersin) (Sphingolipid activator protein 1) (SAP-1) (Sulfatide/GM1 activator); Saposin-C (A1 activator) (Co-beta-glucosidase) (Glucosylceramidase activator) (Sphingolipid activator protein 2) (SAP-2); Saposin-D (Component C) (Protein C)]
P07602_H	unknown	LYSOSOME/JUNCTION	0.999882	0.999654	0.999971	NA	0	0	LYSOSOME/JUNCTION	1	LYSOSOME/JUNCTION	NA	unknown	NA	NA
P07686	LYSOSOME/JUNCTION	LYSOSOME/JUNCTION	1	1	1	0	0	0	LYSOSOME/JUNCTION	1	LYSOSOME/JUNCTION	NA	unknown	HEXB HCC7	Beta-hexosaminidase subunit beta (EC 3.2.1.52) (Beta-N-acetylhexosaminidase subunit beta) (Hexosaminidase subunit B) (Cervical cancer proto-oncogene 7 protein) (HCC-7) (N-acetyl-beta-glucosaminidase subunit beta) [Cleaved into: Beta-hexosaminidase subunit beta chain B; Beta-hexosaminidase subunit beta chain A]
P07686_H	unknown	PM/SARCOLEMMA	0.992479	0.983537	0.997191	NA	0.988	0.000444444	PM/SARCOLEMMA	0.999556	PM/SARCOLEMMA	1	DL candidate	NA	NA
P07711	LYSOSOME/JUNCTION	LYSOSOME/JUNCTION	1	1	1	0	0	0	LYSOSOME/JUNCTION	1	LYSOSOME/JUNCTION	NA	unknown	CTSL CTSL1	Procathepsin L (EC 3.4.22.15) (Cathepsin L1) (Major excreted protein) (MEP) [Cleaved into: Cathepsin L; Cathepsin L heavy chain; Cathepsin L light chain]
P07737	xSARCOPLASM	xSARCOPLASM	1	1	1	0	0	0	xSARCOPLASM	1	xSARCOPLASM	NA	unknown	PFN1	Profilin-1 (Epididymis tissue protein Li 184a) (Profilin I)
P07737_H	unknown	xSARCOPLASM	1	1	1	NA	0	0	xSARCOPLASM	1	xSARCOPLASM	NA	unknown	NA	NA
P07741	unknown	CYTOSOL	1	1	1	NA	0	0	CYTOSOL	1	CYTOSOL	NA	unknown	APRT	Adenine phosphoribosyltransferase (APRT) (EC 2.4.2.7)
P07814	unknown	PROTEASOME	1	1	1	NA	0	0	PROTEASOME	1	PROTEASOME	NA	unknown	EPRS1 EPRS GLNS PARS QARS QPRS PIG32	Bifunctional glutamate/proline--tRNA ligase (Bifunctional aminoacyl-tRNA synthetase) (Cell proliferation-inducing gene 32 protein) (Glutamatyl-prolyl-tRNA synthetase) [Includes: Glutamate--tRNA ligase (EC 6.1.1.17) (Glutamyl-tRNA synthetase) (GluRS); Proline--tRNA ligase (EC 6.1.1.15) (Prolyl-tRNA synthetase)]
P07814_H	unknown	RIBOSOME_SMALL	0.995355	0.974418	0.999847	NA	1	0	RIBOSOME_SMALL	1	RIBOSOME_SMALL	1	DL candidate	NA	NA
P07858	LYSOSOME/JUNCTION	LYSOSOME/JUNCTION	1	1	1	0	0	0	LYSOSOME/JUNCTION	1	LYSOSOME/JUNCTION	NA	unknown	CTSB CPSB	Cathepsin B (EC 3.4.22.1) (APP secretase) (APPS) (Cathepsin B1) [Cleaved into: Cathepsin B light chain; Cathepsin B heavy chain]
P07858_H	unknown	LYSOSOME/JUNCTION	0.799098	0.252691	0.988142	NA	0.34	0	unknown	1	unknown	NA	unknown	NA	NA
P07900	unknown	xSARCOPLASM	0.999982	0.999967	0.999994	NA	0	0	xSARCOPLASM	1	xSARCOPLASM	NA	unknown	HSP90AA1 HSP90A HSPC1 HSPCA	Heat shock protein HSP 90-alpha (EC 3.6.4.10) (Heat shock 86 kDa) (HSP 86) (HSP86) (Lipopolysaccharide-associated protein 2) (LAP-2) (LPS-associated protein 2) (Renal carcinoma antigen NY-REN-38)
P07900_H	unknown	xSARCOPLASM	1	1	1	NA	1	0	xSARCOPLASM	1	xSARCOPLASM	1	DL candidate	NA	NA
P07902	unknown	CYTOSOL	0.999867	0.999741	0.999949	NA	0	0	CYTOSOL	1	CYTOSOL	NA	unknown	GALT	Galactose-1-phosphate uridylyltransferase (Gal-1-P uridylyltransferase) (EC 2.7.7.12) (UDP-glucose--hexose-1-phosphate uridylyltransferase)
P07910	unknown	NUCLEUS	1	1	1	NA	1	0	NUCLEUS	1	NUCLEUS	1	DL candidate	HNRNPC HNRPC	Heterogeneous nuclear ribonucleoproteins C1/C2 (hnRNP C1/C2)
P07910_H	unknown	NUCLEUS	1	1	1	NA	1	0	NUCLEUS	1	NUCLEUS	1	DL candidate	NA	NA
P07919	MITOCHONDRION	MITOCHONDRION	1	1	1	0	0	0	MITOCHONDRION	1	MITOCHONDRION	NA	unknown	UQCRH	Cytochrome b-c1 complex subunit 6, mitochondrial (Complex III subunit 6) (Complex III subunit VIII) (Cytochrome c1 non-heme 11 kDa protein) (Mitochondrial hinge protein) (Ubiquinol-cytochrome c reductase complex 11 kDa protein)
P07919_H	unknown	LYSOSOME/JUNCTION	0.973192	0.916499	0.995388	NA	1	0.000444444	LYSOSOME/JUNCTION	0.999556	LYSOSOME/JUNCTION	1	DL candidate	NA	NA
P07942	unknown	PM/SARCOLEMMA	1	0.999995	1	NA	1	0	PM/SARCOLEMMA	1	PM/SARCOLEMMA	1	DL candidate	LAMB1	Laminin subunit beta-1 (Laminin B1 chain) (Laminin-1 subunit beta) (Laminin-10 subunit beta) (Laminin-12 subunit beta) (Laminin-2 subunit beta) (Laminin-6 subunit beta) (Laminin-8 subunit beta)
P07942_H	unknown	ER/SR	1	1	1	NA	0	0	ER/SR	1	ER/SR	NA	unknown	NA	NA
P07947	unknown	LYSOSOME/JUNCTION	0.999062	0.997037	0.999835	NA	0.004	0	LYSOSOME/JUNCTION	1	LYSOSOME/JUNCTION	NA	unknown	YES1 YES	Tyrosine-protein kinase Yes (EC 2.7.10.2) (Proto-oncogene c-Yes) (p61-Yes)
P07951	xCHROMATIN/SARCOMERE	xCHROMATIN/SARCOMERE	1	1	1	0	0	0	xCHROMATIN/SARCOMERE	1	xCHROMATIN/SARCOMERE	NA	unknown	TPM2 TMSB	Tropomyosin beta chain (Beta-tropomyosin) (Tropomyosin-2)
P07951_H	unknown	LYSOSOME/JUNCTION	1	0.999999	1	NA	0.964	0	LYSOSOME/JUNCTION	1	LYSOSOME/JUNCTION	NA	unknown	NA	NA
P07954	unknown	MITOCHONDRION	1	1	1	NA	0	0	MITOCHONDRION	1	MITOCHONDRION	NA	unknown	FH	Fumarate hydratase, mitochondrial (Fumarase) (HsFH) (EC 4.2.1.2)
P07954_H	unknown	MITOCHONDRION	1	1	1	NA	0	0	MITOCHONDRION	1	MITOCHONDRION	NA	unknown	NA	NA
P07996_H	unknown	ER/SR	0.999999	0.999997	1	NA	0.976	0	ER/SR	1	ER/SR	1	DL candidate	NA	NA
P08133	unknown	xSARCOPLASM	1	1	1	NA	0	0	xSARCOPLASM	1	xSARCOPLASM	NA	unknown	ANXA6 ANX6	Annexin A6 (67 kDa calelectrin) (Annexin VI) (Annexin-6) (Calphobindin-II) (CPB-II) (Chromobindin-20) (Lipocortin VI) (Protein III) (p68) (p70)
P08133_H	unknown	xSARCOPLASM	1	1	1	NA	0	0	xSARCOPLASM	1	xSARCOPLASM	NA	unknown	NA	NA
P08134	unknown	ER/SR	1	1	1	NA	1	0	ER/SR	1	ER/SR	1	DL candidate	RHOC ARH9 ARHC	Rho-related GTP-binding protein RhoC (Rho cDNA clone 9) (h9)
P08134_H	unknown	ER/SR	1	0.999999	1	NA	1	0	ER/SR	1	ER/SR	1	DL candidate	NA	NA
P08195	unknown	PM/SARCOLEMMA	1	1	1	NA	1	0	PM/SARCOLEMMA	1	PM/SARCOLEMMA	1	DL candidate	SLC3A2 MDU1	Amino acid transporter heavy chain SLC3A2 (4F2 cell-surface antigen heavy chain) (4F2hc) (4F2 heavy chain antigen) (Lymphocyte activation antigen 4F2 large subunit) (Solute carrier family 3 member 2) (CD antigen CD98)
P08195_H	unknown	PM/SARCOLEMMA	1	1	1	NA	1	0	PM/SARCOLEMMA	1	PM/SARCOLEMMA	1	DL candidate	NA	NA
P08237	unknown	CYTOSOL	0.999087	0.997161	0.999993	NA	0.912	0	CYTOSOL	1	CYTOSOL	NA	unknown	PFKM PFKX	ATP-dependent 6-phosphofructokinase, muscle type (ATP-PFK) (PFK-M) (EC 2.7.1.11) (6-phosphofructokinase type A) (Phosphofructo-1-kinase isozyme A) (PFK-A) (Phosphohexokinase)
P08237_H	unknown	CYTOSOL	1	1	1	NA	0	0	CYTOSOL	1	CYTOSOL	NA	unknown	NA	NA
P08238	unknown	CYTOSOL	0.868055	0.738038	0.948626	NA	0.132	0	unknown	1	unknown	NA	unknown	HSP90AB1 HSP90B HSPC2 HSPCB	Heat shock protein HSP 90-beta (HSP 90) (Heat shock 84 kDa) (HSP 84) (HSP84)
P08238_H	unknown	CYTOSOL	1	0.999999	1	NA	0	0	CYTOSOL	1	CYTOSOL	NA	unknown	NA	NA
P08240	ER/SR	ER/SR	1	1	1	0	0	0	ER/SR	1	ER/SR	NA	unknown	SRPRA SRPR	Signal recognition particle receptor subunit alpha (SR-alpha) (Docking protein alpha) (DP-alpha)
P08240_H	unknown	ER/SR	1	1	1	NA	0	0	ER/SR	1	ER/SR	NA	unknown	NA	NA
P08397	unknown	GA	0.958444	0.894086	0.984014	NA	0.968	0.00177778	GA	0.998222	GA	NA	unknown	HMBS PBGD UPS	Porphobilinogen deaminase (PBG-D) (EC 2.5.1.61) (Hydroxymethylbilane synthase) (HMBS) (Pre-uroporphyrinogen synthase)
P08559	unknown	MITOCHONDRION	1	1	1	NA	0	0	MITOCHONDRION	1	MITOCHONDRION	NA	unknown	PDHA1 PHE1A	Pyruvate dehydrogenase E1 component subunit alpha, somatic form, mitochondrial (EC 1.2.4.1) (PDHE1-A type I)
P08559_H	unknown	MITOCHONDRION	1	1	1	NA	0	0	MITOCHONDRION	1	MITOCHONDRION	NA	unknown	NA	NA
P08572_H	unknown	ER/SR	0.998104	0.991596	0.999901	NA	1	0	ER/SR	1	ER/SR	1	DL candidate	NA	NA
P08574	MITOCHONDRION	MITOCHONDRION	1	1	1	0	0	0	MITOCHONDRION	1	MITOCHONDRION	NA	unknown	CYC1	Cytochrome c1, heme protein, mitochondrial (EC 7.1.1.8) (Complex III subunit 4) (Complex III subunit IV) (Cytochrome b-c1 complex subunit 4) (Ubiquinol-cytochrome-c reductase complex cytochrome c1 subunit) (Cytochrome c-1)
P08574_H	unknown	MITOCHONDRION	1	0.999999	1	NA	1	0.000444444	MITOCHONDRION	0.999556	MITOCHONDRION	1	DL candidate	NA	NA
P08579	unknown	NUCLEUS	1	0.999998	1	NA	0	0	NUCLEUS	1	NUCLEUS	NA	unknown	SNRPB2	U2 small nuclear ribonucleoprotein B'' (U2 snRNP B'')
P08579_H	unknown	RIBOSOME_SMALL	0.766679	0.36097	0.952638	NA	0.956	0	unknown	1	unknown	NA	unknown	NA	NA
P08590	xCHROMATIN/SARCOMERE	xCHROMATIN/SARCOMERE	1	1	1	0	0	0	xCHROMATIN/SARCOMERE	1	xCHROMATIN/SARCOMERE	NA	unknown	MYL3	Myosin light chain 3 (Cardiac myosin light chain 1) (CMLC1) (Myosin light chain 1, slow-twitch muscle B/ventricular isoform) (MLC1SB) (Ventricular myosin alkali light chain) (Ventricular myosin light chain 1) (VLCl) (Ventricular/slow twitch myosin alkali light chain) (MLC-lV/sb)
P08590_H	unknown	LYSOSOME/JUNCTION	0.995622	0.985584	0.99924	NA	0.992	0	LYSOSOME/JUNCTION	1	LYSOSOME/JUNCTION	1	DL candidate	NA	NA
P08621	unknown	NUCLEUS	1	1	1	NA	0	0	NUCLEUS	1	NUCLEUS	NA	unknown	SNRNP70 RNPU1Z RPU1 SNRP70 U1AP1	U1 small nuclear ribonucleoprotein 70 kDa (U1 snRNP 70 kDa) (U1-70K) (snRNP70)
P08621_H	unknown	NUCLEUS	1	1	1	NA	0	0	NUCLEUS	1	NUCLEUS	NA	unknown	NA	NA
P08648	PM/SARCOLEMMA	PM/SARCOLEMMA	1	1	1	0	0	0	PM/SARCOLEMMA	1	PM/SARCOLEMMA	NA	unknown	ITGA5 FNRA	Integrin alpha-5 (CD49 antigen-like family member E) (Fibronectin receptor subunit alpha) (Integrin alpha-F) (VLA-5) (CD antigen CD49e) [Cleaved into: Integrin alpha-5 heavy chain; Integrin alpha-5 light chain]
P08648_H	unknown	ER/SR	0.800569	0.61484	0.935507	NA	0.232	0.0377778	unknown	0.962222	unknown	NA	unknown	NA	NA
P08670	unknown	NUCLEUS	1	1	1	NA	1	0.144	NUCLEUS	0.856	NUCLEUS	1	DL candidate	VIM	Vimentin
P08670_H	unknown	NUCLEUS	1	0.999997	1	NA	1	0	NUCLEUS	1	NUCLEUS	1	DL candidate	NA	NA
P08708	unknown	RIBOSOME_SMALL	1	1	1	NA	0	0	RIBOSOME_SMALL	1	RIBOSOME_SMALL	NA	unknown	RPS17 RPS17L	Small ribosomal subunit protein eS17 (40S ribosomal protein S17)
P08708_H	unknown	yRIBOSOME_LARGE	0.999996	0.999987	0.999999	NA	1	0	yRIBOSOME_LARGE	1	yRIBOSOME_LARGE	1	DL candidate	NA	NA
P08754	PM/SARCOLEMMA	PM/SARCOLEMMA	1	1	1	0	0	0	PM/SARCOLEMMA	1	PM/SARCOLEMMA	NA	unknown	GNAI3	Guanine nucleotide-binding protein G(i) subunit alpha-3 (G(i) alpha-3)
P08758	unknown	xSARCOPLASM	1	1	1	NA	0	0	xSARCOPLASM	1	xSARCOPLASM	NA	unknown	ANXA5 ANX5 ENX2 PP4	Annexin A5 (Anchorin CII) (Annexin V) (Annexin-5) (Calphobindin I) (CPB-I) (Endonexin II) (Lipocortin V) (Placental anticoagulant protein 4) (PP4) (Placental anticoagulant protein I) (PAP-I) (Thromboplastin inhibitor) (Vascular anticoagulant-alpha) (VAC-alpha)
P08758_H	unknown	xSARCOPLASM	1	1	1	NA	0	0	xSARCOPLASM	1	xSARCOPLASM	NA	unknown	NA	NA
P08779	unknown	ER/SR	0.998031	0.984496	0.999992	NA	0.732	0.256	ER/SR	0.744	ER/SR	NA	unknown	KRT16 KRT16A	Keratin, type I cytoskeletal 16 (Cytokeratin-16) (CK-16) (Keratin-16) (K16)
P08865	RIBOSOME_SMALL	RIBOSOME_SMALL	1	1	1	0	0	0	RIBOSOME_SMALL	1	RIBOSOME_SMALL	NA	unknown	RPSA LAMBR LAMR1	Small ribosomal subunit protein uS2 (37 kDa laminin receptor precursor) (37LRP) (37/67 kDa laminin receptor) (LRP/LR) (40S ribosomal protein SA) (67 kDa laminin receptor) (67LR) (Colon carcinoma laminin-binding protein) (Laminin receptor 1) (LamR) (Laminin-binding protein precursor p40) (LBP/p40) (Multidrug resistance-associated protein MGr1-Ag) (NEM/1CHD4)
P08865_H	unknown	NUCLEUS	0.891808	0.665265	0.98212	NA	0.104	0.00177778	unknown	0.998222	unknown	NA	unknown	NA	NA
P09001	unknown	MITOCHONDRION	0.554835	0.324626	0.813886	NA	0.616	0	unknown	1	unknown	NA	unknown	MRPL3 MRL3 RPML3	Large ribosomal subunit protein uL3m (39S ribosomal protein L3, mitochondrial) (L3mt) (MRP-L3)
P09012	NUCLEUS	NUCLEUS	1	1	1	0	0	0	NUCLEUS	1	NUCLEUS	NA	unknown	SNRPA	U1 small nuclear ribonucleoprotein A (U1 snRNP A) (U1-A) (U1A)
P09012_H	unknown	NUCLEUS	1	1	1	NA	0	0	NUCLEUS	1	NUCLEUS	NA	unknown	NA	NA
P09104	unknown	xSARCOPLASM	1	1	1	NA	0.276	0	xSARCOPLASM	1	xSARCOPLASM	NA	unknown	ENO2	Gamma-enolase (EC 4.2.1.11) (2-phospho-D-glycerate hydro-lyase) (Enolase 2) (Neural enolase) (Neuron-specific enolase) (NSE)
P09104_H	unknown	CYTOSOL	0.999646	0.999202	0.999875	NA	0	0	CYTOSOL	1	CYTOSOL	NA	unknown	NA	NA
P09110	PEROXISOME	PEROXISOME	1	1	1	0	0	0	PEROXISOME	1	PEROXISOME	NA	unknown	ACAA1 ACAA PTHIO	3-ketoacyl-CoA thiolase, peroxisomal (EC 2.3.1.16) (Acetyl-CoA C-myristoyltransferase) (EC 2.3.1.155) (Acetyl-CoA acyltransferase) (EC 2.3.1.9) (Beta-ketothiolase) (Peroxisomal 3-oxoacyl-CoA thiolase)
P09110_H	unknown	PEROXISOME	1	1	1	NA	0	0	PEROXISOME	1	PEROXISOME	NA	unknown	NA	NA
P09132	unknown	ER/SR	0.969573	0.934368	0.988423	NA	0.024	0	ER/SR	1	ER/SR	NA	unknown	SRP19	Signal recognition particle 19 kDa protein (SRP19)
P09211	unknown	CYTOSOL	0.997298	0.991203	0.999514	NA	0.996	0.00355556	CYTOSOL	0.996444	CYTOSOL	1	DL candidate	GSTP1 FAEES3 GST3	Glutathione S-transferase P (EC 2.5.1.18) (GST class-pi) (GSTP1-1)
P09211_H	unknown	CYTOSOL	1	1	1	NA	1	0.000444444	CYTOSOL	0.999556	CYTOSOL	1	DL candidate	NA	NA
P09382	unknown	xSARCOPLASM	0.998081	0.9958	0.999262	NA	1	0	xSARCOPLASM	1	xSARCOPLASM	1	DL candidate	LGALS1	Galectin-1 (Gal-1) (14 kDa laminin-binding protein) (HLBP14) (14 kDa lectin) (Beta-galactoside-binding lectin L-14-I) (Galaptin) (HBL) (HPL) (Lactose-binding lectin 1) (Lectin galactoside-binding soluble 1) (Putative MAPK-activating protein PM12) (S-Lac lectin 1)
P09382_H	unknown	CYTOSOL	1	1	1	NA	0.016	0	CYTOSOL	1	CYTOSOL	NA	unknown	NA	NA
P09417	unknown	CYTOSOL	0.989208	0.980365	0.994705	NA	0.016	0	CYTOSOL	1	CYTOSOL	NA	unknown	QDPR DHPR SDR33C1	Dihydropteridine reductase (EC 1.5.1.34) (HDHPR) (Quinoid dihydropteridine reductase) (Short chain dehydrogenase/reductase family 33C member 1)
P09417_H	unknown	GA	0.999824	0.999606	0.999994	NA	1	0	GA	1	GA	1	DL candidate	NA	NA
P09429	unknown	LYSOSOME/JUNCTION	1	1	1	NA	1	0.00488889	LYSOSOME/JUNCTION	0.995111	LYSOSOME/JUNCTION	1	DL candidate	HMGB1 HMG1	High mobility group protein B1 (High mobility group protein 1) (HMG-1)
P09429_H	unknown	LYSOSOME/JUNCTION	1	1	1	NA	1	0.00444444	LYSOSOME/JUNCTION	0.995556	LYSOSOME/JUNCTION	1	DL candidate	NA	NA
P09455	unknown	CYTOSOL	1	1	1	NA	0.024	0	CYTOSOL	1	CYTOSOL	NA	unknown	RBP1 CRBP1	Retinol-binding protein 1 (Cellular retinol-binding protein) (CRBP) (Cellular retinol-binding protein I) (CRBP-I)
P09496	unknown	CYTOSOL	0.999946	0.999865	0.999983	NA	1	0	CYTOSOL	1	CYTOSOL	1	DL candidate	CLTA	Clathrin light chain A (Lca)
P09496_H	unknown	CYTOSOL	0.999988	0.999947	1	NA	0.444	0	CYTOSOL	1	CYTOSOL	NA	unknown	NA	NA
P09497	unknown	CYTOSOL	0.973643	0.940539	0.990612	NA	0.96	0	CYTOSOL	1	CYTOSOL	NA	unknown	CLTB	Clathrin light chain B (Lcb)
P09497_H	unknown	CYTOSOL	0.580066	0.350301	0.778965	NA	0.592	0	unknown	1	unknown	NA	unknown	NA	NA
P09525	unknown	CYTOSOL	0.999986	0.999832	0.999998	NA	0.076	0	CYTOSOL	1	CYTOSOL	NA	unknown	ANXA4 ANX4	Annexin A4 (35-beta calcimedin) (Annexin IV) (Annexin-4) (Carbohydrate-binding protein p33/p41) (Chromobindin-4) (Endonexin I) (Lipocortin IV) (P32.5) (PP4-X) (Placental anticoagulant protein II) (PAP-II) (Protein II)
P09525_H	unknown	CYTOSOL	0.999999	0.999998	1	NA	0	0	CYTOSOL	1	CYTOSOL	NA	unknown	NA	NA
P09543	unknown	PM/SARCOLEMMA	0.999997	0.999993	0.999999	NA	1	0	PM/SARCOLEMMA	1	PM/SARCOLEMMA	1	DL candidate	CNP	2',3'-cyclic-nucleotide 3'-phosphodiesterase (CNP) (CNPase) (EC 3.1.4.37)
P09543_H	unknown	PM/SARCOLEMMA	1	1	1	NA	0.976	0	PM/SARCOLEMMA	1	PM/SARCOLEMMA	1	DL candidate	NA	NA
P09622	MITOCHONDRION	MITOCHONDRION	1	1	1	0	0	0	MITOCHONDRION	1	MITOCHONDRION	NA	unknown	DLD GCSL LAD PHE3	Dihydrolipoyl dehydrogenase, mitochondrial (EC 1.8.1.4) (Dihydrolipoamide dehydrogenase) (Glycine cleavage system L protein)
P09622_H	unknown	MITOCHONDRION	1	1	1	NA	0	0	MITOCHONDRION	1	MITOCHONDRION	NA	unknown	NA	NA
P09651	unknown	NUCLEUS	1	1	1	NA	1	0	NUCLEUS	1	NUCLEUS	1	DL candidate	HNRNPA1 HNRPA1	Heterogeneous nuclear ribonucleoprotein A1 (hnRNP A1) (Helix-destabilizing protein) (Single-strand RNA-binding protein) (hnRNP core protein A1) [Cleaved into: Heterogeneous nuclear ribonucleoprotein A1, N-terminally processed]
P09651_H	unknown	NUCLEUS	1	1	1	NA	1	0	NUCLEUS	1	NUCLEUS	1	DL candidate	NA	NA
P09661	NUCLEUS	NUCLEUS	1	1	1	0	0	0	NUCLEUS	1	NUCLEUS	NA	unknown	SNRPA1	U2 small nuclear ribonucleoprotein A' (U2 snRNP A')
P09661_H	unknown	NUCLEUS	0.823359	0.527082	0.983333	NA	0.18	0.000444444	unknown	0.999556	unknown	NA	unknown	NA	NA
P09669	unknown	MITOCHONDRION	1	1	1	NA	0	0	MITOCHONDRION	1	MITOCHONDRION	NA	unknown	COX6C	Cytochrome c oxidase subunit 6C (Cytochrome c oxidase polypeptide VIc)
P09669_H	unknown	MITOCHONDRION	1	1	1	NA	0	0	MITOCHONDRION	1	MITOCHONDRION	NA	unknown	NA	NA
P09874	unknown	xCHROMATIN/SARCOMERE	0.950363	0.870098	0.987896	NA	0.044	0	xCHROMATIN/SARCOMERE	1	xCHROMATIN/SARCOMERE	NA	unknown	PARP1 ADPRT PPOL	Poly [ADP-ribose] polymerase 1 (PARP-1) (EC 2.4.2.30) (ADP-ribosyltransferase diphtheria toxin-like 1) (ARTD1) (DNA ADP-ribosyltransferase PARP1) (EC 2.4.2.-) (NAD(+) ADP-ribosyltransferase 1) (ADPRT 1) (Poly[ADP-ribose] synthase 1) (Protein poly-ADP-ribosyltransferase PARP1) (EC 2.4.2.-) [Cleaved into: Poly [ADP-ribose] polymerase 1, processed C-terminus (Poly [ADP-ribose] polymerase 1, 89-kDa f…
P09874_H	unknown	LYSOSOME/JUNCTION	0.870592	0.684503	0.964118	NA	0.876	0	unknown	1	unknown	NA	unknown	NA	NA
P09936	unknown	xSARCOPLASM	1	1	1	NA	0	0	xSARCOPLASM	1	xSARCOPLASM	NA	unknown	UCHL1	Ubiquitin carboxyl-terminal hydrolase isozyme L1 (UCH-L1) (EC 3.4.19.12) (Neuron cytoplasmic protein 9.5) (PGP 9.5) (PGP9.5) (Ubiquitin thioesterase L1)
P09936_H	unknown	xSARCOPLASM	0.999998	0.999996	1	NA	0.856	0	xSARCOPLASM	1	xSARCOPLASM	NA	unknown	NA	NA
P09960	unknown	CYTOSOL	0.999945	0.999885	0.999978	NA	0	0	CYTOSOL	1	CYTOSOL	NA	unknown	LTA4H LTA4	Leukotriene A-4 hydrolase (LTA-4 hydrolase) (EC 3.3.2.6) (Leukotriene A(4) hydrolase) (Tripeptide aminopeptidase LTA4H) (EC 3.4.11.4)
P09960_H	unknown	CYTOSOL	1	1	1	NA	0	0	CYTOSOL	1	CYTOSOL	NA	unknown	NA	NA
P09972	unknown	xSARCOPLASM	0.975224	0.76557	0.996307	NA	0.084	0	xSARCOPLASM	1	xSARCOPLASM	NA	unknown	ALDOC ALDC	Fructose-bisphosphate aldolase C (EC 4.1.2.13) (Brain-type aldolase)
P09972_H	unknown	xSARCOPLASM	0.998056	0.98159	0.999838	NA	0.036	0.00133333	xSARCOPLASM	0.998667	xSARCOPLASM	NA	unknown	NA	NA
P10155	unknown	CYTOSOL	0.999989	0.999974	0.999996	NA	0	0	CYTOSOL	1	CYTOSOL	NA	unknown	RO60 SSA2 TROVE2	RNA-binding protein RO60 (60 kDa SS-A/Ro ribonucleoprotein) (60 kDa Ro protein) (60 kDa ribonucleoprotein Ro) (RoRNP) (Ro 60 kDa autoantigen) (Ro60 autoantigen) (Sjoegren syndrome antigen A2) (Sjoegren syndrome type A antigen) (SS-A) (TROVE domain family member 2)
P10155_H	unknown	CYTOSOL	1	1	1	NA	0	0	CYTOSOL	1	CYTOSOL	NA	unknown	NA	NA
P10176	unknown	PM/SARCOLEMMA	0.999996	0.999989	0.999999	NA	1	0	PM/SARCOLEMMA	1	PM/SARCOLEMMA	1	DL candidate	COX8A COX8 COX8L	Cytochrome c oxidase subunit 8A, mitochondrial (Cytochrome c oxidase polypeptide VIII-liver/heart) (Cytochrome c oxidase subunit 8-2)
P10253	LYSOSOME/JUNCTION	LYSOSOME/JUNCTION	1	1	1	0	0	0	LYSOSOME/JUNCTION	1	LYSOSOME/JUNCTION	NA	unknown	GAA	Lysosomal alpha-glucosidase (EC 3.2.1.20) (Acid maltase) (Aglucosidase alfa) [Cleaved into: 76 kDa lysosomal alpha-glucosidase; 70 kDa lysosomal alpha-glucosidase]
P10301	PM/SARCOLEMMA	PM/SARCOLEMMA	1	1	1	0	0	0	PM/SARCOLEMMA	1	PM/SARCOLEMMA	NA	unknown	RRAS	Ras-related protein R-Ras (EC 3.6.5.-) (p23)
P10301_H	unknown	PM/SARCOLEMMA	1	1	1	NA	1	0	PM/SARCOLEMMA	1	PM/SARCOLEMMA	1	DL candidate	NA	NA
P10412	xCHROMATIN/SARCOMERE	xCHROMATIN/SARCOMERE	1	1	1	0	0	0	xCHROMATIN/SARCOMERE	1	xCHROMATIN/SARCOMERE	NA	unknown	H1-4 H1F4 HIST1H1E	Histone H1.4 (Histone H1b) (Histone H1s-4)
P10412_H	unknown	xCHROMATIN/SARCOMERE	0.908946	0.731516	0.982968	NA	0.108	0	xCHROMATIN/SARCOMERE	1	xCHROMATIN/SARCOMERE	NA	unknown	NA	NA
P10515	MITOCHONDRION	MITOCHONDRION	1	1	1	0	0	0	MITOCHONDRION	1	MITOCHONDRION	NA	unknown	DLAT DLTA	Dihydrolipoyllysine-residue acetyltransferase component of pyruvate dehydrogenase complex, mitochondrial (EC 2.3.1.12) (70 kDa mitochondrial autoantigen of primary biliary cirrhosis) (PBC) (Dihydrolipoamide acetyltransferase component of pyruvate dehydrogenase complex) (M2 antigen complex 70 kDa subunit) (Pyruvate dehydrogenase complex component E2) (PDC-E2) (PDCE2)
P10515_H	unknown	MITOCHONDRION	1	1	1	NA	0	0	MITOCHONDRION	1	MITOCHONDRION	NA	unknown	NA	NA
P10599	unknown	xSARCOPLASM	1	1	1	NA	0	0	xSARCOPLASM	1	xSARCOPLASM	NA	unknown	TXN TRDX TRX TRX1	Thioredoxin (Trx) (ATL-derived factor) (ADF) (Surface-associated sulphydryl protein) (SASP) (allergen Hom s Trx)
P10599_H	unknown	xSARCOPLASM	0.996954	0.993526	0.998806	NA	0.004	0	xSARCOPLASM	1	xSARCOPLASM	NA	unknown	NA	NA
P10606	MITOCHONDRION	MITOCHONDRION	1	1	1	0	0	0	MITOCHONDRION	1	MITOCHONDRION	NA	unknown	COX5B	Cytochrome c oxidase subunit 5B, mitochondrial (Cytochrome c oxidase polypeptide Vb)
P10606_H	unknown	MITOCHONDRION	1	1	1	NA	0	0	MITOCHONDRION	1	MITOCHONDRION	NA	unknown	NA	NA
P10619	unknown	LYSOSOME/JUNCTION	0.603282	0.197085	0.944399	NA	0.424	0	unknown	1	unknown	NA	unknown	CTSA PPGB	Lysosomal protective protein (EC 3.4.16.5) (Carboxypeptidase C) (Carboxypeptidase L) (Cathepsin A) (Protective protein cathepsin A) (PPCA) (Protective protein for beta-galactosidase) [Cleaved into: Lysosomal protective protein 32 kDa chain; Lysosomal protective protein 20 kDa chain]
P10619_H	unknown	LYSOSOME/JUNCTION	0.981161	0.944709	0.996738	NA	0.028	0	LYSOSOME/JUNCTION	1	LYSOSOME/JUNCTION	NA	unknown	NA	NA
P10620	unknown	ER/SR	1	1	1	NA	0	0	ER/SR	1	ER/SR	NA	unknown	MGST1 GST12 MGST	Microsomal glutathione S-transferase 1 (Microsomal GST-1) (EC 2.5.1.18) (Microsomal GST-I)
P10644	unknown	CYTOSOL	0.999999	0.999994	1	NA	0.296	0	CYTOSOL	1	CYTOSOL	NA	unknown	PRKAR1A PKR1 PRKAR1 TSE1	cAMP-dependent protein kinase type I-alpha regulatory subunit (Tissue-specific extinguisher 1) (TSE1)
P10644_H	unknown	CYTOSOL	1	1	1	NA	0.036	0	CYTOSOL	1	CYTOSOL	NA	unknown	NA	NA
P10746	unknown	CYTOSOL	0.819468	0.263178	0.961714	NA	0.236	0	unknown	1	unknown	NA	unknown	UROS	Uroporphyrinogen-III synthase (UROIIIS) (UROS) (EC 4.2.1.75) (Hydroxymethylbilane hydrolyase [cyclizing]) (Uroporphyrinogen-III cosynthase)
P10768	unknown	CYTOSOL	1	1	1	NA	1	0	CYTOSOL	1	CYTOSOL	1	DL candidate	ESD	S-formylglutathione hydrolase (FGH) (EC 3.1.2.12) (Esterase D) (Methylumbelliferyl-acetate deacetylase) (EC 3.1.1.56)
P10768_H	unknown	CYTOSOL	0.999996	0.99999	0.999999	NA	0	0	CYTOSOL	1	CYTOSOL	NA	unknown	NA	NA
P10809	unknown	MITOCHONDRION	1	1	1	NA	0	0	MITOCHONDRION	1	MITOCHONDRION	NA	unknown	HSPD1 HSP60	60 kDa heat shock protein, mitochondrial (EC 5.6.1.7) (60 kDa chaperonin) (Chaperonin 60) (CPN60) (Heat shock protein 60) (HSP-60) (Hsp60) (HuCHA60) (Mitochondrial matrix protein P1) (P60 lymphocyte protein)
P10809_H	unknown	MITOCHONDRION	1	1	1	NA	0	0	MITOCHONDRION	1	MITOCHONDRION	NA	unknown	NA	NA
P10916	xCHROMATIN/SARCOMERE	xCHROMATIN/SARCOMERE	1	1	1	0	0	0	xCHROMATIN/SARCOMERE	1	xCHROMATIN/SARCOMERE	NA	unknown	MYL2 MLC2	Myosin regulatory light chain 2, ventricular/cardiac muscle isoform (MLC-2) (MLC-2v) (Cardiac myosin light chain 2) (Myosin light chain 2, slow skeletal/ventricular muscle isoform) (MLC-2s/v) (Ventricular myosin light chain 2)
P10916_H	unknown	xCHROMATIN/SARCOMERE	1	1	1	NA	0	0	xCHROMATIN/SARCOMERE	1	xCHROMATIN/SARCOMERE	NA	unknown	NA	NA
P11021	unknown	ER/SR	1	1	1	NA	0	0	ER/SR	1	ER/SR	NA	unknown	HSPA5 GRP78	Endoplasmic reticulum chaperone BiP (EC 3.6.4.10) (78 kDa glucose-regulated protein) (GRP-78) (Binding-immunoglobulin protein) (BiP) (Heat shock protein 70 family protein 5) (HSP70 family protein 5) (Heat shock protein family A member 5) (Immunoglobulin heavy chain-binding protein)
P11021_H	unknown	ER/SR	1	1	1	NA	0	0	ER/SR	1	ER/SR	NA	unknown	NA	NA
P11047	unknown	PM/SARCOLEMMA	0.986207	0.9674	0.995606	NA	0.016	0.000444444	PM/SARCOLEMMA	0.999556	PM/SARCOLEMMA	NA	unknown	LAMC1 LAMB2	Laminin subunit gamma-1 (Laminin B2 chain) (Laminin-1 subunit gamma) (Laminin-10 subunit gamma) (Laminin-11 subunit gamma) (Laminin-2 subunit gamma) (Laminin-3 subunit gamma) (Laminin-4 subunit gamma) (Laminin-6 subunit gamma) (Laminin-7 subunit gamma) (Laminin-8 subunit gamma) (Laminin-9 subunit gamma) (S-laminin subunit gamma) (S-LAM gamma)
P11047_H	unknown	ER/SR	1	0.999999	1	NA	0	0	ER/SR	1	ER/SR	NA	unknown	NA	NA
P11055_H	unknown	xCHROMATIN/SARCOMERE	1	1	1	NA	0	0	xCHROMATIN/SARCOMERE	1	xCHROMATIN/SARCOMERE	NA	unknown	NA	NA
P11117	LYSOSOME/JUNCTION	LYSOSOME/JUNCTION	1	1	1	0	0	0	LYSOSOME/JUNCTION	1	LYSOSOME/JUNCTION	NA	unknown	ACP2	Lysosomal acid phosphatase (LAP) (EC 3.1.3.2)
P11117_H	unknown	PM/SARCOLEMMA	1	1	1	NA	1	0	PM/SARCOLEMMA	1	PM/SARCOLEMMA	1	DL candidate	NA	NA
P11142	unknown	CYTOSOL	0.865513	0.761958	0.936672	NA	0.86	0	unknown	1	unknown	NA	unknown	HSPA8 HSC70 HSP73 HSPA10	Heat shock cognate 71 kDa protein (EC 3.6.4.10) (Heat shock 70 kDa protein 8) (Lipopolysaccharide-associated protein 1) (LAP-1) (LPS-associated protein 1)
P11142_H	unknown	xSARCOPLASM	0.99136	0.98287	0.996169	NA	0.016	0	xSARCOPLASM	1	xSARCOPLASM	NA	unknown	NA	NA
P11166_H	unknown	NUCLEUS	0.990479	0.957852	0.999564	NA	1	0.00266667	NUCLEUS	0.997333	NUCLEUS	1	DL candidate	NA	NA
P11177	unknown	MITOCHONDRION	1	1	1	NA	0	0	MITOCHONDRION	1	MITOCHONDRION	NA	unknown	PDHB PHE1B	Pyruvate dehydrogenase E1 component subunit beta, mitochondrial (PDHE1-B) (EC 1.2.4.1)
P11177_H	unknown	MITOCHONDRION	1	1	1	NA	0	0	MITOCHONDRION	1	MITOCHONDRION	NA	unknown	NA	NA
P11182	MITOCHONDRION	MITOCHONDRION	1	1	1	0	0	0	MITOCHONDRION	1	MITOCHONDRION	NA	unknown	DBT BCATE2	Lipoamide acyltransferase component of branched-chain alpha-keto acid dehydrogenase complex, mitochondrial (EC 2.3.1.168) (52 kDa mitochondrial autoantigen of primary biliary cirrhosis) (Branched chain 2-oxo-acid dehydrogenase complex component E2) (BCOADC-E2) (Branched-chain alpha-keto acid dehydrogenase complex component E2) (BCKAD-E2) (BCKADE2) (Dihydrolipoamide acetyltransferase component of …
P11182_H	unknown	MITOCHONDRION	1	1	1	NA	0	0	MITOCHONDRION	1	MITOCHONDRION	NA	unknown	NA	NA
P11216	unknown	NUCLEUS	1	1	1	NA	1	1	NUCLEUS	0	unknown	1	DL candidate	PYGB	Glycogen phosphorylase, brain form (EC 2.4.1.1)
P11216_H	unknown	NUCLEUS	1	1	1	NA	1	0.998222	NUCLEUS	0.00177778	unknown	1	DL candidate	NA	NA
P11217	unknown	NUCLEUS	1	1	1	NA	1	1	NUCLEUS	0	unknown	1	DL candidate	PYGM	Glycogen phosphorylase, muscle form (EC 2.4.1.1) (Myophosphorylase)
P11217_H	unknown	NUCLEUS	1	1	1	NA	1	0	NUCLEUS	1	NUCLEUS	1	DL candidate	NA	NA
P11233	unknown	PM/SARCOLEMMA	0.999976	0.999943	0.999992	NA	1	0	PM/SARCOLEMMA	1	PM/SARCOLEMMA	1	DL candidate	RALA RAL	Ras-related protein Ral-A (EC 3.6.5.2)
P11233_H	unknown	PM/SARCOLEMMA	0.99997	0.999934	0.999989	NA	1	0	PM/SARCOLEMMA	1	PM/SARCOLEMMA	1	DL candidate	NA	NA
P11234	unknown	PM/SARCOLEMMA	0.999984	0.999954	0.999995	NA	0.156	0.00133333	PM/SARCOLEMMA	0.998667	PM/SARCOLEMMA	NA	unknown	RALB	Ras-related protein Ral-B (EC 3.6.5.2)
P11277-2	unknown	PM/SARCOLEMMA	0.614643	0.345012	0.826678	NA	0.56	0	unknown	1	unknown	NA	unknown	NA	NA
P11279	unknown	PM/SARCOLEMMA	0.99998	0.999937	0.999996	NA	1	0	PM/SARCOLEMMA	1	PM/SARCOLEMMA	1	DL candidate	LAMP1	Lysosome-associated membrane glycoprotein 1 (LAMP-1) (Lysosome-associated membrane protein 1) (CD107 antigen-like family member A) (CD antigen CD107a)
P11279_H	unknown	PM/SARCOLEMMA	1	0.999999	1	NA	1	0	PM/SARCOLEMMA	1	PM/SARCOLEMMA	1	DL candidate	NA	NA
P11310	MITOCHONDRION	MITOCHONDRION	1	1	1	0	0	0	MITOCHONDRION	1	MITOCHONDRION	NA	unknown	ACADM	Medium-chain specific acyl-CoA dehydrogenase, mitochondrial (MCAD) (EC 1.3.8.7) (Medium chain acyl-CoA dehydrogenase) (MCADH)
P11310_H	unknown	MITOCHONDRION	1	1	1	NA	0	0	MITOCHONDRION	1	MITOCHONDRION	NA	unknown	NA	NA
P11413	unknown	CYTOSOL	1	1	1	NA	0	0	CYTOSOL	1	CYTOSOL	NA	unknown	G6PD	Glucose-6-phosphate 1-dehydrogenase (G6PD) (EC 1.1.1.49)
P11441	unknown	GA	0.998716	0.996309	0.999655	NA	0.996	0.00311111	GA	0.996889	GA	1	DL candidate	UBL4A DXS254E GDX UBL4	Ubiquitin-like protein 4A (Ubiquitin-like protein GDX)
P11532	LYSOSOME/JUNCTION	LYSOSOME/JUNCTION	1	1	1	0	0	0	LYSOSOME/JUNCTION	1	LYSOSOME/JUNCTION	NA	unknown	DMD	Dystrophin
P11532_H	unknown	PM/SARCOLEMMA	0.985582	0.968098	0.994305	NA	0.976	0	PM/SARCOLEMMA	1	PM/SARCOLEMMA	1	DL candidate	NA	NA
P11586	unknown	RIBOSOME_SMALL	0.923731	0.730888	0.990066	NA	0.98	0	RIBOSOME_SMALL	1	RIBOSOME_SMALL	1	DL candidate	MTHFD1 MTHFC MTHFD	C-1-tetrahydrofolate synthase, cytoplasmic (C1-THF synthase) (Epididymis secretory sperm binding protein) [Cleaved into: C-1-tetrahydrofolate synthase, cytoplasmic, N-terminally processed] [Includes: Methylenetetrahydrofolate dehydrogenase (EC 1.5.1.5); Methenyltetrahydrofolate cyclohydrolase (EC 3.5.4.9); Formyltetrahydrofolate synthetase (EC 6.3.4.3)]
P11586_H	unknown	yRIBOSOME_LARGE	0.767321	0.401843	0.954647	NA	0.772	0.00222222	unknown	0.997778	unknown	NA	unknown	NA	NA
P11717	unknown	NUCLEUS	0.91722	0.815925	0.970104	NA	0.92	0	NUCLEUS	1	NUCLEUS	NA	unknown	IGF2R MPRI	Cation-independent mannose-6-phosphate receptor (CI Man-6-P receptor) (CI-MPR) (M6PR) (300 kDa mannose 6-phosphate receptor) (MPR 300) (Insulin-like growth factor 2 receptor) (Insulin-like growth factor II receptor) (IGF-II receptor) (M6P/IGF2 receptor) (M6P/IGF2R) (CD antigen CD222)
P11717_H	unknown	NUCLEUS	0.983887	0.95992	0.994854	NA	0.98	0	NUCLEUS	1	NUCLEUS	1	DL candidate	NA	NA
P11766	CYTOSOL	CYTOSOL	1	1	1	0	0	0	CYTOSOL	1	CYTOSOL	NA	unknown	ADH5 ADHX FDH	Alcohol dehydrogenase class-3 (EC 1.1.1.1) (Alcohol dehydrogenase 5) (Alcohol dehydrogenase class chi chain) (Alcohol dehydrogenase class-III) (Glutathione-dependent formaldehyde dehydrogenase) (FALDH) (FDH) (GSH-FDH) (EC 1.1.1.-) (S-(hydroxymethyl)glutathione dehydrogenase) (EC 1.1.1.284)
P11766_H	unknown	CYTOSOL	0.998939	0.997684	0.999669	NA	0	0	CYTOSOL	1	CYTOSOL	NA	unknown	NA	NA
P11940	unknown	NUCLEUS	1	1	1	NA	0	0	NUCLEUS	1	NUCLEUS	NA	unknown	PABPC1 PAB1 PABP PABP1 PABPC2	Polyadenylate-binding protein 1 (PABP-1) (Poly(A)-binding protein 1)
P11940_H	unknown	NUCLEUS	1	1	1	NA	0	0	NUCLEUS	1	NUCLEUS	NA	unknown	NA	NA
P12004	unknown	CYTOSOL	0.999667	0.999288	0.999868	NA	0	0	CYTOSOL	1	CYTOSOL	NA	unknown	PCNA	Proliferating cell nuclear antigen (PCNA) (Cyclin)
P12004_H	unknown	CYTOSOL	0.999048	0.99788	0.999664	NA	1	0	CYTOSOL	1	CYTOSOL	1	DL candidate	NA	NA
P12074	unknown	MITOCHONDRION	0.994411	0.977991	0.999372	NA	1	0.970222	MITOCHONDRION	0.0297778	unknown	1	DL candidate	COX6A1 COX6AL	Cytochrome c oxidase subunit 6A1, mitochondrial (Cytochrome c oxidase polypeptide VIa-liver) (Cytochrome c oxidase subunit VIA-liver) (COX VIa-L)
P12074_H	unknown	PM/SARCOLEMMA	0.807591	0.576257	0.93778	NA	0.828	0.115111	unknown	0.884889	unknown	NA	unknown	NA	NA
P12081	unknown	CYTOSOL	0.999962	0.999914	0.999987	NA	0	0	CYTOSOL	1	CYTOSOL	NA	unknown	HARS1 HARS HRS	Histidine--tRNA ligase, cytoplasmic (EC 6.1.1.21) (Histidyl-tRNA synthetase) (HisRS)
P12081_H	unknown	CYTOSOL	0.999996	0.999991	0.999999	NA	0	0	CYTOSOL	1	CYTOSOL	NA	unknown	NA	NA
P12109_H	unknown	ER/SR	1	1	1	NA	0	0	ER/SR	1	ER/SR	NA	unknown	NA	NA
P12235	unknown	MITOCHONDRION	1	1	1	NA	0	0	MITOCHONDRION	1	MITOCHONDRION	NA	unknown	SLC25A4 AAC1 ANT1	ADP/ATP translocase 1 (ADP,ATP carrier protein 1) (ADP,ATP carrier protein, heart/skeletal muscle isoform T1) (Adenine nucleotide translocator 1) (ANT 1) (Solute carrier family 25 member 4)
P12235_H	unknown	MITOCHONDRION	1	1	1	NA	0	0	MITOCHONDRION	1	MITOCHONDRION	NA	unknown	NA	NA
P12236	unknown	MITOCHONDRION	1	1	1	NA	0	0.996889	MITOCHONDRION	0.00311111	unknown	NA	unknown	SLC25A6 AAC3 ANT3 CDABP0051	ADP/ATP translocase 3 (ADP,ATP carrier protein 3) (ADP,ATP carrier protein, isoform T2) (ANT 2) (Adenine nucleotide translocator 3) (ANT 3) (Solute carrier family 25 member 6) [Cleaved into: ADP/ATP translocase 3, N-terminally processed]
P12236_H	unknown	MITOCHONDRION	1	1	1	NA	0	0.0395556	MITOCHONDRION	0.960444	MITOCHONDRION	NA	unknown	NA	NA
P12268	unknown	GA	0.830444	0.632344	0.948753	NA	0.992	0	unknown	1	unknown	1	DL candidate	IMPDH2 IMPD2	Inosine-5'-monophosphate dehydrogenase 2 (IMP dehydrogenase 2) (IMPD 2) (IMPDH 2) (EC 1.1.1.205) (Inosine-5'-monophosphate dehydrogenase type II) (IMP dehydrogenase II) (IMPDH-II)
P12268_H	unknown	GA	0.935944	0.556427	0.986266	NA	0.984	0	GA	1	GA	1	DL candidate	NA	NA
P12270_H	unknown	GA	1	1	1	NA	1	0	GA	1	GA	1	DL candidate	NA	NA
P12277	CYTOSOL	CYTOSOL	1	1	1	0	0	0	CYTOSOL	1	CYTOSOL	NA	unknown	CKB CKBB	Creatine kinase B-type (EC 2.7.3.2) (Brain creatine kinase) (B-CK) (Creatine kinase B chain) (Creatine phosphokinase B-type) (CPK-B)
P12277_H	unknown	GA	0.999968	0.999932	0.999987	NA	1	0	GA	1	GA	1	DL candidate	NA	NA
P12429	unknown	xSARCOPLASM	1	1	1	NA	0	0	xSARCOPLASM	1	xSARCOPLASM	NA	unknown	ANXA3 ANX3	Annexin A3 (35-alpha calcimedin) (Annexin III) (Annexin-3) (Inositol 1,2-cyclic phosphate 2-phosphohydrolase) (Lipocortin III) (Placental anticoagulant protein III) (PAP-III)
P12429_H	unknown	xSARCOPLASM	1	1	1	NA	0	0	xSARCOPLASM	1	xSARCOPLASM	NA	unknown	NA	NA
P12532	unknown	PM/SARCOLEMMA	0.999999	0.999998	1	NA	1	0.00177778	PM/SARCOLEMMA	0.998222	PM/SARCOLEMMA	1	DL candidate	CKMT1A CKMT; CKMT1B CKMT	Creatine kinase U-type, mitochondrial (EC 2.7.3.2) (Acidic-type mitochondrial creatine kinase) (Mia-CK) (Ubiquitous mitochondrial creatine kinase) (U-MtCK)
P12694	MITOCHONDRION	MITOCHONDRION	1	1	1	0	0	0	MITOCHONDRION	1	MITOCHONDRION	NA	unknown	BCKDHA	2-oxoisovalerate dehydrogenase subunit alpha, mitochondrial (EC 1.2.4.4) (Branched-chain alpha-keto acid dehydrogenase E1 component alpha chain) (BCKDE1A) (BCKDH E1-alpha)
P12814	unknown	LYSOSOME/JUNCTION	0.999997	0.999988	1	NA	0	0	LYSOSOME/JUNCTION	1	LYSOSOME/JUNCTION	NA	unknown	ACTN1	Alpha-actinin-1 (Alpha-actinin cytoskeletal isoform) (F-actin cross-linking protein) (Non-muscle alpha-actinin-1)
P12814_H	unknown	LYSOSOME/JUNCTION	1	1	1	NA	0	0	LYSOSOME/JUNCTION	1	LYSOSOME/JUNCTION	NA	unknown	NA	NA
P12829	unknown	xCHROMATIN/SARCOMERE	1	1	1	NA	0	0	xCHROMATIN/SARCOMERE	1	xCHROMATIN/SARCOMERE	NA	unknown	MYL4 MLC1 PRO1957	Myosin light chain 4 (Myosin light chain 1, embryonic muscle/atrial isoform) (Myosin light chain alkali GT-1 isoform)
P12829_H	unknown	xCHROMATIN/SARCOMERE	0.97929	0.937965	0.995645	NA	0.02	0	xCHROMATIN/SARCOMERE	1	xCHROMATIN/SARCOMERE	NA	unknown	NA	NA
P12883	xCHROMATIN/SARCOMERE	xCHROMATIN/SARCOMERE	1	1	1	0	0	0	xCHROMATIN/SARCOMERE	1	xCHROMATIN/SARCOMERE	NA	unknown	MYH7 MYHCB	Myosin-7 (Myosin heavy chain 7) (Myosin heavy chain slow isoform) (MyHC-slow) (Myosin heavy chain, cardiac muscle beta isoform) (MyHC-beta)
P12883_H	unknown	xCHROMATIN/SARCOMERE	1	1	1	NA	0	0	xCHROMATIN/SARCOMERE	1	xCHROMATIN/SARCOMERE	NA	unknown	NA	NA
P12931	unknown	PM/SARCOLEMMA	0.960355	0.722338	0.998902	NA	1	0.00844444	PM/SARCOLEMMA	0.991556	PM/SARCOLEMMA	1	DL candidate	SRC SRC1	Proto-oncogene tyrosine-protein kinase Src (EC 2.7.10.2) (Proto-oncogene c-Src) (pp60c-src) (p60-Src)
P12931_H	unknown	PM/SARCOLEMMA	0.999397	0.997714	0.999885	NA	1	0.00755556	PM/SARCOLEMMA	0.992444	PM/SARCOLEMMA	1	DL candidate	NA	NA
P12955	unknown	xSARCOPLASM	0.985187	0.943534	0.999817	NA	0.688	0.0546667	xSARCOPLASM	0.945333	xSARCOPLASM	NA	unknown	PEPD PRD	Xaa-Pro dipeptidase (X-Pro dipeptidase) (EC 3.4.13.9) (Imidodipeptidase) (Peptidase D) (Proline dipeptidase) (Prolidase)
P12955_H	unknown	LYSOSOME/JUNCTION	0.942224	0.749502	0.997261	NA	0.932	1	LYSOSOME/JUNCTION	0	unknown	NA	unknown	NA	NA
P12956	unknown	GA	0.999595	0.997572	1	NA	1	0	GA	1	GA	1	DL candidate	XRCC6 G22P1	X-ray repair cross-complementing protein 6 (EC 3.6.4.-) (EC 4.2.99.-) (5'-deoxyribose-5-phosphate lyase Ku70) (5'-dRP lyase Ku70) (70 kDa subunit of Ku antigen) (ATP-dependent DNA helicase 2 subunit 1) (ATP-dependent DNA helicase II 70 kDa subunit) (CTC box-binding factor 75 kDa subunit) (CTC75) (CTCBF) (DNA repair protein XRCC6) (Lupus Ku autoantigen protein p70) (Ku70) (Thyroid-lupus autoantige…
P12956_H	unknown	GA	1	0.999999	1	NA	1	0	GA	1	GA	1	DL candidate	NA	NA
P13010	unknown	GA	0.999847	0.999536	1	NA	1	0	GA	1	GA	1	DL candidate	XRCC5 G22P2	X-ray repair cross-complementing protein 5 (EC 3.6.4.-) (86 kDa subunit of Ku antigen) (ATP-dependent DNA helicase 2 subunit 2) (ATP-dependent DNA helicase II 80 kDa subunit) (CTC box-binding factor 85 kDa subunit) (CTC85) (CTCBF) (DNA repair protein XRCC5) (Ku80) (Ku86) (Lupus Ku autoantigen protein p86) (Nuclear factor IV) (Thyroid-lupus autoantigen) (TLAA) (X-ray repair complementing defective…
P13010_H	unknown	GA	0.996686	0.99149	0.999854	NA	0.988	0	GA	1	GA	1	DL candidate	NA	NA
P13073	MITOCHONDRION	MITOCHONDRION	1	1	1	0	0	0	MITOCHONDRION	1	MITOCHONDRION	NA	unknown	COX4I1 COX4	Cytochrome c oxidase subunit 4 isoform 1, mitochondrial (Cytochrome c oxidase polypeptide IV) (Cytochrome c oxidase subunit IV isoform 1) (COX IV-1)
P13073_H	unknown	MITOCHONDRION	1	1	1	NA	0	0	MITOCHONDRION	1	MITOCHONDRION	NA	unknown	NA	NA
P13489	CYTOSOL	CYTOSOL	1	1	1	0	0	0	CYTOSOL	1	CYTOSOL	NA	unknown	RNH1 PRI RNH	Ribonuclease inhibitor (Placental ribonuclease inhibitor) (Placental RNase inhibitor) (Ribonuclease/angiogenin inhibitor 1) (RAI)
P13489_H	unknown	CYTOSOL	1	0.999999	1	NA	0	0	CYTOSOL	1	CYTOSOL	NA	unknown	NA	NA
P13533	xCHROMATIN/SARCOMERE	xCHROMATIN/SARCOMERE	1	1	1	0	0	0	xCHROMATIN/SARCOMERE	1	xCHROMATIN/SARCOMERE	NA	unknown	MYH6 MYHCA	Myosin-6 (Myosin heavy chain 6) (Myosin heavy chain, cardiac muscle alpha isoform) (MyHC-alpha)
P13533_H	unknown	xCHROMATIN/SARCOMERE	1	1	1	NA	0	0	xCHROMATIN/SARCOMERE	1	xCHROMATIN/SARCOMERE	NA	unknown	NA	NA
P13591	unknown	PM/SARCOLEMMA	1	1	1	NA	1	0	PM/SARCOLEMMA	1	PM/SARCOLEMMA	1	DL candidate	NCAM1 NCAM	Neural cell adhesion molecule 1 (N-CAM-1) (NCAM-1) (CD antigen CD56)
P13591_H	unknown	PM/SARCOLEMMA	1	1	1	NA	1	0	PM/SARCOLEMMA	1	PM/SARCOLEMMA	1	DL candidate	NA	NA
P13637	unknown	PM/SARCOLEMMA	0.999998	0.999995	0.999999	NA	1	0	PM/SARCOLEMMA	1	PM/SARCOLEMMA	1	DL candidate	ATP1A3	Sodium/potassium-transporting ATPase subunit alpha-3 (Na(+)/K(+) ATPase alpha-3 subunit) (EC 7.2.2.13) (Na(+)/K(+) ATPase alpha(III) subunit) (Sodium pump subunit alpha-3)
P13639	unknown	CYTOSOL	1	0.999999	1	NA	0	0	CYTOSOL	1	CYTOSOL	NA	unknown	EEF2 EF2	Elongation factor 2 (EF-2) (EC 3.6.5.-)
P13639_H	unknown	CYTOSOL	0.999999	0.999998	1	NA	0	0	CYTOSOL	1	CYTOSOL	NA	unknown	NA	NA
P13645	unknown	LYSOSOME/JUNCTION	0.999999	0.999991	1	NA	1	1	LYSOSOME/JUNCTION	0	unknown	1	DL candidate	KRT10 KPP	Keratin, type I cytoskeletal 10 (Cytokeratin-10) (CK-10) (Keratin-10) (K10)
P13647	unknown	LYSOSOME/JUNCTION	0.999894	0.999464	0.999998	NA	1	1	LYSOSOME/JUNCTION	0	unknown	1	DL candidate	KRT5	Keratin, type II cytoskeletal 5 (58 kDa cytokeratin) (Cytokeratin-5) (CK-5) (Keratin-5) (K5) (Type-II keratin Kb5)
P13667	ER/SR	ER/SR	1	1	1	0	0	0	ER/SR	1	ER/SR	NA	unknown	PDIA4 ERP70 ERP72	Protein disulfide-isomerase A4 (EC 5.3.4.1) (Endoplasmic reticulum resident protein 70) (ER protein 70) (ERp70) (Endoplasmic reticulum resident protein 72) (ER protein 72) (ERp-72) (ERp72)
P13667_H	unknown	ER/SR	1	1	1	NA	0	0	ER/SR	1	ER/SR	NA	unknown	NA	NA
P13674	unknown	ER/SR	1	0.999997	1	NA	0	0	ER/SR	1	ER/SR	NA	unknown	P4HA1 P4HA	Prolyl 4-hydroxylase subunit alpha-1 (4-PH alpha-1) (EC 1.14.11.2) (Procollagen-proline,2-oxoglutarate-4-dioxygenase subunit alpha-1)
P13674_H	unknown	ER/SR	1	1	1	NA	0	0	ER/SR	1	ER/SR	NA	unknown	NA	NA
P13693	unknown	GA	1	1	1	NA	1	0	GA	1	GA	1	DL candidate	TPT1	Translationally-controlled tumor protein (TCTP) (Fortilin) (Histamine-releasing factor) (HRF) (p23)
P13693_H	unknown	GA	1	0.999999	1	NA	1	0	GA	1	GA	1	DL candidate	NA	NA
P13797_H	unknown	CYTOSOL	0.999998	0.999996	0.999999	NA	0	0	CYTOSOL	1	CYTOSOL	NA	unknown	NA	NA
P13798	CYTOSOL	CYTOSOL	1	1	1	0	0	0	CYTOSOL	1	CYTOSOL	NA	unknown	APEH D3F15S2 D3S48E DNF15S2	Acylamino-acid-releasing enzyme (AARE) (EC 3.4.19.1) (Acyl-peptide hydrolase) (APH) (Acylaminoacyl-peptidase) (Oxidized protein hydrolase) (OPH)
P13798_H	unknown	CYTOSOL	0.999885	0.999747	0.999964	NA	0	0	CYTOSOL	1	CYTOSOL	NA	unknown	NA	NA
P13804	MITOCHONDRION	MITOCHONDRION	1	1	1	0	0	0	MITOCHONDRION	1	MITOCHONDRION	NA	unknown	ETFA	Electron transfer flavoprotein subunit alpha, mitochondrial (Alpha-ETF)
P13804_H	unknown	MITOCHONDRION	1	1	1	NA	0	0	MITOCHONDRION	1	MITOCHONDRION	NA	unknown	NA	NA
P13807	unknown	NUCLEUS	1	1	1	NA	1	0.388	NUCLEUS	0.612	NUCLEUS	1	DL candidate	GYS1 GYS	Glycogen [starch] synthase, muscle (EC 2.4.1.11)
P13807_H	unknown	NUCLEUS	1	1	1	NA	1	0	NUCLEUS	1	NUCLEUS	1	DL candidate	NA	NA
P13861	unknown	GA	0.999998	0.999995	0.999999	NA	1	0	GA	1	GA	1	DL candidate	PRKAR2A PKR2 PRKAR2	cAMP-dependent protein kinase type II-alpha regulatory subunit
P13861_H	unknown	GA	0.999625	0.99921	0.999846	NA	1	0	GA	1	GA	1	DL candidate	NA	NA
P13929	unknown	xSARCOPLASM	1	1	1	NA	0	0	xSARCOPLASM	1	xSARCOPLASM	NA	unknown	ENO3	Beta-enolase (EC 4.2.1.11) (2-phospho-D-glycerate hydro-lyase) (Enolase 3) (Muscle-specific enolase) (MSE) (Skeletal muscle enolase)
P13929_H	unknown	CYTOSOL	0.93065	0.580763	0.989249	NA	0.296	0	CYTOSOL	1	CYTOSOL	NA	unknown	NA	NA
P13984	unknown	CYTOSOL	0.999846	0.998801	0.99998	NA	0.068	0	CYTOSOL	1	CYTOSOL	NA	unknown	GTF2F2 RAP30	General transcription factor IIF subunit 2 (General transcription factor IIF 30 kDa subunit) (Transcription initiation factor IIF subunit beta) (TFIIF-beta) (Transcription initiation factor RAP30)
P13984_H	unknown	CYTOSOL	0.999906	0.999833	0.999971	NA	0	0	CYTOSOL	1	CYTOSOL	NA	unknown	NA	NA
P13987	unknown	ER/SR	0.961762	0.882342	0.992186	NA	1	0.004	ER/SR	0.996	ER/SR	1	DL candidate	CD59 MIC11 MIN1 MIN2 MIN3 MSK21	CD59 glycoprotein (1F5 antigen) (20 kDa homologous restriction factor) (HRF-20) (HRF20) (MAC-inhibitory protein) (MAC-IP) (MEM43 antigen) (Membrane attack complex inhibition factor) (MACIF) (Membrane inhibitor of reactive lysis) (MIRL) (Protectin) (CD antigen CD59)
P13987_H	unknown	ER/SR	0.998511	0.995068	0.99973	NA	1	0.00266667	ER/SR	0.997333	ER/SR	1	DL candidate	NA	NA
P14174	unknown	xSARCOPLASM	0.99998	0.999957	0.999992	NA	0	0	xSARCOPLASM	1	xSARCOPLASM	NA	unknown	MIF GLIF MMIF	Macrophage migration inhibitory factor (MIF) (EC 5.3.2.1) (Glycosylation-inhibiting factor) (GIF) (L-dopachrome isomerase) (L-dopachrome tautomerase) (EC 5.3.3.12) (Phenylpyruvate tautomerase)
P14174_H	unknown	GA	0.999171	0.998133	0.999692	NA	1	0	GA	1	GA	1	DL candidate	NA	NA
P14314	unknown	ER/SR	1	1	1	NA	0	0	ER/SR	1	ER/SR	NA	unknown	PRKCSH G19P1	Glucosidase 2 subunit beta (80K-H protein) (Glucosidase II subunit beta) (Protein kinase C substrate 60.1 kDa protein heavy chain) (PKCSH)
P14314_H	unknown	ER/SR	1	1	1	NA	0	0	ER/SR	1	ER/SR	NA	unknown	NA	NA
P14324	unknown	xSARCOPLASM	0.597863	0.320524	0.982766	NA	0.564	0	unknown	1	unknown	NA	unknown	FDPS FPS KIAA1293	Farnesyl pyrophosphate synthase (FPP synthase) (FPS) (EC 2.5.1.10) ((2E,6E)-farnesyl diphosphate synthase) (Dimethylallyltranstransferase) (EC 2.5.1.1) (Farnesyl diphosphate synthase) (Geranyltranstransferase)
P14324_H	unknown	CYTOSOL	0.927286	0.8543	0.969714	NA	0.108	0	CYTOSOL	1	CYTOSOL	NA	unknown	NA	NA
P14406	unknown	MITOCHONDRION	1	1	1	NA	0	0	MITOCHONDRION	1	MITOCHONDRION	NA	unknown	COX7A2 COX7AL	Cytochrome c oxidase subunit 7A2, mitochondrial (Cytochrome c oxidase subunit VIIa-liver/heart) (Cytochrome c oxidase subunit VIIa-L) (Cytochrome c oxidase subunit VIIaL)
P14406_H	unknown	MITOCHONDRION	1	1	1	NA	0	0	MITOCHONDRION	1	MITOCHONDRION	NA	unknown	NA	NA
P14550	unknown	CYTOSOL	0.999998	0.999996	1	NA	0.964	0	CYTOSOL	1	CYTOSOL	NA	unknown	AKR1A1 ALDR1 ALR	Aldo-keto reductase family 1 member A1 (EC 1.1.1.2) (EC 1.1.1.372) (EC 1.1.1.54) (Alcohol dehydrogenase [NADP(+)]) (Aldehyde reductase) (Glucuronate reductase) (EC 1.1.1.19) (Glucuronolactone reductase) (EC 1.1.1.20)
P14550_H	unknown	CYTOSOL	0.998139	0.989508	0.999946	NA	0.316	0	CYTOSOL	1	CYTOSOL	NA	unknown	NA	NA
P14618	unknown	xSARCOPLASM	1	1	1	NA	0	0.000444444	xSARCOPLASM	0.999556	xSARCOPLASM	NA	unknown	PKM OIP3 PK2 PK3 PKM2	Pyruvate kinase PKM (EC 2.7.1.40) (Cytosolic thyroid hormone-binding protein) (CTHBP) (Opa-interacting protein 3) (OIP-3) (Pyruvate kinase 2/3) (Pyruvate kinase muscle isozyme) (Threonine-protein kinase PKM2) (EC 2.7.11.1) (Thyroid hormone-binding protein 1) (THBP1) (Tumor M2-PK) (Tyrosine-protein kinase PKM2) (EC 2.7.10.2) (p58)
P14618	unknown	xSARCOPLASM	1	1	1	NA	0	0.000444444	xSARCOPLASM	0.999556	xSARCOPLASM	NA	unknown	PKM OIP3 PK2 PK3 PKM2	Pyruvate kinase PKM (EC 2.7.1.40) (Cytosolic thyroid hormone-binding protein) (CTHBP) (Opa-interacting protein 3) (OIP-3) (Pyruvate kinase 2/3) (Pyruvate kinase muscle isozyme) (Threonine-protein kinase PKM2) (EC 2.7.11.1) (Thyroid hormone-binding protein 1) (THBP1) (Tumor M2-PK) (Tyrosine-protein kinase PKM2) (EC 2.7.10.2) (p58)
P14618-2	unknown	xSARCOPLASM	1	1	1	NA	0	0	xSARCOPLASM	1	xSARCOPLASM	NA	unknown	NA	NA
P14618-2_H	unknown	CYTOSOL	0.999769	0.99948	0.999921	NA	1	0	CYTOSOL	1	CYTOSOL	1	DL candidate	NA	NA
P14618_H	unknown	CYTOSOL	0.999396	0.998444	0.999829	NA	0	0	CYTOSOL	1	CYTOSOL	NA	unknown	NA	NA
P14625	unknown	ER/SR	1	1	1	NA	0	0	ER/SR	1	ER/SR	NA	unknown	HSP90B1 GRP94 TRA1	Endoplasmin (94 kDa glucose-regulated protein) (GRP-94) (Heat shock protein 90 kDa beta member 1) (Tumor rejection antigen 1) (gp96 homolog)
P14625_H	unknown	ER/SR	1	1	1	NA	0	0	ER/SR	1	ER/SR	NA	unknown	NA	NA
P14735	unknown	CYTOSOL	0.998776	0.997659	0.999438	NA	0	0	CYTOSOL	1	CYTOSOL	NA	unknown	IDE	Insulin-degrading enzyme (EC 3.4.24.56) (Abeta-degrading protease) (Insulin protease) (Insulinase) (Insulysin)
P14735_H	unknown	CYTOSOL	0.999996	0.999991	0.999998	NA	0	0	CYTOSOL	1	CYTOSOL	NA	unknown	NA	NA
P14854	unknown	MITOCHONDRION	0.999375	0.998386	0.999832	NA	0	0	MITOCHONDRION	1	MITOCHONDRION	NA	unknown	COX6B1 COX6B	Cytochrome c oxidase subunit 6B1 (Cytochrome c oxidase subunit VIb isoform 1) (COX VIb-1)
P14854_H	unknown	MITOCHONDRION	1	1	1	NA	0	0	MITOCHONDRION	1	MITOCHONDRION	NA	unknown	NA	NA
P14866	unknown	NUCLEUS	1	1	1	NA	1	0	NUCLEUS	1	NUCLEUS	1	DL candidate	HNRNPL HNRPL P/OKcl.14	Heterogeneous nuclear ribonucleoprotein L (hnRNP L)
P14866_H	unknown	NUCLEUS	1	1	1	NA	1	0	NUCLEUS	1	NUCLEUS	1	DL candidate	NA	NA
P14868	unknown	PROTEASOME	1	1	1	NA	0	0	PROTEASOME	1	PROTEASOME	NA	unknown	DARS1 DARS PIG40	Aspartate--tRNA ligase, cytoplasmic (EC 6.1.1.12) (Aspartyl-tRNA synthetase) (AspRS) (Cell proliferation-inducing gene 40 protein)
P14868_H	unknown	PROTEASOME	1	1	1	NA	0	0	PROTEASOME	1	PROTEASOME	NA	unknown	NA	NA
P14923	LYSOSOME/JUNCTION	LYSOSOME/JUNCTION	1	1	1	0	0	0	LYSOSOME/JUNCTION	1	LYSOSOME/JUNCTION	NA	unknown	JUP CTNNG DP3	Junction plakoglobin (Catenin gamma) (Desmoplakin III) (Desmoplakin-3)
P14923_H	unknown	PM/SARCOLEMMA	1	1	1	NA	1	0	PM/SARCOLEMMA	1	PM/SARCOLEMMA	1	DL candidate	NA	NA
P14927	unknown	MITOCHONDRION	1	1	1	NA	0	0	MITOCHONDRION	1	MITOCHONDRION	NA	unknown	UQCRB UQBP	Cytochrome b-c1 complex subunit 7 (Complex III subunit 7) (Complex III subunit VII) (QP-C) (Ubiquinol-cytochrome c reductase complex 14 kDa protein)
P14927_H	unknown	MITOCHONDRION	1	1	1	NA	0	0	MITOCHONDRION	1	MITOCHONDRION	NA	unknown	NA	NA
P15121	unknown	CYTOSOL	0.572993	0.338405	0.77685	NA	0.572	0	unknown	1	unknown	NA	unknown	AKR1B1 ALDR1 ALR2	Aldo-keto reductase family 1 member B1 (EC 1.1.1.300) (EC 1.1.1.372) (EC 1.1.1.54) (Aldehyde reductase) (Aldose reductase) (AR) (EC 1.1.1.21)
P15121_H	unknown	CYTOSOL	0.999918	0.999815	0.99997	NA	1	0	CYTOSOL	1	CYTOSOL	1	DL candidate	NA	NA
P15151_H	unknown	PM/SARCOLEMMA	1	1	1	NA	0.86	0	PM/SARCOLEMMA	1	PM/SARCOLEMMA	NA	unknown	NA	NA
P15170	unknown	CYTOSOL	0.999959	0.999923	0.999981	NA	0	0	CYTOSOL	1	CYTOSOL	NA	unknown	GSPT1 ERF3A	Eukaryotic peptide chain release factor GTP-binding subunit ERF3A (Eukaryotic peptide chain release factor subunit 3a) (eRF3a) (EC 3.6.5.-) (G1 to S phase transition protein 1 homolog)
P15170_H	unknown	CYTOSOL	0.99797	0.995871	0.999168	NA	0	0	CYTOSOL	1	CYTOSOL	NA	unknown	NA	NA
P15259	unknown	CYTOSOL	0.975722	0.952273	0.989891	NA	0.992	0	CYTOSOL	1	CYTOSOL	1	DL candidate	PGAM2 PGAMM	Phosphoglycerate mutase 2 (EC 5.4.2.11) (EC 5.4.2.4) (BPG-dependent PGAM 2) (Muscle-specific phosphoglycerate mutase) (Phosphoglycerate mutase isozyme M) (PGAM-M)
P15259_H	unknown	xSARCOPLASM	1	1	1	NA	0.324	0	xSARCOPLASM	1	xSARCOPLASM	NA	unknown	NA	NA
P15289	LYSOSOME/JUNCTION	LYSOSOME/JUNCTION	1	1	1	0	0	0	LYSOSOME/JUNCTION	1	LYSOSOME/JUNCTION	NA	unknown	ARSA	Arylsulfatase A (ASA) (EC 3.1.6.8) (Cerebroside-sulfatase) [Cleaved into: Arylsulfatase A component B; Arylsulfatase A component C]
P15289_H	unknown	GA	0.952413	0.650315	0.995537	NA	0.98	0.0106667	GA	0.989333	GA	1	DL candidate	NA	NA
P15311	unknown	PM/SARCOLEMMA	1	1	1	NA	1	0	PM/SARCOLEMMA	1	PM/SARCOLEMMA	1	DL candidate	EZR VIL2	Ezrin (Cytovillin) (Villin-2) (p81)
P15311_H	unknown	PM/SARCOLEMMA	1	1	1	NA	1	0	PM/SARCOLEMMA	1	PM/SARCOLEMMA	1	DL candidate	NA	NA
P15374	CYTOSOL	CYTOSOL	1	1	1	0	0	0	CYTOSOL	1	CYTOSOL	NA	unknown	UCHL3	Ubiquitin carboxyl-terminal hydrolase isozyme L3 (UCH-L3) (EC 3.4.19.12) (Ubiquitin thioesterase L3)
P15531	unknown	xSARCOPLASM	1	0.999999	1	NA	0.972	0	xSARCOPLASM	1	xSARCOPLASM	1	DL candidate	NME1 NDPKA NM23	Nucleoside diphosphate kinase A (NDK A) (NDP kinase A) (EC 2.7.4.6) (Granzyme A-activated DNase) (GAAD) (Metastasis inhibition factor nm23) (NM23-H1) (Tumor metastatic process-associated protein)
P15531_H	unknown	CYTOSOL	0.999599	0.99613	0.99997	NA	0	1	CYTOSOL	0	unknown	NA	unknown	NA	NA
P15586	LYSOSOME/JUNCTION	LYSOSOME/JUNCTION	1	1	1	0	0	0	LYSOSOME/JUNCTION	1	LYSOSOME/JUNCTION	NA	unknown	GNS	N-acetylglucosamine-6-sulfatase (EC 3.1.6.14) (Glucosamine-6-sulfatase) (G6S)
P15586_H	unknown	PM/SARCOLEMMA	0.999984	0.999969	0.999993	NA	1	0	PM/SARCOLEMMA	1	PM/SARCOLEMMA	1	DL candidate	NA	NA
P15848	LYSOSOME/JUNCTION	LYSOSOME/JUNCTION	1	1	1	0	0	0	LYSOSOME/JUNCTION	1	LYSOSOME/JUNCTION	NA	unknown	ARSB	Arylsulfatase B (ASB) (EC 3.1.6.12) (N-acetylgalactosamine-4-sulfatase) (G4S)
P15848_H	unknown	ER/SR	0.953211	0.865361	0.990215	NA	0.968	0.971556	ER/SR	0.0284444	unknown	NA	unknown	NA	NA
P15880	RIBOSOME_SMALL	RIBOSOME_SMALL	1	1	1	0	0	0	RIBOSOME_SMALL	1	RIBOSOME_SMALL	NA	unknown	RPS2 RPS4	Small ribosomal subunit protein uS5 (40S ribosomal protein S2) (40S ribosomal protein S4) (Protein LLRep3)
P15880_H	unknown	RIBOSOME_SMALL	0.991944	0.966913	0.999256	NA	0.012	0	RIBOSOME_SMALL	1	RIBOSOME_SMALL	NA	unknown	NA	NA
P15924	unknown	yRIBOSOME_LARGE	0.998281	0.980133	0.999937	NA	0.172	0	yRIBOSOME_LARGE	1	yRIBOSOME_LARGE	NA	unknown	DSP	Desmoplakin (DP) (250/210 kDa paraneoplastic pemphigus antigen)
P15924_H	unknown	yRIBOSOME_LARGE	0.998577	0.990355	0.999874	NA	0.032	0	yRIBOSOME_LARGE	1	yRIBOSOME_LARGE	NA	unknown	NA	NA
P15927	unknown	CYTOSOL	0.999995	0.999982	1	NA	0.556	0	CYTOSOL	1	CYTOSOL	NA	unknown	RPA2 REPA2 RPA32 RPA34	Replication protein A 32 kDa subunit (RP-A p32) (Replication factor A protein 2) (RF-A protein 2) (Replication protein A 34 kDa subunit) (RP-A p34)
P15927_H	unknown	CYTOSOL	1	0.999999	1	NA	0	0	CYTOSOL	1	CYTOSOL	NA	unknown	NA	NA
P15954	unknown	MITOCHONDRION	1	1	1	NA	0	0	MITOCHONDRION	1	MITOCHONDRION	NA	unknown	COX7C	Cytochrome c oxidase subunit 7C, mitochondrial (Cytochrome c oxidase polypeptide VIIc)
P15954_H	unknown	MITOCHONDRION	1	1	1	NA	0	0	MITOCHONDRION	1	MITOCHONDRION	NA	unknown	NA	NA
P16104	xCHROMATIN/SARCOMERE	xCHROMATIN/SARCOMERE	1	1	1	0	0	0	xCHROMATIN/SARCOMERE	1	xCHROMATIN/SARCOMERE	NA	unknown	H2AX H2AFX	Histone H2AX (H2a/x) (Histone H2A.X)
P16152	unknown	CYTOSOL	0.998861	0.997927	0.999464	NA	0	0	CYTOSOL	1	CYTOSOL	NA	unknown	CBR1 CBR CRN SDR21C1	Carbonyl reductase [NADPH] 1 (EC 1.1.1.184) (15-hydroxyprostaglandin dehydrogenase [NADP(+)]) (EC 1.1.1.196, EC 1.1.1.197) (20-beta-hydroxysteroid dehydrogenase) (Alcohol dehydrogenase [NAD(P)+] CBR1) (EC 1.1.1.71) (NADPH-dependent carbonyl reductase 1) (Prostaglandin 9-ketoreductase) (PG-9-KR) (Prostaglandin-E(2) 9-reductase) (EC 1.1.1.189) (Short chain dehydrogenase/reductase family 21C member …
P16152_H	unknown	CYTOSOL	1	1	1	NA	0	0	CYTOSOL	1	CYTOSOL	NA	unknown	NA	NA
P16219	MITOCHONDRION	MITOCHONDRION	1	1	1	0	0	0	MITOCHONDRION	1	MITOCHONDRION	NA	unknown	ACADS	Short-chain specific acyl-CoA dehydrogenase, mitochondrial (SCAD) (EC 1.3.8.1) (Butyryl-CoA dehydrogenase)
P16219_H	unknown	MITOCHONDRION	0.618314	0.0366644	0.863213	NA	0.44	0.282222	unknown	0.717778	unknown	NA	unknown	NA	NA
P16278	unknown	LYSOSOME/JUNCTION	0.798359	0.0628061	0.983837	NA	0.148	0	unknown	1	unknown	NA	unknown	GLB1 ELNR1	Beta-galactosidase (EC 3.2.1.23) (Acid beta-galactosidase) (Lactase) (Elastin receptor 1)
P16278_H	unknown	PM/SARCOLEMMA	0.999979	0.999945	0.999994	NA	1	0	PM/SARCOLEMMA	1	PM/SARCOLEMMA	1	DL candidate	NA	NA
P16298	unknown	CYTOSOL	0.999985	0.999966	0.999995	NA	0	0	CYTOSOL	1	CYTOSOL	NA	unknown	PPP3CB CALNA2 CALNB CNA2	Serine/threonine-protein phosphatase 2B catalytic subunit beta isoform (EC 3.1.3.16) (CAM-PRP catalytic subunit) (Calmodulin-dependent calcineurin A subunit beta isoform) (CNA beta)
P16401	xCHROMATIN/SARCOMERE	xCHROMATIN/SARCOMERE	1	1	1	0	0	0	xCHROMATIN/SARCOMERE	1	xCHROMATIN/SARCOMERE	NA	unknown	H1-5 H1F5 HIST1H1B	Histone H1.5 (Histone H1a) (Histone H1b) (Histone H1s-3)
P16403	xCHROMATIN/SARCOMERE	xCHROMATIN/SARCOMERE	1	1	1	0	0	0	xCHROMATIN/SARCOMERE	1	xCHROMATIN/SARCOMERE	NA	unknown	H1-2 H1F2 HIST1H1C	Histone H1.2 (Histone H1c) (Histone H1d) (Histone H1s-1)
P16435	ER/SR	ER/SR	1	1	1	0	0	0	ER/SR	1	ER/SR	NA	unknown	POR CYPOR	NADPH--cytochrome P450 reductase (CPR) (P450R) (EC 1.6.2.4)
P16435_H	unknown	ER/SR	1	1	1	NA	0	0	ER/SR	1	ER/SR	NA	unknown	NA	NA
P16615	ER/SR	ER/SR	1	1	1	0	0	0	ER/SR	1	ER/SR	NA	unknown	ATP2A2 ATP2B	Sarcoplasmic/endoplasmic reticulum calcium ATPase 2 (SERCA2) (SR Ca(2+)-ATPase 2) (EC 7.2.2.10) (Calcium pump 2) (Calcium-transporting ATPase sarcoplasmic reticulum type, slow twitch skeletal muscle isoform) (Endoplasmic reticulum class 1/2 Ca(2+) ATPase)
P16615_H	unknown	ER/SR	1	1	1	NA	0	0	ER/SR	1	ER/SR	NA	unknown	NA	NA
P16930	CYTOSOL	CYTOSOL	1	1	1	0	0	0	CYTOSOL	1	CYTOSOL	NA	unknown	FAH	Fumarylacetoacetase (FAA) (EC 3.7.1.2) (Beta-diketonase) (Fumarylacetoacetate hydrolase)
P16949	unknown	xSARCOPLASM	1	1	1	NA	0	0	xSARCOPLASM	1	xSARCOPLASM	NA	unknown	STMN1 C1orf215 LAP18 OP18	Stathmin (Leukemia-associated phosphoprotein p18) (Metablastin) (Oncoprotein 18) (Op18) (Phosphoprotein p19) (pp19) (Prosolin) (Protein Pr22) (pp17)
P16949_H	unknown	xSARCOPLASM	1	0.999999	1	NA	0	0	xSARCOPLASM	1	xSARCOPLASM	NA	unknown	NA	NA
P16989	unknown	MITOCHONDRION	0.986385	0.997503	0.999977	NA	1	0	MITOCHONDRION	1	MITOCHONDRION	1	DL candidate	YBX3 CSDA DBPA	Y-box-binding protein 3 (Cold shock domain-containing protein A) (DNA-binding protein A) (Single-strand DNA-binding protein NF-GMB)
P16989_H	unknown	LYSOSOME/JUNCTION	0.999737	0.99638	1	NA	1	0	LYSOSOME/JUNCTION	1	LYSOSOME/JUNCTION	1	DL candidate	NA	NA
P17096	unknown	xCHROMATIN/SARCOMERE	1	1	1	NA	0	0	xCHROMATIN/SARCOMERE	1	xCHROMATIN/SARCOMERE	NA	unknown	HMGA1 HMGIY	High mobility group protein HMG-I/HMG-Y (HMG-I(Y)) (High mobility group AT-hook protein 1) (High mobility group protein A1) (High mobility group protein R)
P17152	unknown	PM/SARCOLEMMA	0.999986	0.999967	0.999996	NA	1	0	PM/SARCOLEMMA	1	PM/SARCOLEMMA	1	DL candidate	TMEM11 C17orf35 PM1	Transmembrane protein 11, mitochondrial (Protein PM1) (Protein PMI)
P17174	CYTOSOL	CYTOSOL	1	1	1	0	0	0	CYTOSOL	1	CYTOSOL	NA	unknown	GOT1	Aspartate aminotransferase, cytoplasmic (cAspAT) (EC 2.6.1.1) (EC 2.6.1.3) (Cysteine aminotransferase, cytoplasmic) (Cysteine transaminase, cytoplasmic) (cCAT) (Glutamate oxaloacetate transaminase 1) (Transaminase A)
P17174_H	unknown	CYTOSOL	1	1	1	NA	0.064	0	CYTOSOL	1	CYTOSOL	NA	unknown	NA	NA
P17252	unknown	CYTOSOL	0.999252	0.998423	0.999701	NA	0	0	CYTOSOL	1	CYTOSOL	NA	unknown	PRKCA PKCA PRKACA	Protein kinase C alpha type (PKC-A) (PKC-alpha) (EC 2.7.11.13)
P17302_H	unknown	PM/SARCOLEMMA	0.999998	0.999996	0.999999	NA	0.992	0	PM/SARCOLEMMA	1	PM/SARCOLEMMA	1	DL candidate	NA	NA
P17540	unknown	MITOCHONDRION	1	1	1	NA	0	0	MITOCHONDRION	1	MITOCHONDRION	NA	unknown	CKMT2	Creatine kinase S-type, mitochondrial (EC 2.7.3.2) (Basic-type mitochondrial creatine kinase) (Mib-CK) (Sarcomeric mitochondrial creatine kinase) (S-MtCK)
P17540_H	unknown	MITOCHONDRION	1	1	1	NA	0	0	MITOCHONDRION	1	MITOCHONDRION	NA	unknown	NA	NA
P17568	unknown	MITOCHONDRION	1	1	1	NA	0	0	MITOCHONDRION	1	MITOCHONDRION	NA	unknown	NDUFB7	NADH dehydrogenase [ubiquinone] 1 beta subcomplex subunit 7 (Cell adhesion protein SQM1) (Complex I-B18) (CI-B18) (NADH-ubiquinone oxidoreductase B18 subunit)
P17568_H	unknown	MITOCHONDRION	1	1	1	NA	0	0	MITOCHONDRION	1	MITOCHONDRION	NA	unknown	NA	NA
P17612	unknown	CYTOSOL	0.693912	0.444919	0.867183	NA	1	0	unknown	1	unknown	1	DL candidate	PRKACA PKACA	cAMP-dependent protein kinase catalytic subunit alpha (PKA C-alpha) (EC 2.7.11.11)
P17612_H	unknown	GA	0.70128	0.459663	0.89016	NA	1	0	unknown	1	unknown	1	DL candidate	NA	NA
P17655	unknown	CYTOSOL	1	1	1	NA	0	0	CYTOSOL	1	CYTOSOL	NA	unknown	CAPN2 CANPL2	Calpain-2 catalytic subunit (EC 3.4.22.53) (Calcium-activated neutral proteinase 2) (CANP 2) (Calpain M-type) (Calpain large polypeptide L2) (Calpain-2 large subunit) (Millimolar-calpain) (M-calpain)
P17655_H	unknown	GA	0.999691	0.999429	0.999848	NA	1	0	GA	1	GA	1	DL candidate	NA	NA
P17812	unknown	GA	0.995866	0.992596	0.997971	NA	0.992	0	GA	1	GA	1	DL candidate	CTPS1 CTPS	CTP synthase 1 (EC 6.3.4.2) (CTP synthetase 1) (UTP--ammonia ligase 1)
P17812_H	unknown	CYTOSOL	0.68757	0.437998	0.880558	NA	0.7	0	unknown	1	unknown	NA	unknown	NA	NA
P17844	NUCLEUS	NUCLEUS	1	1	1	0	0	0	NUCLEUS	1	NUCLEUS	NA	unknown	DDX5 G17P1 HELR HLR1	Probable ATP-dependent RNA helicase DDX5 (EC 3.6.4.13) (DEAD box protein 5) (RNA helicase p68)
P17844_H	unknown	NUCLEUS	1	1	1	NA	0.008	0	NUCLEUS	1	NUCLEUS	NA	unknown	NA	NA
P17858	unknown	CYTOSOL	0.999991	0.999927	0.999999	NA	0	0	CYTOSOL	1	CYTOSOL	NA	unknown	PFKL	ATP-dependent 6-phosphofructokinase, liver type (ATP-PFK) (PFK-L) (EC 2.7.1.11) (6-phosphofructokinase type B) (Phosphofructo-1-kinase isozyme B) (PFK-B) (Phosphohexokinase)
P17858_H	unknown	GA	0.986772	0.968952	0.995217	NA	0.984	0.000888889	GA	0.999111	GA	1	DL candidate	NA	NA
P17900	unknown	LYSOSOME/JUNCTION	1	0.999998	1	NA	1	0	LYSOSOME/JUNCTION	1	LYSOSOME/JUNCTION	1	DL candidate	GM2A	Ganglioside GM2 activator (Cerebroside sulfate activator protein) (GM2-AP) (Sphingolipid activator protein 3) (SAP-3) [Cleaved into: Ganglioside GM2 activator isoform short]
P17931	unknown	CYTOSOL	0.99893	0.99766	0.999593	NA	0	0.000444444	CYTOSOL	0.999556	CYTOSOL	NA	unknown	LGALS3 MAC2	Galectin-3 (Gal-3) (35 kDa lectin) (Carbohydrate-binding protein 35) (CBP 35) (Galactose-specific lectin 3) (Galactoside-binding protein) (GALBP) (IgE-binding protein) (L-31) (Laminin-binding protein) (Lectin L-29) (Mac-2 antigen)
P17931_H	unknown	CYTOSOL	0.999996	0.999992	0.999999	NA	1	0	CYTOSOL	1	CYTOSOL	1	DL candidate	NA	NA
P17980	unknown	PROTEASOME	1	1	1	NA	0	0	PROTEASOME	1	PROTEASOME	NA	unknown	PSMC3 TBP1	26S proteasome regulatory subunit 6A (26S proteasome AAA-ATPase subunit RPT5) (Proteasome 26S subunit ATPase 3) (Proteasome subunit P50) (Tat-binding protein 1) (TBP-1)
P17980_H	unknown	PROTEASOME	1	1	1	NA	0	0	PROTEASOME	1	PROTEASOME	NA	unknown	NA	NA
P17987	unknown	PROTEASOME	1	1	1	NA	0	0	PROTEASOME	1	PROTEASOME	NA	unknown	TCP1 CCT1 CCTA	T-complex protein 1 subunit alpha (TCP-1-alpha) (CCT-alpha)
P17987_H	unknown	PROTEASOME	1	1	1	NA	0	0	PROTEASOME	1	PROTEASOME	NA	unknown	NA	NA
P18031	unknown	ER/SR	1	1	1	NA	0	0	ER/SR	1	ER/SR	NA	unknown	PTPN1 PTP1B	Tyrosine-protein phosphatase non-receptor type 1 (EC 3.1.3.48) (Protein-tyrosine phosphatase 1B) (PTP-1B)
P18031_H	unknown	ER/SR	1	1	1	NA	0	0	ER/SR	1	ER/SR	NA	unknown	NA	NA
P18077	yRIBOSOME_LARGE	yRIBOSOME_LARGE	1	1	1	0	0	0	yRIBOSOME_LARGE	1	yRIBOSOME_LARGE	NA	unknown	RPL35A GIG33	Large ribosomal subunit protein eL33 (60S ribosomal protein L35a) (Cell growth-inhibiting gene 33 protein)
P18077_H	unknown	yRIBOSOME_LARGE	0.999999	0.999996	1	NA	0	0	yRIBOSOME_LARGE	1	yRIBOSOME_LARGE	NA	unknown	NA	NA
P18084_H	unknown	ER/SR	1	1	1	NA	0.988	0	ER/SR	1	ER/SR	1	DL candidate	NA	NA
P18085	unknown	ER/SR	0.999458	0.997946	0.99987	NA	1	0	ER/SR	1	ER/SR	1	DL candidate	ARF4 ARF2	ADP-ribosylation factor 4
P18085_H	unknown	ER/SR	1	1	1	NA	1	0	ER/SR	1	ER/SR	1	DL candidate	NA	NA
P18124	yRIBOSOME_LARGE	yRIBOSOME_LARGE	1	1	1	0	0	0	yRIBOSOME_LARGE	1	yRIBOSOME_LARGE	NA	unknown	RPL7	Large ribosomal subunit protein uL30 (60S ribosomal protein L7)
P18124_H	unknown	yRIBOSOME_LARGE	1	1	1	NA	0	0	yRIBOSOME_LARGE	1	yRIBOSOME_LARGE	NA	unknown	NA	NA
P18206	unknown	CYTOSOL	0.997383	0.99423	0.999949	NA	0.924	0	CYTOSOL	1	CYTOSOL	NA	unknown	VCL	Vinculin (Metavinculin) (MV)
P18206_H	unknown	CYTOSOL	1	1	1	NA	0	0	CYTOSOL	1	CYTOSOL	NA	unknown	NA	NA
P18621	yRIBOSOME_LARGE	yRIBOSOME_LARGE	1	1	1	0	0	0	yRIBOSOME_LARGE	1	yRIBOSOME_LARGE	NA	unknown	RPL17	Large ribosomal subunit protein uL22 (60S ribosomal protein L17) (60S ribosomal protein L23) (PD-1)
P18621_H	unknown	LYSOSOME/JUNCTION	0.999754	0.998722	0.99999	NA	1	0	LYSOSOME/JUNCTION	1	LYSOSOME/JUNCTION	1	DL candidate	NA	NA
P18669	unknown	xSARCOPLASM	0.999986	0.999972	0.999994	NA	0	0	xSARCOPLASM	1	xSARCOPLASM	NA	unknown	PGAM1 PGAMA CDABP0006	Phosphoglycerate mutase 1 (EC 5.4.2.11) (EC 5.4.2.4) (BPG-dependent PGAM 1) (Phosphoglycerate mutase isozyme B) (PGAM-B)
P18669_H	unknown	CYTOSOL	1	0.999997	1	NA	0.232	0	CYTOSOL	1	CYTOSOL	NA	unknown	NA	NA
P18859	unknown	MITOCHONDRION	0.999934	0.999635	0.999997	NA	0.996	0	MITOCHONDRION	1	MITOCHONDRION	1	DL candidate	ATP5PF ATP5A ATP5J ATPM	ATP synthase-coupling factor 6, mitochondrial (ATPase subunit F6) (ATP synthase peripheral stalk subunit F6)
P18859_H	unknown	MITOCHONDRION	0.999618	0.998645	0.999936	NA	1	0	MITOCHONDRION	1	MITOCHONDRION	1	DL candidate	NA	NA
P19021_H	unknown	ER/SR	1	1	1	NA	0.028	0	ER/SR	1	ER/SR	NA	unknown	NA	NA
P19022	PM/SARCOLEMMA	PM/SARCOLEMMA	1	1	1	0	0	0	PM/SARCOLEMMA	1	PM/SARCOLEMMA	NA	unknown	CDH2 CDHN NCAD	Cadherin-2 (CDw325) (Neural cadherin) (N-cadherin) (CD antigen CD325)
P19022_H	unknown	PM/SARCOLEMMA	1	1	1	NA	1	0	PM/SARCOLEMMA	1	PM/SARCOLEMMA	1	DL candidate	NA	NA
P19237	xCHROMATIN/SARCOMERE	xCHROMATIN/SARCOMERE	1	1	1	0	0	0	xCHROMATIN/SARCOMERE	1	xCHROMATIN/SARCOMERE	NA	unknown	TNNI1	Troponin I, slow skeletal muscle (Troponin I, slow-twitch isoform)
P19237_H	unknown	LYSOSOME/JUNCTION	1	0.999998	1	NA	1	0	LYSOSOME/JUNCTION	1	LYSOSOME/JUNCTION	1	DL candidate	NA	NA
P19338	unknown	RIBOSOME_SMALL	0.999992	0.999971	0.999999	NA	1	0	RIBOSOME_SMALL	1	RIBOSOME_SMALL	1	DL candidate	NCL	Nucleolin (Protein C23)
P19338_H	unknown	RIBOSOME_SMALL	0.999998	0.999992	1	NA	1	0	RIBOSOME_SMALL	1	RIBOSOME_SMALL	1	DL candidate	NA	NA
P19367	unknown	MITOCHONDRION	1	1	1	NA	0	0	MITOCHONDRION	1	MITOCHONDRION	NA	unknown	HK1	Hexokinase-1 (EC 2.7.1.1) (Brain form hexokinase) (Hexokinase type I) (HK I) (Hexokinase-A)
P19367_H	unknown	MITOCHONDRION	1	1	1	NA	0	0	MITOCHONDRION	1	MITOCHONDRION	NA	unknown	NA	NA
P19387_H	unknown	GA	1	0.999999	1	NA	1	0.401333	GA	0.598667	GA	1	DL candidate	NA	NA
P19388_H	unknown	GA	0.764272	0.0332673	0.999849	NA	0.232	0.193333	unknown	0.806667	unknown	NA	unknown	NA	NA
P19404	MITOCHONDRION	MITOCHONDRION	1	1	1	0	0	0	MITOCHONDRION	1	MITOCHONDRION	NA	unknown	NDUFV2	NADH dehydrogenase [ubiquinone] flavoprotein 2, mitochondrial (EC 7.1.1.2) (NADH-ubiquinone oxidoreductase 24 kDa subunit)
P19404_H	unknown	MITOCHONDRION	1	1	1	NA	0	0	MITOCHONDRION	1	MITOCHONDRION	NA	unknown	NA	NA
P19429_H	unknown	GA	0.923823	0.829007	0.975828	NA	0.956	0.00933333	GA	0.990667	GA	NA	unknown	NA	NA
P19623	CYTOSOL	CYTOSOL	1	1	1	0	0	0	CYTOSOL	1	CYTOSOL	NA	unknown	SRM SPS1 SRML1	Spermidine synthase (SPDSY) (EC 2.5.1.16) (Putrescine aminopropyltransferase)
P19784	unknown	GA	1	0.999997	1	NA	1	0.00533333	GA	0.994667	GA	1	DL candidate	CSNK2A2 CK2A2	Casein kinase II subunit alpha' (CK II alpha') (EC 2.7.11.1)
P19838	unknown	CYTOSOL	1	1	1	NA	0	0	CYTOSOL	1	CYTOSOL	NA	unknown	NFKB1	Nuclear factor NF-kappa-B p105 subunit (DNA-binding factor KBF1) (EBP-1) (Nuclear factor of kappa light polypeptide gene enhancer in B-cells 1) [Cleaved into: Nuclear factor NF-kappa-B p50 subunit]
P20020	PM/SARCOLEMMA	PM/SARCOLEMMA	1	1	1	0	0	0	PM/SARCOLEMMA	1	PM/SARCOLEMMA	NA	unknown	ATP2B1 PMCA1	Plasma membrane calcium-transporting ATPase 1 (EC 7.2.2.10) (Plasma membrane calcium ATPase isoform 1) (PMCA1) (Plasma membrane calcium pump isoform 1)
P20042	unknown	RIBOSOME_SMALL	1	1	1	NA	0	0	RIBOSOME_SMALL	1	RIBOSOME_SMALL	NA	unknown	EIF2S2 EIF2B	Eukaryotic translation initiation factor 2 subunit 2 (Eukaryotic translation initiation factor 2 subunit beta) (eIF-2-beta)
P20042_H	unknown	RIBOSOME_SMALL	1	1	1	NA	0	0	RIBOSOME_SMALL	1	RIBOSOME_SMALL	NA	unknown	NA	NA
P20073	unknown	CYTOSOL	0.999999	0.999999	1	NA	0	0	CYTOSOL	1	CYTOSOL	NA	unknown	ANXA7 ANX7 SNX OK/SW-cl.95	Annexin A7 (Annexin VII) (Annexin-7) (Synexin)
P20073_H	unknown	CYTOSOL	1	1	1	NA	0	0	CYTOSOL	1	CYTOSOL	NA	unknown	NA	NA
P20290	unknown	yRIBOSOME_LARGE	0.992597	0.975402	0.999988	NA	0.012	0.00844444	yRIBOSOME_LARGE	0.991556	yRIBOSOME_LARGE	NA	unknown	BTF3 NACB OK/SW-cl.8	Transcription factor BTF3 (Nascent polypeptide-associated complex subunit beta) (NAC-beta) (RNA polymerase B transcription factor 3)
P20290_H	unknown	GA	0.999939	0.999839	0.999983	NA	1	0	GA	1	GA	1	DL candidate	NA	NA
P20338	unknown	CYTOSOL	0.759139	0.234352	0.915854	NA	0.192	0.891111	unknown	0.108889	unknown	NA	unknown	RAB4A RAB4	Ras-related protein Rab-4A (EC 3.6.5.2)
P20338_H	unknown	GA	0.999741	0.999393	0.999918	NA	1	0	GA	1	GA	1	DL candidate	NA	NA
P20339	unknown	GA	0.999692	0.999233	0.999904	NA	0.78	0.00177778	GA	0.998222	GA	NA	unknown	RAB5A RAB5	Ras-related protein Rab-5A (EC 3.6.5.2)
P20339_H	unknown	GA	0.999944	0.999872	0.999981	NA	0.996	0.000444444	GA	0.999556	GA	1	DL candidate	NA	NA
P20340	unknown	GA	0.989719	0.973285	0.99726	NA	0.992	0	GA	1	GA	1	DL candidate	RAB6A RAB6	Ras-related protein Rab-6A (Rab-6)
P20340_H	unknown	PM/SARCOLEMMA	0.987542	0.9685	0.996295	NA	0.02	0.00133333	PM/SARCOLEMMA	0.998667	PM/SARCOLEMMA	NA	unknown	NA	NA
P20618	PROTEASOME	PROTEASOME	1	1	1	0	0	0	PROTEASOME	1	PROTEASOME	NA	unknown	PSMB1 PSC5	Proteasome subunit beta type-1 (Macropain subunit C5) (Multicatalytic endopeptidase complex subunit C5) (Proteasome component C5) (Proteasome gamma chain)
P20618_H	unknown	PROTEASOME	1	1	1	NA	0	0	PROTEASOME	1	PROTEASOME	NA	unknown	NA	NA
P20645	unknown	NUCLEUS	0.99316	0.979892	0.998334	NA	0.992	0	NUCLEUS	1	NUCLEUS	1	DL candidate	M6PR MPR46 MPRD	Cation-dependent mannose-6-phosphate receptor (CD Man-6-P receptor) (CD-MPR) (46 kDa mannose 6-phosphate receptor) (MPR 46)
P20645_H	unknown	NUCLEUS	1	1	1	NA	1	0	NUCLEUS	1	NUCLEUS	1	DL candidate	NA	NA
P20674	MITOCHONDRION	MITOCHONDRION	1	1	1	0	0	0	MITOCHONDRION	1	MITOCHONDRION	NA	unknown	COX5A	Cytochrome c oxidase subunit 5A, mitochondrial (Cytochrome c oxidase polypeptide Va)
P20674_H	unknown	MITOCHONDRION	1	1	1	NA	0	0	MITOCHONDRION	1	MITOCHONDRION	NA	unknown	NA	NA
P20700	unknown	xCHROMATIN/SARCOMERE	0.999309	0.997982	0.999855	NA	0	0	xCHROMATIN/SARCOMERE	1	xCHROMATIN/SARCOMERE	NA	unknown	LMNB1 LMN2 LMNB	Lamin-B1
P20810	unknown	xSARCOPLASM	0.56956	0.288009	0.808392	NA	0.412	0	unknown	1	unknown	NA	unknown	CAST	Calpastatin (Calpain inhibitor) (Sperm BS-17 component)
P20810_H	unknown	xSARCOPLASM	0.794815	0.567693	0.929338	NA	0.212	0	unknown	1	unknown	NA	unknown	NA	NA
P20962	unknown	xSARCOPLASM	1	1	1	NA	0	0	xSARCOPLASM	1	xSARCOPLASM	NA	unknown	PTMS	Parathymosin
P20962_H	unknown	xSARCOPLASM	1	1	1	NA	0	0	xSARCOPLASM	1	xSARCOPLASM	NA	unknown	NA	NA
P21266	unknown	xSARCOPLASM	0.869207	0.71879	0.95622	NA	0.128	0	unknown	1	unknown	NA	unknown	GSTM3 GST5	Glutathione S-transferase Mu 3 (EC 2.5.1.18) (GST class-mu 3) (GSTM3-3) (hGSTM3-3)
P21266_H	unknown	CYTOSOL	1	1	1	NA	0	0	CYTOSOL	1	CYTOSOL	NA	unknown	NA	NA
P21281	unknown	GA	0.955584	0.916567	0.980687	NA	1	0	GA	1	GA	1	DL candidate	ATP6V1B2 ATP6B2 VPP3	V-type proton ATPase subunit B, brain isoform (V-ATPase subunit B 2) (Endomembrane proton pump 58 kDa subunit) (HO57) (Vacuolar proton pump subunit B 2)
P21281_H	unknown	GA	1	1	1	NA	1	0	GA	1	GA	1	DL candidate	NA	NA
P21283	unknown	PM/SARCOLEMMA	0.910039	0.736928	0.981255	NA	0.152	0	PM/SARCOLEMMA	1	PM/SARCOLEMMA	NA	unknown	ATP6V1C1 ATP6C ATP6D VATC	V-type proton ATPase subunit C 1 (V-ATPase subunit C 1) (Vacuolar proton pump subunit C 1)
P21283_H	unknown	PM/SARCOLEMMA	0.965547	0.907524	0.991199	NA	0.028	0.000888889	PM/SARCOLEMMA	0.999111	PM/SARCOLEMMA	NA	unknown	NA	NA
P21291	unknown	GA	0.981489	0.952684	0.994889	NA	1	0.052	GA	0.948	GA	1	DL candidate	CSRP1 CSRP CYRP	Cysteine and glycine-rich protein 1 (Cysteine-rich protein 1) (CRP) (CRP1) (Epididymis luminal protein 141) (HEL-141)
P21333	unknown	LYSOSOME/JUNCTION	1	1	1	NA	0.136	1	LYSOSOME/JUNCTION	0	unknown	NA	unknown	FLNA FLN FLN1	Filamin-A (FLN-A) (Actin-binding protein 280) (ABP-280) (Alpha-filamin) (Endothelial actin-binding protein) (Filamin-1) (Non-muscle filamin)
P21333_H	unknown	PM/SARCOLEMMA	0.999997	0.999993	0.999999	NA	0.788	0	PM/SARCOLEMMA	1	PM/SARCOLEMMA	NA	unknown	NA	NA
P21399	CYTOSOL	CYTOSOL	1	1	1	0	0	0	CYTOSOL	1	CYTOSOL	NA	unknown	ACO1 IREB1	Cytoplasmic aconitate hydratase (Aconitase) (EC 4.2.1.3) (Citrate hydro-lyase) (Ferritin repressor protein) (Iron regulatory protein 1) (IRP1) (Iron-responsive element-binding protein 1) (IRE-BP 1)
P21399_H	unknown	GA	1	0.999999	1	NA	1	0	GA	1	GA	1	DL candidate	NA	NA
P21741_H	unknown	ER/SR	0.999996	0.999987	1	NA	0.848	0	ER/SR	1	ER/SR	NA	unknown	NA	NA
P21796	unknown	MITOCHONDRION	1	1	1	NA	0	0	MITOCHONDRION	1	MITOCHONDRION	NA	unknown	VDAC1 VDAC	Voltage-dependent anion-selective channel protein 1 (VDAC-1) (hVDAC1) (Outer mitochondrial membrane protein porin 1) (Plasmalemmal porin) (Porin 31HL) (Porin 31HM)
P21796_H	unknown	MITOCHONDRION	1	1	1	NA	0	0	MITOCHONDRION	1	MITOCHONDRION	NA	unknown	NA	NA
P21912	MITOCHONDRION	MITOCHONDRION	1	1	1	0	0	0	MITOCHONDRION	1	MITOCHONDRION	NA	unknown	SDHB SDH SDH1	Succinate dehydrogenase [ubiquinone] iron-sulfur subunit, mitochondrial (EC 1.3.5.1) (Iron-sulfur subunit of complex II) (Ip)
P21912_H	unknown	MITOCHONDRION	0.545171	0.263924	0.816944	NA	0.46	0.594667	unknown	0.405333	unknown	NA	unknown	NA	NA
P21953	unknown	MITOCHONDRION	0.999967	0.999916	0.999991	NA	0	0	MITOCHONDRION	1	MITOCHONDRION	NA	unknown	BCKDHB	2-oxoisovalerate dehydrogenase subunit beta, mitochondrial (EC 1.2.4.4) (Branched-chain alpha-keto acid dehydrogenase E1 component beta chain) (BCKDE1B) (BCKDH E1-beta)
P21964	unknown	ER/SR	1	1	1	NA	0	0	ER/SR	1	ER/SR	NA	unknown	COMT	Catechol O-methyltransferase (EC 2.1.1.6)
P21964_H	unknown	ER/SR	0.999998	0.999996	1	NA	0	0	ER/SR	1	ER/SR	NA	unknown	NA	NA
P21980	unknown	xSARCOPLASM	1	1	1	NA	0	0	xSARCOPLASM	1	xSARCOPLASM	NA	unknown	TGM2	Protein-glutamine gamma-glutamyltransferase 2 (EC 2.3.2.13) (Erythrocyte transglutaminase) (Heart G alpha(h)) (hhG alpha(h)) (Isopeptidase TGM2) (EC 3.4.-.-) (Protein G alpha(h)) (G(h)) (Protein-glutamine deamidase TGM2) (EC 3.5.1.44) (Protein-glutamine dopaminyltransferase TGM2) (EC 2.3.1.-) (Protein-glutamine histaminyltransferase TGM2) (EC 2.3.1.-) (Protein-glutamine noradrenalinyltransferase …
P21980_H	unknown	xSARCOPLASM	0.634571	0.443597	0.797389	NA	0.36	0	unknown	1	unknown	NA	unknown	NA	NA
P22003_H	unknown	ER/SR	1	1	1	NA	0	0	ER/SR	1	ER/SR	NA	unknown	NA	NA
P22033	MITOCHONDRION	MITOCHONDRION	1	1	1	0	0	0	MITOCHONDRION	1	MITOCHONDRION	NA	unknown	MMUT MUT	Methylmalonyl-CoA mutase, mitochondrial (MCM) (EC 5.4.99.2) (Methylmalonyl-CoA isomerase)
P22033_H	unknown	MITOCHONDRION	1	1	1	NA	0	0	MITOCHONDRION	1	MITOCHONDRION	NA	unknown	NA	NA
P22059	unknown	CYTOSOL	0.999767	0.999586	0.999886	NA	0	0	CYTOSOL	1	CYTOSOL	NA	unknown	OSBP OSBP1	Oxysterol-binding protein 1
P22059_H	unknown	GA	0.999856	0.998923	0.999981	NA	1	0	GA	1	GA	1	DL candidate	NA	NA
P22061	unknown	CYTOSOL	0.999998	0.999997	0.999999	NA	0	0	CYTOSOL	1	CYTOSOL	NA	unknown	PCMT1	Protein-L-isoaspartate(D-aspartate) O-methyltransferase (PIMT) (EC 2.1.1.77) (L-isoaspartyl protein carboxyl methyltransferase) (Protein L-isoaspartyl/D-aspartyl methyltransferase) (Protein-beta-aspartate methyltransferase)
P22061_H	unknown	CYTOSOL	0.976848	0.947727	0.991935	NA	0.024	0	CYTOSOL	1	CYTOSOL	NA	unknown	NA	NA
P22087	NUCLEUS	NUCLEUS	1	1	1	0	0	0	NUCLEUS	1	NUCLEUS	NA	unknown	FBL FIB1 FLRN	rRNA 2'-O-methyltransferase fibrillarin (EC 2.1.1.-) (34 kDa nucleolar scleroderma antigen) (Histone-glutamine methyltransferase) (U6 snRNA 2'-O-methyltransferase fibrillarin)
P22090	unknown	RIBOSOME_SMALL	1	1	1	NA	1	0	RIBOSOME_SMALL	1	RIBOSOME_SMALL	1	DL candidate	RPS4Y1 RPS4Y PRO2646	Small ribosomal subunit protein eS4, Y isoform 1 (40S ribosomal protein S4)
P22102	unknown	CYTOSOL	1	1	1	NA	0	0	CYTOSOL	1	CYTOSOL	NA	unknown	GART PGFT PRGS	Trifunctional purine biosynthetic protein adenosine-3 [Includes: Phosphoribosylamine--glycine ligase (EC 6.3.4.13) (Glycinamide ribonucleotide synthetase) (GARS) (Phosphoribosylglycinamide synthetase); Phosphoribosylformylglycinamidine cyclo-ligase (EC 6.3.3.1) (AIR synthase) (AIRS) (Phosphoribosyl-aminoimidazole synthetase); Phosphoribosylglycinamide formyltransferase (EC 2.1.2.2) (5'-phosphorib…
P22102_H	unknown	GA	0.999989	0.999979	0.999995	NA	1	0	GA	1	GA	1	DL candidate	NA	NA
P22234	unknown	CYTOSOL	0.999268	0.998069	0.99984	NA	0	0	CYTOSOL	1	CYTOSOL	NA	unknown	PAICS ADE2 AIRC PAIS	Bifunctional phosphoribosylaminoimidazole carboxylase/phosphoribosylaminoimidazole succinocarboxamide synthetase (PAICS) [Includes: Phosphoribosylaminoimidazole carboxylase (EC 4.1.1.21) (AIR carboxylase) (AIRC); Phosphoribosylaminoimidazole succinocarboxamide synthetase (EC 6.3.2.6) (SAICAR synthetase)]
P22234_H	unknown	CYTOSOL	0.970632	0.93206	0.991604	NA	0.024	0.000444444	CYTOSOL	0.999556	CYTOSOL	NA	unknown	NA	NA
P22307	unknown	PEROXISOME	1	1	1	NA	0	0.000444444	PEROXISOME	0.999556	PEROXISOME	NA	unknown	SCP2	Sterol carrier protein 2 (SCP-2) (Acetyl-CoA C-myristoyltransferase) (EC 2.3.1.155) (Non-specific lipid-transfer protein) (NSL-TP) (Propanoyl-CoA C-acyltransferase) (EC 2.3.1.176) (SCP-2/3-oxoacyl-CoA thiolase) (SCP-2/thiolase) (EC 2.3.1.16) (SCP-chi) (SCPX) (Sterol carrier protein X) (SCP-X)
P22307_H	unknown	PEROXISOME	1	1	1	NA	0	0	PEROXISOME	1	PEROXISOME	NA	unknown	NA	NA
P22314	unknown	CYTOSOL	0.912429	0.827708	0.966343	NA	0.076	0	CYTOSOL	1	CYTOSOL	NA	unknown	UBA1 A1S9T UBE1	Ubiquitin-like modifier-activating enzyme 1 (EC 6.2.1.45) (Protein A1S9) (Ubiquitin-activating enzyme E1)
P22314_H	unknown	CYTOSOL	0.999993	0.999984	0.999997	NA	0	0	CYTOSOL	1	CYTOSOL	NA	unknown	NA	NA
P22392	unknown	ER/SR	0.996748	0.983545	0.999847	NA	1	1	ER/SR	0	unknown	1	DL candidate	NME2 NM23B	Nucleoside diphosphate kinase B (NDK B) (NDP kinase B) (EC 2.7.4.6) (C-myc purine-binding transcription factor PUF) (Histidine protein kinase NDKB) (EC 2.7.13.3) (nm23-H2)
P22570	MITOCHONDRION	MITOCHONDRION	1	1	1	0	0	0	MITOCHONDRION	1	MITOCHONDRION	NA	unknown	FDXR ADXR	NADPH:adrenodoxin oxidoreductase, mitochondrial (AR) (Adrenodoxin reductase) (EC 1.18.1.6) (Ferredoxin--NADP(+) reductase) (Ferredoxin reductase)
P22626	unknown	NUCLEUS	1	1	1	NA	1	0.00133333	NUCLEUS	0.998667	NUCLEUS	1	DL candidate	HNRNPA2B1 HNRPA2B1	Heterogeneous nuclear ribonucleoproteins A2/B1 (hnRNP A2/B1)
P22626_H	unknown	NUCLEUS	1	1	1	NA	1	0	NUCLEUS	1	NUCLEUS	1	DL candidate	NA	NA
P22694	unknown	GA	0.999951	0.999896	0.999981	NA	1	0	GA	1	GA	1	DL candidate	PRKACB	cAMP-dependent protein kinase catalytic subunit beta (PKA C-beta) (EC 2.7.11.11)
P22695	MITOCHONDRION	MITOCHONDRION	1	1	1	0	0	0	MITOCHONDRION	1	MITOCHONDRION	NA	unknown	UQCRC2	Cytochrome b-c1 complex subunit 2, mitochondrial (Complex III subunit 2) (Core protein II) (Ubiquinol-cytochrome-c reductase complex core protein 2)
P22695_H	unknown	MITOCHONDRION	1	1	1	NA	0	0	MITOCHONDRION	1	MITOCHONDRION	NA	unknown	NA	NA
P22830	MITOCHONDRION	MITOCHONDRION	1	1	1	0	0	0	MITOCHONDRION	1	MITOCHONDRION	NA	unknown	FECH	Ferrochelatase, mitochondrial (EC 4.98.1.1) (Heme synthase) (Protoheme ferro-lyase)
P23193_H	unknown	GA	0.756844	0.575865	0.963899	NA	0.736	0	unknown	1	unknown	NA	unknown	NA	NA
P23246	unknown	NUCLEUS	1	1	1	NA	1	0	NUCLEUS	1	NUCLEUS	1	DL candidate	SFPQ PSF	Splicing factor, proline- and glutamine-rich (100 kDa DNA-pairing protein) (hPOMp100) (DNA-binding p52/p100 complex, 100 kDa subunit) (Polypyrimidine tract-binding protein-associated-splicing factor) (PSF) (PTB-associated-splicing factor)
P23246_H	unknown	NUCLEUS	1	0.999999	1	NA	1	0	NUCLEUS	1	NUCLEUS	1	DL candidate	NA	NA
P23284	ER/SR	ER/SR	1	1	1	0	0	0	ER/SR	1	ER/SR	NA	unknown	PPIB CYPB	Peptidyl-prolyl cis-trans isomerase B (PPIase B) (EC 5.2.1.8) (CYP-S1) (Cyclophilin B) (Rotamase B) (S-cyclophilin) (SCYLP)
P23284_H	unknown	ER/SR	1	1	1	NA	0	0	ER/SR	1	ER/SR	NA	unknown	NA	NA
P23327	ER/SR	ER/SR	1	1	1	0	0	0	ER/SR	1	ER/SR	NA	unknown	HRC HCP	Sarcoplasmic reticulum histidine-rich calcium-binding protein
P23327_H	unknown	ER/SR	1	1	1	NA	0	0	ER/SR	1	ER/SR	NA	unknown	NA	NA
P23368	MITOCHONDRION	MITOCHONDRION	1	1	1	0	0	0	MITOCHONDRION	1	MITOCHONDRION	NA	unknown	ME2	NAD-dependent malic enzyme, mitochondrial (NAD-ME) (EC 1.1.1.38) (Malic enzyme 2)
P23368_H	unknown	PM/SARCOLEMMA	0.998948	0.992551	0.999898	NA	1	0	PM/SARCOLEMMA	1	PM/SARCOLEMMA	1	DL candidate	NA	NA
P23381	unknown	CYTOSOL	0.999484	0.998934	0.999793	NA	0	0	CYTOSOL	1	CYTOSOL	NA	unknown	WARS1 IFI53 WARS WRS	Tryptophan--tRNA ligase, cytoplasmic (EC 6.1.1.2) (Interferon-induced protein 53) (IFP53) (Tryptophanyl-tRNA synthetase) (TrpRS) (hWRS) [Cleaved into: T1-TrpRS; T2-TrpRS]
P23381_H	unknown	CYTOSOL	0.999748	0.999464	0.999899	NA	0	0	CYTOSOL	1	CYTOSOL	NA	unknown	NA	NA
P23396	RIBOSOME_SMALL	RIBOSOME_SMALL	1	1	1	0	0	0	RIBOSOME_SMALL	1	RIBOSOME_SMALL	NA	unknown	RPS3 OK/SW-cl.26	Small ribosomal subunit protein uS3 (40S ribosomal protein S3) (EC 4.2.99.18)
P23396_H	unknown	RIBOSOME_SMALL	1	1	1	NA	0	0	RIBOSOME_SMALL	1	RIBOSOME_SMALL	NA	unknown	NA	NA
P23434	MITOCHONDRION	MITOCHONDRION	1	1	1	0	0	0	MITOCHONDRION	1	MITOCHONDRION	NA	unknown	GCSH	Glycine cleavage system H protein, mitochondrial (Lipoic acid-containing protein)
P23508_H	unknown	GA	0.999993	0.99998	1	NA	1	0	GA	1	GA	1	DL candidate	NA	NA
P23526	unknown	xSARCOPLASM	0.997007	0.987448	0.999921	NA	0.432	0	xSARCOPLASM	1	xSARCOPLASM	NA	unknown	AHCY SAHH	Adenosylhomocysteinase (AdoHcyase) (EC 3.13.2.1) (S-adenosyl-L-homocysteine hydrolase)
P23526_H	unknown	CYTOSOL	1	1	1	NA	0	0	CYTOSOL	1	CYTOSOL	NA	unknown	NA	NA
P23528	xSARCOPLASM	xSARCOPLASM	1	1	1	0	0	0	xSARCOPLASM	1	xSARCOPLASM	NA	unknown	CFL1 CFL	Cofilin-1 (18 kDa phosphoprotein) (p18) (Cofilin, non-muscle isoform)
P23528_H	unknown	xSARCOPLASM	1	1	1	NA	0	0	xSARCOPLASM	1	xSARCOPLASM	NA	unknown	NA	NA
P23588	unknown	PROTEASOME	1	0.999998	1	NA	1	0	PROTEASOME	1	PROTEASOME	1	DL candidate	EIF4B	Eukaryotic translation initiation factor 4B (eIF-4B)
P23588_H	unknown	PROTEASOME	0.988928	0.946882	0.999509	NA	0.988	0	PROTEASOME	1	PROTEASOME	1	DL candidate	NA	NA
P23634	PM/SARCOLEMMA	PM/SARCOLEMMA	1	1	1	0	0	0	PM/SARCOLEMMA	1	PM/SARCOLEMMA	NA	unknown	ATP2B4 ATP2B2 MXRA1	Plasma membrane calcium-transporting ATPase 4 (PMCA4) (EC 7.2.2.10) (Matrix-remodeling-associated protein 1) (Plasma membrane calcium ATPase isoform 4) (Plasma membrane calcium pump isoform 4)
P23634_H	unknown	PM/SARCOLEMMA	0.995914	0.989517	0.998784	NA	1	0	PM/SARCOLEMMA	1	PM/SARCOLEMMA	1	DL candidate	NA	NA
P23786	MITOCHONDRION	MITOCHONDRION	1	1	1	0	0	0	MITOCHONDRION	1	MITOCHONDRION	NA	unknown	CPT2 CPT1	Carnitine O-palmitoyltransferase 2, mitochondrial (EC 2.3.1.21) (Carnitine palmitoyltransferase II) (CPT II)
P23786_H	unknown	PM/SARCOLEMMA	0.948574	0.859991	0.997343	NA	0.948	0.00222222	PM/SARCOLEMMA	0.997778	PM/SARCOLEMMA	NA	unknown	NA	NA
P23919	unknown	PM/SARCOLEMMA	0.910585	0.770388	0.975968	NA	0.208	0.0844444	PM/SARCOLEMMA	0.915556	PM/SARCOLEMMA	NA	unknown	DTYMK CDC8 TMPK TYMK	Thymidylate kinase (EC 2.7.4.9) (dTMP kinase)
P23921	unknown	CYTOSOL	0.999906	0.999823	0.999957	NA	0	0	CYTOSOL	1	CYTOSOL	NA	unknown	RRM1 RR1	Ribonucleoside-diphosphate reductase large subunit (EC 1.17.4.1) (Ribonucleoside-diphosphate reductase subunit M1) (Ribonucleotide reductase large subunit)
P23921_H	unknown	CYTOSOL	0.767249	0.615136	0.880058	NA	0.272	0	unknown	1	unknown	NA	unknown	NA	NA
P24043_H	unknown	ER/SR	0.845303	0.250069	0.965947	NA	0.204	0.00133333	unknown	0.998667	unknown	NA	unknown	NA	NA
P24311	unknown	MITOCHONDRION	1	1	1	NA	0	0	MITOCHONDRION	1	MITOCHONDRION	NA	unknown	COX7B	Cytochrome c oxidase subunit 7B, mitochondrial (Cytochrome c oxidase polypeptide VIIb)
P24311_H	unknown	MITOCHONDRION	1	1	1	NA	0	0	MITOCHONDRION	1	MITOCHONDRION	NA	unknown	NA	NA
P24534	unknown	yRIBOSOME_LARGE	0.997236	0.991545	0.99942	NA	1	0	yRIBOSOME_LARGE	1	yRIBOSOME_LARGE	1	DL candidate	EEF1B2 EEF1B EF1B	Elongation factor 1-beta (EF-1-beta)
P24534_H	unknown	yRIBOSOME_LARGE	0.999998	0.999993	1	NA	1	0	yRIBOSOME_LARGE	1	yRIBOSOME_LARGE	1	DL candidate	NA	NA
P24539	MITOCHONDRION	MITOCHONDRION	1	1	1	0	0	0	MITOCHONDRION	1	MITOCHONDRION	NA	unknown	ATP5PB ATP5F1	ATP synthase F(0) complex subunit B1, mitochondrial (ATP synthase peripheral stalk-membrane subunit b) (ATP synthase proton-transporting mitochondrial F(0) complex subunit B1) (ATP synthase subunit b) (ATPase subunit b)
P24539_H	unknown	MITOCHONDRION	1	1	1	NA	0	0	MITOCHONDRION	1	MITOCHONDRION	NA	unknown	NA	NA
P24666	unknown	CYTOSOL	0.999949	0.999887	0.999981	NA	1	0	CYTOSOL	1	CYTOSOL	1	DL candidate	ACP1	Low molecular weight phosphotyrosine protein phosphatase (LMW-PTP) (LMW-PTPase) (EC 3.1.3.48) (Adipocyte acid phosphatase) (Low molecular weight cytosolic acid phosphatase) (EC 3.1.3.2) (Red cell acid phosphatase 1)
P24666_H	unknown	LYSOSOME/JUNCTION	0.999988	0.999958	0.999998	NA	1	0.908444	LYSOSOME/JUNCTION	0.0915556	unknown	1	DL candidate	NA	NA
P24752	MITOCHONDRION	MITOCHONDRION	1	1	1	0	0	0	MITOCHONDRION	1	MITOCHONDRION	NA	unknown	ACAT1 ACAT MAT	Acetyl-CoA acetyltransferase, mitochondrial (EC 2.3.1.9) (Acetoacetyl-CoA thiolase) (T2)
P24752_H	unknown	MITOCHONDRION	1	1	1	NA	0	0	MITOCHONDRION	1	MITOCHONDRION	NA	unknown	NA	NA
P24844	unknown	xCHROMATIN/SARCOMERE	0.663437	0.0842363	0.99234	NA	0.416	0	unknown	1	unknown	NA	unknown	MYL9 MLC2 MRLC1 MYRL2	Myosin regulatory light polypeptide 9 (20 kDa myosin light chain) (LC20) (MLC-2C) (Myosin RLC) (Myosin regulatory light chain 2, smooth muscle isoform) (Myosin regulatory light chain 9) (Myosin regulatory light chain MRLC1)
P24844_H	unknown	xCHROMATIN/SARCOMERE	0.999994	0.999982	0.999999	NA	0	0	xCHROMATIN/SARCOMERE	1	xCHROMATIN/SARCOMERE	NA	unknown	NA	NA
P24928_H	unknown	GA	0.999912	0.999483	1	NA	1	0	GA	1	GA	1	DL candidate	NA	NA
P25205	unknown	GA	0.995179	0.979856	0.999534	NA	1	1	GA	0	unknown	1	DL candidate	MCM3	DNA replication licensing factor MCM3 (EC 3.6.4.12) (DNA polymerase alpha holoenzyme-associated protein P1) (P1-MCM3) (RLF subunit beta) (p102)
P25325	unknown	GA	0.999326	0.99835	0.999833	NA	0	0	GA	1	GA	NA	unknown	MPST TST2	3-mercaptopyruvate sulfurtransferase (MST) (EC 2.8.1.2)
P25398	RIBOSOME_SMALL	RIBOSOME_SMALL	1	1	1	0	0	0	RIBOSOME_SMALL	1	RIBOSOME_SMALL	NA	unknown	RPS12	Small ribosomal subunit protein eS12 (40S ribosomal protein S12)
P25398_H	unknown	RIBOSOME_SMALL	0.99899	0.99597	0.999877	NA	1	0	RIBOSOME_SMALL	1	RIBOSOME_SMALL	1	DL candidate	NA	NA
P25685	unknown	GA	0.999862	0.999556	0.999974	NA	0.004	0.00444444	GA	0.995556	GA	NA	unknown	DNAJB1 DNAJ1 HDJ1 HSPF1	DnaJ homolog subfamily B member 1 (DnaJ protein homolog 1) (Heat shock 40 kDa protein 1) (HSP40) (Heat shock protein 40) (Human DnaJ protein 1) (hDj-1)
P25685_H	unknown	GA	0.994632	0.985791	0.999745	NA	0.02	0.000888889	GA	0.999111	GA	NA	unknown	NA	NA
P25686_H	unknown	PM/SARCOLEMMA	0.999997	0.999992	0.999999	NA	0	0	PM/SARCOLEMMA	1	PM/SARCOLEMMA	NA	unknown	NA	NA
P25705	MITOCHONDRION	MITOCHONDRION	1	1	1	0	0	0	MITOCHONDRION	1	MITOCHONDRION	NA	unknown	ATP5F1A ATP5A ATP5A1 ATP5AL2 ATPM	ATP synthase subunit alpha, mitochondrial (ATP synthase F1 subunit alpha)
P25705_H	unknown	MITOCHONDRION	1	1	1	NA	0	0	MITOCHONDRION	1	MITOCHONDRION	NA	unknown	NA	NA
P25786	PROTEASOME	PROTEASOME	1	1	1	0	0	0	PROTEASOME	1	PROTEASOME	NA	unknown	PSMA1 HC2 NU PROS30 PSC2	Proteasome subunit alpha type-1 (30 kDa prosomal protein) (PROS-30) (Macropain subunit C2) (Multicatalytic endopeptidase complex subunit C2) (Proteasome component C2) (Proteasome nu chain)
P25786_H	unknown	PROTEASOME	1	1	1	NA	0	0	PROTEASOME	1	PROTEASOME	NA	unknown	NA	NA
P25787	PROTEASOME	PROTEASOME	1	1	1	0	0	0	PROTEASOME	1	PROTEASOME	NA	unknown	PSMA2 HC3 PSC3	Proteasome subunit alpha type-2 (Macropain subunit C3) (Multicatalytic endopeptidase complex subunit C3) (Proteasome component C3)
P25787_H	unknown	RIBOSOME_SMALL	0.999981	0.999874	1	NA	0.768	0	RIBOSOME_SMALL	1	RIBOSOME_SMALL	NA	unknown	NA	NA
P25788	unknown	PROTEASOME	1	1	1	NA	0	0	PROTEASOME	1	PROTEASOME	NA	unknown	PSMA3 HC8 PSC8	Proteasome subunit alpha type-3 (Macropain subunit C8) (Multicatalytic endopeptidase complex subunit C8) (Proteasome component C8)
P25788_H	unknown	PROTEASOME	1	1	1	NA	0	0	PROTEASOME	1	PROTEASOME	NA	unknown	NA	NA
P25789	PROTEASOME	PROTEASOME	1	1	1	0	0	0	PROTEASOME	1	PROTEASOME	NA	unknown	PSMA4 HC9 PSC9	Proteasome subunit alpha type-4 (Macropain subunit C9) (Multicatalytic endopeptidase complex subunit C9) (Proteasome component C9) (Proteasome subunit L)
P25789_H	unknown	PROTEASOME	1	1	1	NA	0	0	PROTEASOME	1	PROTEASOME	NA	unknown	NA	NA
P26038	LYSOSOME/JUNCTION	LYSOSOME/JUNCTION	1	1	1	0	0	0	LYSOSOME/JUNCTION	1	LYSOSOME/JUNCTION	NA	unknown	MSN	Moesin (Membrane-organizing extension spike protein)
P26038_H	unknown	PM/SARCOLEMMA	1	1	1	NA	1	0	PM/SARCOLEMMA	1	PM/SARCOLEMMA	1	DL candidate	NA	NA
P26196	NUCLEUS	NUCLEUS	1	1	1	0	0	0	NUCLEUS	1	NUCLEUS	NA	unknown	DDX6 HLR2 RCK	Probable ATP-dependent RNA helicase DDX6 (EC 3.6.4.13) (ATP-dependent RNA helicase p54) (DEAD box protein 6) (Oncogene RCK)
P26196_H	unknown	yRIBOSOME_LARGE	0.991822	0.975751	0.999343	NA	0.944	0	yRIBOSOME_LARGE	1	yRIBOSOME_LARGE	NA	unknown	NA	NA
P26368	unknown	NUCLEUS	1	1	1	NA	0	0	NUCLEUS	1	NUCLEUS	NA	unknown	U2AF2 U2AF65	Splicing factor U2AF 65 kDa subunit (U2 auxiliary factor 65 kDa subunit) (hU2AF(65)) (hU2AF65) (U2 snRNP auxiliary factor large subunit)
P26368_H	unknown	NUCLEUS	1	1	1	NA	0	0	NUCLEUS	1	NUCLEUS	NA	unknown	NA	NA
P26373	yRIBOSOME_LARGE	yRIBOSOME_LARGE	1	1	1	0	0	0	yRIBOSOME_LARGE	1	yRIBOSOME_LARGE	NA	unknown	RPL13 BBC1 OK/SW-cl.46	Large ribosomal subunit protein eL13 (60S ribosomal protein L13) (Breast basic conserved protein 1)
P26373_H	unknown	yRIBOSOME_LARGE	0.571484	0.140577	0.928327	NA	0.396	0	unknown	1	unknown	NA	unknown	NA	NA
P26440	MITOCHONDRION	MITOCHONDRION	1	1	1	0	0	0	MITOCHONDRION	1	MITOCHONDRION	NA	unknown	IVD	Isovaleryl-CoA dehydrogenase, mitochondrial (IVD) (EC 1.3.8.4) (Butyryl-CoA dehydrogenase) (EC 1.3.8.1)
P26440_H	unknown	MITOCHONDRION	1	1	1	NA	0	0	MITOCHONDRION	1	MITOCHONDRION	NA	unknown	NA	NA
P26447	unknown	xSARCOPLASM	0.76004	0.54718	0.906197	NA	0.712	0	unknown	1	unknown	NA	unknown	S100A4 CAPL MTS1	Protein S100-A4 (Calvasculin) (Metastasin) (Placental calcium-binding protein) (Protein Mts1) (S100 calcium-binding protein A4)
P26447_H	unknown	CYTOSOL	1	1	1	NA	0	0	CYTOSOL	1	CYTOSOL	NA	unknown	NA	NA
P26583	xCHROMATIN/SARCOMERE	xCHROMATIN/SARCOMERE	1	1	1	0	0	0	xCHROMATIN/SARCOMERE	1	xCHROMATIN/SARCOMERE	NA	unknown	HMGB2 HMG2	High mobility group protein B2 (High mobility group protein 2) (HMG-2)
P26599	unknown	NUCLEUS	1	1	1	NA	1	0	NUCLEUS	1	NUCLEUS	1	DL candidate	PTBP1 PTB	Polypyrimidine tract-binding protein 1 (PTB) (57 kDa RNA-binding protein PPTB-1) (Heterogeneous nuclear ribonucleoprotein I) (hnRNP I)
P26639	unknown	CYTOSOL	0.999896	0.999749	0.999973	NA	0	0	CYTOSOL	1	CYTOSOL	NA	unknown	TARS1 TARS	Threonine--tRNA ligase 1, cytoplasmic (EC 6.1.1.3) (Threonyl-tRNA synthetase) (ThrRS) (Threonyl-tRNA synthetase 1)
P26639_H	unknown	CYTOSOL	0.999862	0.998955	0.999986	NA	0.012	0	CYTOSOL	1	CYTOSOL	NA	unknown	NA	NA
P26640	unknown	GA	1	0.999999	1	NA	1	0	GA	1	GA	1	DL candidate	VARS1 G7A VARS VARS2	Valine--tRNA ligase (EC 6.1.1.9) (Protein G7a) (Valyl-tRNA synthetase) (ValRS)
P26640_H	unknown	GA	0.960467	0.903073	0.997149	NA	0.944	0.00355556	GA	0.996444	GA	NA	unknown	NA	NA
P26641	unknown	yRIBOSOME_LARGE	1	0.999999	1	NA	1	0	yRIBOSOME_LARGE	1	yRIBOSOME_LARGE	1	DL candidate	EEF1G EF1G PRO1608	Elongation factor 1-gamma (EF-1-gamma) (eEF-1B gamma)
P26641_H	unknown	yRIBOSOME_LARGE	1	1	1	NA	1	0	yRIBOSOME_LARGE	1	yRIBOSOME_LARGE	1	DL candidate	NA	NA
P26678	ER/SR	ER/SR	1	1	1	0	0	0	ER/SR	1	ER/SR	NA	unknown	PLN PLB	Cardiac phospholamban (PLB)
P26678_H	unknown	ER/SR	1	1	1	NA	1	0.999111	ER/SR	0.000888889	unknown	1	DL candidate	NA	NA
P26885	ER/SR	ER/SR	1	1	1	0	0	0	ER/SR	1	ER/SR	NA	unknown	FKBP2 FKBP13	Peptidyl-prolyl cis-trans isomerase FKBP2 (PPIase FKBP2) (EC 5.2.1.8) (13 kDa FK506-binding protein) (13 kDa FKBP) (FKBP-13) (FK506-binding protein 2) (FKBP-2) (Immunophilin FKBP13) (Rotamase)
P27105	unknown	LYSOSOME/JUNCTION	0.997027	0.991967	0.999336	NA	1	0.528444	LYSOSOME/JUNCTION	0.471556	unknown	1	DL candidate	STOM BND7 EPB72	Stomatin (Erythrocyte band 7 integral membrane protein) (Erythrocyte membrane protein band 7.2) (Protein 7.2b)
P27144	MITOCHONDRION	MITOCHONDRION	1	1	1	0	0	0	MITOCHONDRION	1	MITOCHONDRION	NA	unknown	AK4 AK3 AK3L1	Adenylate kinase 4, mitochondrial (AK 4) (EC 2.7.4.10) (EC 2.7.4.6) (Adenylate kinase 3-like) (GTP:AMP phosphotransferase AK4)
P27144_H	unknown	MITOCHONDRION	1	1	1	NA	1	0	MITOCHONDRION	1	MITOCHONDRION	1	DL candidate	NA	NA
P27348	unknown	xSARCOPLASM	1	1	1	NA	0	0	xSARCOPLASM	1	xSARCOPLASM	NA	unknown	YWHAQ	14-3-3 protein theta (14-3-3 protein T-cell) (14-3-3 protein tau) (Protein HS1)
P27348_H	unknown	xSARCOPLASM	0.999988	0.999974	0.999996	NA	0	0	xSARCOPLASM	1	xSARCOPLASM	NA	unknown	NA	NA
P27361	unknown	CYTOSOL	0.895888	0.815409	0.950172	NA	0.1	0	unknown	1	unknown	NA	unknown	MAPK3 ERK1 PRKM3	Mitogen-activated protein kinase 3 (MAP kinase 3) (MAPK 3) (EC 2.7.11.24) (ERT2) (Extracellular signal-regulated kinase 1) (ERK-1) (Insulin-stimulated MAP2 kinase) (MAP kinase isoform p44) (p44-MAPK) (Microtubule-associated protein 2 kinase) (p44-ERK1)
P27635	yRIBOSOME_LARGE	yRIBOSOME_LARGE	1	1	1	0	0	0	yRIBOSOME_LARGE	1	yRIBOSOME_LARGE	NA	unknown	RPL10 DXS648E QM	Large ribosomal subunit protein uL16 (60S ribosomal protein L10) (Laminin receptor homolog) (Protein QM) (Ribosomal protein L10) (Tumor suppressor QM)
P27635_H	unknown	LYSOSOME/JUNCTION	0.999538	1	1	NA	0.992	0	LYSOSOME/JUNCTION	1	LYSOSOME/JUNCTION	1	DL candidate	NA	NA
P27694	unknown	CYTOSOL	0.960573	0.932147	0.979648	NA	0.028	0	CYTOSOL	1	CYTOSOL	NA	unknown	RPA1 REPA1 RPA70	Replication protein A 70 kDa DNA-binding subunit (RP-A p70) (Replication factor A protein 1) (RF-A protein 1) (Single-stranded DNA-binding protein) [Cleaved into: Replication protein A 70 kDa DNA-binding subunit, N-terminally processed]
P27695	unknown	GA	1	1	1	NA	1	0	GA	1	GA	1	DL candidate	APEX1 APE APE1 APEX APX HAP1 REF1	DNA-(apurinic or apyrimidinic site) endonuclease (EC 3.1.11.2) (APEX nuclease) (APEN) (Apurinic-apyrimidinic endonuclease 1) (AP endonuclease 1) (APE-1) (REF-1) (Redox factor-1) [Cleaved into: DNA-(apurinic or apyrimidinic site) endonuclease, mitochondrial]
P27695_H	unknown	GA	0.9992	0.997981	0.99978	NA	1	0.02	GA	0.98	GA	1	DL candidate	NA	NA
P27708	unknown	RIBOSOME_SMALL	1	1	1	NA	0	0	RIBOSOME_SMALL	1	RIBOSOME_SMALL	NA	unknown	CAD	CAD protein [Includes: Glutamine-dependent carbamoyl-phosphate synthase (EC 6.3.5.5); Aspartate carbamoyltransferase (EC 2.1.3.2); Dihydroorotase (EC 3.5.2.3)]
P27797	ER/SR	ER/SR	1	1	1	0	0	0	ER/SR	1	ER/SR	NA	unknown	CALR CRTC	Calreticulin (CRP55) (Calregulin) (Endoplasmic reticulum resident protein 60) (ERp60) (HACBP) (grp60)
P27797_H	unknown	ER/SR	1	1	1	NA	0	0	ER/SR	1	ER/SR	NA	unknown	NA	NA
P27816	unknown	yRIBOSOME_LARGE	1	0.999999	1	NA	1	0	yRIBOSOME_LARGE	1	yRIBOSOME_LARGE	1	DL candidate	MAP4	Microtubule-associated protein 4 (MAP-4)
P27816	unknown	yRIBOSOME_LARGE	1	0.999999	1	NA	1	0	yRIBOSOME_LARGE	1	yRIBOSOME_LARGE	1	DL candidate	MAP4	Microtubule-associated protein 4 (MAP-4)
P27816-5	unknown	yRIBOSOME_LARGE	0.976492	0.919263	0.99732	NA	1	0	yRIBOSOME_LARGE	1	yRIBOSOME_LARGE	1	DL candidate	NA	NA
P27816_H	unknown	yRIBOSOME_LARGE	0.999998	0.99999	1	NA	1	0	yRIBOSOME_LARGE	1	yRIBOSOME_LARGE	1	DL candidate	NA	NA
P27824	ER/SR	ER/SR	1	1	1	0	0	0	ER/SR	1	ER/SR	NA	unknown	CANX	Calnexin (IP90) (Major histocompatibility complex class I antigen-binding protein p88) (p90)
P27824_H	unknown	ER/SR	1	1	1	NA	0	0	ER/SR	1	ER/SR	NA	unknown	NA	NA
P28066	unknown	PROTEASOME	1	1	1	NA	0	0	PROTEASOME	1	PROTEASOME	NA	unknown	PSMA5	Proteasome subunit alpha type-5 (Macropain zeta chain) (Multicatalytic endopeptidase complex zeta chain) (Proteasome zeta chain)
P28066_H	unknown	PROTEASOME	1	1	1	NA	0	0	PROTEASOME	1	PROTEASOME	NA	unknown	NA	NA
P28070	PROTEASOME	PROTEASOME	1	1	1	0	0	0	PROTEASOME	1	PROTEASOME	NA	unknown	PSMB4 PROS26	Proteasome subunit beta type-4 (26 kDa prosomal protein) (HsBPROS26) (PROS-26) (Macropain beta chain) (Multicatalytic endopeptidase complex beta chain) (Proteasome beta chain) (Proteasome chain 3) (HsN3)
P28070_H	unknown	PROTEASOME	1	1	1	NA	0	0	PROTEASOME	1	PROTEASOME	NA	unknown	NA	NA
P28072	PROTEASOME	PROTEASOME	1	1	1	0	0	0	PROTEASOME	1	PROTEASOME	NA	unknown	PSMB6 LMPY Y	Proteasome subunit beta type-6 (EC 3.4.25.1) (Macropain delta chain) (Multicatalytic endopeptidase complex delta chain) (Proteasome delta chain) (Proteasome subunit Y)
P28072_H	unknown	PROTEASOME	1	1	1	NA	0	0	PROTEASOME	1	PROTEASOME	NA	unknown	NA	NA
P28074	PROTEASOME	PROTEASOME	1	1	1	0	0	0	PROTEASOME	1	PROTEASOME	NA	unknown	PSMB5 LMPX MB1 X	Proteasome subunit beta type-5 (EC 3.4.25.1) (Macropain epsilon chain) (Multicatalytic endopeptidase complex epsilon chain) (Proteasome chain 6) (Proteasome epsilon chain) (Proteasome subunit MB1) (Proteasome subunit X)
P28074_H	unknown	RIBOSOME_SMALL	0.867731	0.476654	0.992169	NA	0.212	0	unknown	1	unknown	NA	unknown	NA	NA
P28161	unknown	ER/SR	1	1	1	NA	1	0.0413333	ER/SR	0.958667	ER/SR	1	DL candidate	GSTM2 GST4	Glutathione S-transferase Mu 2 (EC 2.5.1.18) (GST class-mu 2) (GSTM2-2)
P28161_H	unknown	ER/SR	1	1	1	NA	1	0.0226667	ER/SR	0.977333	ER/SR	1	DL candidate	NA	NA
P28288	PEROXISOME	PEROXISOME	1	1	1	0	0	0	PEROXISOME	1	PEROXISOME	NA	unknown	ABCD3 PMP70 PXMP1	ATP-binding cassette sub-family D member 3 (EC 3.1.2.-) (EC 7.6.2.-) (70 kDa peroxisomal membrane protein) (PMP70)
P28288_H	unknown	PEROXISOME	1	1	1	NA	0	0	PEROXISOME	1	PEROXISOME	NA	unknown	NA	NA
P28289	unknown	LYSOSOME/JUNCTION	0.999548	0.999056	0.999827	NA	0.004	0.000444444	LYSOSOME/JUNCTION	0.999556	LYSOSOME/JUNCTION	NA	unknown	TMOD1 D9S57E TMOD	Tropomodulin-1 (Erythrocyte tropomodulin) (E-Tmod)
P28289_H	unknown	LYSOSOME/JUNCTION	0.999985	0.999965	0.999995	NA	0	0.000888889	LYSOSOME/JUNCTION	0.999111	LYSOSOME/JUNCTION	NA	unknown	NA	NA
P28331	unknown	MITOCHONDRION	1	1	1	NA	0	0	MITOCHONDRION	1	MITOCHONDRION	NA	unknown	NDUFS1	NADH-ubiquinone oxidoreductase 75 kDa subunit, mitochondrial (EC 7.1.1.2) (Complex I-75kD) (CI-75kD)
P28331_H	unknown	MITOCHONDRION	1	1	1	NA	0	0	MITOCHONDRION	1	MITOCHONDRION	NA	unknown	NA	NA
P28370_H	unknown	yRIBOSOME_LARGE	0.99381	0.982839	0.998717	NA	0.012	0	yRIBOSOME_LARGE	1	yRIBOSOME_LARGE	NA	unknown	NA	NA
P28482	unknown	CYTOSOL	0.998659	0.995131	0.999855	NA	0	1	CYTOSOL	0	unknown	NA	unknown	MAPK1 ERK2 PRKM1 PRKM2	Mitogen-activated protein kinase 1 (MAP kinase 1) (MAPK 1) (EC 2.7.11.24) (ERT1) (Extracellular signal-regulated kinase 2) (ERK-2) (MAP kinase isoform p42) (p42-MAPK) (Mitogen-activated protein kinase 2) (MAP kinase 2) (MAPK 2)
P28482_H	unknown	CYTOSOL	1	1	1	NA	0	0	CYTOSOL	1	CYTOSOL	NA	unknown	NA	NA
P28676	unknown	CYTOSOL	0.999987	0.999967	0.999997	NA	1	0	CYTOSOL	1	CYTOSOL	1	DL candidate	GCA GCL	Grancalcin
P28676_H	unknown	CYTOSOL	0.939048	0.341523	0.997721	NA	0.992	0.994222	CYTOSOL	0.00577778	unknown	1	DL candidate	NA	NA
P28838	unknown	CYTOSOL	0.999847	0.999695	0.999932	NA	0	0	CYTOSOL	1	CYTOSOL	NA	unknown	LAP3 LAPEP PEPS	Cytosol aminopeptidase (EC 3.4.11.1) (Cysteinylglycine-S-conjugate dipeptidase) (EC 3.4.13.23) (Leucine aminopeptidase 3) (LAP-3) (Leucyl aminopeptidase) (Peptidase S) (Proline aminopeptidase) (EC 3.4.11.5) (Prolyl aminopeptidase)
P28838_H	unknown	CYTOSOL	0.999765	0.99954	0.999893	NA	0	0	CYTOSOL	1	CYTOSOL	NA	unknown	NA	NA
P29144	unknown	NUCLEUS	1	1	1	NA	0.008	1	NUCLEUS	0	unknown	NA	unknown	TPP2	Tripeptidyl-peptidase 2 (TPP-2) (EC 3.4.14.10) (Tripeptidyl aminopeptidase) (Tripeptidyl-peptidase II) (TPP-II)
P29144_H	unknown	NUCLEUS	1	1	1	NA	0	0.000888889	NUCLEUS	0.999111	NUCLEUS	NA	unknown	NA	NA
P29218	CYTOSOL	CYTOSOL	1	1	1	0	0	0	CYTOSOL	1	CYTOSOL	NA	unknown	IMPA1 IMPA	Inositol monophosphatase 1 (IMP 1) (IMPase 1) (EC 3.1.3.25) (D-galactose 1-phosphate phosphatase) (EC 3.1.3.94) (Inositol-1(or 4)-monophosphatase 1) (Lithium-sensitive myo-inositol monophosphatase A1)
P29218_H	unknown	CYTOSOL	0.99993	0.999861	0.999969	NA	0	0	CYTOSOL	1	CYTOSOL	NA	unknown	NA	NA
P29317	unknown	PM/SARCOLEMMA	1	1	1	NA	0	0	PM/SARCOLEMMA	1	PM/SARCOLEMMA	NA	unknown	EPHA2 ECK	Ephrin type-A receptor 2 (EC 2.7.10.1) (Epithelial cell kinase) (Tyrosine-protein kinase receptor ECK)
P29317_H	unknown	PM/SARCOLEMMA	0.999997	0.999974	1	NA	0.988	0	PM/SARCOLEMMA	1	PM/SARCOLEMMA	1	DL candidate	NA	NA
P29373	unknown	xSARCOPLASM	1	1	1	NA	0	0	xSARCOPLASM	1	xSARCOPLASM	NA	unknown	CRABP2	Cellular retinoic acid-binding protein 2 (Cellular retinoic acid-binding protein II) (CRABP-II)
P29373_H	unknown	xSARCOPLASM	0.997405	0.994949	0.999128	NA	0	0	xSARCOPLASM	1	xSARCOPLASM	NA	unknown	NA	NA
P29536	unknown	GA	1	1	1	NA	1	0.000444444	GA	0.999556	GA	1	DL candidate	LMOD1	Leiomodin-1 (64 kDa autoantigen 1D) (64 kDa autoantigen 1D3) (64 kDa autoantigen D1) (Leiomodin, muscle form) (Smooth muscle leiomodin) (SM-Lmod) (Thyroid-associated ophthalmopathy autoantigen)
P29536_H	unknown	GA	0.995021	0.986511	0.998907	NA	1	0.432	GA	0.568	GA	1	DL candidate	NA	NA
P29692	unknown	GA	1	1	1	NA	1	0.00755556	GA	0.992444	GA	1	DL candidate	EEF1D EF1D	Elongation factor 1-delta (EF-1-delta) (Antigen NY-CO-4)
P29692	unknown	GA	1	1	1	NA	1	0.00755556	GA	0.992444	GA	1	DL candidate	EEF1D EF1D	Elongation factor 1-delta (EF-1-delta) (Antigen NY-CO-4)
P29692-3	unknown	GA	0.806898	0.41364	0.984961	NA	1	0.0391111	unknown	0.960889	unknown	1	DL candidate	NA	NA
P29966	unknown	GA	0.978727	0.949886	0.992736	NA	0.992	0	GA	1	GA	1	DL candidate	MARCKS MACS PRKCSL	Myristoylated alanine-rich C-kinase substrate (MARCKS) (Protein kinase C substrate, 80 kDa protein, light chain) (80K-L protein) (PKCSL)
P29966_H	unknown	ER/SR	0.760637	0.556385	0.900286	NA	0.232	0.0168889	unknown	0.983111	unknown	NA	unknown	NA	NA
P29992	unknown	PM/SARCOLEMMA	0.535095	0.252996	0.804939	NA	0.504	0.00533333	unknown	0.994667	unknown	NA	unknown	GNA11 GA11	Guanine nucleotide-binding protein subunit alpha-11 (G alpha-11) (G-protein subunit alpha-11) (Guanine nucleotide-binding protein G(y) subunit alpha)
P29992_H	unknown	PM/SARCOLEMMA	1	1	1	NA	0.512	0	PM/SARCOLEMMA	1	PM/SARCOLEMMA	NA	unknown	NA	NA
P30038	MITOCHONDRION	MITOCHONDRION	1	1	1	0	0	0	MITOCHONDRION	1	MITOCHONDRION	NA	unknown	ALDH4A1 ALDH4 P5CDH	Delta-1-pyrroline-5-carboxylate dehydrogenase, mitochondrial (P5C dehydrogenase) (EC 1.2.1.88) (Aldehyde dehydrogenase family 4 member A1) (L-glutamate gamma-semialdehyde dehydrogenase)
P30038_H	unknown	MITOCHONDRION	1	1	1	NA	0	0	MITOCHONDRION	1	MITOCHONDRION	NA	unknown	NA	NA
P30040	ER/SR	ER/SR	1	1	1	0	0	0	ER/SR	1	ER/SR	NA	unknown	ERP29 C12orf8 ERP28	Endoplasmic reticulum resident protein 29 (ERp29) (Endoplasmic reticulum resident protein 28) (ERp28) (Endoplasmic reticulum resident protein 31) (ERp31)
P30040_H	unknown	ER/SR	1	0.999999	1	NA	0	0	ER/SR	1	ER/SR	NA	unknown	NA	NA
P30041	unknown	xSARCOPLASM	1	1	1	NA	0	0	xSARCOPLASM	1	xSARCOPLASM	NA	unknown	PRDX6 AOP2 KIAA0106	Peroxiredoxin-6 (EC 1.11.1.27) (1-Cys peroxiredoxin) (1-Cys PRX) (24 kDa protein) (Acidic calcium-independent phospholipase A2) (aiPLA2) (EC 3.1.1.4) (Antioxidant protein 2) (Glutathione-dependent peroxiredoxin) (Liver 2D page spot 40) (Lysophosphatidylcholine acyltransferase 5) (LPC acyltransferase 5) (LPCAT-5) (Lyso-PC acyltransferase 5) (EC 2.3.1.23) (Non-selenium glutathione peroxidase) (NSGP…
P30041_H	unknown	xSARCOPLASM	1	1	1	NA	0	0	xSARCOPLASM	1	xSARCOPLASM	NA	unknown	NA	NA
P30043	unknown	CYTOSOL	0.999503	0.998975	0.999789	NA	0	0	CYTOSOL	1	CYTOSOL	NA	unknown	BLVRB FLR	Flavin reductase (NADPH) (FR) (EC 1.5.1.30) (Biliverdin reductase B) (BVR-B) (EC 1.3.1.24) (Biliverdin-IX beta-reductase) (Green heme-binding protein) (GHBP) (NADPH-dependent diaphorase) (NADPH-flavin reductase) (FLR)
P30043_H	unknown	CYTOSOL	1	1	1	NA	0	0	CYTOSOL	1	CYTOSOL	NA	unknown	NA	NA
P30044	unknown	LYSOSOME/JUNCTION	0.962728	0.863882	0.993683	NA	0.136	0.995111	LYSOSOME/JUNCTION	0.00488889	unknown	NA	unknown	PRDX5 ACR1 SBBI10	Peroxiredoxin-5, mitochondrial (EC 1.11.1.24) (Alu corepressor 1) (Antioxidant enzyme B166) (AOEB166) (Liver tissue 2D-page spot 71B) (PLP) (Peroxiredoxin V) (Prx-V) (Peroxisomal antioxidant enzyme) (TPx type VI) (Thioredoxin peroxidase PMP20) (Thioredoxin-dependent peroxiredoxin 5)
P30044_H	unknown	PM/SARCOLEMMA	0.994724	0.981342	0.999232	NA	1	0.963111	PM/SARCOLEMMA	0.0368889	unknown	1	DL candidate	NA	NA
P30046	unknown	ER/SR	1	1	1	NA	1	0	ER/SR	1	ER/SR	1	DL candidate	DDT	D-dopachrome decarboxylase (EC 4.1.1.84) (D-dopachrome tautomerase) (Phenylpyruvate tautomerase II)
P30048	unknown	MITOCHONDRION	1	1	1	NA	0	0	MITOCHONDRION	1	MITOCHONDRION	NA	unknown	PRDX3 AOP1	Thioredoxin-dependent peroxide reductase, mitochondrial (EC 1.11.1.24) (Antioxidant protein 1) (AOP-1) (HBC189) (Peroxiredoxin III) (Prx-III) (Peroxiredoxin-3) (Protein MER5 homolog) (Thioredoxin-dependent peroxiredoxin 3)
P30048_H	unknown	MITOCHONDRION	1	1	1	NA	0	0	MITOCHONDRION	1	MITOCHONDRION	NA	unknown	NA	NA
P30049	unknown	MITOCHONDRION	0.99956	0.997212	0.999996	NA	0.004	0.996	MITOCHONDRION	0.004	unknown	NA	unknown	ATP5F1D ATP5D	ATP synthase subunit delta, mitochondrial (ATP synthase F1 subunit delta) (F-ATPase delta subunit)
P30049_H	unknown	MITOCHONDRION	0.979324	0.867497	0.999723	NA	0.024	0.989333	MITOCHONDRION	0.0106667	unknown	NA	unknown	NA	NA
P30050	yRIBOSOME_LARGE	yRIBOSOME_LARGE	1	1	1	0	0	0	yRIBOSOME_LARGE	1	yRIBOSOME_LARGE	NA	unknown	RPL12	Large ribosomal subunit protein uL11 (60S ribosomal protein L12)
P30050_H	unknown	yRIBOSOME_LARGE	1	1	1	NA	0	0	yRIBOSOME_LARGE	1	yRIBOSOME_LARGE	NA	unknown	NA	NA
P30084	MITOCHONDRION	MITOCHONDRION	1	1	1	0	0	0	MITOCHONDRION	1	MITOCHONDRION	NA	unknown	ECHS1	Enoyl-CoA hydratase, mitochondrial (mECH) (mECH1) (EC 4.2.1.17) (EC 5.3.3.8) (Enoyl-CoA hydratase 1) (ECHS1) (Short-chain enoyl-CoA hydratase) (SCEH)
P30084_H	unknown	MITOCHONDRION	1	1	1	NA	0	0	MITOCHONDRION	1	MITOCHONDRION	NA	unknown	NA	NA
P30085	unknown	xSARCOPLASM	0.999998	0.999995	0.999999	NA	0	0	xSARCOPLASM	1	xSARCOPLASM	NA	unknown	CMPK1 CMK CMPK UCK UMK UMPK	UMP-CMP kinase (EC 2.7.4.14) (Deoxycytidylate kinase) (CK) (dCMP kinase) (Nucleoside-diphosphate kinase) (EC 2.7.4.6) (Uridine monophosphate/cytidine monophosphate kinase) (UMP/CMP kinase) (UMP/CMPK)
P30085_H	unknown	CYTOSOL	0.825812	0.541405	0.957586	NA	0.184	0.432889	unknown	0.567111	unknown	NA	unknown	NA	NA
P30086	unknown	xSARCOPLASM	1	1	1	NA	0	0	xSARCOPLASM	1	xSARCOPLASM	NA	unknown	PEBP1 PBP PEBP	Phosphatidylethanolamine-binding protein 1 (PEBP-1) (HCNPpp) (Neuropolypeptide h3) (Prostatic-binding protein) (Raf kinase inhibitor protein) (RKIP) [Cleaved into: Hippocampal cholinergic neurostimulating peptide (HCNP)]
P30086_H	unknown	xSARCOPLASM	1	0.999999	1	NA	0	0	xSARCOPLASM	1	xSARCOPLASM	NA	unknown	NA	NA
P30101	ER/SR	ER/SR	1	1	1	0	0	0	ER/SR	1	ER/SR	NA	unknown	PDIA3 ERP57 ERP60 GRP58	Protein disulfide-isomerase A3 (EC 5.3.4.1) (58 kDa glucose-regulated protein) (58 kDa microsomal protein) (p58) (Disulfide isomerase ER-60) (Endoplasmic reticulum resident protein 57) (ER protein 57) (ERp57) (Endoplasmic reticulum resident protein 60) (ER protein 60) (ERp60)
P30101_H	unknown	ER/SR	1	1	1	NA	0	0	ER/SR	1	ER/SR	NA	unknown	NA	NA
P30153	unknown	CYTOSOL	0.999979	0.99995	0.999993	NA	0	0	CYTOSOL	1	CYTOSOL	NA	unknown	PPP2R1A	Serine/threonine-protein phosphatase 2A 65 kDa regulatory subunit A alpha isoform (Medium tumor antigen-associated 61 kDa protein) (PP2A subunit A isoform PR65-alpha) (PP2A subunit A isoform R1-alpha)
P30153_H	unknown	CYTOSOL	1	0.999999	1	NA	0	0	CYTOSOL	1	CYTOSOL	NA	unknown	NA	NA
P30260_H	unknown	RIBOSOME_SMALL	1	1	1	NA	1	0	RIBOSOME_SMALL	1	RIBOSOME_SMALL	1	DL candidate	NA	NA
P30405	MITOCHONDRION	MITOCHONDRION	1	1	1	0	0	0	MITOCHONDRION	1	MITOCHONDRION	NA	unknown	PPIF CYP3	Peptidyl-prolyl cis-trans isomerase F, mitochondrial (PPIase F) (EC 5.2.1.8) (Cyclophilin D) (CyP-D) (CypD) (Cyclophilin F) (Mitochondrial cyclophilin) (CyP-M) (Rotamase F)
P30405_H	unknown	MITOCHONDRION	1	1	1	NA	0	0	MITOCHONDRION	1	MITOCHONDRION	NA	unknown	NA	NA
P30419	unknown	yRIBOSOME_LARGE	1	1	1	NA	0	0	yRIBOSOME_LARGE	1	yRIBOSOME_LARGE	NA	unknown	NMT1 NMT	Glycylpeptide N-tetradecanoyltransferase 1 (EC 2.3.1.97) (Myristoyl-CoA:protein N-myristoyltransferase 1) (HsNMT1) (NMT 1) (Type I N-myristoyltransferase) (Peptide N-myristoyltransferase 1) (Protein-lysine myristoyltransferase NMT1) (EC 2.3.1.-)
P30419_H	unknown	yRIBOSOME_LARGE	1	1	1	NA	0	0	yRIBOSOME_LARGE	1	yRIBOSOME_LARGE	NA	unknown	NA	NA
P30519	unknown	ER/SR	1	1	1	NA	0	0	ER/SR	1	ER/SR	NA	unknown	HMOX2 HO2	Heme oxygenase 2 (HO-2) (EC 1.14.14.18) [Cleaved into: Heme oxygenase 2 soluble form]
P30519_H	unknown	ER/SR	1	1	1	NA	0	0	ER/SR	1	ER/SR	NA	unknown	NA	NA
P30520	unknown	CYTOSOL	0.997176	0.994644	0.998776	NA	0.004	0	CYTOSOL	1	CYTOSOL	NA	unknown	ADSS2 ADSS	Adenylosuccinate synthetase isozyme 2 (AMPSase 2) (AdSS 2) (EC 6.3.4.4) (Adenylosuccinate synthetase, acidic isozyme) (Adenylosuccinate synthetase, liver isozyme) (L-type adenylosuccinate synthetase) (IMP--aspartate ligase 2)
P30520_H	unknown	GA	0.749449	0.553808	0.885823	NA	1	0.00755556	unknown	0.992444	unknown	1	DL candidate	NA	NA
P30533	unknown	ER/SR	1	1	1	NA	0	0	ER/SR	1	ER/SR	NA	unknown	LRPAP1 A2MRAP	Alpha-2-macroglobulin receptor-associated protein (Alpha-2-MRAP) (Low density lipoprotein receptor-related protein-associated protein 1) (RAP)
P30533_H	unknown	ER/SR	1	1	1	NA	0	0	ER/SR	1	ER/SR	NA	unknown	NA	NA
P30566	unknown	CYTOSOL	1	1	1	NA	0	0	CYTOSOL	1	CYTOSOL	NA	unknown	ADSL AMPS	Adenylosuccinate lyase (ADSL) (ASL) (EC 4.3.2.2) (Adenylosuccinase) (ASase)
P30566_H	unknown	CYTOSOL	0.999339	0.998672	0.999728	NA	0	0	CYTOSOL	1	CYTOSOL	NA	unknown	NA	NA
P30622_H	unknown	GA	0.999999	0.999999	1	NA	1	0	GA	1	GA	1	DL candidate	NA	NA
P30626	unknown	CYTOSOL	1	0.999999	1	NA	0.988	0	CYTOSOL	1	CYTOSOL	1	DL candidate	SRI	Sorcin (22 kDa protein) (CP-22) (CP22) (V19)
P30626_H	unknown	CYTOSOL	0.999998	0.999996	0.999999	NA	0.008	0	CYTOSOL	1	CYTOSOL	NA	unknown	NA	NA
P30711	CYTOSOL	CYTOSOL	1	1	1	0	0	0	CYTOSOL	1	CYTOSOL	NA	unknown	GSTT1	Glutathione S-transferase theta-1 (EC 2.5.1.18) (GST class-theta-1) (Glutathione transferase T1-1)
P30740	CYTOSOL	CYTOSOL	1	1	1	0	0	0	CYTOSOL	1	CYTOSOL	NA	unknown	SERPINB1 ELANH2 MNEI PI2	Leukocyte elastase inhibitor (LEI) (Monocyte/neutrophil elastase inhibitor) (EI) (M/NEI) (Peptidase inhibitor 2) (PI-2) (Serpin B1)
P30825_H	unknown	PM/SARCOLEMMA	0.999821	0.997862	1	NA	1	0.00266667	PM/SARCOLEMMA	0.997333	PM/SARCOLEMMA	1	DL candidate	NA	NA
P30837	MITOCHONDRION	MITOCHONDRION	1	1	1	0	0	0	MITOCHONDRION	1	MITOCHONDRION	NA	unknown	ALDH1B1 ALDH5 ALDHX	Aldehyde dehydrogenase X, mitochondrial (EC 1.2.1.3) (Aldehyde dehydrogenase 5) (Aldehyde dehydrogenase family 1 member B1)
P30837_H	unknown	MITOCHONDRION	1	0.999999	1	NA	0	0.120889	MITOCHONDRION	0.879111	MITOCHONDRION	NA	unknown	NA	NA
P30876	unknown	GA	0.941079	0.819771	0.999372	NA	0.932	0.410222	GA	0.589778	GA	NA	unknown	POLR2B	DNA-directed RNA polymerase II subunit RPB2 (EC 2.7.7.6) (DNA-directed RNA polymerase II 140 kDa polypeptide) (DNA-directed RNA polymerase II subunit B) (RNA polymerase II subunit 2) (RNA polymerase II subunit B2)
P30876_H	unknown	GA	1	1	1	NA	1	0	GA	1	GA	1	DL candidate	NA	NA
P31040	MITOCHONDRION	MITOCHONDRION	1	1	1	0	0	0	MITOCHONDRION	1	MITOCHONDRION	NA	unknown	SDHA SDH2 SDHF	Succinate dehydrogenase [ubiquinone] flavoprotein subunit, mitochondrial (EC 1.3.5.1) (Flavoprotein subunit of complex II) (Fp)
P31040_H	unknown	MITOCHONDRION	1	1	1	NA	0	0	MITOCHONDRION	1	MITOCHONDRION	NA	unknown	NA	NA
P31150	unknown	CYTOSOL	1	1	1	NA	0	0	CYTOSOL	1	CYTOSOL	NA	unknown	GDI1 GDIL OPHN2 RABGDIA XAP4	Rab GDP dissociation inhibitor alpha (Rab GDI alpha) (Guanosine diphosphate dissociation inhibitor 1) (GDI-1) (Oligophrenin-2) (Protein XAP-4)
P31150_H	unknown	CYTOSOL	1	0.999999	1	NA	0	0	CYTOSOL	1	CYTOSOL	NA	unknown	NA	NA
P31153	CYTOSOL	CYTOSOL	1	1	1	0	0	0	CYTOSOL	1	CYTOSOL	NA	unknown	MAT2A AMS2 MATA2	S-adenosylmethionine synthase isoform type-2 (AdoMet synthase 2) (EC 2.5.1.6) (Methionine adenosyltransferase 2) (MAT 2) (Methionine adenosyltransferase II) (MAT-II)
P31153_H	unknown	GA	0.888998	0.800585	0.945881	NA	0.868	0	unknown	1	unknown	NA	unknown	NA	NA
P31323	unknown	GA	0.999985	0.999967	0.999994	NA	1	0	GA	1	GA	1	DL candidate	PRKAR2B	cAMP-dependent protein kinase type II-beta regulatory subunit
P31483	unknown	NUCLEUS	0.998144	0.99419	0.999943	NA	1	0	NUCLEUS	1	NUCLEUS	1	DL candidate	TIA1	Cytotoxic granule associated RNA binding protein TIA1 (Nucleolysin TIA-1 isoform p40) (RNA-binding protein TIA-1) (T-cell-restricted intracellular antigen-1) (TIA-1) (p40-TIA-1)
P31689	unknown	GA	1	1	1	NA	1	0.210222	GA	0.789778	GA	1	DL candidate	DNAJA1 DNAJ2 HDJ2 HSJ2 HSPF4	DnaJ homolog subfamily A member 1 (DnaJ protein homolog 2) (HSDJ) (Heat shock 40 kDa protein 4) (Heat shock protein J2) (HSJ-2) (Human DnaJ protein 2) (hDj-2)
P31689_H	unknown	GA	0.985663	0.963978	0.995882	NA	0.988	0.000444444	GA	0.999556	GA	1	DL candidate	NA	NA
P31749	unknown	CYTOSOL	0.999951	0.9999	0.999979	NA	0	0	CYTOSOL	1	CYTOSOL	NA	unknown	AKT1 PKB RAC	RAC-alpha serine/threonine-protein kinase (EC 2.7.11.1) (Protein kinase B) (PKB) (Protein kinase B alpha) (PKB alpha) (Proto-oncogene c-Akt) (RAC-PK-alpha)
P31930	MITOCHONDRION	MITOCHONDRION	1	1	1	0	0	0	MITOCHONDRION	1	MITOCHONDRION	NA	unknown	UQCRC1	Cytochrome b-c1 complex subunit 1, mitochondrial (Complex III subunit 1) (Core protein I) (Ubiquinol-cytochrome-c reductase complex core protein 1)
P31930_H	unknown	MITOCHONDRION	0.999993	0.999981	0.999998	NA	0	0	MITOCHONDRION	1	MITOCHONDRION	NA	unknown	NA	NA
P31937	MITOCHONDRION	MITOCHONDRION	1	1	1	0	0	0	MITOCHONDRION	1	MITOCHONDRION	NA	unknown	HIBADH	3-hydroxyisobutyrate dehydrogenase, mitochondrial (HIBADH) (EC 1.1.1.31)
P31937_H	unknown	MITOCHONDRION	1	1	1	NA	0	0	MITOCHONDRION	1	MITOCHONDRION	NA	unknown	NA	NA
P31939	unknown	xSARCOPLASM	0.959585	0.883442	0.99903	NA	0.568	0	xSARCOPLASM	1	xSARCOPLASM	NA	unknown	ATIC PURH OK/SW-cl.86	Bifunctional purine biosynthesis protein ATIC (AICAR transformylase/inosine monophosphate cyclohydrolase) (ATIC) [Cleaved into: Bifunctional purine biosynthesis protein ATIC, N-terminally processed] [Includes: Phosphoribosylaminoimidazolecarboxamide formyltransferase (EC 2.1.2.3) (5-aminoimidazole-4-carboxamide ribonucleotide formyltransferase) (AICAR formyltransferase) (AICAR transformylase); In…
P31939_H	unknown	CYTOSOL	0.999999	0.999999	1	NA	0	0	CYTOSOL	1	CYTOSOL	NA	unknown	NA	NA
P31942	unknown	NUCLEUS	1	1	1	NA	1	0	NUCLEUS	1	NUCLEUS	1	DL candidate	HNRNPH3 HNRPH3	Heterogeneous nuclear ribonucleoprotein H3 (hnRNP H3) (Heterogeneous nuclear ribonucleoprotein 2H9) (hnRNP 2H9)
P31942_H	unknown	NUCLEUS	1	1	1	NA	1	0	NUCLEUS	1	NUCLEUS	1	DL candidate	NA	NA
P31943	unknown	NUCLEUS	0.99982	0.999394	0.999972	NA	1	0	NUCLEUS	1	NUCLEUS	1	DL candidate	HNRNPH1 HNRPH HNRPH1	Heterogeneous nuclear ribonucleoprotein H (hnRNP H) [Cleaved into: Heterogeneous nuclear ribonucleoprotein H, N-terminally processed]
P31943_H	unknown	NUCLEUS	0.770064	0.475981	0.94125	NA	0.78	0	unknown	1	unknown	NA	unknown	NA	NA
P31946	unknown	xSARCOPLASM	0.995335	0.990196	0.998149	NA	0.996	0	xSARCOPLASM	1	xSARCOPLASM	1	DL candidate	YWHAB	14-3-3 protein beta/alpha (Protein 1054) (Protein kinase C inhibitor protein 1) (KCIP-1) [Cleaved into: 14-3-3 protein beta/alpha, N-terminally processed]
P31946_H	unknown	xSARCOPLASM	0.96166	0.924559	0.984058	NA	0.948	0	xSARCOPLASM	1	xSARCOPLASM	NA	unknown	NA	NA
P31948	unknown	xSARCOPLASM	0.999998	0.999995	0.999999	NA	0	0	xSARCOPLASM	1	xSARCOPLASM	NA	unknown	STIP1	Stress-induced-phosphoprotein 1 (STI1) (Hsc70/Hsp90-organizing protein) (Hop) (Renal carcinoma antigen NY-REN-11) (Transformation-sensitive protein IEF SSP 3521)
P31948_H	unknown	CYTOSOL	0.993866	0.985926	0.998664	NA	0.988	0	CYTOSOL	1	CYTOSOL	1	DL candidate	NA	NA
P31949	unknown	xSARCOPLASM	1	1	1	NA	0	0	xSARCOPLASM	1	xSARCOPLASM	NA	unknown	S100A11 MLN70 S100C	Protein S100-A11 (Calgizzarin) (Metastatic lymph node gene 70 protein) (MLN 70) (Protein S100-C) (S100 calcium-binding protein A11) [Cleaved into: Protein S100-A11, N-terminally processed]
P32119	unknown	xSARCOPLASM	1	1	1	NA	0	0	xSARCOPLASM	1	xSARCOPLASM	NA	unknown	PRDX2 NKEFB TDPX1	Peroxiredoxin-2 (EC 1.11.1.24) (Natural killer cell-enhancing factor B) (NKEF-B) (PRP) (Thiol-specific antioxidant protein) (TSA) (Thioredoxin peroxidase 1) (Thioredoxin-dependent peroxide reductase 1) (Thioredoxin-dependent peroxiredoxin 2)
P32119_H	unknown	xSARCOPLASM	1	1	1	NA	0	0	xSARCOPLASM	1	xSARCOPLASM	NA	unknown	NA	NA
P32418	unknown	PM/SARCOLEMMA	0.992806	0.979149	0.998475	NA	0.996	0.000444444	PM/SARCOLEMMA	0.999556	PM/SARCOLEMMA	1	DL candidate	SLC8A1 CNC NCX1	Sodium/calcium exchanger 1 (Na(+)/Ca(2+)-exchange protein 1) (Solute carrier family 8 member 1)
P32418_H	unknown	PM/SARCOLEMMA	0.999114	0.997884	0.999697	NA	1	0	PM/SARCOLEMMA	1	PM/SARCOLEMMA	1	DL candidate	NA	NA
P32969	yRIBOSOME_LARGE	yRIBOSOME_LARGE	1	1	1	0	0	0	yRIBOSOME_LARGE	1	yRIBOSOME_LARGE	NA	unknown	RPL9 OK/SW-cl.103; RPL9P7; RPL9P8; RPL9P9	Large ribosomal subunit protein uL6 (60S ribosomal protein L9)
P32969_H	unknown	yRIBOSOME_LARGE	1	1	1	NA	0	0	yRIBOSOME_LARGE	1	yRIBOSOME_LARGE	NA	unknown	NA	NA
P33121	unknown	PM/SARCOLEMMA	0.956115	0.64235	0.996088	NA	1	0.0333333	PM/SARCOLEMMA	0.966667	PM/SARCOLEMMA	1	DL candidate	ACSL1 FACL1 FACL2 LACS LACS1 LACS2	Long-chain-fatty-acid--CoA ligase 1 (EC 6.2.1.3) (Acyl-CoA synthetase 1) (ACS1) (Arachidonate--CoA ligase) (EC 6.2.1.15) (Long-chain acyl-CoA synthetase 1) (LACS 1) (Long-chain acyl-CoA synthetase 2) (LACS 2) (Long-chain fatty acid-CoA ligase 2) (Palmitoyl-CoA ligase 1) (Palmitoyl-CoA ligase 2) (Phytanate--CoA ligase) (EC 6.2.1.24)
P33121_H	unknown	PM/SARCOLEMMA	0.999626	0.998878	0.999989	NA	1	0	PM/SARCOLEMMA	1	PM/SARCOLEMMA	1	DL candidate	NA	NA
P33176	unknown	CYTOSOL	1	0.999999	1	NA	0	0	CYTOSOL	1	CYTOSOL	NA	unknown	KIF5B KNS KNS1	Kinesin-1 heavy chain (Conventional kinesin heavy chain) (Ubiquitous kinesin heavy chain) (UKHC)
P33176_H	unknown	CYTOSOL	1	0.999999	1	NA	0	0	CYTOSOL	1	CYTOSOL	NA	unknown	NA	NA
P33240	NUCLEUS	NUCLEUS	1	1	1	0	0	0	NUCLEUS	1	NUCLEUS	NA	unknown	CSTF2	Cleavage stimulation factor subunit 2 (CF-1 64 kDa subunit) (Cleavage stimulation factor 64 kDa subunit) (CSTF 64 kDa subunit) (CstF-64)
P33897	unknown	ER/SR	0.962251	0.877277	0.992708	NA	0.028	0.747556	ER/SR	0.252444	unknown	NA	unknown	ABCD1 ALD	ATP-binding cassette sub-family D member 1 (EC 3.1.2.-) (EC 7.6.2.-) (Adrenoleukodystrophy protein) (ALDP)
P33897_H	unknown	ER/SR	0.909652	0.309052	1	NA	0.996	0.00488889	ER/SR	0.995111	ER/SR	1	DL candidate	NA	NA
P33991	unknown	CYTOSOL	0.996204	0.968172	0.999677	NA	0.004	0.000888889	CYTOSOL	0.999111	CYTOSOL	NA	unknown	MCM4 CDC21	DNA replication licensing factor MCM4 (EC 3.6.4.12) (CDC21 homolog) (P1-CDC21)
P33992	unknown	GA	1	0.999999	1	NA	1	0.0208889	GA	0.979111	GA	1	DL candidate	MCM5 CDC46	DNA replication licensing factor MCM5 (EC 3.6.4.12) (CDC46 homolog) (P1-CDC46)
P33993	unknown	CYTOSOL	0.938057	0.570777	0.988728	NA	0.036	0	CYTOSOL	1	CYTOSOL	NA	unknown	MCM7 CDC47 MCM2	DNA replication licensing factor MCM7 (EC 3.6.4.12) (CDC47 homolog) (P1.1-MCM3)
P34897	unknown	MITOCHONDRION	1	1	1	NA	0	0	MITOCHONDRION	1	MITOCHONDRION	NA	unknown	SHMT2	Serine hydroxymethyltransferase, mitochondrial (SHMT) (EC 2.1.2.1) (Glycine hydroxymethyltransferase) (Serine methylase)
P34897_H	unknown	MITOCHONDRION	1	1	1	NA	0	0	MITOCHONDRION	1	MITOCHONDRION	NA	unknown	NA	NA
P34913	unknown	CYTOSOL	0.999997	0.999994	0.999999	NA	0	0	CYTOSOL	1	CYTOSOL	NA	unknown	EPHX2	Bifunctional epoxide hydrolase 2 [Includes: Cytosolic epoxide hydrolase 2 (CEH) (EC 3.3.2.10) (Epoxide hydratase) (Soluble epoxide hydrolase) (SEH); Lipid-phosphate phosphatase (EC 3.1.3.76)]
P34932	CYTOSOL	CYTOSOL	1	1	1	0	0	0	CYTOSOL	1	CYTOSOL	NA	unknown	HSPA4 APG2	Heat shock 70 kDa protein 4 (HSP70RY) (Heat shock 70-related protein APG-2)
P34932_H	unknown	CYTOSOL	0.974784	0.948879	0.989974	NA	0.028	0	CYTOSOL	1	CYTOSOL	NA	unknown	NA	NA
P34949	CYTOSOL	CYTOSOL	1	1	1	0	0	0	CYTOSOL	1	CYTOSOL	NA	unknown	MPI PMI1	Mannose-6-phosphate isomerase (EC 5.3.1.8) (Phosphohexomutase) (Phosphomannose isomerase) (PMI)
P34949_H	unknown	GA	0.976595	0.950687	0.990671	NA	0.98	0	GA	1	GA	1	DL candidate	NA	NA
P35052_H	unknown	GA	0.999919	0.999823	0.999971	NA	1	0.000444444	GA	0.999556	GA	1	DL candidate	NA	NA
P35080	unknown	xSARCOPLASM	0.999963	0.999927	0.999984	NA	0	0	xSARCOPLASM	1	xSARCOPLASM	NA	unknown	PFN2	Profilin-2 (Profilin II)
P35080	unknown	xSARCOPLASM	0.999963	0.999927	0.999984	NA	0	0	xSARCOPLASM	1	xSARCOPLASM	NA	unknown	PFN2	Profilin-2 (Profilin II)
P35080-2	unknown	CYTOSOL	0.989834	0.968787	0.996901	NA	0.948	0	CYTOSOL	1	CYTOSOL	NA	unknown	NA	NA
P35080-2_H	unknown	GA	0.940273	0.842701	0.98949	NA	1	0.000444444	GA	0.999556	GA	1	DL candidate	NA	NA
P35221	PM/SARCOLEMMA	PM/SARCOLEMMA	1	1	1	0	0	0	PM/SARCOLEMMA	1	PM/SARCOLEMMA	NA	unknown	CTNNA1	Catenin alpha-1 (Alpha E-catenin) (Cadherin-associated protein) (Renal carcinoma antigen NY-REN-13)
P35221_H	unknown	PM/SARCOLEMMA	1	1	1	NA	1	0	PM/SARCOLEMMA	1	PM/SARCOLEMMA	1	DL candidate	NA	NA
P35222	PM/SARCOLEMMA	PM/SARCOLEMMA	1	1	1	0	0	0	PM/SARCOLEMMA	1	PM/SARCOLEMMA	NA	unknown	CTNNB1 CTNNB OK/SW-cl.35 PRO2286	Catenin beta-1 (Beta-catenin)
P35222_H	unknown	PM/SARCOLEMMA	1	1	1	NA	1	0	PM/SARCOLEMMA	1	PM/SARCOLEMMA	1	DL candidate	NA	NA
P35232	unknown	MITOCHONDRION	1	1	1	NA	0	0	MITOCHONDRION	1	MITOCHONDRION	NA	unknown	PHB1 PHB	Prohibitin 1
P35232_H	unknown	MITOCHONDRION	1	1	1	NA	0	0	MITOCHONDRION	1	MITOCHONDRION	NA	unknown	NA	NA
P35237	unknown	xSARCOPLASM	0.839336	0.703066	0.927903	NA	0.828	0	unknown	1	unknown	NA	unknown	SERPINB6 PI6 PTI	Serpin B6 (Cytoplasmic antiproteinase) (CAP) (Peptidase inhibitor 6) (PI-6) (Placental thrombin inhibitor)
P35237_H	unknown	CYTOSOL	0.999133	0.997519	0.999814	NA	0	0.000444444	CYTOSOL	0.999556	CYTOSOL	NA	unknown	NA	NA
P35241	unknown	PM/SARCOLEMMA	1	1	1	NA	1	0	PM/SARCOLEMMA	1	PM/SARCOLEMMA	1	DL candidate	RDX	Radixin
P35241_H	unknown	PM/SARCOLEMMA	1	1	1	NA	1	0	PM/SARCOLEMMA	1	PM/SARCOLEMMA	1	DL candidate	NA	NA
P35244	unknown	CYTOSOL	0.997613	0.994917	0.999052	NA	0.004	0	CYTOSOL	1	CYTOSOL	NA	unknown	RPA3 REPA3 RPA14	Replication protein A 14 kDa subunit (RP-A p14) (Replication factor A protein 3) (RF-A protein 3)
P35268	yRIBOSOME_LARGE	yRIBOSOME_LARGE	1	1	1	0	0	0	yRIBOSOME_LARGE	1	yRIBOSOME_LARGE	NA	unknown	RPL22	Large ribosomal subunit protein eL22 (60S ribosomal protein L22) (EBER-associated protein) (EAP) (Epstein-Barr virus small RNA-associated protein) (Heparin-binding protein HBp15)
P35268_H	unknown	yRIBOSOME_LARGE	1	1	1	NA	0	0	yRIBOSOME_LARGE	1	yRIBOSOME_LARGE	NA	unknown	NA	NA
P35269	unknown	CYTOSOL	0.998976	0.99802	0.999565	NA	0.004	0	CYTOSOL	1	CYTOSOL	NA	unknown	GTF2F1 RAP74	General transcription factor IIF subunit 1 (General transcription factor IIF 74 kDa subunit) (Transcription initiation factor IIF subunit alpha) (TFIIF-alpha) (Transcription initiation factor RAP74)
P35269_H	unknown	CYTOSOL	1	1	1	NA	0.028	0	CYTOSOL	1	CYTOSOL	NA	unknown	NA	NA
P35270	unknown	GA	0.669229	0.29915	0.920542	NA	0.324	0.997333	unknown	0.00266667	unknown	NA	unknown	SPR	Sepiapterin reductase (SPR) (EC 1.1.1.153)
P35270_H	unknown	GA	0.986042	0.955461	0.999989	NA	0.004	0.684	GA	0.316	unknown	NA	unknown	NA	NA
P35520	unknown	CYTOSOL	1	1	1	NA	0	0	CYTOSOL	1	CYTOSOL	NA	unknown	CBS	Cystathionine beta-synthase (EC 4.2.1.22) (Beta-thionase) (Serine sulfhydrase)
P35527	unknown	PROTEASOME	0.999982	0.999886	1	NA	1	1	PROTEASOME	0	unknown	1	DL candidate	KRT9	Keratin, type I cytoskeletal 9 (Cytokeratin-9) (CK-9) (Keratin-9) (K9)
P35556	unknown	ER/SR	0.998876	0.996481	0.999777	NA	0.008	0	ER/SR	1	ER/SR	NA	unknown	FBN2	Fibrillin-2 [Cleaved into: Placensin]
P35556_H	unknown	ER/SR	1	1	1	NA	0	0	ER/SR	1	ER/SR	NA	unknown	NA	NA
P35573	unknown	NUCLEUS	1	1	1	NA	1	0.999556	NUCLEUS	0.000444444	unknown	1	DL candidate	AGL GDE	Glycogen debranching enzyme (Glycogen debrancher) [Includes: 4-alpha-glucanotransferase (EC 2.4.1.25) (Oligo-1,4-1,4-glucantransferase); Amylo-alpha-1,6-glucosidase (Amylo-1,6-glucosidase) (EC 3.2.1.33) (Dextrin 6-alpha-D-glucosidase)]
P35573_H	unknown	NUCLEUS	1	1	1	NA	1	0	NUCLEUS	1	NUCLEUS	1	DL candidate	NA	NA
P35579	unknown	GA	1	0.999999	1	NA	1	0.00133333	GA	0.998667	GA	1	DL candidate	MYH9	Myosin-9 (Cellular myosin heavy chain, type A) (Myosin heavy chain 9) (Myosin heavy chain, non-muscle IIa) (Non-muscle myosin heavy chain A) (NMMHC-A) (Non-muscle myosin heavy chain IIa) (NMMHC II-a) (NMMHC-IIA)
P35579_H	unknown	GA	0.999996	0.99999	0.999998	NA	1	0	GA	1	GA	1	DL candidate	NA	NA
P35580	unknown	LYSOSOME/JUNCTION	0.999998	0.999992	1	NA	0.632	0	LYSOSOME/JUNCTION	1	LYSOSOME/JUNCTION	NA	unknown	MYH10	Myosin-10 (Cellular myosin heavy chain, type B) (Myosin heavy chain 10) (Myosin heavy chain, non-muscle IIb) (Non-muscle myosin heavy chain B) (NMMHC-B) (Non-muscle myosin heavy chain IIb) (NMMHC II-b) (NMMHC-IIB)
P35580_H	unknown	PM/SARCOLEMMA	0.81131	0.628792	0.925821	NA	0.232	0.110667	unknown	0.889333	unknown	NA	unknown	NA	NA
P35606	unknown	GA	0.660407	0.227415	0.97743	NA	0.796	0	unknown	1	unknown	NA	unknown	COPB2	Coatomer subunit beta' (Beta'-coat protein) (Beta'-COP) (p102)
P35606_H	unknown	GA	0.708173	0.129536	0.95177	NA	0.916	0	unknown	1	unknown	NA	unknown	NA	NA
P35609	unknown	xCHROMATIN/SARCOMERE	0.997405	0.987979	0.999878	NA	0.992	0	xCHROMATIN/SARCOMERE	1	xCHROMATIN/SARCOMERE	1	DL candidate	ACTN2	Alpha-actinin-2 (Alpha-actinin skeletal muscle isoform 2) (F-actin cross-linking protein)
P35609_H	unknown	LYSOSOME/JUNCTION	0.771612	0.410517	0.976752	NA	0.248	0	unknown	1	unknown	NA	unknown	NA	NA
P35611	unknown	PM/SARCOLEMMA	0.65308	0.410907	0.840572	NA	0.652	0.0786667	unknown	0.921333	unknown	NA	unknown	ADD1 ADDA	Alpha-adducin (Erythrocyte adducin subunit alpha)
P35611_H	unknown	GA	0.976177	0.941028	0.99874	NA	0.984	0.0293333	GA	0.970667	GA	1	DL candidate	NA	NA
P35612	unknown	PM/SARCOLEMMA	0.959565	0.91551	0.987555	NA	0.904	0.000888889	PM/SARCOLEMMA	0.999111	PM/SARCOLEMMA	NA	unknown	ADD2 ADDB	Beta-adducin (Erythrocyte adducin subunit beta)
P35612_H	unknown	GA	0.997235	0.977487	0.999818	NA	1	0.00266667	GA	0.997333	GA	1	DL candidate	NA	NA
P35613-2	unknown	MITOCHONDRION	0.988947	0.947225	0.999951	NA	0.492	0	MITOCHONDRION	1	MITOCHONDRION	NA	unknown	NA	NA
P35613-2_H	unknown	MITOCHONDRION	0.828006	0.612726	0.949106	NA	0.836	0.0151111	unknown	0.984889	unknown	NA	unknown	NA	NA
P35637	unknown	NUCLEUS	1	1	1	NA	0.004	0	NUCLEUS	1	NUCLEUS	NA	unknown	FUS TLS	RNA-binding protein FUS (75 kDa DNA-pairing protein) (Oncogene FUS) (Oncogene TLS) (POMp75) (Translocated in liposarcoma protein)
P35637_H	unknown	NUCLEUS	1	0.999999	1	NA	0	0	NUCLEUS	1	NUCLEUS	NA	unknown	NA	NA
P35658_H	unknown	GA	1	1	1	NA	0.968	0.000444444	GA	0.999556	GA	NA	unknown	NA	NA
P35749	unknown	LYSOSOME/JUNCTION	1	1	1	NA	1	0.737333	LYSOSOME/JUNCTION	0.262667	unknown	1	DL candidate	MYH11 KIAA0866	Myosin-11 (Myosin heavy chain 11) (Myosin heavy chain, smooth muscle isoform) (SMMHC)
P35754	unknown	CYTOSOL	0.999999	0.999997	1	NA	1	0	CYTOSOL	1	CYTOSOL	1	DL candidate	GLRX GRX	Glutaredoxin-1 (Thioltransferase-1) (TTase-1)
P35754_H	unknown	NUCLEUS	0.73405	0	0.999947	NA	1	0.861778	unknown	0.138222	unknown	1	DL candidate	NA	NA
P35813	unknown	CYTOSOL	1	1	1	NA	0	0	CYTOSOL	1	CYTOSOL	NA	unknown	PPM1A PPPM1A	Protein phosphatase 1A (EC 3.1.3.16) (Protein phosphatase 2C isoform alpha) (PP2C-alpha) (Protein phosphatase IA)
P35813_H	unknown	CYTOSOL	0.999955	0.999891	0.999987	NA	0	0	CYTOSOL	1	CYTOSOL	NA	unknown	NA	NA
P35908	unknown	LYSOSOME/JUNCTION	1	0.999999	1	NA	1	1	LYSOSOME/JUNCTION	0	unknown	1	DL candidate	KRT2 KRT2A KRT2E	Keratin, type II cytoskeletal 2 epidermal (Cytokeratin-2e) (CK-2e) (Epithelial keratin-2e) (Keratin-2 epidermis) (Keratin-2e) (K2e) (Type-II keratin Kb2)
P35914	unknown	PM/SARCOLEMMA	0.999959	0.999857	0.999993	NA	1	0.00222222	PM/SARCOLEMMA	0.997778	PM/SARCOLEMMA	1	DL candidate	HMGCL	Hydroxymethylglutaryl-CoA lyase, mitochondrial (HL) (HMG-CoA lyase) (EC 4.1.3.4) (3-hydroxy-3-methylglutarate-CoA lyase)
P35914_H	unknown	PM/SARCOLEMMA	1	0.999999	1	NA	1	0.000888889	PM/SARCOLEMMA	0.999111	PM/SARCOLEMMA	1	DL candidate	NA	NA
P35998	PROTEASOME	PROTEASOME	1	1	1	0	0	0	PROTEASOME	1	PROTEASOME	NA	unknown	PSMC2 MSS1	26S proteasome regulatory subunit 7 (26S proteasome AAA-ATPase subunit RPT1) (Proteasome 26S subunit ATPase 2)
P35998_H	unknown	PROTEASOME	1	1	1	NA	0	0	PROTEASOME	1	PROTEASOME	NA	unknown	NA	NA
P36404	unknown	CYTOSOL	0.662838	0.500329	0.802505	NA	0.332	0	unknown	1	unknown	NA	unknown	ARL2	ADP-ribosylation factor-like protein 2
P36405	unknown	CYTOSOL	0.998929	0.997584	0.999622	NA	0	0	CYTOSOL	1	CYTOSOL	NA	unknown	ARL3 ARFL3	ADP-ribosylation factor-like protein 3
P36405_H	unknown	CYTOSOL	0.994459	0.979384	1	NA	0.996	0	CYTOSOL	1	CYTOSOL	1	DL candidate	NA	NA
P36507	unknown	CYTOSOL	1	1	1	NA	0	0	CYTOSOL	1	CYTOSOL	NA	unknown	MAP2K2 MEK2 MKK2 PRKMK2	Dual specificity mitogen-activated protein kinase kinase 2 (MAP kinase kinase 2) (MAPKK 2) (EC 2.7.12.2) (ERK activator kinase 2) (MAPK/ERK kinase 2) (MEK 2)
P36507_H	unknown	CYTOSOL	1	0.999999	1	NA	0	0	CYTOSOL	1	CYTOSOL	NA	unknown	NA	NA
P36542	unknown	MITOCHONDRION	1	1	1	NA	0	0	MITOCHONDRION	1	MITOCHONDRION	NA	unknown	ATP5F1C ATP5C ATP5C1 ATP5CL1	ATP synthase subunit gamma, mitochondrial (ATP synthase F1 subunit gamma) (F-ATPase gamma subunit)
P36542_H	unknown	MITOCHONDRION	1	1	1	NA	0	0	MITOCHONDRION	1	MITOCHONDRION	NA	unknown	NA	NA
P36543	unknown	GA	1	1	1	NA	1	0	GA	1	GA	1	DL candidate	ATP6V1E1 ATP6E ATP6E2	V-type proton ATPase subunit E 1 (V-ATPase subunit E 1) (V-ATPase 31 kDa subunit) (p31) (Vacuolar proton pump subunit E 1)
P36543_H	unknown	GA	0.9987	0.98549	0.999998	NA	1	0.0128889	GA	0.987111	GA	1	DL candidate	NA	NA
P36551	MITOCHONDRION	MITOCHONDRION	1	1	1	0	0	0	MITOCHONDRION	1	MITOCHONDRION	NA	unknown	CPOX CPO CPX	Oxygen-dependent coproporphyrinogen-III oxidase, mitochondrial (COX) (Coprogen oxidase) (Coproporphyrinogenase) (EC 1.3.3.3)
P36551_H	unknown	MITOCHONDRION	1	1	1	NA	0	0	MITOCHONDRION	1	MITOCHONDRION	NA	unknown	NA	NA
P36578	yRIBOSOME_LARGE	yRIBOSOME_LARGE	1	1	1	0	0	0	yRIBOSOME_LARGE	1	yRIBOSOME_LARGE	NA	unknown	RPL4 RPL1	Large ribosomal subunit protein uL4 (60S ribosomal protein L1) (60S ribosomal protein L4)
P36578_H	unknown	yRIBOSOME_LARGE	1	0.999999	1	NA	0	0	yRIBOSOME_LARGE	1	yRIBOSOME_LARGE	NA	unknown	NA	NA
P36776	unknown	MITOCHONDRION	1	1	1	NA	0	0	MITOCHONDRION	1	MITOCHONDRION	NA	unknown	LONP1 PRSS15	Lon protease homolog, mitochondrial (EC 3.4.21.53) (LONHs) (Lon protease-like protein) (LONP) (Mitochondrial ATP-dependent protease Lon) (Serine protease 15)
P36776_H	unknown	MITOCHONDRION	0.999996	0.99999	0.999999	NA	0	0	MITOCHONDRION	1	MITOCHONDRION	NA	unknown	NA	NA
P36871	CYTOSOL	CYTOSOL	1	1	1	0	0	0	CYTOSOL	1	CYTOSOL	NA	unknown	PGM1	Phosphoglucomutase-1 (PGM 1) (EC 5.4.2.2) (Glucose phosphomutase 1)
P36871_H	unknown	CYTOSOL	1	1	1	NA	0	0	CYTOSOL	1	CYTOSOL	NA	unknown	NA	NA
P36873_H	unknown	yRIBOSOME_LARGE	0.874605	0.637803	0.974091	NA	0.948	0.0875556	unknown	0.912444	unknown	NA	unknown	NA	NA
P36957	MITOCHONDRION	MITOCHONDRION	1	1	1	0	0	0	MITOCHONDRION	1	MITOCHONDRION	NA	unknown	DLST DLTS	Dihydrolipoyllysine-residue succinyltransferase component of 2-oxoglutarate dehydrogenase complex, mitochondrial (EC 2.3.1.61) (2-oxoglutarate dehydrogenase complex component E2) (OGDC-E2) (Dihydrolipoamide succinyltransferase component of 2-oxoglutarate dehydrogenase complex) (E2K)
P36957_H	unknown	MITOCHONDRION	1	1	1	NA	0	0	MITOCHONDRION	1	MITOCHONDRION	NA	unknown	NA	NA
P36959	unknown	GA	0.890885	0.730589	0.966865	NA	0.868	0.0186667	unknown	0.981333	unknown	NA	unknown	GMPR GMPR1	GMP reductase 1 (GMPR 1) (EC 1.7.1.7) (Guanosine 5'-monophosphate oxidoreductase 1) (Guanosine monophosphate reductase 1)
P36969	unknown	PM/SARCOLEMMA	0.737689	0.0587361	0.928912	NA	0.272	0.00177778	unknown	0.998222	unknown	NA	unknown	GPX4	Phospholipid hydroperoxide glutathione peroxidase (PHGPx) (EC 1.11.1.12) (Glutathione peroxidase 4) (GPx-4) (GSHPx-4)
P36969_H	unknown	GA	0.999609	0.999092	0.999865	NA	0.524	0	GA	1	GA	NA	unknown	NA	NA
P37108	unknown	GA	1	1	1	NA	1	0.000444444	GA	0.999556	GA	1	DL candidate	SRP14	Signal recognition particle 14 kDa protein (SRP14) (18 kDa Alu RNA-binding protein)
P37108_H	unknown	GA	0.870479	0.663984	0.992966	NA	0.94	0.00933333	unknown	0.990667	unknown	NA	unknown	NA	NA
P37268_H	unknown	ER/SR	1	1	1	NA	0	0	ER/SR	1	ER/SR	NA	unknown	NA	NA
P37837	CYTOSOL	CYTOSOL	1	1	1	0	0	0	CYTOSOL	1	CYTOSOL	NA	unknown	TALDO1 TAL TALDO TALDOR	Transaldolase (EC 2.2.1.2)
P37837_H	unknown	CYTOSOL	0.88908	0.789834	0.950827	NA	0.888	0	unknown	1	unknown	NA	unknown	NA	NA
P37840	unknown	LYSOSOME/JUNCTION	0.996299	0.985153	0.999981	NA	1	0.0142222	LYSOSOME/JUNCTION	0.985778	LYSOSOME/JUNCTION	1	DL candidate	SNCA NACP PARK1	Alpha-synuclein (Non-A beta component of AD amyloid) (Non-A4 component of amyloid precursor) (NACP)
P37840_H	unknown	LYSOSOME/JUNCTION	0.891448	0.614655	0.999799	NA	1	0	unknown	1	unknown	1	DL candidate	NA	NA
P38117	unknown	MITOCHONDRION	1	1	1	NA	0	0	MITOCHONDRION	1	MITOCHONDRION	NA	unknown	ETFB FP585	Electron transfer flavoprotein subunit beta (Beta-ETF)
P38117_H	unknown	MITOCHONDRION	1	1	1	NA	0	0	MITOCHONDRION	1	MITOCHONDRION	NA	unknown	NA	NA
P38159	unknown	NUCLEUS	1	1	1	NA	1	0.000444444	NUCLEUS	0.999556	NUCLEUS	1	DL candidate	RBMX HNRPG RBMXP1	RNA-binding motif protein, X chromosome (Glycoprotein p43) (Heterogeneous nuclear ribonucleoprotein G) (hnRNP G) [Cleaved into: RNA-binding motif protein, X chromosome, N-terminally processed]
P38159_H	unknown	NUCLEUS	1	1	1	NA	1	0	NUCLEUS	1	NUCLEUS	1	DL candidate	NA	NA
P38606	unknown	GA	0.981483	0.938969	0.998937	NA	1	0	GA	1	GA	1	DL candidate	ATP6V1A ATP6A1 ATP6V1A1 VPP2	V-type proton ATPase catalytic subunit A (V-ATPase subunit A) (EC 7.1.2.2) (V-ATPase 69 kDa subunit) (Vacuolar ATPase isoform VA68) (Vacuolar proton pump subunit alpha)
P38606_H	unknown	GA	1	1	1	NA	1	0	GA	1	GA	1	DL candidate	NA	NA
P38646	unknown	MITOCHONDRION	1	1	1	NA	0	0	MITOCHONDRION	1	MITOCHONDRION	NA	unknown	HSPA9 GRP75 HSPA9B mt-HSP70	Stress-70 protein, mitochondrial (75 kDa glucose-regulated protein) (GRP-75) (Heat shock 70 kDa protein 9) (Mortalin) (MOT) (Peptide-binding protein 74) (PBP74)
P38646_H	unknown	MITOCHONDRION	1	1	1	NA	0	0	MITOCHONDRION	1	MITOCHONDRION	NA	unknown	NA	NA
P38919	unknown	NUCLEUS	1	1	1	NA	0	0	NUCLEUS	1	NUCLEUS	NA	unknown	EIF4A3 DDX48 KIAA0111	Eukaryotic initiation factor 4A-III (eIF-4A-III) (eIF4A-III) (EC 3.6.4.13) (ATP-dependent RNA helicase DDX48) (ATP-dependent RNA helicase eIF4A-3) (DEAD box protein 48) (Eukaryotic initiation factor 4A-like NUK-34) (Eukaryotic translation initiation factor 4A isoform 3) (Nuclear matrix protein 265) (NMP 265) (hNMP 265) [Cleaved into: Eukaryotic initiation factor 4A-III, N-terminally processed]
P38919_H	unknown	NUCLEUS	1	1	1	NA	0	0	NUCLEUS	1	NUCLEUS	NA	unknown	NA	NA
P39019	RIBOSOME_SMALL	RIBOSOME_SMALL	1	1	1	0	0	0	RIBOSOME_SMALL	1	RIBOSOME_SMALL	NA	unknown	RPS19	Small ribosomal subunit protein eS19 (40S ribosomal protein S19)
P39019_H	unknown	RIBOSOME_SMALL	1	1	1	NA	0	0	RIBOSOME_SMALL	1	RIBOSOME_SMALL	NA	unknown	NA	NA
P39023	yRIBOSOME_LARGE	yRIBOSOME_LARGE	1	1	1	0	0	0	yRIBOSOME_LARGE	1	yRIBOSOME_LARGE	NA	unknown	RPL3 OK/SW-cl.32	Large ribosomal subunit protein uL3 (60S ribosomal protein L3) (HIV-1 TAR RNA-binding protein B) (TARBP-B)
P39023_H	unknown	yRIBOSOME_LARGE	0.9778	0.902099	0.998226	NA	0.02	0	yRIBOSOME_LARGE	1	yRIBOSOME_LARGE	NA	unknown	NA	NA
P39060_H	unknown	ER/SR	0.999937	0.999777	0.999997	NA	0.996	0	ER/SR	1	ER/SR	1	DL candidate	NA	NA
P39656	ER/SR	ER/SR	1	1	1	0	0	0	ER/SR	1	ER/SR	NA	unknown	DDOST KIAA0115 OST48 OK/SW-cl.45	Dolichyl-diphosphooligosaccharide--protein glycosyltransferase 48 kDa subunit (DDOST 48 kDa subunit) (Oligosaccharyl transferase 48 kDa subunit)
P39656_H	unknown	ER/SR	1	1	1	NA	0	0	ER/SR	1	ER/SR	NA	unknown	NA	NA
P39687	unknown	xSARCOPLASM	1	1	1	NA	0	0	xSARCOPLASM	1	xSARCOPLASM	NA	unknown	ANP32A C15orf1 LANP MAPM PHAP1	Acidic leucine-rich nuclear phosphoprotein 32 family member A (Acidic nuclear phosphoprotein pp32) (pp32) (Leucine-rich acidic nuclear protein) (LANP) (Mapmodulin) (Potent heat-stable protein phosphatase 2A inhibitor I1PP2A) (Putative HLA-DR-associated protein I) (PHAPI)
P39687_H	unknown	xSARCOPLASM	0.999985	0.999961	0.999996	NA	0	0	xSARCOPLASM	1	xSARCOPLASM	NA	unknown	NA	NA
P39748	unknown	LYSOSOME/JUNCTION	0.999657	0.998429	0.999977	NA	1	0	LYSOSOME/JUNCTION	1	LYSOSOME/JUNCTION	1	DL candidate	FEN1 RAD2	Flap endonuclease 1 (FEN-1) (EC 3.1.-.-) (DNase IV) (Flap structure-specific endonuclease 1) (Maturation factor 1) (MF1) (hFEN-1)
P40123	unknown	CYTOSOL	0.999961	0.999795	1	NA	1	0	CYTOSOL	1	CYTOSOL	1	DL candidate	CAP2	Adenylyl cyclase-associated protein 2 (CAP 2)
P40123_H	unknown	CYTOSOL	1	0.999997	1	NA	0.996	0	CYTOSOL	1	CYTOSOL	1	DL candidate	NA	NA
P40222_H	unknown	yRIBOSOME_LARGE	0.980352	0.943031	0.994992	NA	1	0	yRIBOSOME_LARGE	1	yRIBOSOME_LARGE	1	DL candidate	NA	NA
P40227	unknown	PROTEASOME	1	1	1	NA	0	0	PROTEASOME	1	PROTEASOME	NA	unknown	CCT6A CCT6 CCTZ	T-complex protein 1 subunit zeta (TCP-1-zeta) (Acute morphine dependence-related protein 2) (CCT-zeta-1) (HTR3) (Tcp20)
P40227_H	unknown	PROTEASOME	1	1	1	NA	0	0	PROTEASOME	1	PROTEASOME	NA	unknown	NA	NA
P40429	yRIBOSOME_LARGE	yRIBOSOME_LARGE	1	1	1	0	0	0	yRIBOSOME_LARGE	1	yRIBOSOME_LARGE	NA	unknown	RPL13A	Large ribosomal subunit protein uL13 (23 kDa highly basic protein) (60S ribosomal protein L13a)
P40429_H	unknown	yRIBOSOME_LARGE	1	1	1	NA	0	0	yRIBOSOME_LARGE	1	yRIBOSOME_LARGE	NA	unknown	NA	NA
P40616	unknown	ER/SR	0.999933	1	1	NA	1	0.000444444	ER/SR	0.999556	ER/SR	1	DL candidate	ARL1	ADP-ribosylation factor-like protein 1
P40616_H	unknown	ER/SR	0.999443	0.999658	0.999984	NA	1	0.00622222	ER/SR	0.993778	ER/SR	1	DL candidate	NA	NA
P40763	unknown	CYTOSOL	1	1	1	NA	0	0	CYTOSOL	1	CYTOSOL	NA	unknown	STAT3 APRF	Signal transducer and activator of transcription 3 (Acute-phase response factor)
P40763_H	unknown	CYTOSOL	0.999941	0.999892	0.999971	NA	0	0	CYTOSOL	1	CYTOSOL	NA	unknown	NA	NA
P40855	unknown	CYTOSOL	1	1	1	NA	0	0	CYTOSOL	1	CYTOSOL	NA	unknown	PEX19 HK33 PXF OK/SW-cl.22	Peroxisomal biogenesis factor 19 (33 kDa housekeeping protein) (Peroxin-19) (Peroxisomal farnesylated protein)
P40855_H	unknown	CYTOSOL	0.999714	0.999392	0.999889	NA	0	0	CYTOSOL	1	CYTOSOL	NA	unknown	NA	NA
P40925	CYTOSOL	CYTOSOL	1	1	1	0	0	0	CYTOSOL	1	CYTOSOL	NA	unknown	MDH1 MDHA	Malate dehydrogenase, cytoplasmic (EC 1.1.1.37) (Aromatic alpha-keto acid reductase) (KAR) (EC 1.1.1.96) (Cytosolic malate dehydrogenase)
P40925_H	unknown	xSARCOPLASM	1	1	1	NA	0	0	xSARCOPLASM	1	xSARCOPLASM	NA	unknown	NA	NA
P40926	MITOCHONDRION	MITOCHONDRION	1	1	1	0	0	0	MITOCHONDRION	1	MITOCHONDRION	NA	unknown	MDH2	Malate dehydrogenase, mitochondrial (EC 1.1.1.37)
P40926_H	unknown	MITOCHONDRION	1	1	1	NA	0	0	MITOCHONDRION	1	MITOCHONDRION	NA	unknown	NA	NA
P40939	MITOCHONDRION	MITOCHONDRION	1	1	1	0	0	0	MITOCHONDRION	1	MITOCHONDRION	NA	unknown	HADHA HADH	Trifunctional enzyme subunit alpha, mitochondrial (78 kDa gastrin-binding protein) (Monolysocardiolipin acyltransferase) (EC 2.3.1.-) (TP-alpha) [Includes: Long-chain enoyl-CoA hydratase (EC 4.2.1.17); Long chain 3-hydroxyacyl-CoA dehydrogenase (EC 1.1.1.211)]
P40939_H	unknown	MITOCHONDRION	1	1	1	NA	0	0	MITOCHONDRION	1	MITOCHONDRION	NA	unknown	NA	NA
P41091	unknown	RIBOSOME_SMALL	1	1	1	NA	0.12	0	RIBOSOME_SMALL	1	RIBOSOME_SMALL	NA	unknown	EIF2S3 EIF2G	Eukaryotic translation initiation factor 2 subunit 3 (EC 3.6.5.3) (Eukaryotic translation initiation factor 2 subunit gamma X) (eIF-2-gamma X) (eIF-2gX)
P41091_H	unknown	RIBOSOME_SMALL	1	1	1	NA	0	0	RIBOSOME_SMALL	1	RIBOSOME_SMALL	NA	unknown	NA	NA
P41227	unknown	CYTOSOL	0.998997	0.997968	0.999592	NA	0.004	0	CYTOSOL	1	CYTOSOL	NA	unknown	NAA10 ARD1 ARD1A TE2	N-alpha-acetyltransferase 10 (EC 2.3.1.255) (N-terminal acetyltransferase complex ARD1 subunit homolog A) (hARD1) (NatA catalytic subunit Naa10)
P41227_H	unknown	CYTOSOL	0.999998	0.999975	1	NA	0.7	0	CYTOSOL	1	CYTOSOL	NA	unknown	NA	NA
P41236	unknown	xSARCOPLASM	1	1	1	NA	0	0	xSARCOPLASM	1	xSARCOPLASM	NA	unknown	PPP1R2 IPP2	Protein phosphatase inhibitor 2 (IPP-2)
P41236_H	unknown	xSARCOPLASM	1	1	1	NA	0	0	xSARCOPLASM	1	xSARCOPLASM	NA	unknown	NA	NA
P41240	unknown	GA	0.74294	0.603799	0.850358	NA	0.748	0	unknown	1	unknown	NA	unknown	CSK	Tyrosine-protein kinase CSK (EC 2.7.10.2) (C-Src kinase) (Protein-tyrosine kinase CYL)
P41240_H	unknown	GA	0.999998	0.999996	0.999999	NA	0.992	0.0137778	GA	0.986222	GA	1	DL candidate	NA	NA
P41250	unknown	CYTOSOL	0.999958	0.999921	0.999981	NA	0	0	CYTOSOL	1	CYTOSOL	NA	unknown	GARS1 GARS	Glycine--tRNA ligase (EC 6.1.1.14) (Diadenosine tetraphosphate synthetase) (Ap4A synthetase) (EC 2.7.7.-) (Glycyl-tRNA synthetase) (GlyRS) (Glycyl-tRNA synthetase 1)
P41250_H	unknown	GA	0.578807	0.35546	0.781976	NA	0.556	0.228	unknown	0.772	unknown	NA	unknown	NA	NA
P41252	unknown	PROTEASOME	1	0.999999	1	NA	0	0	PROTEASOME	1	PROTEASOME	NA	unknown	IARS1 IARS	Isoleucine--tRNA ligase, cytoplasmic (EC 6.1.1.5) (Isoleucyl-tRNA synthetase) (IRS) (IleRS)
P41252_H	unknown	PROTEASOME	0.995467	0.975872	0.999879	NA	0.004	0	PROTEASOME	1	PROTEASOME	NA	unknown	NA	NA
P41743	unknown	GA	0.99886	0.996714	0.999742	NA	1	0.0662222	GA	0.933778	GA	1	DL candidate	PRKCI DXS1179E	Protein kinase C iota type (EC 2.7.11.13) (Atypical protein kinase C-lambda/iota) (PRKC-lambda/iota) (aPKC-lambda/iota) (nPKC-iota)
P41743_H	unknown	GA	0.999997	0.99999	1	NA	1	0	GA	1	GA	1	DL candidate	NA	NA
P42025	unknown	GA	0.999254	0.993444	0.999993	NA	1	0.0137778	GA	0.986222	GA	1	DL candidate	ACTR1B CTRN2	Beta-centractin (Actin-related protein 1B) (ARP1B)
P42025_H	unknown	GA	0.999985	0.999957	0.999999	NA	1	0	GA	1	GA	1	DL candidate	NA	NA
P42126	unknown	MITOCHONDRION	1	1	1	NA	0	0	MITOCHONDRION	1	MITOCHONDRION	NA	unknown	ECI1 DCI	Enoyl-CoA delta isomerase 1, mitochondrial (EC 5.3.3.8) (3,2-trans-enoyl-CoA isomerase) (Delta(3),Delta(2)-enoyl-CoA isomerase) (D3,D2-enoyl-CoA isomerase) (Dodecenoyl-CoA isomerase)
P42126_H	unknown	MITOCHONDRION	0.999999	0.999996	1	NA	0	0	MITOCHONDRION	1	MITOCHONDRION	NA	unknown	NA	NA
P42212	unknown	LYSOSOME/JUNCTION	0.980431	0.915899	0.999263	NA	0.012	0	LYSOSOME/JUNCTION	1	LYSOSOME/JUNCTION	NA	unknown	GFP	Green fluorescent protein
P42212_H	unknown	LYSOSOME/JUNCTION	0.999998	0.999993	1	NA	0.96	0	LYSOSOME/JUNCTION	1	LYSOSOME/JUNCTION	NA	unknown	NA	NA
P42224	unknown	CYTOSOL	0.999961	0.999604	0.99999	NA	0.008	0	CYTOSOL	1	CYTOSOL	NA	unknown	STAT1	Signal transducer and activator of transcription 1-alpha/beta (Transcription factor ISGF-3 components p91/p84)
P42224_H	unknown	GA	0.84186	0.543122	0.987803	NA	0.936	0	unknown	1	unknown	NA	unknown	NA	NA
P42285_H	unknown	RIBOSOME_SMALL	0.985326	0.922192	0.997851	NA	0.992	0	RIBOSOME_SMALL	1	RIBOSOME_SMALL	1	DL candidate	NA	NA
P42345	unknown	NUCLEUS	0.529217	0.170287	0.848004	NA	0.508	0.00666667	unknown	0.993333	unknown	NA	unknown	MTOR FRAP FRAP1 FRAP2 RAFT1 RAPT1	Serine/threonine-protein kinase mTOR (EC 2.7.11.1) (FK506-binding protein 12-rapamycin complex-associated protein 1) (FKBP12-rapamycin complex-associated protein) (Mammalian target of rapamycin) (mTOR) (Mechanistic target of rapamycin) (Rapamycin and FKBP12 target 1) (Rapamycin target protein 1)
P42345_H	unknown	yRIBOSOME_LARGE	0.727333	0.278227	0.959362	NA	1	0.000444444	unknown	0.999556	unknown	1	DL candidate	NA	NA
P42566	unknown	GA	0.999991	0.999982	0.999999	NA	1	0	GA	1	GA	1	DL candidate	EPS15 AF1P	Epidermal growth factor receptor substrate 15 (Protein Eps15) (Protein AF-1p)
P42566_H	unknown	CYTOSOL	0.999737	0.998204	0.999961	NA	0.008	0	CYTOSOL	1	CYTOSOL	NA	unknown	NA	NA
P42574	unknown	xSARCOPLASM	0.999836	0.999632	0.999937	NA	1	0	xSARCOPLASM	1	xSARCOPLASM	1	DL candidate	CASP3 CPP32	Caspase-3 (CASP-3) (EC 3.4.22.56) (Apopain) (Cysteine protease CPP32) (CPP-32) (Protein Yama) (SREBP cleavage activity 1) (SCA-1) [Cleaved into: Caspase-3 subunit p17; Caspase-3 subunit p12]
P42574_H	unknown	CYTOSOL	0.85737	0.713649	0.944383	NA	0.884	0	unknown	1	unknown	NA	unknown	NA	NA
P42677	unknown	RIBOSOME_SMALL	0.999618	0.997766	0.999998	NA	0.492	0.00488889	RIBOSOME_SMALL	0.995111	RIBOSOME_SMALL	NA	unknown	RPS27 MPS1	Small ribosomal subunit protein eS27 (40S ribosomal protein S27) (Metallopan-stimulin 1) (MPS-1)
P42677_H	unknown	yRIBOSOME_LARGE	0.537464	0.0397622	0.880979	NA	1	0.0697778	unknown	0.930222	unknown	1	DL candidate	NA	NA
P42704	unknown	MITOCHONDRION	1	1	1	NA	0	0	MITOCHONDRION	1	MITOCHONDRION	NA	unknown	LRPPRC LRP130	Leucine-rich PPR motif-containing protein, mitochondrial (130 kDa leucine-rich protein) (LRP 130) (GP130)
P42704_H	unknown	MITOCHONDRION	1	1	1	NA	0	0	MITOCHONDRION	1	MITOCHONDRION	NA	unknown	NA	NA
P42765	MITOCHONDRION	MITOCHONDRION	1	1	1	0	0	0	MITOCHONDRION	1	MITOCHONDRION	NA	unknown	ACAA2	3-ketoacyl-CoA thiolase, mitochondrial (EC 2.3.1.16) (Acetyl-CoA acetyltransferase) (EC 2.3.1.9) (Acetyl-CoA acyltransferase) (Acyl-CoA hydrolase, mitochondrial) (EC 3.1.2.-, EC 3.1.2.1, EC 3.1.2.2) (Beta-ketothiolase) (Mitochondrial 3-oxoacyl-CoA thiolase) (T1)
P42765_H	unknown	MITOCHONDRION	1	1	1	NA	0	0	MITOCHONDRION	1	MITOCHONDRION	NA	unknown	NA	NA
P42766	yRIBOSOME_LARGE	yRIBOSOME_LARGE	1	1	1	0	0	0	yRIBOSOME_LARGE	1	yRIBOSOME_LARGE	NA	unknown	RPL35	Large ribosomal subunit protein uL29 (60S ribosomal protein L35)
P42766_H	unknown	LYSOSOME/JUNCTION	0.931407	0.795506	0.988346	NA	0.944	0	LYSOSOME/JUNCTION	1	LYSOSOME/JUNCTION	NA	unknown	NA	NA
P42892_H	unknown	PM/SARCOLEMMA	0.438391	0.000478548	0.775837	NA	0.58	1	unknown	0	unknown	NA	unknown	NA	NA
P43034	unknown	GA	1	1	1	NA	1	0	GA	1	GA	1	DL candidate	PAFAH1B1 LIS1 MDCR MDS PAFAHA	Platelet-activating factor acetylhydrolase IB subunit beta (Lissencephaly-1 protein) (LIS-1) (PAF acetylhydrolase 45 kDa subunit) (PAF-AH 45 kDa subunit) (PAF-AH alpha) (PAFAH alpha)
P43034_H	unknown	GA	0.999975	0.999945	0.999992	NA	1	0	GA	1	GA	1	DL candidate	NA	NA
P43121	unknown	PM/SARCOLEMMA	0.999316	0.998006	0.999848	NA	1	0	PM/SARCOLEMMA	1	PM/SARCOLEMMA	1	DL candidate	MCAM MUC18	Cell surface glycoprotein MUC18 (Cell surface glycoprotein P1H12) (Melanoma cell adhesion molecule) (Melanoma-associated antigen A32) (Melanoma-associated antigen MUC18) (S-endo 1 endothelial-associated antigen) (CD antigen CD146)
P43121_H	unknown	PM/SARCOLEMMA	0.775169	0.374724	0.936404	NA	0.94	0.00133333	unknown	0.998667	unknown	NA	unknown	NA	NA
P43155	unknown	MITOCHONDRION	1	1	1	NA	0	0	MITOCHONDRION	1	MITOCHONDRION	NA	unknown	CRAT CAT1	Carnitine O-acetyltransferase (Carnitine acetylase) (EC 2.3.1.137) (EC 2.3.1.7) (Carnitine acetyltransferase) (CAT) (CrAT)
P43155_H	unknown	MITOCHONDRION	1	1	1	NA	0	0	MITOCHONDRION	1	MITOCHONDRION	NA	unknown	NA	NA
P43243	unknown	NUCLEUS	1	1	1	NA	1	0	NUCLEUS	1	NUCLEUS	1	DL candidate	MATR3 KIAA0723	Matrin-3
P43243_H	unknown	NUCLEUS	1	1	1	NA	1	0	NUCLEUS	1	NUCLEUS	1	DL candidate	NA	NA
P43304	MITOCHONDRION	MITOCHONDRION	1	1	1	0	0	0	MITOCHONDRION	1	MITOCHONDRION	NA	unknown	GPD2	Glycerol-3-phosphate dehydrogenase, mitochondrial (GPD-M) (GPDH-M) (EC 1.1.5.3) (mitohondrial glycerophosphate dehydrogenase gene) (mGDH) (mtGPD)
P43307	ER/SR	ER/SR	1	1	1	0	0	0	ER/SR	1	ER/SR	NA	unknown	SSR1 TRAPA PSEC0262	Translocon-associated protein subunit alpha (TRAP-alpha) (Signal sequence receptor subunit alpha) (SSR-alpha)
P43307_H	unknown	ER/SR	1	1	1	NA	0	0	ER/SR	1	ER/SR	NA	unknown	NA	NA
P43490	unknown	xSARCOPLASM	0.932178	0.873934	0.971255	NA	0.08	0	xSARCOPLASM	1	xSARCOPLASM	NA	unknown	NAMPT PBEF PBEF1	Nicotinamide phosphoribosyltransferase (NAmPRTase) (Nampt) (EC 2.4.2.12) (Pre-B-cell colony-enhancing factor 1) (Pre-B cell-enhancing factor) (Visfatin)
P43490_H	unknown	CYTOSOL	0.999999	0.999993	1	NA	0.156	0	CYTOSOL	1	CYTOSOL	NA	unknown	NA	NA
P43686	PROTEASOME	PROTEASOME	1	1	1	0	0	0	PROTEASOME	1	PROTEASOME	NA	unknown	PSMC4 MIP224 TBP7	26S proteasome regulatory subunit 6B (26S proteasome AAA-ATPase subunit RPT3) (MB67-interacting protein) (MIP224) (Proteasome 26S subunit ATPase 4) (Tat-binding protein 7) (TBP-7)
P43686_H	unknown	PROTEASOME	1	1	1	NA	0	0	PROTEASOME	1	PROTEASOME	NA	unknown	NA	NA
P43897	MITOCHONDRION	MITOCHONDRION	1	1	1	0	0	0	MITOCHONDRION	1	MITOCHONDRION	NA	unknown	TSFM	Elongation factor Ts, mitochondrial (EF-Ts) (EF-TsMt)
P43897_H	unknown	MITOCHONDRION	1	1	1	NA	0.004	0	MITOCHONDRION	1	MITOCHONDRION	NA	unknown	NA	NA
P45379	xCHROMATIN/SARCOMERE	xCHROMATIN/SARCOMERE	1	1	1	0	0	0	xCHROMATIN/SARCOMERE	1	xCHROMATIN/SARCOMERE	NA	unknown	TNNT2	Troponin T, cardiac muscle (TnTc) (Cardiac muscle troponin T) (cTnT)
P45379_H	unknown	LYSOSOME/JUNCTION	0.999991	0.999899	1	NA	1	0	LYSOSOME/JUNCTION	1	LYSOSOME/JUNCTION	1	DL candidate	NA	NA
P45877	unknown	ER/SR	0.999999	0.999993	1	NA	0	0	ER/SR	1	ER/SR	NA	unknown	PPIC CYPC	Peptidyl-prolyl cis-trans isomerase C (PPIase C) (EC 5.2.1.8) (Cyclophilin C) (Rotamase C)
P45877_H	unknown	ER/SR	0.999708	0.998349	1	NA	0	0.00622222	ER/SR	0.993778	ER/SR	NA	unknown	NA	NA
P45880	unknown	MITOCHONDRION	1	1	1	NA	0	0	MITOCHONDRION	1	MITOCHONDRION	NA	unknown	VDAC2	Voltage-dependent anion-selective channel protein 2 (VDAC-2) (hVDAC2) (Outer mitochondrial membrane protein porin 2)
P45880_H	unknown	MITOCHONDRION	1	1	1	NA	0	0	MITOCHONDRION	1	MITOCHONDRION	NA	unknown	NA	NA
P45954	unknown	MITOCHONDRION	1	1	1	NA	0	0	MITOCHONDRION	1	MITOCHONDRION	NA	unknown	ACADSB	Short/branched chain specific acyl-CoA dehydrogenase, mitochondrial (SBCAD) (EC 1.3.8.5) (2-methyl branched chain acyl-CoA dehydrogenase) (2-MEBCAD) (2-methylbutyryl-coenzyme A dehydrogenase) (2-methylbutyryl-CoA dehydrogenase)
P45954_H	unknown	MITOCHONDRION	0.999411	0.997001	0.999994	NA	0.36	0.00977778	MITOCHONDRION	0.990222	MITOCHONDRION	NA	unknown	NA	NA
P45973	unknown	LYSOSOME/JUNCTION	0.99661	0.988085	0.999537	NA	1	0.887556	LYSOSOME/JUNCTION	0.112444	unknown	1	DL candidate	CBX5 HP1A	Chromobox protein homolog 5 (Antigen p25) (Heterochromatin protein 1 homolog alpha) (HP1 alpha)
P45974	unknown	CYTOSOL	0.996094	0.991196	0.998601	NA	0.004	0	CYTOSOL	1	CYTOSOL	NA	unknown	USP5 ISOT	Ubiquitin carboxyl-terminal hydrolase 5 (EC 3.4.19.12) (Deubiquitinating enzyme 5) (Isopeptidase T) (Ubiquitin thioesterase 5) (Ubiquitin-specific-processing protease 5)
P45974_H	unknown	CYTOSOL	0.999978	0.999952	0.999992	NA	0	0	CYTOSOL	1	CYTOSOL	NA	unknown	NA	NA
P45984	unknown	CYTOSOL	0.760399	0.508376	0.910416	NA	0.736	0	unknown	1	unknown	NA	unknown	MAPK9 JNK2 PRKM9 SAPK1A	Mitogen-activated protein kinase 9 (MAP kinase 9) (MAPK 9) (EC 2.7.11.24) (JNK-55) (Stress-activated protein kinase 1a) (SAPK1a) (Stress-activated protein kinase JNK2) (c-Jun N-terminal kinase 2)
P45985	unknown	CYTOSOL	0.999632	0.999332	0.999823	NA	0.004	0	CYTOSOL	1	CYTOSOL	NA	unknown	MAP2K4 JNKK1 MEK4 MKK4 PRKMK4 SEK1 SERK1 SKK1	Dual specificity mitogen-activated protein kinase kinase 4 (MAP kinase kinase 4) (MAPKK 4) (EC 2.7.12.2) (JNK-activating kinase 1) (MAPK/ERK kinase 4) (MEK 4) (SAPK/ERK kinase 1) (SEK1) (Stress-activated protein kinase kinase 1) (SAPK kinase 1) (SAPKK-1) (SAPKK1) (c-Jun N-terminal kinase kinase 1) (JNKK)
P45985_H	unknown	GA	1	1	1	NA	1	0	GA	1	GA	1	DL candidate	NA	NA
P46019	unknown	RIBOSOME_SMALL	0.999982	0.999902	0.999999	NA	1	0.992889	RIBOSOME_SMALL	0.00711111	unknown	1	DL candidate	PHKA2 PHKLA PYK	Phosphorylase b kinase regulatory subunit alpha, liver isoform (Phosphorylase kinase alpha L subunit)
P46060	unknown	GA	0.999999	0.999997	0.999999	NA	1	0	GA	1	GA	1	DL candidate	RANGAP1 KIAA1835 SD	Ran GTPase-activating protein 1 (RanGAP1)
P46060_H	unknown	GA	0.998469	0.996992	0.999335	NA	1	0	GA	1	GA	1	DL candidate	NA	NA
P46108	unknown	xSARCOPLASM	1	1	1	NA	0.004	0.00444444	xSARCOPLASM	0.995556	xSARCOPLASM	NA	unknown	CRK	Adapter molecule crk (Proto-oncogene c-Crk) (p38)
P46109	unknown	GA	0.999801	0.999477	0.999945	NA	1	0.694667	GA	0.305333	unknown	1	DL candidate	CRKL	Crk-like protein
P46199	MITOCHONDRION	MITOCHONDRION	1	1	1	0	0	0	MITOCHONDRION	1	MITOCHONDRION	NA	unknown	MTIF2	Translation initiation factor IF-2, mitochondrial (IF-2(Mt)) (IF-2Mt) (IF2(mt))
P46379	unknown	CYTOSOL	0.951808	0.893747	0.983296	NA	0.024	0	CYTOSOL	1	CYTOSOL	NA	unknown	BAG6 BAT3 G3	Large proline-rich protein BAG6 (BAG family molecular chaperone regulator 6) (BCL2-associated athanogene 6) (BAG-6) (HLA-B-associated transcript 3) (Protein G3) (Protein Scythe)
P46379_H	unknown	CYTOSOL	0.996296	0.99174	0.998751	NA	0	0	CYTOSOL	1	CYTOSOL	NA	unknown	NA	NA
P46459	unknown	ER/SR	1	1	1	NA	0	0	ER/SR	1	ER/SR	NA	unknown	NSF	Vesicle-fusing ATPase (EC 3.6.4.6) (N-ethylmaleimide-sensitive fusion protein) (NEM-sensitive fusion protein) (Vesicular-fusion protein NSF)
P46459_H	unknown	ER/SR	1	1	1	NA	0	0	ER/SR	1	ER/SR	NA	unknown	NA	NA
P46736	unknown	CYTOSOL	0.99332	0.984527	0.997807	NA	0.004	0	CYTOSOL	1	CYTOSOL	NA	unknown	BRCC3 BRCC36 C6.1A CXorf53	Lys-63-specific deubiquitinase BRCC36 (EC 3.4.19.-) (BRCA1-A complex subunit BRCC36) (BRCA1/BRCA2-containing complex subunit 3) (BRCA1/BRCA2-containing complex subunit 36) (BRISC complex subunit BRCC36)
P46776	unknown	yRIBOSOME_LARGE	0.999975	0.999926	0.999995	NA	0	0	yRIBOSOME_LARGE	1	yRIBOSOME_LARGE	NA	unknown	RPL27A	Large ribosomal subunit protein uL15 (60S ribosomal protein L27a)
P46776_H	unknown	yRIBOSOME_LARGE	0.999759	0.999175	0.999992	NA	0.66	0	yRIBOSOME_LARGE	1	yRIBOSOME_LARGE	NA	unknown	NA	NA
P46777	yRIBOSOME_LARGE	yRIBOSOME_LARGE	1	1	1	0	0	0	yRIBOSOME_LARGE	1	yRIBOSOME_LARGE	NA	unknown	RPL5 MSTP030	Large ribosomal subunit protein uL18 (60S ribosomal protein L5)
P46777_H	unknown	yRIBOSOME_LARGE	1	1	1	NA	0	0	yRIBOSOME_LARGE	1	yRIBOSOME_LARGE	NA	unknown	NA	NA
P46778	yRIBOSOME_LARGE	yRIBOSOME_LARGE	1	1	1	0	0	0	yRIBOSOME_LARGE	1	yRIBOSOME_LARGE	NA	unknown	RPL21	Large ribosomal subunit protein eL21 (60S ribosomal protein L21)
P46778_H	unknown	yRIBOSOME_LARGE	0.9998	0.999323	0.999968	NA	0	0	yRIBOSOME_LARGE	1	yRIBOSOME_LARGE	NA	unknown	NA	NA
P46779	yRIBOSOME_LARGE	yRIBOSOME_LARGE	1	1	1	0	0	0	yRIBOSOME_LARGE	1	yRIBOSOME_LARGE	NA	unknown	RPL28	Large ribosomal subunit protein eL28 (60S ribosomal protein L28)
P46779_H	unknown	LYSOSOME/JUNCTION	0.995714	0.978073	0.999793	NA	1	0	LYSOSOME/JUNCTION	1	LYSOSOME/JUNCTION	1	DL candidate	NA	NA
P46781	RIBOSOME_SMALL	RIBOSOME_SMALL	1	1	1	0	0	0	RIBOSOME_SMALL	1	RIBOSOME_SMALL	NA	unknown	RPS9	Small ribosomal subunit protein uS4 (40S ribosomal protein S9)
P46781_H	unknown	yRIBOSOME_LARGE	1	1	1	NA	1	0	yRIBOSOME_LARGE	1	yRIBOSOME_LARGE	1	DL candidate	NA	NA
P46782	RIBOSOME_SMALL	RIBOSOME_SMALL	1	1	1	0	0	0	RIBOSOME_SMALL	1	RIBOSOME_SMALL	NA	unknown	RPS5	Small ribosomal subunit protein uS7 (40S ribosomal protein S5) [Cleaved into: Small ribosomal subunit protein uS7, N-terminally processed (40S ribosomal protein S5, N-terminally processed)]
P46782_H	unknown	RIBOSOME_SMALL	0.977372	0.912613	0.998	NA	0.02	0	RIBOSOME_SMALL	1	RIBOSOME_SMALL	NA	unknown	NA	NA
P46783	RIBOSOME_SMALL	RIBOSOME_SMALL	1	1	1	0	0	0	RIBOSOME_SMALL	1	RIBOSOME_SMALL	NA	unknown	RPS10	Small ribosomal subunit protein eS10 (40S ribosomal protein S10)
P46783_H	unknown	RIBOSOME_SMALL	0.999953	0.999821	0.999995	NA	0	0	RIBOSOME_SMALL	1	RIBOSOME_SMALL	NA	unknown	NA	NA
P46821	unknown	RIBOSOME_SMALL	1	0.999998	1	NA	0	0	RIBOSOME_SMALL	1	RIBOSOME_SMALL	NA	unknown	MAP1B	Microtubule-associated protein 1B (MAP-1B) [Cleaved into: MAP1B heavy chain; MAP1 light chain LC1]
P46821_H	unknown	RIBOSOME_SMALL	0.999999	0.999996	1	NA	0	0	RIBOSOME_SMALL	1	RIBOSOME_SMALL	NA	unknown	NA	NA
P46926	unknown	CYTOSOL	1	1	1	NA	0	0	CYTOSOL	1	CYTOSOL	NA	unknown	GNPDA1 GNPI HLN KIAA0060	Glucosamine-6-phosphate isomerase 1 (EC 3.5.99.6) (Glucosamine-6-phosphate deaminase 1) (GNPDA 1) (GlcN6P deaminase 1) (Oscillin)
P46926_H	unknown	CYTOSOL	1	1	1	NA	0	0	CYTOSOL	1	CYTOSOL	NA	unknown	NA	NA
P46937	unknown	CYTOSOL	0.999551	0.999026	0.999905	NA	0.212	0	CYTOSOL	1	CYTOSOL	NA	unknown	YAP1 YAP65	Transcriptional coactivator YAP1 (Yes-associated protein 1) (Protein yorkie homolog) (Yes-associated protein YAP65 homolog)
P46937_H	unknown	GA	0.999995	0.999946	1	NA	1	0.000444444	GA	0.999556	GA	1	DL candidate	NA	NA
P46939	unknown	PM/SARCOLEMMA	0.997968	0.995482	0.999245	NA	0.996	0	PM/SARCOLEMMA	1	PM/SARCOLEMMA	1	DL candidate	UTRN DMDL DRP1	Utrophin (Dystrophin-related protein 1) (DRP-1)
P46939_H	unknown	PM/SARCOLEMMA	0.999929	0.999852	0.999971	NA	1	0	PM/SARCOLEMMA	1	PM/SARCOLEMMA	1	DL candidate	NA	NA
P46977	unknown	ER/SR	1	1	1	NA	0	0	ER/SR	1	ER/SR	NA	unknown	STT3A ITM1 TMC	Dolichyl-diphosphooligosaccharide--protein glycosyltransferase subunit STT3A (Oligosaccharyl transferase subunit STT3A) (STT3-A) (EC 2.4.99.18) (B5) (Integral membrane protein 1) (Transmembrane protein TMC)
P46977_H	unknown	ER/SR	1	1	1	NA	0	0	ER/SR	1	ER/SR	NA	unknown	NA	NA
P47755	unknown	CYTOSOL	0.981621	0.966636	0.991334	NA	0.008	0	CYTOSOL	1	CYTOSOL	NA	unknown	CAPZA2	F-actin-capping protein subunit alpha-2 (CapZ alpha-2)
P47755_H	unknown	GA	0.999975	0.999946	0.99999	NA	1	0	GA	1	GA	1	DL candidate	NA	NA
P47756	unknown	GA	0.999995	0.999991	0.999999	NA	1	0.00222222	GA	0.997778	GA	1	DL candidate	CAPZB	F-actin-capping protein subunit beta (CapZ beta)
P47756	unknown	GA	0.999995	0.999991	0.999999	NA	1	0.00222222	GA	0.997778	GA	1	DL candidate	CAPZB	F-actin-capping protein subunit beta (CapZ beta)
P47756-1	unknown	GA	0.999999	0.999998	1	NA	1	0.00177778	GA	0.998222	GA	1	DL candidate	NA	NA
P47756-1_H	unknown	GA	0.989072	0.975526	0.997057	NA	0.996	0	GA	1	GA	1	DL candidate	NA	NA
P47897	unknown	RIBOSOME_SMALL	0.997602	0.985351	0.999776	NA	1	0.00177778	RIBOSOME_SMALL	0.998222	RIBOSOME_SMALL	1	DL candidate	QARS1 QARS	Glutamine--tRNA ligase (EC 6.1.1.18) (Glutaminyl-tRNA synthetase) (GlnRS)
P47897_H	unknown	GA	0.80777	0.480163	0.987086	NA	1	0.0711111	unknown	0.928889	unknown	1	DL candidate	NA	NA
P47914	yRIBOSOME_LARGE	yRIBOSOME_LARGE	1	1	1	0	0	0	yRIBOSOME_LARGE	1	yRIBOSOME_LARGE	NA	unknown	RPL29	Large ribosomal subunit protein eL29 (60S ribosomal protein L29) (Cell surface heparin-binding protein HIP)
P47914_H	unknown	LYSOSOME/JUNCTION	0.999987	0.999927	1	NA	1	0	LYSOSOME/JUNCTION	1	LYSOSOME/JUNCTION	1	DL candidate	NA	NA
P47974_H	unknown	GA	0.985828	0.960743	0.996561	NA	0.992	0.000444444	GA	0.999556	GA	1	DL candidate	NA	NA
P47985	MITOCHONDRION	MITOCHONDRION	1	1	1	0	0	0	MITOCHONDRION	1	MITOCHONDRION	NA	unknown	UQCRFS1	Cytochrome b-c1 complex subunit Rieske, mitochondrial (EC 7.1.1.8) (Complex III subunit 5) (Cytochrome b-c1 complex subunit 5) (Rieske iron-sulfur protein) (RISP) (Rieske protein UQCRFS1) (Ubiquinol-cytochrome c reductase iron-sulfur subunit) [Cleaved into: Cytochrome b-c1 complex subunit 9 (Su9) (Subunit 9) (8 kDa subunit 9) (Complex III subunit IX) (Cytochrome b-c1 complex subunit 11) (UQCRFS1 …
P48047	unknown	MITOCHONDRION	1	1	1	NA	0	0	MITOCHONDRION	1	MITOCHONDRION	NA	unknown	ATP5PO ATP5O ATPO	ATP synthase subunit O, mitochondrial (ATP synthase peripheral stalk subunit OSCP) (Oligomycin sensitivity conferral protein) (OSCP)
P48047_H	unknown	MITOCHONDRION	1	1	1	NA	0	0	MITOCHONDRION	1	MITOCHONDRION	NA	unknown	NA	NA
P48147	unknown	CYTOSOL	0.800141	0.243086	0.981306	NA	0.352	0	unknown	1	unknown	NA	unknown	PREP PEP	Prolyl endopeptidase (PE) (EC 3.4.21.26) (Post-proline cleaving enzyme)
P48147_H	unknown	CYTOSOL	1	1	1	NA	0	0	CYTOSOL	1	CYTOSOL	NA	unknown	NA	NA
P48163	unknown	CYTOSOL	0.999999	0.999998	1	NA	0	0	CYTOSOL	1	CYTOSOL	NA	unknown	ME1	NADP-dependent malic enzyme (NADP-ME) (EC 1.1.1.40) (Malic enzyme 1)
P48163_H	unknown	CYTOSOL	1	1	1	NA	0	0	CYTOSOL	1	CYTOSOL	NA	unknown	NA	NA
P48444	unknown	GA	0.95074	0.788396	0.997281	NA	0.984	0	GA	1	GA	1	DL candidate	ARCN1 COPD	Coatomer subunit delta (Archain) (Delta-coat protein) (Delta-COP)
P48444_H	unknown	CYTOSOL	0.882681	0.386537	0.975778	NA	0.092	0	unknown	1	unknown	NA	unknown	NA	NA
P48449	ER/SR	ER/SR	1	1	1	0	0	0	ER/SR	1	ER/SR	NA	unknown	LSS OSC	Lanosterol synthase (EC 5.4.99.7) (2,3-epoxysqualene--lanosterol cyclase) (Oxidosqualene--lanosterol cyclase) (OSC) (hOSC)
P48449_H	unknown	ER/SR	0.999999	0.999997	1	NA	0	0	ER/SR	1	ER/SR	NA	unknown	NA	NA
P48454	unknown	GA	0.984348	0.840974	0.999098	NA	0.012	0	GA	1	GA	NA	unknown	PPP3CC CALNA3 CNA3	Serine/threonine-protein phosphatase 2B catalytic subunit gamma isoform (EC 3.1.3.16) (CAM-PRP catalytic subunit) (Calcineurin, testis-specific catalytic subunit) (Calmodulin-dependent calcineurin A subunit gamma isoform)
P48506	unknown	GA	0.999962	0.999918	0.999986	NA	1	0	GA	1	GA	1	DL candidate	GCLC GLCL GLCLC	Glutamate--cysteine ligase catalytic subunit (EC 6.3.2.2) (GCS heavy chain) (Gamma-ECS) (Gamma-glutamylcysteine synthetase)
P48509	unknown	ER/SR	1	0.999999	1	NA	1	0	ER/SR	1	ER/SR	1	DL candidate	CD151 TSPAN24	CD151 antigen (GP27) (Membrane glycoprotein SFA-1) (Platelet-endothelial tetraspan antigen 3) (PETA-3) (Tetraspanin-24) (Tspan-24) (CD antigen CD151)
P48509_H	unknown	ER/SR	0.999991	0.999966	0.999999	NA	1	0	ER/SR	1	ER/SR	1	DL candidate	NA	NA
P48556	PROTEASOME	PROTEASOME	1	1	1	0	0	0	PROTEASOME	1	PROTEASOME	NA	unknown	PSMD8	26S proteasome non-ATPase regulatory subunit 8 (26S proteasome regulatory subunit RPN12) (26S proteasome regulatory subunit S14) (p31)
P48556_H	unknown	PROTEASOME	1	1	1	NA	0	0	PROTEASOME	1	PROTEASOME	NA	unknown	NA	NA
P48634_H	unknown	GA	0.999995	0.999966	0.999999	NA	1	0.000888889	GA	0.999111	GA	1	DL candidate	NA	NA
P48637	unknown	xSARCOPLASM	1	1	1	NA	0	0.00311111	xSARCOPLASM	0.996889	xSARCOPLASM	NA	unknown	GSS	Glutathione synthetase (GSH synthetase) (GSH-S) (EC 6.3.2.3) (Glutathione synthase)
P48637_H	unknown	LYSOSOME/JUNCTION	0.999198	0.995538	0.999978	NA	1	1	LYSOSOME/JUNCTION	0	unknown	1	DL candidate	NA	NA
P48643	unknown	PROTEASOME	1	1	1	NA	0	0	PROTEASOME	1	PROTEASOME	NA	unknown	CCT5 CCTE KIAA0098	T-complex protein 1 subunit epsilon (TCP-1-epsilon) (CCT-epsilon)
P48643_H	unknown	PROTEASOME	1	1	1	NA	0	0	PROTEASOME	1	PROTEASOME	NA	unknown	NA	NA
P48681	unknown	RIBOSOME_SMALL	0.984461	0.928625	0.999057	NA	0.02	0	RIBOSOME_SMALL	1	RIBOSOME_SMALL	NA	unknown	NES Nbla00170	Nestin
P48681_H	unknown	RIBOSOME_SMALL	0.996165	0.982635	0.99971	NA	0.008	0	RIBOSOME_SMALL	1	RIBOSOME_SMALL	NA	unknown	NA	NA
P48728	unknown	MITOCHONDRION	1	1	1	NA	0	0	MITOCHONDRION	1	MITOCHONDRION	NA	unknown	AMT GCST	Aminomethyltransferase, mitochondrial (EC 2.1.2.10) (Glycine cleavage system T protein) (GCVT)
P48729	unknown	NUCLEUS	0.999119	0.996242	0.999915	NA	0	0	NUCLEUS	1	NUCLEUS	NA	unknown	CSNK1A1	Casein kinase I isoform alpha (CKI-alpha) (EC 2.7.11.1) (CK1)
P48729_H	unknown	yRIBOSOME_LARGE	0.999999	0.999998	1	NA	1	0	yRIBOSOME_LARGE	1	yRIBOSOME_LARGE	1	DL candidate	NA	NA
P48730_H	unknown	GA	0.931121	0.554989	0.988863	NA	0.984	0.00133333	GA	0.998667	GA	1	DL candidate	NA	NA
P48735	MITOCHONDRION	MITOCHONDRION	1	1	1	0	0	0	MITOCHONDRION	1	MITOCHONDRION	NA	unknown	IDH2	Isocitrate dehydrogenase [NADP], mitochondrial (IDH) (EC 1.1.1.42) (ICD-M) (IDP) (NADP(+)-specific ICDH) (Oxalosuccinate decarboxylase)
P48735_H	unknown	MITOCHONDRION	1	1	1	NA	0	0	MITOCHONDRION	1	MITOCHONDRION	NA	unknown	NA	NA
P48739	unknown	CYTOSOL	0.993411	0.986259	0.997485	NA	1	0	CYTOSOL	1	CYTOSOL	1	DL candidate	PITPNB	Phosphatidylinositol transfer protein beta isoform (PI-TP-beta) (PtdIns transfer protein beta) (PtdInsTP beta)
P48739_H	unknown	GA	0.999811	0.999555	0.999942	NA	1	0	GA	1	GA	1	DL candidate	NA	NA
P48740_H	unknown	ER/SR	1	1	1	NA	0.012	0	ER/SR	1	ER/SR	NA	unknown	NA	NA
P49006	unknown	ER/SR	1	1	1	NA	0.984	0	ER/SR	1	ER/SR	1	DL candidate	MARCKSL1 MLP MRP	MARCKS-related protein (MARCKS-like protein 1) (Macrophage myristoylated alanine-rich C kinase substrate) (Mac-MARCKS) (MacMARCKS)
P49006_H	unknown	PM/SARCOLEMMA	0.68931	0.342286	0.987716	NA	0.544	0.0133333	unknown	0.986667	unknown	NA	unknown	NA	NA
P49023	unknown	CYTOSOL	0.999999	0.999998	1	NA	0	0	CYTOSOL	1	CYTOSOL	NA	unknown	PXN	Paxillin
P49023_H	unknown	CYTOSOL	1	0.999999	1	NA	0	0	CYTOSOL	1	CYTOSOL	NA	unknown	NA	NA
P49137	unknown	CYTOSOL	0.99999	0.999981	0.999996	NA	0	0	CYTOSOL	1	CYTOSOL	NA	unknown	MAPKAPK2	MAP kinase-activated protein kinase 2 (MAPK-activated protein kinase 2) (MAPKAP kinase 2) (MAPKAP-K2) (MAPKAPK-2) (MK-2) (MK2) (EC 2.7.11.1)
P49137_H	unknown	GA	0.750564	0.593246	0.862804	NA	0.752	0	unknown	1	unknown	NA	unknown	NA	NA
P49189	unknown	CYTOSOL	0.999994	0.999988	0.999998	NA	0	0	CYTOSOL	1	CYTOSOL	NA	unknown	ALDH9A1 ALDH4 ALDH7 ALDH9	4-trimethylaminobutyraldehyde dehydrogenase (TMABA-DH) (TMABALDH) (EC 1.2.1.47) (Aldehyde dehydrogenase E3 isozyme) (Aldehyde dehydrogenase family 9 member A1) (EC 1.2.1.3) (Gamma-aminobutyraldehyde dehydrogenase) (EC 1.2.1.19) (R-aminobutyraldehyde dehydrogenase) [Cleaved into: 4-trimethylaminobutyraldehyde dehydrogenase, N-terminally processed]
P49189_H	unknown	GA	0.79716	0.65277	0.89842	NA	0.772	0.000444444	unknown	0.999556	unknown	NA	unknown	NA	NA
P49207	yRIBOSOME_LARGE	yRIBOSOME_LARGE	1	1	1	0	0	0	yRIBOSOME_LARGE	1	yRIBOSOME_LARGE	NA	unknown	RPL34	Large ribosomal subunit protein eL34 (60S ribosomal protein L34)
P49207_H	unknown	yRIBOSOME_LARGE	1	1	1	NA	0	0	yRIBOSOME_LARGE	1	yRIBOSOME_LARGE	NA	unknown	NA	NA
P49257	unknown	ER/SR	1	1	1	NA	0	0	ER/SR	1	ER/SR	NA	unknown	LMAN1 ERGIC53 F5F8D	Protein ERGIC-53 (ER-Golgi intermediate compartment 53 kDa protein) (Gp58) (Intracellular mannose-specific lectin MR60) (Lectin mannose-binding 1)
P49257_H	unknown	ER/SR	0.999997	0.999993	0.999999	NA	0	0	ER/SR	1	ER/SR	NA	unknown	NA	NA
P49321	unknown	xSARCOPLASM	1	1	1	NA	0	0	xSARCOPLASM	1	xSARCOPLASM	NA	unknown	NASP	Nuclear autoantigenic sperm protein (NASP)
P49321_H	unknown	CYTOSOL	0.998996	0.99797	0.999577	NA	0.996	0	CYTOSOL	1	CYTOSOL	1	DL candidate	NA	NA
P49327	unknown	CYTOSOL	0.999802	0.999364	1	NA	0.168	0.00133333	CYTOSOL	0.998667	CYTOSOL	NA	unknown	FASN FAS	Fatty acid synthase (EC 2.3.1.85) (Type I fatty acid synthase) [Includes: [Acyl-carrier-protein] S-acetyltransferase (EC 2.3.1.38); [Acyl-carrier-protein] S-malonyltransferase (EC 2.3.1.39); 3-oxoacyl-[acyl-carrier-protein] synthase (EC 2.3.1.41); 3-oxoacyl-[acyl-carrier-protein] reductase (EC 1.1.1.100); 3-hydroxyacyl-[acyl-carrier-protein] dehydratase (EC 4.2.1.59); Enoyl-[acyl-carrier-protein]…
P49327_H	unknown	CYTOSOL	0.999997	0.999974	1	NA	0	0.000444444	CYTOSOL	0.999556	CYTOSOL	NA	unknown	NA	NA
P49354	unknown	CYTOSOL	0.998812	0.997461	0.999554	NA	0	0	CYTOSOL	1	CYTOSOL	NA	unknown	FNTA	Protein farnesyltransferase/geranylgeranyltransferase type-1 subunit alpha (EC 2.5.1.58) (EC 2.5.1.59) (CAAX farnesyltransferase subunit alpha) (FTase-alpha) (Ras proteins prenyltransferase subunit alpha) (Type I protein geranyl-geranyltransferase subunit alpha) (GGTase-I-alpha)
P49356	unknown	CYTOSOL	0.999957	0.999911	0.999983	NA	0	0	CYTOSOL	1	CYTOSOL	NA	unknown	FNTB	Protein farnesyltransferase subunit beta (FTase-beta) (EC 2.5.1.58) (CAAX farnesyltransferase subunit beta) (Ras proteins prenyltransferase subunit beta)
P49368	unknown	PROTEASOME	1	1	1	NA	0	0	PROTEASOME	1	PROTEASOME	NA	unknown	CCT3 CCTG TRIC5	T-complex protein 1 subunit gamma (TCP-1-gamma) (CCT-gamma) (hTRiC5)
P49368_H	unknown	PROTEASOME	1	1	1	NA	0	0	PROTEASOME	1	PROTEASOME	NA	unknown	NA	NA
P49406	unknown	MITOCHONDRION	1	1	1	NA	0	0	MITOCHONDRION	1	MITOCHONDRION	NA	unknown	MRPL19 KIAA0104 MRPL15	Large ribosomal subunit protein bL19m (39S ribosomal protein L15, mitochondrial) (L15mt) (MRP-L15) (39S ribosomal protein L19, mitochondrial) (L19mt) (MRP-L19)
P49406_H	unknown	MITOCHONDRION	1	1	1	NA	0.04	0	MITOCHONDRION	1	MITOCHONDRION	NA	unknown	NA	NA
P49411	MITOCHONDRION	MITOCHONDRION	1	1	1	0	0	0	MITOCHONDRION	1	MITOCHONDRION	NA	unknown	TUFM	Elongation factor Tu, mitochondrial (EF-Tu) (P43)
P49411_H	unknown	MITOCHONDRION	1	1	1	NA	0	0	MITOCHONDRION	1	MITOCHONDRION	NA	unknown	NA	NA
P49419	unknown	PM/SARCOLEMMA	0.999994	0.999984	0.999999	NA	1	0.00222222	PM/SARCOLEMMA	0.997778	PM/SARCOLEMMA	1	DL candidate	ALDH7A1 ATQ1	Alpha-aminoadipic semialdehyde dehydrogenase (Alpha-AASA dehydrogenase) (EC 1.2.1.31) (Aldehyde dehydrogenase family 7 member A1) (EC 1.2.1.3) (Antiquitin-1) (Betaine aldehyde dehydrogenase) (EC 1.2.1.8) (Delta1-piperideine-6-carboxylate dehydrogenase) (P6c dehydrogenase)
P49419_H	unknown	PM/SARCOLEMMA	0.999999	0.999997	1	NA	0.976	0	PM/SARCOLEMMA	1	PM/SARCOLEMMA	1	DL candidate	NA	NA
P49427_H	unknown	xSARCOPLASM	0.597812	0	1	NA	1	0	unknown	1	unknown	1	DL candidate	NA	NA
P49458	unknown	GA	1	1	1	NA	1	0	GA	1	GA	1	DL candidate	SRP9	Signal recognition particle 9 kDa protein (SRP9)
P49458_H	unknown	GA	1	1	1	NA	1	0	GA	1	GA	1	DL candidate	NA	NA
P49459_H	unknown	CYTOSOL	0.999999	0.999999	1	NA	1	0	CYTOSOL	1	CYTOSOL	1	DL candidate	NA	NA
P49585	unknown	CYTOSOL	1	1	1	NA	0.008	0	CYTOSOL	1	CYTOSOL	NA	unknown	PCYT1A CTPCT PCYT1	Choline-phosphate cytidylyltransferase A (EC 2.7.7.15) (CCT-alpha) (CTP:phosphocholine cytidylyltransferase A) (CCT A) (CT A) (Phosphorylcholine transferase A)
P49585_H	unknown	GA	0.947268	0.89617	0.978012	NA	1	0	GA	1	GA	1	DL candidate	NA	NA
P49588	CYTOSOL	CYTOSOL	1	1	1	0	0	0	CYTOSOL	1	CYTOSOL	NA	unknown	AARS1 AARS	Alanine--tRNA ligase, cytoplasmic (EC 6.1.1.7) (Alanyl-tRNA synthetase) (AlaRS) (Renal carcinoma antigen NY-REN-42)
P49588_H	unknown	CYTOSOL	0.996375	0.992398	0.9986	NA	0.004	0	CYTOSOL	1	CYTOSOL	NA	unknown	NA	NA
P49589	unknown	LYSOSOME/JUNCTION	0.874871	0.455558	0.99976	NA	1	1	unknown	0	unknown	1	DL candidate	CARS1 CARS	Cysteine--tRNA ligase, cytoplasmic (EC 6.1.1.16) (Cysteinyl-tRNA synthetase) (CysRS)
P49589_H	unknown	GA	1	1	1	NA	1	0	GA	1	GA	1	DL candidate	NA	NA
P49590	unknown	MITOCHONDRION	0.999828	0.997445	0.999992	NA	0.036	0	MITOCHONDRION	1	MITOCHONDRION	NA	unknown	HARS2 HARSL HARSR HO3	Histidine--tRNA ligase, mitochondrial (EC 6.1.1.21) (Histidine--tRNA ligase-like) (Histidyl-tRNA synthetase) (HisRS)
P49591	CYTOSOL	CYTOSOL	1	1	1	0	0	0	CYTOSOL	1	CYTOSOL	NA	unknown	SARS1 SARS SERS	Serine--tRNA ligase, cytoplasmic (EC 6.1.1.11) (Seryl-tRNA synthetase) (SerRS) (Seryl-tRNA(Ser/Sec) synthetase)
P49591_H	unknown	CYTOSOL	0.999794	0.999542	0.999925	NA	0	0	CYTOSOL	1	CYTOSOL	NA	unknown	NA	NA
P49593	unknown	CYTOSOL	1	1	1	NA	0	0	CYTOSOL	1	CYTOSOL	NA	unknown	PPM1F KIAA0015 POPX2	Protein phosphatase 1F (EC 3.1.3.16) (Ca(2+)/calmodulin-dependent protein kinase phosphatase) (CaM-kinase phosphatase) (CaMKPase) (Partner of PIX 2) (Protein fem-2 homolog) (hFem-2)
P49720	PROTEASOME	PROTEASOME	1	1	1	0	0	0	PROTEASOME	1	PROTEASOME	NA	unknown	PSMB3	Proteasome subunit beta type-3 (Proteasome chain 13) (Proteasome component C10-II) (Proteasome theta chain)
P49720_H	unknown	RIBOSOME_SMALL	0.976031	0.870016	0.998666	NA	0.98	0	RIBOSOME_SMALL	1	RIBOSOME_SMALL	1	DL candidate	NA	NA
P49721	PROTEASOME	PROTEASOME	1	1	1	0	0	0	PROTEASOME	1	PROTEASOME	NA	unknown	PSMB2	Proteasome subunit beta type-2 (Macropain subunit C7-I) (Multicatalytic endopeptidase complex subunit C7-I) (Proteasome component C7-I)
P49721_H	unknown	PROTEASOME	1	1	1	NA	0	0	PROTEASOME	1	PROTEASOME	NA	unknown	NA	NA
P49736	unknown	CYTOSOL	0.635851	0.243817	0.933769	NA	1	1	unknown	0	unknown	1	DL candidate	MCM2 BM28 CCNL1 CDCL1 KIAA0030	DNA replication licensing factor MCM2 (EC 3.6.4.12) (Minichromosome maintenance protein 2 homolog) (Nuclear protein BM28)
P49748	unknown	MITOCHONDRION	1	1	1	NA	0	0	MITOCHONDRION	1	MITOCHONDRION	NA	unknown	ACADVL VLCAD	Very long-chain specific acyl-CoA dehydrogenase, mitochondrial (VLCAD) (EC 1.3.8.9)
P49748_H	unknown	MITOCHONDRION	1	1	1	NA	0	0	MITOCHONDRION	1	MITOCHONDRION	NA	unknown	NA	NA
P49754_H	unknown	PM/SARCOLEMMA	0.817184	0.573288	0.949079	NA	1	0.830667	unknown	0.169333	unknown	1	DL candidate	NA	NA
P49755	unknown	ER/SR	1	1	1	NA	0	0	ER/SR	1	ER/SR	NA	unknown	TMED10 TMP21	Transmembrane emp24 domain-containing protein 10 (Protein TMED10) (21 kDa transmembrane-trafficking protein) (S31I125) (S31III125) (Tmp-21-I) (Transmembrane protein Tmp21) (p23) (p24 family protein delta-1) (p24delta1) (p24delta)
P49755_H	unknown	ER/SR	1	1	1	NA	0	0	ER/SR	1	ER/SR	NA	unknown	NA	NA
P49756	unknown	NUCLEUS	1	1	1	NA	0	0	NUCLEUS	1	NUCLEUS	NA	unknown	RBM25 RNPC7	RNA-binding protein 25 (Arg/Glu/Asp-rich protein of 120 kDa) (RED120) (Protein S164) (RNA-binding motif protein 25) (RNA-binding region-containing protein 7)
P49757_H	unknown	yRIBOSOME_LARGE	0.999415	0.998293	0.999863	NA	1	0	yRIBOSOME_LARGE	1	yRIBOSOME_LARGE	1	DL candidate	NA	NA
P49770	unknown	GA	0.999999	1	1	NA	1	0.480444	GA	0.519556	GA	1	DL candidate	EIF2B2 EIF2BB	Translation initiation factor eIF-2B subunit beta (S20I15) (S20III15) (eIF-2B GDP-GTP exchange factor subunit beta)
P49770_H	unknown	GA	0.710363	0.272915	0.979194	NA	0.864	1	unknown	0	unknown	NA	unknown	NA	NA
P49773	unknown	CYTOSOL	0.99434	0.987371	0.99795	NA	0.996	0	CYTOSOL	1	CYTOSOL	1	DL candidate	HINT1 HINT PKCI1 PRKCNH1	Adenosine 5'-monophosphoramidase HINT1 (EC 3.9.1.-) (Desumoylating isopeptidase HINT1) (EC 3.4.22.-) (Histidine triad nucleotide-binding protein 1) (Protein kinase C inhibitor 1) (Protein kinase C-interacting protein 1) (PKCI-1)
P49773_H	unknown	CYTOSOL	0.999574	0.999095	0.99983	NA	1	0	CYTOSOL	1	CYTOSOL	1	DL candidate	NA	NA
P49792_H	unknown	GA	0.999999	0.999997	1	NA	0.304	0	GA	1	GA	NA	unknown	NA	NA
P49815	unknown	NUCLEUS	0.999975	0.999912	0.999999	NA	0	0	NUCLEUS	1	NUCLEUS	NA	unknown	TSC2 TSC4	Tuberin (Tuberous sclerosis 2 protein)
P49815_H	unknown	RIBOSOME_SMALL	0.397774	0.0906497	0.732743	NA	0.76	0.008	unknown	0.992	unknown	NA	unknown	NA	NA
P49821	unknown	MITOCHONDRION	1	1	1	NA	0	0	MITOCHONDRION	1	MITOCHONDRION	NA	unknown	NDUFV1 UQOR1	NADH dehydrogenase [ubiquinone] flavoprotein 1, mitochondrial (EC 7.1.1.2) (Complex I-51kD) (CI-51kD) (NADH dehydrogenase flavoprotein 1) (NADH-ubiquinone oxidoreductase 51 kDa subunit)
P49821_H	unknown	MITOCHONDRION	1	1	1	NA	0	0	MITOCHONDRION	1	MITOCHONDRION	NA	unknown	NA	NA
P49840	unknown	LYSOSOME/JUNCTION	0.974615	0.922895	0.99876	NA	1	0.00177778	LYSOSOME/JUNCTION	0.998222	LYSOSOME/JUNCTION	1	DL candidate	GSK3A	Glycogen synthase kinase-3 alpha (GSK-3 alpha) (EC 2.7.11.26) (Serine/threonine-protein kinase GSK3A) (EC 2.7.11.1)
P49841	unknown	PM/SARCOLEMMA	0.981773	0.939102	0.994808	NA	0.06	0	PM/SARCOLEMMA	1	PM/SARCOLEMMA	NA	unknown	GSK3B	Glycogen synthase kinase-3 beta (GSK-3 beta) (EC 2.7.11.26) (Serine/threonine-protein kinase GSK3B) (EC 2.7.11.1)
P49841_H	unknown	PM/SARCOLEMMA	0.999897	0.999736	0.999963	NA	0.004	0.000444444	PM/SARCOLEMMA	0.999556	PM/SARCOLEMMA	NA	unknown	NA	NA
P49902	unknown	CYTOSOL	0.999998	0.999995	0.999999	NA	0	0	CYTOSOL	1	CYTOSOL	NA	unknown	NT5C2 NT5B NT5CP PNT5	Cytosolic purine 5'-nucleotidase (EC 3.1.3.5) (EC 3.1.3.99) (Cytosolic 5'-nucleotidase II) (cN-II) (Cytosolic IMP/GMP-specific 5'-nucleotidase) (Cytosolic nucleoside phosphotransferase 5'N) (EC 2.7.1.77) (High Km 5'-nucleotidase)
P49902_H	unknown	CYTOSOL	0.999997	0.999994	0.999999	NA	0	0	CYTOSOL	1	CYTOSOL	NA	unknown	NA	NA
P49903	unknown	CYTOSOL	0.999943	0.999893	0.999975	NA	0	0	CYTOSOL	1	CYTOSOL	NA	unknown	SEPHS1 SELD SPS SPS1	Selenide, water dikinase 1 (EC 2.7.9.3) (Selenium donor protein 1) (Selenophosphate synthase 1)
P49914	unknown	PM/SARCOLEMMA	0.571632	0.295616	0.869744	NA	0.58	0.116	unknown	0.884	unknown	NA	unknown	MTHFS	5-formyltetrahydrofolate cyclo-ligase (EC 6.3.3.2) (5,10-methenyl-tetrahydrofolate synthetase) (MTHFS) (Methenyl-THF synthetase)
P49915	unknown	CYTOSOL	0.998542	0.99725	0.999334	NA	0.004	0	CYTOSOL	1	CYTOSOL	NA	unknown	GMPS	GMP synthase [glutamine-hydrolyzing] (EC 6.3.5.2) (GMP synthetase) (Glutamine amidotransferase)
P49915_H	unknown	GA	0.931258	0.869969	0.968571	NA	0.92	0	GA	1	GA	NA	unknown	NA	NA
P49959	unknown	GA	0.555015	0.182641	0.892016	NA	1	0.915111	unknown	0.0848889	unknown	1	DL candidate	MRE11 HNGS1 MRE11A	Double-strand break repair protein MRE11 (EC 3.1.-.-) (Double-strand break repair protein MRE11A) (Meiotic recombination 11 homolog 1) (MRE11 homolog 1) (Meiotic recombination 11 homolog A) (MRE11 homolog A)
P50135	unknown	CYTOSOL	0.996937	0.977206	0.999566	NA	0.028	0	CYTOSOL	1	CYTOSOL	NA	unknown	HNMT	Histamine N-methyltransferase (HMT) (EC 2.1.1.8)
P50148_H	unknown	PM/SARCOLEMMA	1	0.999999	1	NA	1	0	PM/SARCOLEMMA	1	PM/SARCOLEMMA	1	DL candidate	NA	NA
P50213	MITOCHONDRION	MITOCHONDRION	1	1	1	0	0	0	MITOCHONDRION	1	MITOCHONDRION	NA	unknown	IDH3A	Isocitrate dehydrogenase [NAD] subunit alpha, mitochondrial (EC 1.1.1.41) (Isocitric dehydrogenase subunit alpha) (NAD(+)-specific ICDH subunit alpha)
P50213_H	unknown	MITOCHONDRION	1	1	1	NA	0	0	MITOCHONDRION	1	MITOCHONDRION	NA	unknown	NA	NA
P50395	unknown	xSARCOPLASM	0.991705	0.978939	0.997844	NA	0.988	0	xSARCOPLASM	1	xSARCOPLASM	1	DL candidate	GDI2 RABGDIB	Rab GDP dissociation inhibitor beta (Rab GDI beta) (Guanosine diphosphate dissociation inhibitor 2) (GDI-2)
P50395_H	unknown	CYTOSOL	0.999988	0.999971	0.999996	NA	0	0	CYTOSOL	1	CYTOSOL	NA	unknown	NA	NA
P50402	unknown	ER/SR	1	1	1	NA	0	0	ER/SR	1	ER/SR	NA	unknown	EMD EDMD STA	Emerin
P50402_H	unknown	ER/SR	1	1	1	NA	0	0	ER/SR	1	ER/SR	NA	unknown	NA	NA
P50454	ER/SR	ER/SR	1	1	1	0	0	0	ER/SR	1	ER/SR	NA	unknown	SERPINH1 CBP1 CBP2 HSP47 SERPINH2 PIG14	Serpin H1 (47 kDa heat shock protein) (Arsenic-transactivated protein 3) (AsTP3) (Cell proliferation-inducing gene 14 protein) (Collagen-binding protein) (Colligin) (Rheumatoid arthritis-related antigen RA-A47)
P50454_H	unknown	PEROXISOME	0.606123	0	0.999547	NA	0.128	0	unknown	1	unknown	NA	unknown	NA	NA
P50461	unknown	LYSOSOME/JUNCTION	0.999597	0.999096	0.999849	NA	0	0	LYSOSOME/JUNCTION	1	LYSOSOME/JUNCTION	NA	unknown	CSRP3 CLP MLP	Cysteine and glycine-rich protein 3 (Cardiac LIM protein) (Cysteine-rich protein 3) (CRP3) (LIM domain protein, cardiac) (Muscle LIM protein)
P50461_H	unknown	LYSOSOME/JUNCTION	0.999994	0.999987	0.999998	NA	0	0	LYSOSOME/JUNCTION	1	LYSOSOME/JUNCTION	NA	unknown	NA	NA
P50502	unknown	xSARCOPLASM	1	1	1	NA	0	0	xSARCOPLASM	1	xSARCOPLASM	NA	unknown	ST13 AAG2 FAM10A1 HIP SNC6	Hsc70-interacting protein (Hip) (Aging-associated protein 2) (Progesterone receptor-associated p48 protein) (Protein FAM10A1) (Putative tumor suppressor ST13) (Renal carcinoma antigen NY-REN-33) (Suppression of tumorigenicity 13 protein)
P50502_H	unknown	xSARCOPLASM	1	1	1	NA	0	0	xSARCOPLASM	1	xSARCOPLASM	NA	unknown	NA	NA
P50542_H	unknown	GA	0.999892	0.99979	0.999957	NA	1	0	GA	1	GA	1	DL candidate	NA	NA
P50552	unknown	yRIBOSOME_LARGE	0.999388	0.998335	0.999822	NA	1	0	yRIBOSOME_LARGE	1	yRIBOSOME_LARGE	1	DL candidate	VASP	Vasodilator-stimulated phosphoprotein (VASP)
P50552_H	unknown	yRIBOSOME_LARGE	0.994791	0.98498	0.99867	NA	0.992	0.000444444	yRIBOSOME_LARGE	0.999556	yRIBOSOME_LARGE	1	DL candidate	NA	NA
P50570	unknown	PM/SARCOLEMMA	1	1	1	NA	0.036	0	PM/SARCOLEMMA	1	PM/SARCOLEMMA	NA	unknown	DNM2 DYN2	Dynamin-2 (EC 3.6.5.5)
P50570_H	unknown	PM/SARCOLEMMA	0.996266	0.990178	0.999065	NA	0.004	0.000888889	PM/SARCOLEMMA	0.999111	PM/SARCOLEMMA	NA	unknown	NA	NA
P50579	unknown	GA	0.940112	1.37052979592e-313	0.999721	NA	1	0.0986667	GA	0.901333	GA	1	DL candidate	METAP2 MNPEP P67EIF2	Methionine aminopeptidase 2 (MAP 2) (MetAP 2) (EC 3.4.11.18) (Initiation factor 2-associated 67 kDa glycoprotein) (p67) (p67eIF2) (Peptidase M)
P50579_H	unknown	yRIBOSOME_LARGE	0.99997	0.999927	0.999993	NA	0	0	yRIBOSOME_LARGE	1	yRIBOSOME_LARGE	NA	unknown	NA	NA
P50583	unknown	CYTOSOL	0.999999	0.999999	1	NA	0	0	CYTOSOL	1	CYTOSOL	NA	unknown	NUDT2 APAH1	Bis(5'-nucleosyl)-tetraphosphatase [asymmetrical] (EC 3.6.1.17) (Diadenosine 5',5'''-P1,P4-tetraphosphate asymmetrical hydrolase) (Ap4A hydrolase) (Ap4Aase) (Diadenosine tetraphosphatase) (Nucleoside diphosphate-linked moiety X motif 2) (Nudix motif 2)
P50895	PM/SARCOLEMMA	PM/SARCOLEMMA	1	1	1	0	0	0	PM/SARCOLEMMA	1	PM/SARCOLEMMA	NA	unknown	BCAM LU MSK19	Basal cell adhesion molecule (Auberger B antigen) (B-CAM cell surface glycoprotein) (F8/G253 antigen) (Lutheran antigen) (Lutheran blood group glycoprotein) (CD antigen CD239)
P50895_H	unknown	ER/SR	0.891467	0.559341	0.999736	NA	0.744	0.0146667	unknown	0.985333	unknown	NA	unknown	NA	NA
P50897	unknown	LYSOSOME/JUNCTION	1	1	1	NA	0	0	LYSOSOME/JUNCTION	1	LYSOSOME/JUNCTION	NA	unknown	PPT1 CLN1 PPT	Palmitoyl-protein thioesterase 1 (PPT-1) (EC 3.1.2.22) (Palmitoyl-protein hydrolase 1)
P50914	yRIBOSOME_LARGE	yRIBOSOME_LARGE	1	1	1	0	0	0	yRIBOSOME_LARGE	1	yRIBOSOME_LARGE	NA	unknown	RPL14	Large ribosomal subunit protein eL14 (60S ribosomal protein L14) (CAG-ISL 7)
P50914_H	unknown	yRIBOSOME_LARGE	1	1	1	NA	0	0	yRIBOSOME_LARGE	1	yRIBOSOME_LARGE	NA	unknown	NA	NA
P50990	unknown	PROTEASOME	1	1	1	NA	0	0	PROTEASOME	1	PROTEASOME	NA	unknown	CCT8 C21orf112 CCTQ KIAA0002	T-complex protein 1 subunit theta (TCP-1-theta) (CCT-theta) (Chaperonin containing T-complex polypeptide 1 subunit 8) (Renal carcinoma antigen NY-REN-15)
P50990_H	unknown	PROTEASOME	1	1	1	NA	0	0	PROTEASOME	1	PROTEASOME	NA	unknown	NA	NA
P50991	unknown	PROTEASOME	1	1	1	NA	0	0	PROTEASOME	1	PROTEASOME	NA	unknown	CCT4 CCTD SRB	T-complex protein 1 subunit delta (TCP-1-delta) (CCT-delta) (Stimulator of TAR RNA-binding)
P50991_H	unknown	PROTEASOME	1	1	1	NA	0.008	0	PROTEASOME	1	PROTEASOME	NA	unknown	NA	NA
P50995	unknown	CYTOSOL	1	1	1	NA	0	0	CYTOSOL	1	CYTOSOL	NA	unknown	ANXA11 ANX11	Annexin A11 (56 kDa autoantigen) (Annexin XI) (Annexin-11) (Calcyclin-associated annexin 50) (CAP-50)
P50995_H	unknown	CYTOSOL	0.999991	0.999983	0.999996	NA	0	0	CYTOSOL	1	CYTOSOL	NA	unknown	NA	NA
P51114	unknown	PM/SARCOLEMMA	0.868002	0.663209	0.959192	NA	0.876	0	unknown	1	unknown	NA	unknown	FXR1	RNA-binding protein FXR1 (FMR1 autosomal homolog 1) (hFXR1p)
P51114_H	unknown	PM/SARCOLEMMA	0.987144	0.97197	0.995453	NA	0.992	0	PM/SARCOLEMMA	1	PM/SARCOLEMMA	1	DL candidate	NA	NA
P51116	unknown	yRIBOSOME_LARGE	0.989226	0.97064	0.999987	NA	0.968	0	yRIBOSOME_LARGE	1	yRIBOSOME_LARGE	NA	unknown	FXR2 FMR1L2	RNA-binding protein FXR2 (FXR2P) (FMR1 autosomal homolog 2)
P51116_H	unknown	yRIBOSOME_LARGE	0.995854	0.990165	0.999044	NA	0.008	0	yRIBOSOME_LARGE	1	yRIBOSOME_LARGE	NA	unknown	NA	NA
P51148	unknown	GA	1	1	1	NA	0.964	0	GA	1	GA	NA	unknown	RAB5C RABL	Ras-related protein Rab-5C (EC 3.6.5.2) (L1880) (RAB5L)
P51148_H	unknown	PM/SARCOLEMMA	0.719557	0.00295055	0.927301	NA	0.348	0.00177778	unknown	0.998222	unknown	NA	unknown	NA	NA
P51149	unknown	ER/SR	0.87506	0.406774	0.991984	NA	0.432	0	unknown	1	unknown	NA	unknown	RAB7A RAB7	Ras-related protein Rab-7a (EC 3.6.5.2)
P51149_H	unknown	ER/SR	0.965958	0.898426	0.998877	NA	0.96	0	ER/SR	1	ER/SR	NA	unknown	NA	NA
P51151_H	unknown	GA	0.999949	0.999875	0.999984	NA	1	0.000888889	GA	0.999111	GA	1	DL candidate	NA	NA
P51153	unknown	PM/SARCOLEMMA	1	1	1	NA	0.004	0	PM/SARCOLEMMA	1	PM/SARCOLEMMA	NA	unknown	RAB13 GIG4	Ras-related protein Rab-13 (Cell growth-inhibiting gene 4 protein)
P51153_H	unknown	PM/SARCOLEMMA	0.999996	0.999988	0.999999	NA	0	0	PM/SARCOLEMMA	1	PM/SARCOLEMMA	NA	unknown	NA	NA
P51398	unknown	MITOCHONDRION	1	1	1	NA	0	0	MITOCHONDRION	1	MITOCHONDRION	NA	unknown	DAP3 MRPS29	Small ribosomal subunit protein mS29 (28S ribosomal protein S29, mitochondrial) (MRP-S29) (S29mt) (Death-associated protein 3) (DAP-3) (Ionizing radiation resistance conferring protein)
P51398_H	unknown	MITOCHONDRION	1	1	1	NA	0	0	MITOCHONDRION	1	MITOCHONDRION	NA	unknown	NA	NA
P51452	unknown	CYTOSOL	0.847843	0	0.997043	NA	1	0	unknown	1	unknown	1	DL candidate	DUSP3 VHR	Dual specificity protein phosphatase 3 (EC 3.1.3.16) (EC 3.1.3.48) (Dual specificity protein phosphatase VHR) (Vaccinia H1-related phosphatase) (VHR)
P51452_H	unknown	CYTOSOL	0.995781	0.990303	0.998896	NA	1	0	CYTOSOL	1	CYTOSOL	1	DL candidate	NA	NA
P51553	unknown	MITOCHONDRION	1	1	1	NA	0	0	MITOCHONDRION	1	MITOCHONDRION	NA	unknown	IDH3G	Isocitrate dehydrogenase [NAD] subunit gamma, mitochondrial (Isocitric dehydrogenase subunit gamma) (NAD(+)-specific ICDH subunit gamma)
P51553_H	unknown	MITOCHONDRION	1	1	1	NA	0	0	MITOCHONDRION	1	MITOCHONDRION	NA	unknown	NA	NA
P51570	unknown	CYTOSOL	0.999595	0.998901	0.999896	NA	0.008	0	CYTOSOL	1	CYTOSOL	NA	unknown	GALK1 GALK	Galactokinase (EC 2.7.1.6) (Galactose kinase)
P51571	unknown	ER/SR	1	1	1	NA	0	0	ER/SR	1	ER/SR	NA	unknown	SSR4 TRAPD	Translocon-associated protein subunit delta (TRAP-delta) (Signal sequence receptor subunit delta) (SSR-delta)
P51571_H	unknown	ER/SR	0.999999	0.999996	1	NA	0.5	0	ER/SR	1	ER/SR	NA	unknown	NA	NA
P51572	ER/SR	ER/SR	1	1	1	0	0	0	ER/SR	1	ER/SR	NA	unknown	BCAP31 BAP31 DXS1357E	B-cell receptor-associated protein 31 (BCR-associated protein 31) (Bap31) (6C6-AG tumor-associated antigen) (Protein CDM) (p28)
P51572_H	unknown	ER/SR	1	1	1	NA	0	0	ER/SR	1	ER/SR	NA	unknown	NA	NA
P51580	unknown	CYTOSOL	0.999974	0.999946	0.999989	NA	0	0	CYTOSOL	1	CYTOSOL	NA	unknown	TPMT	Thiopurine S-methyltransferase (EC 2.1.1.67) (Thiopurine methyltransferase)
P51580_H	unknown	GA	0.999803	0.999542	0.999996	NA	1	0	GA	1	GA	1	DL candidate	NA	NA
P51589	unknown	ER/SR	1	1	1	NA	0	0	ER/SR	1	ER/SR	NA	unknown	CYP2J2	Cytochrome P450 2J2 (EC 1.14.14.-) (Albendazole monooxygenase (hydroxylating)) (EC 1.14.14.74) (Albendazole monooxygenase (sulfoxide-forming)) (EC 1.14.14.73) (Arachidonic acid epoxygenase) (CYPIIJ2) (Hydroperoxy icosatetraenoate isomerase) (EC 5.4.4.7)
P51589_H	unknown	ER/SR	1	1	1	NA	0	0	ER/SR	1	ER/SR	NA	unknown	NA	NA
P51648	unknown	ER/SR	1	1	1	NA	0	0	ER/SR	1	ER/SR	NA	unknown	ALDH3A2 ALDH10 FALDH	Aldehyde dehydrogenase family 3 member A2 (EC 1.2.1.3) (EC 1.2.1.94) (Aldehyde dehydrogenase 10) (Fatty aldehyde dehydrogenase) (Microsomal aldehyde dehydrogenase)
P51648_H	unknown	ER/SR	1	1	1	NA	0	0	ER/SR	1	ER/SR	NA	unknown	NA	NA
P51649	MITOCHONDRION	MITOCHONDRION	1	1	1	0	0	0	MITOCHONDRION	1	MITOCHONDRION	NA	unknown	ALDH5A1 SSADH	Succinate-semialdehyde dehydrogenase, mitochondrial (EC 1.2.1.24) (Aldehyde dehydrogenase family 5 member A1) (NAD(+)-dependent succinic semialdehyde dehydrogenase)
P51649_H	unknown	MITOCHONDRION	1	1	1	NA	0	0	MITOCHONDRION	1	MITOCHONDRION	NA	unknown	NA	NA
P51659	PEROXISOME	PEROXISOME	1	1	1	0	0	0	PEROXISOME	1	PEROXISOME	NA	unknown	HSD17B4 EDH17B4 SDR8C1	Peroxisomal multifunctional enzyme type 2 (MFE-2) (17-beta-hydroxysteroid dehydrogenase 4) (17-beta-HSD 4) (D-bifunctional protein) (DBP) (Multifunctional protein 2) (MFP-2) (Short chain dehydrogenase/reductase family 8C member 1) [Cleaved into: (3R)-hydroxyacyl-CoA dehydrogenase (EC 1.1.1.n12); Enoyl-CoA hydratase 2 (EC 4.2.1.107) (EC 4.2.1.119) (3-alpha,7-alpha,12-alpha-trihydroxy-5-beta-choles…
P51659_H	unknown	PEROXISOME	1	1	1	NA	0	0	PEROXISOME	1	PEROXISOME	NA	unknown	NA	NA
P51665	unknown	PROTEASOME	1	1	1	NA	0	0	PROTEASOME	1	PROTEASOME	NA	unknown	PSMD7 MOV34L	26S proteasome non-ATPase regulatory subunit 7 (26S proteasome regulatory subunit RPN8) (26S proteasome regulatory subunit S12) (Mov34 protein homolog) (Proteasome subunit p40)
P51665_H	unknown	PROTEASOME	1	1	1	NA	1	0	PROTEASOME	1	PROTEASOME	1	DL candidate	NA	NA
P51687	unknown	MITOCHONDRION	0.999923	0.999797	0.999978	NA	1	0	MITOCHONDRION	1	MITOCHONDRION	1	DL candidate	SUOX	Sulfite oxidase, mitochondrial (EC 1.8.3.1)
P51687_H	unknown	PM/SARCOLEMMA	1	0.999999	1	NA	0.98	0	PM/SARCOLEMMA	1	PM/SARCOLEMMA	1	DL candidate	NA	NA
P51784_H	unknown	CYTOSOL	1	1	1	NA	0	0	CYTOSOL	1	CYTOSOL	NA	unknown	NA	NA
P51797_H	unknown	ER/SR	0.995758	0.990056	0.998538	NA	0.004	0.0133333	ER/SR	0.986667	ER/SR	NA	unknown	NA	NA
P51805_H	unknown	ER/SR	1	1	1	NA	1	0	ER/SR	1	ER/SR	1	DL candidate	NA	NA
P51809_H	unknown	ER/SR	1	1	1	NA	0.06	0	ER/SR	1	ER/SR	NA	unknown	NA	NA
P51812	unknown	CYTOSOL	0.999998	0.999996	0.999999	NA	0	0	CYTOSOL	1	CYTOSOL	NA	unknown	RPS6KA3 ISPK1 MAPKAPK1B RSK2	Ribosomal protein S6 kinase alpha-3 (S6K-alpha-3) (EC 2.7.11.1) (90 kDa ribosomal protein S6 kinase 3) (p90-RSK 3) (p90RSK3) (Insulin-stimulated protein kinase 1) (ISPK-1) (MAP kinase-activated protein kinase 1b) (MAPK-activated protein kinase 1b) (MAPKAP kinase 1b) (MAPKAPK-1b) (Ribosomal S6 kinase 2) (RSK-2) (pp90RSK2)
P51812_H	unknown	CYTOSOL	0.996178	0.992942	0.998174	NA	0	0	CYTOSOL	1	CYTOSOL	NA	unknown	NA	NA
P51858	unknown	xSARCOPLASM	1	1	1	NA	0	0	xSARCOPLASM	1	xSARCOPLASM	NA	unknown	HDGF HMG1L2	Hepatoma-derived growth factor (HDGF) (High mobility group protein 1-like 2) (HMG-1L2)
P51858_H	unknown	xSARCOPLASM	0.868923	0.751708	0.943883	NA	0.12	0	unknown	1	unknown	NA	unknown	NA	NA
P51911	unknown	yRIBOSOME_LARGE	0.999923	0.999769	0.999981	NA	1	0	yRIBOSOME_LARGE	1	yRIBOSOME_LARGE	1	DL candidate	CNN1	Calponin-1 (Basic calponin) (Calponin H1, smooth muscle)
P51911_H	unknown	yRIBOSOME_LARGE	1	0.999998	1	NA	1	0	yRIBOSOME_LARGE	1	yRIBOSOME_LARGE	1	DL candidate	NA	NA
P51965_H	unknown	CYTOSOL	1	1	1	NA	0.932	0	CYTOSOL	1	CYTOSOL	NA	unknown	NA	NA
P51970	unknown	MITOCHONDRION	1	1	1	NA	0	0	MITOCHONDRION	1	MITOCHONDRION	NA	unknown	NDUFA8	NADH dehydrogenase [ubiquinone] 1 alpha subcomplex subunit 8 (Complex I-19kD) (CI-19kD) (Complex I-PGIV) (CI-PGIV) (NADH-ubiquinone oxidoreductase 19 kDa subunit)
P51970_H	unknown	MITOCHONDRION	1	1	1	NA	0	0	MITOCHONDRION	1	MITOCHONDRION	NA	unknown	NA	NA
P51991	NUCLEUS	NUCLEUS	1	1	1	0	0	0	NUCLEUS	1	NUCLEUS	NA	unknown	HNRNPA3 HNRPA3	Heterogeneous nuclear ribonucleoprotein A3 (hnRNP A3)
P51991_H	unknown	NUCLEUS	1	1	1	NA	1	0	NUCLEUS	1	NUCLEUS	1	DL candidate	NA	NA
P52179	unknown	LYSOSOME/JUNCTION	1	0.999999	1	NA	1	0	LYSOSOME/JUNCTION	1	LYSOSOME/JUNCTION	1	DL candidate	MYOM1	Myomesin-1 (190 kDa connectin-associated protein) (190 kDa titin-associated protein) (Myomesin family member 1)
P52179_H	unknown	LYSOSOME/JUNCTION	0.999994	0.99998	0.999999	NA	1	0	LYSOSOME/JUNCTION	1	LYSOSOME/JUNCTION	1	DL candidate	NA	NA
P52209	unknown	xSARCOPLASM	0.999998	0.999995	0.999999	NA	0	0	xSARCOPLASM	1	xSARCOPLASM	NA	unknown	PGD PGDH	6-phosphogluconate dehydrogenase, decarboxylating (EC 1.1.1.44)
P52209_H	unknown	xSARCOPLASM	0.87463	0.745356	0.99678	NA	0.816	0	unknown	1	unknown	NA	unknown	NA	NA
P52272	unknown	NUCLEUS	1	1	1	NA	1	0	NUCLEUS	1	NUCLEUS	1	DL candidate	HNRNPM HNRPM NAGR1	Heterogeneous nuclear ribonucleoprotein M (hnRNP M)
P52272_H	unknown	NUCLEUS	1	1	1	NA	1	0	NUCLEUS	1	NUCLEUS	1	DL candidate	NA	NA
P52292	unknown	GA	1	1	1	NA	1	0	GA	1	GA	1	DL candidate	KPNA2 RCH1 SRP1	Importin subunit alpha-1 (Karyopherin subunit alpha-2) (RAG cohort protein 1) (SRP1-alpha)
P52292_H	unknown	GA	0.986146	0.974133	0.994671	NA	1	0	GA	1	GA	1	DL candidate	NA	NA
P52294	unknown	CYTOSOL	0.99995	0.999892	0.999983	NA	0	0	CYTOSOL	1	CYTOSOL	NA	unknown	KPNA1 RCH2	Importin subunit alpha-5 (Karyopherin subunit alpha-1) (Nucleoprotein interactor 1) (NPI-1) (RAG cohort protein 2) (SRP1-beta) [Cleaved into: Importin subunit alpha-5, N-terminally processed]
P52294_H	unknown	GA	0.999993	0.999979	0.999999	NA	1	0.008	GA	0.992	GA	1	DL candidate	NA	NA
P52306	unknown	CYTOSOL	0.999979	0.999952	0.999992	NA	0	0	CYTOSOL	1	CYTOSOL	NA	unknown	RAP1GDS1 SMGGDS	Rap1 GTPase-GDP dissociation stimulator 1 (Exchange factor smgGDS) (SMG GDS protein) (SMG P21 stimulatory GDP/GTP exchange protein)
P52306_H	unknown	CYTOSOL	1	1	1	NA	0	0	CYTOSOL	1	CYTOSOL	NA	unknown	NA	NA
P52565	unknown	xSARCOPLASM	1	1	1	NA	0	0	xSARCOPLASM	1	xSARCOPLASM	NA	unknown	ARHGDIA GDIA1	Rho GDP-dissociation inhibitor 1 (Rho GDI 1) (Rho-GDI alpha)
P52565_H	unknown	xSARCOPLASM	1	1	1	NA	0	0.0204444	xSARCOPLASM	0.979556	xSARCOPLASM	NA	unknown	NA	NA
P52594	unknown	ER/SR	0.999549	0.998295	0.999976	NA	1	0	ER/SR	1	ER/SR	1	DL candidate	AGFG1 HRB RAB RIP	Arf-GAP domain and FG repeat-containing protein 1 (HIV-1 Rev-binding protein) (Nucleoporin-like protein RIP) (Rev-interacting protein) (Rev/Rex activation domain-binding protein)
P52594_H	unknown	ER/SR	0.87661	0.661854	0.991823	NA	0.996	0	unknown	1	unknown	1	DL candidate	NA	NA
P52597	unknown	GA	0.994826	0.98978	0.999692	NA	1	0	GA	1	GA	1	DL candidate	HNRNPF HNRPF	Heterogeneous nuclear ribonucleoprotein F (hnRNP F) (Nucleolin-like protein mcs94-1) [Cleaved into: Heterogeneous nuclear ribonucleoprotein F, N-terminally processed]
P52597_H	unknown	GA	0.999999	0.999997	0.999999	NA	1	0	GA	1	GA	1	DL candidate	NA	NA
P52758	unknown	PM/SARCOLEMMA	0.999989	0.999969	0.999998	NA	1	0.00755556	PM/SARCOLEMMA	0.992444	PM/SARCOLEMMA	1	DL candidate	RIDA HRSP12	2-iminobutanoate/2-iminopropanoate deaminase (EC 3.5.99.10) (14.5 kDa translational inhibitor protein) (hp14.5) (p14.5) (Heat-responsive protein 12) (Reactive intermediate imine deaminase A homolog) (Translation inhibitor L-PSP ribonuclease) (UK114 antigen homolog)
P52788	CYTOSOL	CYTOSOL	1	1	1	0	0	0	CYTOSOL	1	CYTOSOL	NA	unknown	SMS	Spermine synthase (SPMSY) (EC 2.5.1.22) (Spermidine aminopropyltransferase)
P52788_H	unknown	CYTOSOL	0.863977	0.586463	0.977889	NA	0.176	1	unknown	0	unknown	NA	unknown	NA	NA
P52789_H	unknown	GA	1	1	1	NA	0.608	0	GA	1	GA	NA	unknown	NA	NA
P52815	unknown	MITOCHONDRION	1	1	1	NA	0	0	MITOCHONDRION	1	MITOCHONDRION	NA	unknown	MRPL12 MRPL7 RPML12	Large ribosomal subunit protein bL12m (39S ribosomal protein L12, mitochondrial) (L12mt) (MRP-L12) (5c5-2)
P52815_H	unknown	MITOCHONDRION	1	1	1	NA	0	0	MITOCHONDRION	1	MITOCHONDRION	NA	unknown	NA	NA
P52888	CYTOSOL	CYTOSOL	1	1	1	0	0	0	CYTOSOL	1	CYTOSOL	NA	unknown	THOP1	Thimet oligopeptidase (EC 3.4.24.15) (Endopeptidase 24.15) (MP78)
P52888_H	unknown	LYSOSOME/JUNCTION	0.562504	0.202723	0.86854	NA	1	0.992444	unknown	0.00755556	unknown	1	DL candidate	NA	NA
P52907	unknown	GA	0.99866	0.997343	0.999402	NA	0.996	0	GA	1	GA	1	DL candidate	CAPZA1	F-actin-capping protein subunit alpha-1 (CapZ alpha-1)
P52907_H	unknown	GA	1	1	1	NA	1	0	GA	1	GA	1	DL candidate	NA	NA
P52926	unknown	xCHROMATIN/SARCOMERE	1	1	1	NA	0	0	xCHROMATIN/SARCOMERE	1	xCHROMATIN/SARCOMERE	NA	unknown	HMGA2 HMGIC	High mobility group protein HMGI-C (High mobility group AT-hook protein 2)
P52943	unknown	PM/SARCOLEMMA	0.999914	0.99979	0.999973	NA	0.104	0	PM/SARCOLEMMA	1	PM/SARCOLEMMA	NA	unknown	CRIP2 CRP2	Cysteine-rich protein 2 (CRP-2) (Protein ESP1)
P52943_H	unknown	PM/SARCOLEMMA	0.918456	0.480396	0.987854	NA	0.968	0.00755556	PM/SARCOLEMMA	0.992444	PM/SARCOLEMMA	NA	unknown	NA	NA
P52948_H	unknown	LYSOSOME/JUNCTION	0.99991	0.99967	1	NA	0.996	0.00311111	LYSOSOME/JUNCTION	0.996889	LYSOSOME/JUNCTION	1	DL candidate	NA	NA
P53004	unknown	CYTOSOL	0.98843	0.97666	0.995893	NA	0.02	0	CYTOSOL	1	CYTOSOL	NA	unknown	BLVRA BLVR BVR	Biliverdin reductase A (BVR A) (EC 1.3.1.24) (Biliverdin-IX alpha-reductase)
P53004_H	unknown	CYTOSOL	1	1	1	NA	0	0	CYTOSOL	1	CYTOSOL	NA	unknown	NA	NA
P53007	unknown	MITOCHONDRION	1	1	1	NA	0	0	MITOCHONDRION	1	MITOCHONDRION	NA	unknown	SLC25A1 SLC20A3	Tricarboxylate transport protein, mitochondrial (Citrate transport protein) (CTP) (Mitochondrial citrate carrier) (CIC) (Solute carrier family 25 member 1) (Tricarboxylate carrier protein)
P53007_H	unknown	MITOCHONDRION	1	1	1	NA	0	0	MITOCHONDRION	1	MITOCHONDRION	NA	unknown	NA	NA
P53041	unknown	CYTOSOL	0.995639	0.990959	0.998314	NA	0.004	0	CYTOSOL	1	CYTOSOL	NA	unknown	PPP5C PPP5	Serine/threonine-protein phosphatase 5 (PP5) (EC 3.1.3.16) (Protein phosphatase T) (PP-T) (PPT)
P53041_H	unknown	CYTOSOL	1	1	1	NA	0	0	CYTOSOL	1	CYTOSOL	NA	unknown	NA	NA
P53367	unknown	GA	0.999702	0.999316	0.999899	NA	1	0	GA	1	GA	1	DL candidate	ARFIP1	Arfaptin-1 (ADP-ribosylation factor-interacting protein 1)
P53367_H	unknown	GA	0.999782	0.999365	0.999952	NA	1	0.00444444	GA	0.995556	GA	1	DL candidate	NA	NA
P53384	unknown	xSARCOPLASM	0.999811	0.999569	0.999937	NA	1	0	xSARCOPLASM	1	xSARCOPLASM	1	DL candidate	NUBP1 NBP NBP1	Cytosolic Fe-S cluster assembly factor NUBP1 (Nucleotide-binding protein 1) (NBP 1)
P53396	unknown	GA	0.986091	0.952575	0.999367	NA	1	0.375556	GA	0.624444	GA	1	DL candidate	ACLY	ATP-citrate synthase (EC 2.3.3.8) (ATP-citrate (pro-S-)-lyase) (ACL) (Citrate cleavage enzyme)
P53396_H	unknown	GA	0.999995	0.999985	1	NA	1	0	GA	1	GA	1	DL candidate	NA	NA
P53582	unknown	LYSOSOME/JUNCTION	0.6639	0.363729	0.87357	NA	0.336	0	unknown	1	unknown	NA	unknown	METAP1 KIAA0094	Methionine aminopeptidase 1 (MAP 1) (MetAP 1) (EC 3.4.11.18) (Peptidase M 1)
P53582_H	unknown	yRIBOSOME_LARGE	0.999991	0.999979	0.999998	NA	0	0	yRIBOSOME_LARGE	1	yRIBOSOME_LARGE	NA	unknown	NA	NA
P53597	MITOCHONDRION	MITOCHONDRION	1	1	1	0	0	0	MITOCHONDRION	1	MITOCHONDRION	NA	unknown	SUCLG1	Succinate--CoA ligase [ADP/GDP-forming] subunit alpha, mitochondrial (EC 6.2.1.4) (EC 6.2.1.5) (Succinyl-CoA synthetase subunit alpha) (SCS-alpha)
P53597_H	unknown	MITOCHONDRION	1	1	1	NA	0	0	MITOCHONDRION	1	MITOCHONDRION	NA	unknown	NA	NA
P53602	CYTOSOL	CYTOSOL	1	1	1	0	0	0	CYTOSOL	1	CYTOSOL	NA	unknown	MVD MPD	Diphosphomevalonate decarboxylase (EC 4.1.1.33) (Mevalonate (diphospho)decarboxylase) (MDDase) (Mevalonate pyrophosphate decarboxylase)
P53602_H	unknown	CYTOSOL	0.876157	0.747649	0.955458	NA	0.16	0	unknown	1	unknown	NA	unknown	NA	NA
P53611	unknown	CYTOSOL	0.994443	0.983438	0.999727	NA	0.968	0.00266667	CYTOSOL	0.997333	CYTOSOL	NA	unknown	RABGGTB GGTB	Geranylgeranyl transferase type-2 subunit beta (EC 2.5.1.60) (Geranylgeranyl transferase type II subunit beta) (GGTase-II-beta) (Rab geranyl-geranyltransferase subunit beta) (Rab GG transferase beta) (Rab GGTase beta) (Rab geranylgeranyltransferase subunit beta) (Type II protein geranyl-geranyltransferase subunit beta)
P53618	unknown	GA	0.599376	0.139053	0.970918	NA	0.7	0.104444	unknown	0.895556	unknown	NA	unknown	COPB1 COPB MSTP026	Coatomer subunit beta (Beta-coat protein) (Beta-COP)
P53618_H	unknown	GA	0.996468	0.971094	0.999705	NA	0.996	0.00577778	GA	0.994222	GA	1	DL candidate	NA	NA
P53621	unknown	CYTOSOL	0.837627	0.28279	0.962965	NA	0.116	0	unknown	1	unknown	NA	unknown	COPA	Coatomer subunit alpha (Alpha-coat protein) (Alpha-COP) (HEP-COP) (HEPCOP) [Cleaved into: Xenin (Xenopsin-related peptide); Proxenin]
P53621_H	unknown	GA	0.99877	0.996405	0.999963	NA	1	0	GA	1	GA	1	DL candidate	NA	NA
P53634	LYSOSOME/JUNCTION	LYSOSOME/JUNCTION	1	1	1	0	0	0	LYSOSOME/JUNCTION	1	LYSOSOME/JUNCTION	NA	unknown	CTSC CPPI	Dipeptidyl peptidase 1 (EC 3.4.14.1) (Cathepsin C) (Cathepsin J) (Dipeptidyl peptidase I) (DPP-I) (DPPI) (Dipeptidyl transferase) [Cleaved into: Dipeptidyl peptidase 1 exclusion domain chain (Dipeptidyl peptidase I exclusion domain chain); Dipeptidyl peptidase 1 heavy chain (Dipeptidyl peptidase I heavy chain); Dipeptidyl peptidase 1 light chain (Dipeptidyl peptidase I light chain)]
P53680	unknown	GA	0.96245	0.896485	0.999139	NA	0.984	0.00355556	GA	0.996444	GA	1	DL candidate	AP2S1 AP17 CLAPS2	AP-2 complex subunit sigma (Adaptor protein complex AP-2 subunit sigma) (Adaptor-related protein complex 2 subunit sigma) (Clathrin assembly protein 2 sigma small chain) (Clathrin coat assembly protein AP17) (Clathrin coat-associated protein AP17) (HA2 17 kDa subunit) (Plasma membrane adaptor AP-2 17 kDa protein) (Sigma2-adaptin)
P53680_H	unknown	NUCLEUS	0.999999	0.999997	1	NA	0	0	NUCLEUS	1	NUCLEUS	NA	unknown	NA	NA
P53701	unknown	MITOCHONDRION	1	1	1	NA	0	0	MITOCHONDRION	1	MITOCHONDRION	NA	unknown	HCCS CCHL	Holocytochrome c-type synthase (EC 4.4.1.17) (Cytochrome c-type heme lyase)
P53701_H	unknown	MITOCHONDRION	1	1	1	NA	0	0	MITOCHONDRION	1	MITOCHONDRION	NA	unknown	NA	NA
P53985	PM/SARCOLEMMA	PM/SARCOLEMMA	1	1	1	0	0	0	PM/SARCOLEMMA	1	PM/SARCOLEMMA	NA	unknown	SLC16A1 MCT1	Monocarboxylate transporter 1 (MCT 1) (Solute carrier family 16 member 1)
P53985_H	unknown	LYSOSOME/JUNCTION	0.99997	0.999926	0.999991	NA	0	0	LYSOSOME/JUNCTION	1	LYSOSOME/JUNCTION	NA	unknown	NA	NA
P53990	unknown	CYTOSOL	0.99982	0.999657	0.999921	NA	0	0	CYTOSOL	1	CYTOSOL	NA	unknown	IST1 KIAA0174	IST1 homolog (hIST1) (Charged multivesicular body protein 8) (CHMP8) (Putative MAPK-activating protein PM28)
P53990_H	unknown	GA	0.999768	0.999588	0.999886	NA	1	0	GA	1	GA	1	DL candidate	NA	NA
P53992	unknown	NUCLEUS	1	1	1	NA	1	0	NUCLEUS	1	NUCLEUS	1	DL candidate	SEC24C KIAA0079	Protein transport protein Sec24C (SEC24-related protein C)
P53992_H	unknown	NUCLEUS	1	1	1	NA	1	0	NUCLEUS	1	NUCLEUS	1	DL candidate	NA	NA
P53999	unknown	CYTOSOL	0.999674	0.999154	0.999904	NA	1	0.00933333	CYTOSOL	0.990667	CYTOSOL	1	DL candidate	SUB1 PC4 RPO2TC1	Activated RNA polymerase II transcriptional coactivator p15 (Positive cofactor 4) (PC4) (SUB1 homolog) (p14)
P53999_H	unknown	CYTOSOL	0.999988	0.999974	0.999995	NA	1	0	CYTOSOL	1	CYTOSOL	1	DL candidate	NA	NA
P54105_H	unknown	GA	0.818346	0.501998	0.963999	NA	0.972	1	unknown	0	unknown	1	DL candidate	NA	NA
P54136	unknown	RIBOSOME_SMALL	0.999991	0.999951	1	NA	0.168	0	RIBOSOME_SMALL	1	RIBOSOME_SMALL	NA	unknown	RARS1 RARS	Arginine--tRNA ligase, cytoplasmic (EC 6.1.1.19) (Arginyl-tRNA synthetase) (ArgRS)
[truncated: 3,058 more rows]

## Sheet: Col_Desc
Column	Description
rowname	Uniprot Accession Number, _H denotes heavy amino acid containing protein
markers	Subcellular marker classification. Proteins assigned as "unknown" were not used as markers
bandle.allocation	Predicted localization as calculated by Bandle, irrespective of probability.
bandle.probability	BANDLE allocation posterior
bandle.probability.lowerquantile	Lower quantile of the allocation probability distribution
bandle.probability.upperquantile	Upper quantile of the allocation probability distribution
bandle.mean.shannon	Mean Shannon entropy
bandle.differential.localisation	Probability of differential localization between control and treated condition
bandle.outlier	Probability of being an outlier. A high value indicates that the protein is unlikely to belong to any annotated class
bandle.allocation.pred	Predicted localization as calculated by Bandle after first pass threshold for localization probability
bandle.outlier.t	1 - outlier probability
bandle.allocation.pred.pred	Predicted localization as calculated by Bandle after second pass threshold for outlier probability
dl.estimate	Probability estimate for the differential localisation
dl.candidate	Differential localization candidate based on dl.estimate - values are DL candidate or unknown
Gene.Names	Gene names
Protein.names	Protein names
